# Supplementary material for: Identification of hot spring Obelisk-like RNA replicons and expanded diversity of the Obelisk superfamily
Source: Nat Commun. 2026 Apr 20;17:3041. doi: 10.1038/s41467-026-71096-6 (PMC13096302; doi:10.1038/s41467-026-71096-6)
Supplement: Supplementary file 6 — Source data [file 41467_2026_71096_MOESM6_ESM.zip]

Archive with 26 entries (24 files):
- Source_data_fig/
- Source_data_fig/Fig.5__ali_for_SeqLogo.dat
- Source_data_fig/Fig.S3_ecoType_ecoSys_per_repOblin.dat
- Source_data_fig/Fig.S3_ecoType_ecoSys_per_repOblin__Final.dat
- Source_data_fig/Fig.S4__alignments_for_SeqLogo/
- Source_data_fig/Fig.S4__alignments_for_SeqLogo/C1__test.27.sr
- Source_data_fig/Fig.S4__alignments_for_SeqLogo/C2__test.90.sr
- Source_data_fig/Fig.S4__alignments_for_SeqLogo/C3__test.92.sr
- Source_data_fig/Fig.S4__alignments_for_SeqLogo/O10__test.60.sr
- Source_data_fig/Fig.S4__alignments_for_SeqLogo/O11__test.71.sr
- Source_data_fig/Fig.S4__alignments_for_SeqLogo/O13__test.109.sr
- Source_data_fig/Fig.S4__alignments_for_SeqLogo/O14__test.70.sr
- Source_data_fig/Fig.S4__alignments_for_SeqLogo/O16__test.85.sr
- Source_data_fig/Fig.S4__alignments_for_SeqLogo/O17__test.86.sr
- Source_data_fig/Fig.S4__alignments_for_SeqLogo/O18__test.87.sr
- Source_data_fig/Fig.S7_B-D_position_ribozyme.dat
- Source_data_fig/Fig3C__oblin_obelisk_length.dat
- Source_data_fig/FigS11_G_hosts_for_highConf_spacer.dat
- Source_data_fig/FigS11_spacers_obelisks.dat
- Source_data_fig/FigS14__logan_oblin.dat
- Source_data_fig/FigS15__oblin1_selfpairing.dat
- Source_data_fig/FigS5_A_C__mfe_basepairing_sense.dat
- Source_data_fig/FigS5_B_D__mfe_basepairing_antisense.dat
- Source_data_fig/FigS8_meanPlddt_nonObl1.dat
- Source_data_fig/FigS9__shared_paired_bases.dat
- Source_data_fig/README_source_data.txt
