# Supplementary material for: Identification of hot spring Obelisk-like RNA replicons and expanded diversity of the Obelisk superfamily
Source: Nat Commun. 2026 Apr 20;17:3041. doi: 10.1038/s41467-026-71096-6 (PMC13096302; doi:10.1038/s41467-026-71096-6)
Supplement: Supplementary file 6 — Source data [file 41467_2026_71096_MOESM6_ESM.zip › Source_data_fig/Fig.5__ali_for_SeqLogo.dat]

seq_id	sites_kept_from_C3__test.92__as_in_HsOB_Oi_1_complete_full_aa
ys_3	MEKEYQLVSTLLLKLQARLDFARSNARWAGCCSEGHPGDSEPS--------------------------------------------------------------------------------------------------------------------------------------------------------------------------
img2k_1997766	MDEKSLVVSSTLKAILKRYVLNMLSNERQVAAPQGTEEAELSYKAYSVQPTIRGHSTREKEYLLYYLTINNL-WKDSWWILFELSCLCRSRKDERNQRIATLTEFAINDSFSDLELRKEAVLAGLQLSPHSWYGNGVRRLALTLKRIGSKIRAMQTSKVKRG-MPQRPSEQAEPAHSWLPSWEQQYIPDKSFEEEEDSIADLLSPVEVLFHKL
img2k_2827145	MDEKSLVVSSTLKAILKRYVLNMLSNERQVAAPQGTEEAELSYKAYSVQPTIRGHSTREKEYLLYYLTINNL-WKESWWILFELSCLCRSRKDERNQRIATLTEFAINDSFSDLELRKEAVLTGLQLSQHSWYGNGIRKLAQTLKRIGSKIRAMQTSKVRRG-MPQRPSEQAEPAHSWLPSWEQQYIPDKSFEEEEDSIADLLSPVEVLFHKL
1552233	------MVSQVLGKLLHRLGASTTSQLWAGCNSEDSPESEGITHAYVVEPGIRAKSLRDLRALVLVLVNEPCEGKDGYLIYDAIHRKVSLMKDESWNKLKIALEFLLDRRFNEKQPIKEAVNAILHFTHRSYDGNDRQTGLEILKRTWLKVRALQRSKVKRLGAPKRPKEVAEPTHEWLPSWQTQYQSVEEP-EPETPIWELLSPVEVAFHS-
1558653	------MVSQVLGKLLHRLGASSTSQSWAGCNSEDSPESEGITHAYVVEPGIRAKSLRDLRALVLVLVNEPCEGKDGYLIYDAIHRKVSLMKDESWNKLKIALEFLLDRRFNEKQPIKEAVNAILHFTHRSYDGNDRQTGLEILKRTWLKVRALQRSKVKRLGAPKRPKEVAEPTHEWLPSWQTQYQSVEEP-EPETPIWELLSPVEVAFHS-
1426923	------MVSQVLGKLLHRLGASSTSQSWAGCNSEDSPESEGITHAYVVEPGIRAKSLRDLRALVLVLVNEPCEGKDGYLIYDAIHRKVSLMKDESWNKLKIALEFLLDRRFNEKQPIKEAVNAILHFTHRSYDGNDRQTGLEILKRTWLKVRSPQQSETPRCSEETQGS------------CR-AYSR---------MAAKLANAIPVG-RT-
img2k_3051036	MET---NVSFLLQRLLSRLNAVKSSNSWAGCFSEDSQGNLEKYTAYVVEPGGVARNSKEIRALLLVLSF-CDDRKGVFQHLIQILEFSVQKKDPIFEKISIATNFILNGNFDSHELRMEAARKILNFKERSYNGNDKERGTRILSCLKLHVRALQHSKVRSTKVPKRPKEKAEPTHEWLPSWQQQFLRESSFEEEDDHISDLLSPSEVAFHG-
img2k_3079305	MDT---KVSVLLRKLVSRLNTVKTTESWAGCSSDELQEELGSFNAYVVEPGVGVRNSKEIRALLLVLSF-QKRLDGVFLHLQNMLEFCMRKNEEVYKKLSIALKFMIDRSFHSEELCMIAVRKILNFHRRSFEGNDRERGTRVLSRFKLFVRALQHSKTRTNKVPQRPKERAEPSHEWLPSWQKQFLREDCFEEETDHICDLLSPSEVAFHG-
1158319	MEP---KVPSLLHSLLVRLNVVKVSNSWAGCSSDDSLGNSEPLQAYVVEPGGIVRNSKEIRALLLVLSKESDDRTGIFQHLLSIKEFCDSKKEPIFLKLSIALSFLIDRRFEDVELRNLAVQRILNFKNRSYYGNDEERGTRLISRFKLFVRALQHSKVRLLGVPKRPKERAEPTHEWLPSWQQQFDRNNSFEEEEDHISDLLSPSEVAFHG-
img2k_5354914	MET---NVPFLLQRLLSRLNAVKSSKSWAGCFSEDSQGNLEKYTAYVVEPGGVARNSKEIRALLLVLSF-CDDRKGVFQHLVQILEISVKKKDPIFEKISIATSFILNGNFDSHDLRMEAARKILNFKERSYNGNDKERGTRILSCLKLHVRALQHSKVRSTKVPKRPKEKAEPTHEWLPPWQHQFLRESSFEEEDDHISDLLSPSEVAFHG-
ys_4	--------------------------------------------------------------------------------------------------------------------------------------------------------------------PKRPKERAEPAHRWLPSWQKQFDPWLVFSAEEDPVWDLVSPAEVAFHGA
2117683	------------------------------------------------------------------------------------------MKEPVFEVLNIAIEFLINRRLNPSQPIKEAVERILAYHPRSYLGNDLSVASEVLKRFNLKLRALSRSKACRS-SLKRPKERAEPAHDWLPSWKAQYLPESSFVEEVDPIWELLSPAEVAFHGG
527594	-------------------------------------------------------------------------------MLVALQERLSRKKEEVYIKLNIAIQFLIDPNFNQEAPTREAVRRLLRYHPRSYQGNDLELARKILLRSELKIRALQRSKVKRDTMPSRPKERAEPTHAWLPSWQKQFDPWLEFEEDSEPLWEILSPSEVSFHG-
1427261	----------------------------------------------------------------------------------------------------------------------------MNYKDRSFQGNDLRLATEVLRRSELKIRALQRSKVQRG-FPKRPKERAEPAHEWLPGWEKQIISENLFEEEEDPIWDLLSPTEVAGHG-
2123545	-------------------------------------------------------------------------------MVYKIQQRLEHYPDESFENLKVSLQFLLDRRFNSNQPVKEAVNALLRYHPRSYNGNDRDRGLEILLQTWVKVRAQQRSKVKSSSLPKRPKERAEPTHEWMPSWAAQYTPVDEP-EPETPIWELLSPVEVAFHN-
2024005	----------------------------------------------------------------------------------------------------------MDRRFNVNQPTQEAVNLMLGYHPRSYTGNDLERGLSILKATLVSIRALQRSKAVTG-LPQRPKERAEPTHEWLPSWQQQARTDDDPDPTGDPIWELLSPVEVVYHS-
2052956	------------------------------------------------------------------------------------------MKEPVFEVLNIAIEFLINRRLNPSQPIKEAVERILAYHPRSYLGNDLSVASEVLKRFNLKLRALSRSKACRS-SLKRPKERAEPAHDWLPSWKAQYLPESSFVEEVDPIWELLSPAEVSFHGG
195372	MSTEAMVVSHLIQRLTTRWFLNQGAQ-RAQAAAPREPRAVPNEFAYAVEPKIPIRNSREARALILAIVEEGFGLDAWYQILEAYQERIWKLNEPVYIKLKIALQFLLDRRFNASSPIKEAVKAVLRFHPRSYFGNDLRIAAEVLRRIGYRIRALQRSKIKRCGIPKRPREQAKPAHAWLPSWERQYQPWFDFGEEEPPIWELLSPTEALLHGR
2113331	MPA---SASFLLSKLQIRLEFLMEASRWAGCSSEESSEGEVSHAAYAFEPRISARRSRDIRALLLVLAKEEKVFDSMIPLLVELQERMMRKNDPVFQILCVATQFLIDRGFNEASPFKEAILGVLNYQERSFKGNDLRLANEVLRRSNIKIRALQRSKVRKISTPRRPKERAEPAHLWLPSWERQYQPDPSFEEEEPHICELLSPSEVAYHGK
18231	MEET-KKVSSLLLKLQTRLEFTLISLSWAGCSSEDSQENSYHDKAYVFEPRIVVRTSKEARALILVLAREG-CPEALYPLLISLQERFSKKKESVFQILNVAIQFLIDRRFSPESPTREAIEGILNYQRRSFLGNDLSKGFEILRKSELKIRALQRSKVRKSGLPKRPKELAEPTHEWLPSWEKQYKSDPKFEIEEDPIWELLSPTEVAFHST
HsOB_H5_1_partial_full_aa	MEGNLSEVLDLVRKLDRRLAFQPGYRGGLDEAPRETPEHHQSHTAYVVEPKVKIRRAKDIRSLVLVVNELGQVPEALYGVLLELQESILGKREPVFQILKIALQFLLDRRLNPQQPTKEAIRILLNFRERSFYGNDLRRGTEILRTVWIKIRALQHSKVRRSGAPKRPKERSEPTHLWFPGWQAQYRSCDFT-EEEPSYWENLSPAEILSGLG
2300804	MST---NVNILILKLQTRLNFLEESRRWAGCSSEETSEGESSHTAYAFEPRISARKSREIRALILVLAKEG-VPDALIPLLVELQQRMMKKKEAVFQSLCIATQFLIDRRFNSNCPTTEAILGVLGYTERSYQGNDLRLASDVLQRSGLKIRALQRSKVRRTSLPRRPKERAEPAHTWIPSWEKQYQPSPAFEEEEPHICELLSPSEVAFHGR
2022207	MST---NVNILILKLQTRLNFLEESRRWAGCSSEETSEGESSHTAYAFEPRISARKSREIRALILVLAKEG-VPDALIPLLVELQQRMMKKKEAVFQSLCIATQFLIDRRFNSNCPTTEAILGVLGYTERSYQGNDLRLASDVLQRSGLKIRALQRSKVRRTSLPRRPKERAEPAHTWMPSWEKQYQPSPAFEEEEPHICELLSPSEVAFHGR
396315	MKTQ-TSLSPLFQKLAARLAFQLETMSWAGCSSEDAQETSDQGKAYVIEPRLSIRNSKEARALILAITRSGMNYDALYPLLFSYQERIKRMKEPVYERLKIALQFLLDRNFSPESPTRQAIEAILHFTERSYNGNDLNLAHDVLRRSEIKIRVLTNSKNRKSGVPKRPKERAEPSHDWLPSWQKQYIAEPPSEEDEVPIWELLSPSEVAFHGR
2165109	MEKE-RTVSTLLLRLQSRLAFVRGSESWAGCSSEGTLDYPESHTAYVIEPRISIRNSREARALVLVLANRGEVPDSLYPLLVAYQERIWKLNEPIYVKLKIALQFLIDRRFNPRAPIKEAIEGLLRFHHRSFEGNDLKLATAVLQRSEVKIRALQRSKVRRAGMPKRPKERAEPAHEWLPSWQKQYQPWPVMEEDEDPVWEILSPAEVALHGR
703823	MSTEAMVVSHLIQRLTTRWFLNQGAQ-RAQAAAPREPRAVPNEFAYAVEPKIPIRNSREARALILAIVEEGFGLDAWYQILEAYQERIWKLNEPVYIKLKIALQFLLDRRFNASSPIKEAVKAVLRFHPRSYFGNDLRIAAEVLRRIGYRIRALQRSKIKRCGIPKRPREQAKPAHAWLPSWERQYQPWFDFGEEEPPIWELLSPTEVLLHGR
HsOB_Oi_1_complete_full_aa	MKKDLSEVLDIVRKLDRRLAFQPGYRGGQDVAPRETPESKQSHTAYVFEPKIRIQKARDLRALVLVINEVGTVPDVLFGILEGLQSGILRKEEPVFQKLKIALQFLIDRRLNPQQPTQEAIKVLLNFQTRSFYGNDLARGTFVLKSIWIKIRVLQRSKVRRIGVPKRPKERTEPTHLWYPGWQVQYQSCDYTSEEENPYWDYLSPVEILAAVR
2085987	MST---NVNILILKLQTRLNFLEESRRWAGCSSQETSEGESSHTAYAFEPRISARKSREIRALILVLAKEG-VPDALIPLLVELQQRMMKKKEAVFQSLCIATQFLIDRRFNSNCPTTEAILGVLGYTERSYQGNDLRLASDVLQRSGLKIRALQRSKVRRTSLPRRPKERAEPAHTWMPSWEKQYQPSPAFEEEEPHICELLSPSEVAFHGR
191656	MSTEAMVVSHLIQRLTTRWFLNQGAQ-RAQAAAPREPRAVPNEFAYAVEPKIPIRNSREARALILAIVEEGFGLDAWYQILEAYQERIWKLNEPVYIKLKIALQFLLDRRFNASSPIKEAVKAVLRFHPRSYFGNDLRIAAEVLRRIGYRIRALQRSKIKRCGIPKRPREQAKPAHAWLPSWERQYQPWFDFGEEEPPIWELLSPTEVLLHGR
1425577	MRNEQQRAARLVVKLSERYLIQEAVS-RAGCSSEGYPEDE-LHSAYVFEPRLKARTAREQRALLLYVAQEGL-VEAVYPFLFSLQEANAKKKDPVFVRLNIAIQFLIDRTFNSAQPVKEAVEDLLLFHQRSYLGNDLRIAAEVLQRTNLKLRALQRSKAIRSSL-KRPKERAEPAHDWLPRWQAQYLPEVSFDAEEDPIWELLSPAEVTHHRG
2114384	MPA---SASFLLSKLQIRLEFLMEASRWAGCSSEESSEGEVSHAAYAFEPRISARRSRDIRALLLVLAKEEKVFDSMIPLLVELQERMMRKNDPVFQILCVATQFLIDRGFNEASPFREAILGVLNYQERSFKGNDLRLANEVLRRSNIKIRALQRSKVRKSSSPRRPKERAEPAHLWLPSWEKQFQPELCFEEEEPHICELLSPSEVAFHGR
ys_0	MEKE-QLVSTLLLKLQARLDFARSNARWAGCCSEGHPGDSEPSSAYVVEPKISIRNAREARALILVIAREGKVPDSLYPLLIAYQERIWKFNEPIYIKLKIALQFLLDRRFNNQSPIREAIEAILGFHHRSFFGNDLRLAAEVLRRSELKIRALQRSKIRRAGLPKRPKERAEPAHRWLPSWQKQFDPWLVFSAEEDPVWELVSPAEVAFHGA
2358401	MPPKGVRASRLVLALTERYNLQAAVS-RAGCSSEGNPGGEDNALAYVFEPKLKVRTAREQRALILYVAREGL-SEALYPFLLNLQERNARMKEPVFEVLNIAIEFLINRRLNPSQPIKEAVERILAYHPRSYLGNDLSVASEVLKRFNLKLRALSRSKACRSSL-KRPKERAEPAHDWLPSWKAQYLPESSFVEEVDPIWELLSPAEVSFHGQ
ys_1	MVGSLVQVGNPIKKRK-ALDLRQAHCLRTGTSPEDPNQRTKSKSAYVVEPKIAIRNSREARALILAIVREGSVTDSLYPLLFAYQERIWKLKDPIYIKLKIALQFLLDRNLNPRSPTREAIEAVLGYHPRSYLGNDRRLAIQVLERTELRIRALQRSKCRRPGIPKRPKERAEPTHDWLPSWQRQFDPWLVFREEEEPIWELLSPTEVLLAGD
2061161	MPA---SASFLLSKLQIRLEFLMEASRWAGCSSEESSEGEVSHAAYAFEPRISARRSRDIRALLLVLAKEEKVFDSMIPLLVELQERMMRKKDPVFQILCVATQFLIDRGFNEASPFKEAILGVLNYQERSFKGNDLRLANEVLRRSNIKIRALQRSKVRKNSSPRRPKERAEPAHLWLPSWERQYQPDPSFEEEEPHICELLSPSEVAFHGK
789578	MEET-KKVSSLLLKLQTRLEFTLISLSWAGCSSEDSQENSYHDKAYVFEPRIVVRTSKEARALILVLAREG-CPEALYPLLISLQERFSKKKESVFQILNVAIQFLIDRRFSPESPTREAIEGILNYQRRSFLGNDLSKGFEILRKSELKIRALQRSKARKSGLPKRPKELAEPTHEWLPSWEKQYKSDPKFEIEEDPIWELLSPTEVAFHST
1635644	MSIQEKGVAGILEVLTQRLTFSLATESWAGCSSEEHPGNESTTSTYVVEPRIPVRTSKEARAVILAISENGPTPDALVPLLVALQEKYARTKEPVFVRLNIAIEFLLDRRLNPGAPIKEAIRGILKYTERSFNGNDLKLAQTLLERCSLKIRALQRSKVKQSKVPRRPKERAEPTHEWLPSWQQQYQREEGYEDPGDPIWELLSPSEVAFHRR
1488950	MYS--KRVSSLFVRLQSRLDYCVVTETRAGCCSDGTSEENNIHNAYVFEPRLSIRNSKEARALVLVLAREGWDWDCLYPLLVEYQSRIWKKTDDIYIKLKIALQFLVDRRFNSSSPIREAIEGILKFHPRSYQGNDLKLATRVLEKSELKIRALQRSKVKRSGFPTRPKERAEPAHVWLPSWQKQFDPWLVFEEEEDPIWELLSPSEVAFHRN
img2k_3064806	MRGTEQLVVSLHRDLSVRLEFASGNTSRAGCCSDGSQET-ESNTAYVFEPRMSVRTSKEARALILVLVHEGLDVEPLYPLLFSYSESIRGKKEPVFEDLKIALQFILDRNFDSRQPTRDAVKAVLGFHTRSYTGNDLRLASEVLRRTGLKVRALQRSKVRSSGTPKRPKERTEPAHHWLPSWQKQFDPWLVFGCEETPIWELLSPSEVSGHSG
1114745	--MN-TKVHSLVVALTKRLEFTKRSAKRAGCSSEEYPGELDLNNAYVAEPILPVRNSKDIRALILCLFKEEKDVDQLKSHLLTLLERCQSKKEVVFEKLSISLNFLINDLHSRRDLNREAVFELLGYTERSYQGNDEKRALGILEKFKLRISARQRSKVRRSSQPKRPKERAEPAHLWLPSWEKQYLSASY-DQPEYHISELLSPSELI-HLR
1123138	--MN-TKVHSLVVALTKRLEFTKRSAKRAGCSSEEYPGELDLNNAYVAEPILPVRNSKDIRALILCLFKEEKDVDQLKSHLLTLLERCQSKKEVVFEKLSISLNFLINDLHSRRDLNREAVFELLGYTERSYQGNDEKRALGILEKFKLRISARQRSKVRRSSQPKRPKERAEPAHLWLPSWEKQYLSASY-EQPEYHISELLSPSELI-HLR
ys_2	---------------------------------------RSSDLAYVVEPKIAIRNSREARALILAIVREGSVTDSLYPLLFAYQERIWKLKDPIYIKLKIALQFLLDRNLNPRSPTREAIEAVLGYHPRSYLGNDRRLAI------------------------------------------------------------------------
72357	MEET-KKVSSLLLKLQTRLEFTLISLSWAGCSSEDSQENSYHDKAYVFEPRIVVRTSKEARALILVLAREGC-PEALYPLLISLQERFSKKKRVSLSNFECC-HSISD--------------------RPTLFSRKPH---------------------------------------------------------------------------
57499	MEET-KKVSSLLLKLQTRLEFTLISLSWAGCSSEDSQENSYHDKAYVFEPRIVVRTSKEARALILVLAREGC-PEALYPLLISLQERFSKKKESVFQILNVAIQFLIDRRFSPESPTREAIEGILNYQRPLFL--AMI---------------------------------------------------------------------------
