# Supplementary material for: Identification of hot spring Obelisk-like RNA replicons and expanded diversity of the Obelisk superfamily
Source: Nat Commun. 2026 Apr 20;17:3041. doi: 10.1038/s41467-026-71096-6 (PMC13096302; doi:10.1038/s41467-026-71096-6)
Supplement: Supplementary file 6 — Source data [file 41467_2026_71096_MOESM6_ESM.zip › Source_data_fig/Fig.S3_ecoType_ecoSys_per_repOblin.dat]

rep_Oblin_on_tree	ecoSpec of member	ecoType of member
1920731	Soil	Soil
1920731	Soil	Soil
4485632	Soil	Soil
4485632	Soil	Soil
4481786	Soil	Soil
4481786	Soil	Soil
4502904	Soil	Soil
4502904	Soil	Soil
1409464	Soil	Soil
1409464	Soil	Soil
1409464	Soil	Soil
1409464	Soil	Soil
1409464	Soil	Soil
791374	Soil	Soil
791374	Soil	Soil
1792410	Freshwater	Freshwater
1792410	Freshwater	Freshwater
1796886	Freshwater	Freshwater
1796886	Freshwater	Freshwater
57573	Soil	Soil
57573	Soil	Soil
57573	Soil	Soil
1786518	Freshwater	Freshwater
1786518	Freshwater	Freshwater
1786518	Freshwater	Freshwater
1786518	Soil	Soil
1786518	Soil	Soil
419995	Freshwater	Freshwater
419995	Freshwater	Freshwater
1785960	Freshwater	Freshwater
1785960	Freshwater	Freshwater
719239	Soil	Soil
719239	Soil	Soil
1948927	Soil	Soil
1948927	Soil	Soil
419975	Freshwater	Freshwater
419975	Freshwater	Freshwater
405358	Freshwater	Freshwater
405358	Freshwater	Freshwater
1793075	Freshwater	Freshwater
1793075	Freshwater	Freshwater
896787	Soil	Soil
896787	Soil	Soil
1472563	Soil	Soil
1472563	Soil	Soil
1497315	Soil	Soil
1497315	Soil	Soil
1548527	Soil	Soil
1548527	Soil	Soil
671502	Soil	Soil
671502	Soil	Soil
4711572	Soil	Soil
4711572	Soil	Soil
4699332	Soil	Soil
4699332	Soil	Soil
1607471	Roots	Roots
1607471	Roots	Roots
1584819	Roots	Roots
1584819	Roots	Roots
1584819	Roots	Roots
1598584	Roots	Roots
1598584	Roots	Roots
4502804	Soil	Soil
4502804	Soil	Soil
420057	Freshwater	Freshwater
420057	Freshwater	Freshwater
2753101	Soil	Soil
2753101	Soil	Soil
419819	Freshwater	Freshwater
419819	Freshwater	Freshwater
1792144	Freshwater	Freshwater
1792144	Freshwater	Freshwater
1785810	Freshwater	Freshwater
1785810	Freshwater	Freshwater
672333	Soil	Soil
672333	Soil	Soil
1785274	Freshwater	Freshwater
1785274	Freshwater	Freshwater
1785274	Freshwater	Freshwater
1785274	Freshwater	Freshwater
2779132	Soil	Soil
2779132	Soil	Soil
672310	Soil	Soil
672310	Soil	Soil
1793178	Freshwater	Freshwater
1793178	Freshwater	Freshwater
4482635	Soil	Soil
4482635	Soil	Soil
4482635	Soil	Soil
4482635	Soil	Soil
4482635	Soil	Soil
4482635	Soil	Soil
4482635	Soil	Soil
1914157	Soil	Soil
1914157	Soil	Soil
4502810	Soil	Soil
4502810	Soil	Soil
1900936	Soil	Soil
1900936	Soil	Soil
1449546	Soil	Soil
1449546	Soil	Soil
2948973	Soil	Soil
2948973	Soil	Soil
2948973	Soil	Soil
1491432	Soil	Soil
1491432	Soil	Soil
1491432	Soil	Soil
1491432	Soil	Soil
1478782	Soil	Soil
1478782	Soil	Soil
1478064	Soil	Soil
1478064	Soil	Soil
4165220	Soil	Soil
4165220	Soil	Soil
353688	Aerobic digester	Aerobic digester
353688	Aerobic digester	Aerobic digester
353688	Aerobic digester	Aerobic digester
353688	Aerobic digester	Aerobic digester
353688	Aerobic digester	Aerobic digester
351428	Aerobic digester	Aerobic digester
351428	Aerobic digester	Aerobic digester
351428	Aerobic digester	Aerobic digester
1450539	Soil	Soil
1450539	Soil	Soil
1450539	Soil	Soil
1450539	Soil	Soil
1450539	Soil	Soil
1450539	Soil	Soil
1450539	Soil	Soil
1450539	Soil	Soil
1450539	Soil	Soil
1450539	Soil	Soil
674775	Soil	Soil
674775	Soil	Soil
832275	Soil	Soil
832275	Soil	Soil
1423477	Soil	Soil
1423477	Soil	Soil
1511223	Soil	Soil
1511223	Soil	Soil
1511223	Soil	Soil
1511223	Soil	Soil
1511223	Soil	Soil
1511223	Soil	Soil
1511223	Soil	Soil
1511223	Soil	Soil
1511223	Soil	Soil
1504420	Soil	Soil
1504420	Soil	Soil
674903	Soil	Soil
674903	Soil	Soil
1514957	Soil	Soil
1514957	Soil	Soil
1428607	Soil	Soil
1428607	Soil	Soil
1582304	Soil	Soil
1582304	Soil	Soil
360362	Freshwater	Freshwater
360362	Freshwater	Freshwater
380593	Effluent	Effluent
380593	Effluent	Effluent
244303	Anaerobic	Anaerobic
244303	Anaerobic	Anaerobic
244303	Anaerobic	Anaerobic
677601	Soil	Soil
677601	Soil	Soil
4151209	Soil	Soil
4151209	Soil	Soil
4151956	Soil	Soil
4151956	Soil	Soil
4151956	Soil	Soil
4151956	Soil	Soil
4151956	Soil	Soil
4151956	Soil	Soil
4151956	Soil	Soil
4151956	Soil	Soil
4151956	Soil	Soil
4151956	Soil	Soil
4151956	Soil	Soil
4151956	Soil	Soil
4151956	Soil	Soil
4151956	Soil	Soil
4188613	Soil	Soil
4188613	Soil	Soil
4188613	Soil	Soil
1490739	Soil	Soil
1490739	Soil	Soil
1490739	Soil	Soil
1490739	Soil	Soil
1510836	Soil	Soil
1510836	Soil	Soil
1510836	Soil	Soil
1580886	Soil	Soil
1580886	Soil	Soil
1574627	Soil	Soil
1574627	Soil	Soil
1478771	Soil	Soil
1478771	Soil	Soil
1489201	Soil	Soil
1489201	Soil	Soil
1448423	Soil	Soil
1448423	Soil	Soil
1448423	Soil	Soil
1448423	Soil	Soil
675172	Soil	Soil
675172	Soil	Soil
1466603	Soil	Soil
1466603	Soil	Soil
1466603	Soil	Soil
1466603	Soil	Soil
1466603	Soil	Soil
1466603	Soil	Soil
4196030	Soil	Soil
4196030	Soil	Soil
4175339	Soil	Soil
4175339	Soil	Soil
4175339	Soil	Soil
4175339	Soil	Soil
4175339	Soil	Soil
4175339	Soil	Soil
4175339	Soil	Soil
1489269	Soil	Soil
1489269	Soil	Soil
1823748	Freshwater	Freshwater
1823748	Freshwater	Freshwater
668872	Soil	Soil
668872	Soil	Soil
366711	Effluent	Effluent
366711	Effluent	Effluent
366711	Effluent	Effluent
366711	Effluent	Effluent
366711	Effluent	Effluent
366711	Effluent	Effluent
366711	Effluent	Effluent
4165222	Soil	Soil
4165222	Soil	Soil
4165222	Soil	Soil
4165222	Soil	Soil
394044	Effluent	Effluent
394044	Effluent	Effluent
1880019	Soil	Soil
1880019	Soil	Soil
2779096	Soil	Soil
2779096	Soil	Soil
1934459	Soil	Soil
1934459	Soil	Soil
1882444	Soil	Soil
1882444	Soil	Soil
1936273	Soil	Soil
1936273	Soil	Soil
1932682	Soil	Soil
1932682	Soil	Soil
4610629	Roots	Roots
4610629	Roots	Roots
1934454	Soil	Soil
1934454	Soil	Soil
1938850	Soil	Soil
1938850	Soil	Soil
1892356	Soil	Soil
1892356	Soil	Soil
2609512	Soil	Soil
2609512	Soil	Soil
1936276	Soil	Soil
1936276	Soil	Soil
4489114	Soil	Soil
4489114	Soil	Soil
1507422	Soil	Soil
1507422	Soil	Soil
4611759	Soil	Soil
4611759	Soil	Soil
1879025	Soil	Soil
1879025	Soil	Soil
1879025	Soil	Soil
1879025	Soil	Soil
1539342	Soil	Soil
1539342	Soil	Soil
4196015	Soil	Soil
4196015	Soil	Soil
152021	Roots	Roots
152021	Roots	Roots
143747	Roots	Roots
143747	Roots	Roots
1934472	Soil	Soil
1934472	Soil	Soil
2406833	Soil	Soil
2406833	Soil	Soil
3421135	Soil	Soil
3421135	Soil	Soil
2779100	Soil	Soil
2779100	Soil	Soil
2779100	Soil	Soil
2779100	Soil	Soil
788758	Soil	Soil
788758	Soil	Soil
2516261	Soil	Soil
2516261	Soil	Soil
2919710	Roots	Roots
2919710	Roots	Roots
1948854	Soil	Soil
1948854	Soil	Soil
1896416	Soil	Soil
1896416	Soil	Soil
1896416	Soil	Soil
1896416	Soil	Soil
3195771	Soil	Soil
3195771	Soil	Soil
4198063	Soil	Soil
4198063	Soil	Soil
4183712	Soil	Soil
4183712	Soil	Soil
1891352	Soil	Soil
1891352	Soil	Soil
1882449	Soil	Soil
1882449	Soil	Soil
1882449	Soil	Soil
1882449	Soil	Soil
1882449	Soil	Soil
1882449	Soil	Soil
1405831	Roots	Roots
1405831	Roots	Roots
2779102	Soil	Soil
2779102	Soil	Soil
1622359	Soil	Soil
1622359	Soil	Soil
4483851	Soil	Soil
4483851	Soil	Soil
1910575	Soil	Soil
1910575	Soil	Soil
1960034	Soil	Soil
1960034	Soil	Soil
1910569	Soil	Soil
1910569	Soil	Soil
1890005	Soil	Soil
1890005	Soil	Soil
1879019	Soil	Soil
1879019	Soil	Soil
1879019	Soil	Soil
1879019	Soil	Soil
1879019	Soil	Soil
1879019	Soil	Soil
1879019	Soil	Soil
1879019	Soil	Soil
1879019	Soil	Soil
1879019	Soil	Soil
1879019	Soil	Soil
1879019	Soil	Soil
1879019	Soil	Soil
1879019	Soil	Soil
1879019	Soil	Soil
1879019	Soil	Soil
1879019	Soil	Soil
1879019	Soil	Soil
1879019	Soil	Soil
1879019	Soil	Soil
1879019	Soil	Soil
1879019	Soil	Soil
1879019	Soil	Soil
1879019	Soil	Soil
1879019	Soil	Soil
1879019	Soil	Soil
1879019	Soil	Soil
1879019	Soil	Soil
1879019	Soil	Soil
1896415	Soil	Soil
1896415	Soil	Soil
1896415	Soil	Soil
1896415	Soil	Soil
2779095	Soil	Soil
2779095	Soil	Soil
1892357	Soil	Soil
1892357	Soil	Soil
1892357	Soil	Soil
1892357	Soil	Soil
1892357	Soil	Soil
1892357	Soil	Soil
1892357	Soil	Soil
1892357	Soil	Soil
1892357	Soil	Soil
1892357	Soil	Soil
1892357	Soil	Soil
1892357	Soil	Soil
1892357	Soil	Soil
1892357	Soil	Soil
1892357	Soil	Soil
1892357	Soil	Soil
1892357	Soil	Soil
1892357	Soil	Soil
1892357	Soil	Soil
1892357	Soil	Soil
1892357	Soil	Soil
1892357	Soil	Soil
1892357	Soil	Soil
1892357	Soil	Soil
1892357	Soil	Soil
1946818	Soil	Soil
1946818	Soil	Soil
1946818	Soil	Soil
1896422	Soil	Soil
1896422	Soil	Soil
1910568	Soil	Soil
1910568	Soil	Soil
1910568	Soil	Soil
1910568	Soil	Soil
1954390	Soil	Soil
1954390	Soil	Soil
1954390	Soil	Soil
1954390	Soil	Soil
1954390	Soil	Soil
1905372	Soil	Soil
1905372	Soil	Soil
1934455	Soil	Soil
1934455	Soil	Soil
1934455	Soil	Soil
1934455	Soil	Soil
1934453	Soil	Soil
1934453	Soil	Soil
1405830	Roots	Roots
1405830	Roots	Roots
1891351	Soil	Soil
1891351	Soil	Soil
1882448	Soil	Soil
1882448	Soil	Soil
1882448	Soil	Soil
1882448	Soil	Soil
1882448	Soil	Soil
1882448	Soil	Soil
4610628	Roots	Roots
4610628	Roots	Roots
1938849	Soil	Soil
1938849	Soil	Soil
2779101	Soil	Soil
2779101	Soil	Soil
1794529	Freshwater	Freshwater
1794529	Freshwater	Freshwater
1885761	Soil	Soil
1885761	Soil	Soil
1885761	Soil	Soil
1885761	Soil	Soil
1938855	Soil	Soil
1938855	Soil	Soil
1506233	Soil	Soil
1506233	Soil	Soil
4178305	Soil	Soil
4178305	Soil	Soil
3195799	Soil	Soil
3195799	Soil	Soil
145696	Roots	Roots
145696	Roots	Roots
3195770	Soil	Soil
3195770	Soil	Soil
4183711	Soil	Soil
4183711	Soil	Soil
153958	Roots	Roots
153958	Roots	Roots
1605065	Roots	Roots
1605065	Roots	Roots
1611563	Roots	Roots
1611563	Roots	Roots
1611563	Roots	Roots
1611563	Roots	Roots
896283	Soil	Soil
896283	Soil	Soil
896283	Soil	Soil
896283	Soil	Soil
896283	Soil	Soil
896283	Soil	Soil
896283	Soil	Soil
896283	Soil	Soil
896283	Soil	Soil
896283	Soil	Soil
896283	Soil	Soil
896283	Soil	Soil
896283	Soil	Soil
896283	Soil	Soil
896283	Soil	Soil
896283	Soil	Soil
896283	Soil	Soil
896283	Soil	Soil
896283	Soil	Soil
4178366	Soil	Soil
4178366	Soil	Soil
4178366	Soil	Soil
630241	Soil	Soil
630241	Soil	Soil
630241	Soil	Soil
1888457	Soil	Soil
1888457	Soil	Soil
25879	Soil	Soil
25879	Soil	Soil
633262	Soil	Soil
633262	Soil	Soil
633262	Soil	Soil
864474	Soil	Soil
864474	Soil	Soil
29508	Soil	Soil
29508	Soil	Soil
611835	Soil	Soil
611835	Soil	Soil
611835	Soil	Soil
611835	Soil	Soil
618838	Soil	Soil
618838	Soil	Soil
618838	Soil	Soil
618838	Soil	Soil
618838	Soil	Soil
618838	Soil	Soil
618838	Soil	Soil
618838	Soil	Soil
618838	Soil	Soil
618838	Soil	Soil
618838	Soil	Soil
657550	Soil	Soil
657550	Soil	Soil
26747	Roots	Roots
26747	Roots	Roots
899824	Soil	Soil
899824	Soil	Soil
899824	Soil	Soil
1910648	Soil	Soil
1910648	Soil	Soil
2406863	Soil	Soil
2406863	Soil	Soil
2859974	Plant litter	Plant litter
2859974	Plant litter	Plant litter
2859974	Plant litter	Plant litter
2859974	Plant litter	Plant litter
864693	Soil	Soil
864693	Soil	Soil
2861965	Plant litter	Plant litter
2861965	Plant litter	Plant litter
3114390	Soil	Soil
3114390	Soil	Soil
849635	Soil	Soil
849635	Soil	Soil
743667	Soil	Soil
743667	Soil	Soil
618876	Soil	Soil
618876	Soil	Soil
636525	Soil	Soil
636525	Soil	Soil
636525	Soil	Soil
636525	Soil	Soil
636525	Soil	Soil
636525	Soil	Soil
636525	Soil	Soil
636525	Soil	Soil
636525	Soil	Soil
636525	Soil	Soil
636525	Soil	Soil
636525	Soil	Soil
636525	Soil	Soil
636525	Soil	Soil
636525	Soil	Soil
636525	Soil	Soil
636525	Soil	Soil
636525	Soil	Soil
636525	Soil	Soil
636525	Soil	Soil
636525	Soil	Soil
636525	Soil	Soil
636525	Soil	Soil
636525	Soil	Soil
636525	Soil	Soil
636525	Soil	Soil
636525	Soil	Soil
636525	Soil	Soil
636525	Soil	Soil
636525	Soil	Soil
636525	Soil	Soil
636525	Soil	Soil
636525	Soil	Soil
213456	Soil	Soil
213456	Soil	Soil
4413039	Soil	Soil
4413039	Soil	Soil
4413039	Soil	Soil
4413039	Soil	Soil
4413039	Soil	Soil
3241903	Soil	Soil
3241903	Soil	Soil
3099417	Soil	Soil
3099417	Soil	Soil
4232577	Soil	Soil
4232577	Soil	Soil
2952998	Soil	Soil
2952998	Soil	Soil
3359292	Soil microcosm	Soil microcosm
3359292	Soil microcosm	Soil microcosm
1479833	Soil	Soil
1479833	Soil	Soil
4180902	Soil	Soil
4180902	Soil	Soil
4186732	Soil	Soil
4186732	Soil	Soil
4186732	Soil	Soil
4178269	Soil	Soil
4178269	Soil	Soil
3421134	Soil	Soil
3421134	Soil	Soil
2779099	Soil	Soil
2779099	Soil	Soil
2779099	Soil	Soil
2779099	Soil	Soil
79514	Soil	Soil
79514	Soil	Soil
782219	Soil	Soil
782219	Soil	Soil
788757	Soil	Soil
788757	Soil	Soil
2406834	Soil	Soil
2406834	Soil	Soil
2406834	Soil	Soil
2406834	Soil	Soil
4489115	Soil	Soil
4489115	Soil	Soil
4489115	Soil	Soil
4489115	Soil	Soil
4489115	Soil	Soil
1936275	Soil	Soil
1936275	Soil	Soil
2609511	Soil	Soil
2609511	Soil	Soil
1892355	Soil	Soil
1892355	Soil	Soil
2936088	Soil	Soil
2936088	Soil	Soil
3275928	Soil	Soil
3275928	Soil	Soil
835627	Soil	Soil
835627	Soil	Soil
607773	Soil	Soil
607773	Soil	Soil
607773	Soil	Soil
607773	Soil	Soil
607773	Soil	Soil
607773	Soil	Soil
607773	Soil	Soil
607773	Soil	Soil
607773	Soil	Soil
607773	Soil	Soil
607773	Soil	Soil
607773	Soil	Soil
607773	Soil	Soil
607773	Soil	Soil
607773	Soil	Soil
607773	Soil	Soil
607773	Soil	Soil
607773	Soil	Soil
607773	Soil	Soil
607773	Soil	Soil
607773	Soil	Soil
607773	Soil	Soil
607773	Soil	Soil
607773	Soil	Soil
894457	Soil	Soil
894457	Soil	Soil
677662	Soil	Soil
677662	Soil	Soil
1554369	Soil	Soil
1554369	Soil	Soil
1534418	Soil	Soil
1534418	Soil	Soil
725212	Soil	Soil
725212	Soil	Soil
1880027	Soil	Soil
1880027	Soil	Soil
1880027	Soil	Soil
1880027	Soil	Soil
1880027	Soil	Soil
1883233	Soil	Soil
1883233	Soil	Soil
1879034	Soil	Soil
1879034	Soil	Soil
1879034	Soil	Soil
1879034	Soil	Soil
1881376	Soil	Soil
1881376	Soil	Soil
1881376	Soil	Soil
1881376	Soil	Soil
1881376	Soil	Soil
1944642	Soil	Soil
1944642	Soil	Soil
4608545	Roots	Roots
4608545	Roots	Roots
3658630	Soil	Soil
3658630	Soil	Soil
733133	Soil	Soil
733133	Soil	Soil
1404732	Roots	Roots
1404732	Roots	Roots
1404732	Roots	Roots
1404732	Roots	Roots
1404732	Roots	Roots
1404732	Roots	Roots
1404732	Roots	Roots
1404732	Roots	Roots
1406352	Plant litter	Plant litter
1406352	Plant litter	Plant litter
1406352	Roots	Roots
1406352	Roots	Roots
1406352	Plant litter	Plant litter
2859287	Plant litter	Plant litter
2859287	Plant litter	Plant litter
4493918	Soil	Soil
4493918	Soil	Soil
4483046	Soil	Soil
4483046	Soil	Soil
4483046	Soil	Soil
4483046	Soil	Soil
4483046	Soil	Soil
4483046	Soil	Soil
4483046	Soil	Soil
4483046	Soil	Soil
4483046	Soil	Soil
1942708	Soil	Soil
1942708	Soil	Soil
1404799	Roots	Roots
1404799	Roots	Roots
2806424	Roots	Roots
2806424	Roots	Roots
2806424	Roots	Roots
2806424	Roots	Roots
2806424	Roots	Roots
2806424	Roots	Roots
2806424	Soil	Soil
671518	Soil	Soil
671518	Soil	Soil
668845	Soil	Soil
668845	Soil	Soil
1604038	Roots	Roots
1604038	Roots	Roots
3099423	Soil	Soil
3099423	Soil	Soil
834138	Soil	Soil
834138	Soil	Soil
1613198	Roots	Roots
1613198	Roots	Roots
22827	Roots	Roots
22827	Roots	Roots
4699826	Soil	Soil
4699826	Soil	Soil
1892394	Soil	Soil
1892394	Soil	Soil
1892394	Soil	Soil
1892394	Soil	Soil
1892394	Soil	Soil
1892394	Soil	Soil
4489422	Soil	Soil
4489422	Soil	Soil
631540	Soil	Soil
631540	Soil	Soil
3195994	Soil	Soil
3195994	Soil	Soil
2392929	Soil	Soil
2392929	Soil	Soil
2859320	Plant litter	Plant litter
2859320	Plant litter	Plant litter
2859320	Plant litter	Plant litter
2859320	Plant litter	Plant litter
21182	Roots	Roots
21182	Roots	Roots
21182	Roots	Roots
21182	Roots	Roots
21182	Roots	Roots
21182	Roots	Roots
21182	Roots	Roots
21182	Soil	Soil
21182	Soil	Soil
21182	Soil	Soil
21182	Soil	Soil
21182	Soil	Soil
21182	Soil	Soil
4700100	Soil	Soil
4700100	Soil	Soil
906159	Soil	Soil
906159	Soil	Soil
1504862	Soil	Soil
1504862	Soil	Soil
3250481	Soil	Soil
3250481	Soil	Soil
3250481	Soil	Soil
869962	Soil	Soil
869962	Soil	Soil
616055	Soil	Soil
616055	Soil	Soil
616055	Soil	Soil
616055	Soil	Soil
616055	Soil	Soil
625018	Soil	Soil
625018	Soil	Soil
625018	Soil	Soil
625018	Soil	Soil
625018	Soil	Soil
26843	Roots	Roots
26843	Roots	Roots
867194	Soil	Soil
867194	Soil	Soil
12944	Anaerobic	Anaerobic
12944	Anaerobic	Anaerobic
2146262	Digestive system	Digestive system
2146262	Digestive system	Digestive system
719225	Soil	Soil
719225	Soil	Soil
719225	Soil	Soil
719225	Soil	Soil
1278245	Soil	Soil
1278245	Soil	Soil
714773	Soil	Soil
714773	Soil	Soil
197268	Soil	Soil
197268	Soil	Soil
197268	Soil	Soil
831726	Soil	Soil
831726	Soil	Soil
4167951	Soil	Soil
4167951	Soil	Soil
4165275	Soil	Soil
4165275	Soil	Soil
1823329	Freshwater	Freshwater
1823329	Freshwater	Freshwater
1794283	Freshwater	Freshwater
1794283	Freshwater	Freshwater
1794283	Freshwater	Freshwater
1794283	Freshwater	Freshwater
362913	Effluent	Effluent
362913	Effluent	Effluent
362913	Effluent	Effluent
362913	Effluent	Effluent
362913	Effluent	Effluent
362913	Effluent	Effluent
362913	Effluent	Effluent
362913	Effluent	Effluent
362913	Effluent	Effluent
362913	Effluent	Effluent
362913	Effluent	Effluent
526626	Activated Sludge	Activated Sludge
526626	Activated Sludge	Activated Sludge
667089	Soil	Soil
667089	Soil	Soil
667520	Soil	Soil
667520	Soil	Soil
1585359	Roots	Roots
1585359	Roots	Roots
1585359	Roots	Roots
668595	Soil	Soil
668595	Soil	Soil
672145	Soil	Soil
672145	Soil	Soil
1591808	Roots	Roots
1591808	Roots	Roots
92601	Freshwater	Freshwater
92601	Freshwater	Freshwater
92601	Freshwater	Freshwater
2936111	Soil	Soil
2936111	Soil	Soil
677607	Soil	Soil
677607	Soil	Soil
20587	Roots	Roots
20587	Roots	Roots
20587	Roots	Roots
20587	Roots	Roots
20587	Roots	Roots
20587	Roots	Roots
20587	Roots	Roots
20587	Roots	Roots
20587	Roots	Roots
20587	Roots	Roots
20587	Roots	Roots
20587	Roots	Roots
20587	Roots	Roots
20587	Roots	Roots
20587	Roots	Roots
20587	Roots	Roots
24996	Soil	Soil
24996	Soil	Soil
24996	Soil	Soil
17927	Roots	Roots
17927	Roots	Roots
17927	Roots	Roots
17927	Roots	Roots
17927	Roots	Roots
17927	Roots	Roots
17927	Roots	Roots
17927	Roots	Roots
17927	Roots	Roots
17927	Roots	Roots
17927	Roots	Roots
17927	Roots	Roots
17927	Roots	Roots
17927	Roots	Roots
17927	Roots	Roots
17927	Roots	Roots
17927	Roots	Roots
17927	Roots	Roots
17927	Roots	Roots
17927	Roots	Roots
17927	Roots	Roots
17927	Roots	Roots
17927	Roots	Roots
17927	Roots	Roots
17927	Roots	Roots
17927	Roots	Roots
17927	Roots	Roots
17927	Roots	Roots
17927	Roots	Roots
17927	Roots	Roots
17927	Roots	Roots
17927	Roots	Roots
17927	Roots	Roots
17927	Roots	Roots
17927	Roots	Roots
17927	Roots	Roots
17927	Roots	Roots
17927	Roots	Roots
17927	Roots	Roots
17927	Roots	Roots
17927	Roots	Roots
17927	Roots	Roots
17927	Roots	Roots
17927	Roots	Roots
17927	Roots	Roots
17927	Roots	Roots
17927	Roots	Roots
17927	Roots	Roots
17927	Roots	Roots
17927	Roots	Roots
17927	Roots	Roots
17927	Roots	Roots
17927	Roots	Roots
17927	Roots	Roots
17927	Roots	Roots
17927	Roots	Roots
17927	Roots	Roots
668592	Soil	Soil
668592	Soil	Soil
898225	Soil	Soil
898225	Soil	Soil
617959	Soil	Soil
617959	Soil	Soil
617959	Soil	Soil
617959	Soil	Soil
617959	Soil	Soil
617959	Soil	Soil
617959	Soil	Soil
617959	Soil	Soil
617959	Soil	Soil
617959	Soil	Soil
617959	Soil	Soil
617959	Soil	Soil
617959	Soil	Soil
617959	Soil	Soil
617959	Soil	Soil
617959	Soil	Soil
648395	Soil	Soil
648395	Soil	Soil
1604889	Roots	Roots
1604889	Roots	Roots
1591900	Roots	Roots
1591900	Roots	Roots
666903	Soil	Soil
666903	Soil	Soil
4180731	Soil	Soil
4180731	Soil	Soil
1936319	Soil	Soil
1936319	Soil	Soil
1936319	Soil	Soil
1936319	Soil	Soil
1893560	Soil	Soil
1893560	Soil	Soil
1890031	Soil	Soil
1890031	Soil	Soil
1880638	Soil	Soil
1880638	Soil	Soil
1893561	Soil	Soil
1893561	Soil	Soil
1836681	Soil	Soil
1836681	Soil	Soil
1505903	Soil	Soil
1505903	Soil	Soil
2120	Soil	Soil
2120	Soil	Soil
2324	Soil	Soil
2324	Soil	Soil
3328049	Soil	Soil
3328049	Soil	Soil
24040	SSF (Solid state fermentation)	SSF (Solid state fermentation)
24040	SSF (Solid state fermentation)	SSF (Solid state fermentation)
24456	SSF (Solid state fermentation)	SSF (Solid state fermentation)
24456	SSF (Solid state fermentation)	SSF (Solid state fermentation)
1517739	Soil	Soil
1517739	Soil	Soil
1936291	Soil	Soil
1936291	Soil	Soil
1936291	Soil	Soil
1936291	Soil	Soil
4488589	Soil	Soil
4488589	Soil	Soil
2779326	Soil	Soil
2779326	Soil	Soil
2779326	Soil	Soil
1877978	Soil	Soil
1877978	Soil	Soil
2868258	Soil	Soil
2868258	Soil	Soil
4698311	Soil	Soil
4698311	Soil	Soil
1942714	Soil	Soil
1942714	Soil	Soil
1932691	Soil	Soil
1932691	Soil	Soil
4621322	Soil	Soil
4621322	Soil	Soil
4484660	Soil	Soil
4484660	Soil	Soil
4484660	Soil	Soil
1934484	Soil	Soil
1934484	Soil	Soil
1920626	Soil	Soil
1920626	Soil	Soil
1586168	Roots	Roots
1586168	Roots	Roots
3077376	Soil	Soil
3077376	Soil	Soil
1274160	Soil	Soil
1274160	Soil	Soil
1507409	Soil	Soil
1507409	Soil	Soil
1561436	Soil	Soil
1561436	Soil	Soil
1879026	Soil	Soil
1879026	Soil	Soil
1879026	Soil	Soil
1879026	Soil	Soil
4412996	Soil	Soil
4412996	Soil	Soil
4412996	Soil	Soil
1539341	Soil	Soil
1539341	Soil	Soil
23923	SSF (Solid state fermentation)	SSF (Solid state fermentation)
23923	SSF (Solid state fermentation)	SSF (Solid state fermentation)
23923	SSF (Solid state fermentation)	SSF (Solid state fermentation)
23923	SSF (Solid state fermentation)	SSF (Solid state fermentation)
23923	SSF (Solid state fermentation)	SSF (Solid state fermentation)
23923	SSF (Solid state fermentation)	SSF (Solid state fermentation)
670738	Soil	Soil
670738	Soil	Soil
154465	Roots	Roots
154465	Roots	Roots
3090688	Plant litter	Plant litter
3090688	Plant litter	Plant litter
2053023	Freshwater	Freshwater
2053023	Freshwater	Freshwater
2123616	Freshwater	Freshwater
2123616	Freshwater	Freshwater
4168152	Soil	Soil
4168152	Soil	Soil
4168302	Soil	Soil
4168302	Soil	Soil
323413	Aerobic digester	Aerobic digester
323413	Aerobic digester	Aerobic digester
323413	Aerobic digester	Aerobic digester
323413	Aerobic digester	Aerobic digester
323413	Aerobic digester	Aerobic digester
323413	Aerobic digester	Aerobic digester
323413	Aerobic digester	Aerobic digester
323413	Aerobic digester	Aerobic digester
323413	Aerobic digester	Aerobic digester
323413	Aerobic digester	Aerobic digester
323413	Aerobic digester	Aerobic digester
323413	Aerobic digester	Aerobic digester
323413	Aerobic digester	Aerobic digester
323413	Aerobic digester	Aerobic digester
323413	Aerobic digester	Aerobic digester
323413	Aerobic digester	Aerobic digester
323413	Aerobic digester	Aerobic digester
323413	Aerobic digester	Aerobic digester
323413	Aerobic digester	Aerobic digester
323413	Aerobic digester	Aerobic digester
323413	Aerobic digester	Aerobic digester
323413	Aerobic digester	Aerobic digester
323413	Aerobic digester	Aerobic digester
323413	Aerobic digester	Aerobic digester
323413	Aerobic digester	Aerobic digester
323413	Aerobic digester	Aerobic digester
323413	Aerobic digester	Aerobic digester
323413	Aerobic digester	Aerobic digester
323413	Aerobic digester	Aerobic digester
323413	Aerobic digester	Aerobic digester
323413	Aerobic digester	Aerobic digester
323413	Aerobic digester	Aerobic digester
323413	Aerobic digester	Aerobic digester
323413	Aerobic digester	Aerobic digester
323413	Aerobic digester	Aerobic digester
323413	Aerobic digester	Aerobic digester
323413	Aerobic digester	Aerobic digester
323413	Aerobic digester	Aerobic digester
323413	Aerobic digester	Aerobic digester
323413	Aerobic digester	Aerobic digester
323413	Aerobic digester	Aerobic digester
323413	Aerobic digester	Aerobic digester
323413	Aerobic digester	Aerobic digester
323413	Aerobic digester	Aerobic digester
354027	Aerobic digester	Aerobic digester
354027	Aerobic digester	Aerobic digester
2022269	Freshwater	Freshwater
2022269	Freshwater	Freshwater
2022269	Freshwater	Freshwater
2022269	Freshwater	Freshwater
2022269	Freshwater	Freshwater
2022269	Freshwater	Freshwater
2022269	Freshwater	Freshwater
2022269	Freshwater	Freshwater
2022269	Freshwater	Freshwater
2022269	Freshwater	Freshwater
2022269	Freshwater	Freshwater
2022269	Freshwater	Freshwater
2022269	Freshwater	Freshwater
2022269	Freshwater	Freshwater
2022269	Freshwater	Freshwater
2022269	Freshwater	Freshwater
2022269	Freshwater	Freshwater
2022269	Freshwater	Freshwater
2022269	Freshwater	Freshwater
2022269	Freshwater	Freshwater
2022269	Freshwater	Freshwater
2022269	Freshwater	Freshwater
2022269	Freshwater	Freshwater
2022269	Freshwater	Freshwater
2022269	Freshwater	Freshwater
2022269	Freshwater	Freshwater
2022269	Freshwater	Freshwater
2022269	Freshwater	Freshwater
2022269	Freshwater	Freshwater
2022269	Freshwater	Freshwater
2022269	Freshwater	Freshwater
2022269	Freshwater	Freshwater
2022269	Freshwater	Freshwater
2022269	Freshwater	Freshwater
2022269	Freshwater	Freshwater
2022269	Freshwater	Freshwater
2022269	Freshwater	Freshwater
2022269	Freshwater	Freshwater
2022269	Freshwater	Freshwater
2022269	Freshwater	Freshwater
2022269	Freshwater	Freshwater
2022269	Freshwater	Freshwater
2022269	Freshwater	Freshwater
2024033	Freshwater	Freshwater
2024033	Freshwater	Freshwater
2024033	Freshwater	Freshwater
2024033	Freshwater	Freshwater
2024033	Freshwater	Freshwater
2024033	Freshwater	Freshwater
2024033	Freshwater	Freshwater
2024033	Freshwater	Freshwater
2024033	Freshwater	Freshwater
2024033	Freshwater	Freshwater
2024033	Freshwater	Freshwater
2024033	Freshwater	Freshwater
2024033	Freshwater	Freshwater
2024033	Freshwater	Freshwater
2024033	Freshwater	Freshwater
2024033	Freshwater	Freshwater
2024033	Freshwater	Freshwater
2024033	Freshwater	Freshwater
2024033	Freshwater	Freshwater
2024033	Freshwater	Freshwater
2024033	Freshwater	Freshwater
2024033	Freshwater	Freshwater
2024033	Freshwater	Freshwater
2024033	Freshwater	Freshwater
2024033	Freshwater	Freshwater
2024033	Freshwater	Freshwater
2024033	Freshwater	Freshwater
2024033	Freshwater	Freshwater
2024033	Freshwater	Freshwater
2024033	Freshwater	Freshwater
2024033	Freshwater	Freshwater
2024033	Freshwater	Freshwater
2024033	Freshwater	Freshwater
2024033	Freshwater	Freshwater
2024033	Freshwater	Freshwater
2024033	Freshwater	Freshwater
4658486	Marine	Marine
4658486	Marine	Marine
4516030	Marine	Marine
4516030	Marine	Marine
4516030	Marine	Marine
4516030	Marine	Marine
4516030	Marine	Marine
4591216	Marine	Marine
4591216	Marine	Marine
2022248	Freshwater	Freshwater
2022248	Freshwater	Freshwater
2022248	Freshwater	Freshwater
2022248	Freshwater	Freshwater
2022248	Freshwater	Freshwater
2047148	Freshwater	Freshwater
2047148	Freshwater	Freshwater
2106410	Freshwater	Freshwater
2106410	Freshwater	Freshwater
2105063	Freshwater	Freshwater
2105063	Freshwater	Freshwater
2339700	Freshwater	Freshwater
2339700	Freshwater	Freshwater
2053009	Freshwater	Freshwater
2053009	Freshwater	Freshwater
2053009	Freshwater	Freshwater
2053009	Freshwater	Freshwater
2053009	Freshwater	Freshwater
2053009	Freshwater	Freshwater
2053009	Freshwater	Freshwater
2053009	Freshwater	Freshwater
2053009	Freshwater	Freshwater
2053009	Freshwater	Freshwater
2053009	Freshwater	Freshwater
2120099	Freshwater	Freshwater
2120099	Freshwater	Freshwater
423461	Aerobic digester	Aerobic digester
423461	Aerobic digester	Aerobic digester
402981	Aerobic digester	Aerobic digester
402981	Aerobic digester	Aerobic digester
324183	Aerobic digester	Aerobic digester
324183	Aerobic digester	Aerobic digester
324183	Aerobic digester	Aerobic digester
324183	Aerobic digester	Aerobic digester
324183	Aerobic digester	Aerobic digester
324183	Aerobic digester	Aerobic digester
425180	Aerobic digester	Aerobic digester
425180	Aerobic digester	Aerobic digester
356708	Aerobic digester	Aerobic digester
356708	Aerobic digester	Aerobic digester
907745	Soil	Soil
907745	Soil	Soil
3477	Soil	Soil
3477	Soil	Soil
3477	Soil	Soil
3477	Soil	Soil
2779162	Soil	Soil
2779162	Soil	Soil
1517864	Soil	Soil
1517864	Soil	Soil
4698341	Soil	Soil
4698341	Soil	Soil
4611266	Soil	Soil
4611266	Soil	Soil
4211353	Soil	Soil
4211353	Soil	Soil
4211353	Soil	Soil
4211353	Soil	Soil
4211353	Soil	Soil
4211353	Soil	Soil
4211353	Soil	Soil
4211353	Soil	Soil
4211353	Soil	Soil
4211353	Soil	Soil
4211353	Soil	Soil
664841	Soil	Soil
664841	Soil	Soil
4711548	Soil	Soil
4711548	Soil	Soil
3195811	Soil	Soil
3195811	Soil	Soil
615473	Soil	Soil
615473	Soil	Soil
640357	Soil	Soil
640357	Soil	Soil
640357	Soil	Soil
640357	Soil	Soil
640357	Soil	Soil
608373	Soil	Soil
608373	Soil	Soil
608373	Soil	Soil
608373	Soil	Soil
608373	Soil	Soil
608373	Soil	Soil
608373	Soil	Soil
608373	Soil	Soil
637527	Soil	Soil
637527	Soil	Soil
607500	Soil	Soil
607500	Soil	Soil
607500	Soil	Soil
607500	Soil	Soil
607500	Soil	Soil
607500	Soil	Soil
607500	Soil	Soil
607500	Soil	Soil
607500	Soil	Soil
607500	Soil	Soil
607500	Soil	Soil
608213	Soil	Soil
608213	Soil	Soil
608213	Soil	Soil
608213	Soil	Soil
608213	Soil	Soil
608213	Soil	Soil
608213	Soil	Soil
608213	Soil	Soil
608213	Soil	Soil
619147	Soil	Soil
619147	Soil	Soil
638768	Soil	Soil
638768	Soil	Soil
849016	Soil	Soil
849016	Soil	Soil
618931	Soil	Soil
618931	Soil	Soil
618931	Soil	Soil
632803	Soil	Soil
632803	Soil	Soil
632803	Soil	Soil
632803	Soil	Soil
632803	Soil	Soil
632803	Soil	Soil
632803	Soil	Soil
632803	Soil	Soil
632803	Soil	Soil
885191	Soil	Soil
885191	Soil	Soil
742824	Soil	Soil
742824	Soil	Soil
742824	Soil	Soil
4611754	Soil	Soil
4611754	Soil	Soil
4699528	Soil	Soil
4699528	Soil	Soil
3403	Soil	Soil
3403	Soil	Soil
3375	Soil	Soil
3375	Soil	Soil
2260	Soil	Soil
2260	Soil	Soil
1434	Soil	Soil
1434	Soil	Soil
1434	Soil	Soil
1434	Soil	Soil
3049	Soil	Soil
3049	Soil	Soil
1896214	Soil	Soil
1896214	Soil	Soil
4711583	Soil	Soil
4711583	Soil	Soil
4610848	Soil	Soil
4610848	Soil	Soil
4697941	Soil	Soil
4697941	Soil	Soil
4698769	Soil	Soil
4698769	Soil	Soil
491289	Activated Sludge	Activated Sludge
491289	Activated Sludge	Activated Sludge
491289	Activated Sludge	Activated Sludge
491289	Activated Sludge	Activated Sludge
2177318	Freshwater	Freshwater
2177318	Freshwater	Freshwater
2177318	Freshwater	Freshwater
2177318	Freshwater	Freshwater
2177318	Freshwater	Freshwater
2177318	Freshwater	Freshwater
2177318	Freshwater	Freshwater
2177318	Freshwater	Freshwater
2177318	Freshwater	Freshwater
2177318	Freshwater	Freshwater
2177318	Freshwater	Freshwater
2177318	Freshwater	Freshwater
2177318	Freshwater	Freshwater
2177318	Freshwater	Freshwater
2177318	Freshwater	Freshwater
2278927	Freshwater	Freshwater
2278927	Freshwater	Freshwater
2278927	Freshwater	Freshwater
2278927	Freshwater	Freshwater
2278927	Freshwater	Freshwater
4535831	Marine	Marine
4535831	Marine	Marine
4535831	Marine	Marine
4535831	Marine	Marine
4516029	Marine	Marine
4516029	Marine	Marine
4516029	Marine	Marine
4516029	Marine	Marine
1455554	Soil	Soil
1455554	Soil	Soil
675736	Soil	Soil
675736	Soil	Soil
152006	Roots	Roots
152006	Roots	Roots
4180775	Soil	Soil
4180775	Soil	Soil
4170390	Soil	Soil
4170390	Soil	Soil
4170390	Soil	Soil
4170390	Soil	Soil
4170390	Soil	Soil
4170390	Soil	Soil
4170390	Soil	Soil
4183805	Soil	Soil
4183805	Soil	Soil
4456676	Marine	Freshwater
4456676	Marine	Freshwater
1326759	Marine	Marine
1326759	Marine	Marine
535030	Freshwater	Freshwater
535030	Freshwater	Freshwater
2076304	Freshwater	Freshwater
2076304	Freshwater	Freshwater
2242059	Freshwater	Freshwater
2242059	Freshwater	Freshwater
2123534	Freshwater	Freshwater
2123534	Freshwater	Freshwater
2123534	Freshwater	Freshwater
2123534	Freshwater	Freshwater
2123534	Freshwater	Freshwater
2123534	Freshwater	Freshwater
2123534	Freshwater	Freshwater
2123534	Freshwater	Freshwater
2123534	Freshwater	Freshwater
2123534	Freshwater	Freshwater
2025310	Freshwater	Freshwater
2025310	Freshwater	Freshwater
2048940	Freshwater	Freshwater
2048940	Freshwater	Freshwater
654339	Marine	Marine
654339	Marine	Marine
654339	Marine	Marine
654339	Marine	Marine
654339	Marine	Marine
654339	Marine	Marine
654339	Marine	Marine
581227	Marine	Marine
581227	Marine	Marine
4436444	Marine	Freshwater
4436444	Marine	Freshwater
4436444	Marine	Freshwater
4436444	Marine	Freshwater
397079	Effluent	Effluent
397079	Effluent	Effluent
244479	Anaerobic	Anaerobic
244479	Anaerobic	Anaerobic
244479	Effluent	Effluent
244479	Effluent	Effluent
3098159	Soil	Soil
3098159	Soil	Soil
3098159	Soil	Soil
3098159	Soil	Soil
3098159	Soil	Soil
3098159	Soil	Soil
3098159	Soil	Soil
3098159	Soil	Soil
3098159	Soil	Soil
3098159	Soil	Soil
3098159	Soil	Soil
3098159	Soil	Soil
3098159	Soil	Soil
3098159	Soil	Soil
3098159	Soil	Soil
3098159	Soil	Soil
3098159	Soil	Soil
3098159	Soil	Soil
3098159	Soil	Soil
3098159	Soil	Soil
3098159	Soil	Soil
3098159	Soil	Soil
3098159	Soil	Soil
3098159	Soil	Soil
3098159	Soil	Soil
3098159	Soil	Soil
3098159	Soil	Soil
3098159	Soil	Soil
3098159	Soil	Soil
3098159	Soil	Soil
1853122	Soil	Soil
1853122	Soil	Soil
667915	Soil	Soil
667915	Soil	Soil
1835382	Soil	Soil
1835382	Soil	Soil
1835382	Soil	Soil
1835382	Soil	Soil
1835382	Soil	Soil
1835382	Soil	Soil
1835382	Soil	Soil
1835382	Soil	Soil
1835382	Soil	Soil
1835382	Soil	Soil
1835382	Soil	Soil
1835382	Soil	Soil
1835382	Soil	Soil
1835382	Soil	Soil
1835382	Soil	Soil
1835382	Soil	Soil
1835382	Soil	Soil
1835382	Soil	Soil
1835382	Soil	Soil
1835382	Soil	Soil
3098161	Soil	Soil
3098161	Soil	Soil
3328153	Soil	Soil
3328153	Soil	Soil
3328153	Soil	Soil
3328153	Soil	Soil
1835803	Soil	Soil
1835803	Soil	Soil
1835803	Soil	Soil
4178350	Soil	Soil
4178350	Soil	Soil
4196056	Soil	Soil
4196056	Soil	Soil
4199890	Soil	Soil
4199890	Soil	Soil
4219413	Soil	Soil
4219413	Soil	Soil
2339568	Freshwater	Freshwater
2339568	Freshwater	Freshwater
2091357	Freshwater	Freshwater
2091357	Freshwater	Freshwater
2129835	Freshwater	Freshwater
2129835	Freshwater	Freshwater
2249292	Freshwater	Freshwater
2249292	Freshwater	Freshwater
2122241	Freshwater	Freshwater
2122241	Freshwater	Freshwater
2122241	Freshwater	Freshwater
2122241	Freshwater	Freshwater
2122241	Freshwater	Freshwater
2047060	Freshwater	Freshwater
2047060	Freshwater	Freshwater
2047060	Freshwater	Freshwater
2047060	Freshwater	Freshwater
2047060	Freshwater	Freshwater
2131204	Freshwater	Freshwater
2131204	Freshwater	Freshwater
2026836	Freshwater	Freshwater
2026836	Freshwater	Freshwater
2104973	Freshwater	Freshwater
2104973	Freshwater	Freshwater
374983	Effluent	Effluent
374983	Effluent	Effluent
374983	Effluent	Effluent
374983	Effluent	Effluent
384943	Effluent	Effluent
384943	Effluent	Effluent
3814269	Phyllosphere	Phyllosphere
3814269	Phyllosphere	Phyllosphere
3743142	Phyllosphere	Phyllosphere
3743142	Phyllosphere	Phyllosphere
1879032	Soil	Soil
1879032	Soil	Soil
1879032	Soil	Soil
1879032	Soil	Soil
1879032	Soil	Soil
1879032	Soil	Soil
1968198	Soil	Soil
1968198	Soil	Soil
1968198	Soil	Soil
1968198	Soil	Soil
1794000	Freshwater	Freshwater
1794000	Freshwater	Freshwater
1879023	Soil	Soil
1879023	Soil	Soil
1879023	Soil	Soil
1879023	Soil	Soil
3651452	Plant litter	Plant litter
3651452	Plant litter	Plant litter
3651095	Plant litter	Plant litter
3651095	Plant litter	Plant litter
3655941	Plant litter	Plant litter
3655941	Plant litter	Plant litter
1979016	Plant litter	Plant litter
1979016	Plant litter	Plant litter
3096961	Soil	Soil
3096961	Soil	Soil
3415596	Soil	Soil
3415596	Soil	Soil
783154	Soil	Soil
783154	Soil	Soil
79030	Soil	Soil
79030	Soil	Soil
79030	Soil	Soil
79030	Soil	Soil
79030	Soil	Soil
79030	Soil	Soil
790721	Soil	Soil
790721	Soil	Soil
790721	Soil	Soil
790721	Soil	Soil
790721	Soil	Soil
790721	Soil	Soil
790721	Soil	Soil
790721	Soil	Soil
790721	Soil	Soil
790721	Soil	Soil
790721	Soil	Soil
790721	Soil	Soil
790721	Soil	Soil
790721	Soil	Soil
790721	Soil	Soil
790721	Soil	Soil
780635	Soil	Soil
780635	Soil	Soil
780635	Soil	Soil
780635	Soil	Soil
780635	Soil	Soil
780635	Soil	Soil
780635	Soil	Soil
780635	Soil	Soil
782213	Soil	Soil
782213	Soil	Soil
788371	Soil	Soil
788371	Soil	Soil
788746	Soil	Soil
788746	Soil	Soil
780810	Soil	Soil
780810	Soil	Soil
1976989	Soil	Soil
1976989	Soil	Soil
1976989	Soil	Soil
1976989	Soil	Soil
1976989	Soil	Soil
1976989	Soil	Soil
1976989	Plant litter	Plant litter
3662752	Soil	Soil
3662752	Soil	Soil
1405043	Soil	Soil
1405043	Soil	Soil
1405043	Soil	Soil
1405043	Soil	Soil
1405043	Soil	Soil
1405043	Soil	Soil
1405043	Soil	Soil
1405043	Soil	Soil
1969176	Roots	Roots
1969176	Roots	Roots
1969176	Roots	Roots
1969176	Roots	Roots
793102	Soil	Soil
793102	Soil	Soil
793102	Soil	Soil
793102	Soil	Soil
1893551	Soil	Soil
1893551	Soil	Soil
1893551	Soil	Soil
1893551	Soil	Soil
1893551	Soil	Soil
1315444	Soil	Soil
1315444	Soil	Soil
1292005	Soil	Soil
1292005	Soil	Soil
1452298	Soil	Soil
1452298	Soil	Soil
2560299	Soil	Soil
2560299	Soil	Soil
2516260	Soil	Soil
2516260	Soil	Soil
2919709	Roots	Roots
2919709	Roots	Roots
1948853	Soil	Soil
1948853	Soil	Soil
1622358	Soil	Soil
1622358	Soil	Soil
4483850	Soil	Soil
4483850	Soil	Soil
1882450	Soil	Soil
1882450	Soil	Soil
1882450	Soil	Soil
1960033	Soil	Soil
1960033	Soil	Soil
833666	Soil	Soil
833666	Soil	Soil
4151214	Soil	Soil
4151214	Soil	Soil
4151214	Soil	Soil
4151214	Soil	Soil
4151214	Soil	Soil
4151214	Soil	Soil
4151214	Soil	Soil
1539312	Soil	Soil
1539312	Soil	Soil
1539312	Soil	Soil
1539312	Soil	Soil
1539312	Soil	Soil
3255012	Soil	Soil
3255012	Soil	Soil
151034	Roots	Roots
151034	Roots	Roots
4199873	Soil	Soil
4199873	Soil	Soil
4199873	Soil	Soil
4199873	Soil	Soil
1450974	Soil	Soil
1450974	Soil	Soil
1450974	Soil	Soil
1580028	Soil	Soil
1580028	Soil	Soil
1466820	Soil	Soil
1466820	Soil	Soil
1580825	Soil	Soil
1580825	Soil	Soil
1456578	Soil	Soil
1456578	Soil	Soil
1510480	Soil	Soil
1510480	Soil	Soil
668660	Soil	Soil
668660	Soil	Soil
213435	Soil	Soil
213435	Soil	Soil
3356726	Soil microcosm	Soil microcosm
3356726	Soil microcosm	Soil microcosm
4183757	Soil	Soil
4183757	Soil	Soil
4173334	Soil	Soil
4173334	Soil	Soil
4151211	Soil	Soil
4151211	Soil	Soil
4151211	Soil	Soil
4151211	Soil	Soil
4151211	Soil	Soil
4151211	Soil	Soil
4151211	Soil	Soil
4151211	Soil	Soil
4151211	Soil	Soil
4151211	Soil	Soil
4151211	Soil	Soil
4151211	Soil	Soil
4151211	Soil	Soil
4151211	Soil	Soil
4151211	Soil	Soil
4151211	Soil	Soil
4151211	Soil	Soil
4151211	Soil	Soil
4151211	Soil	Soil
4151211	Soil	Soil
4151211	Soil	Soil
4151211	Soil	Soil
4151211	Soil	Soil
4151211	Soil	Soil
4151211	Soil	Soil
4151211	Soil	Soil
4151211	Soil	Soil
4151211	Soil	Soil
4151211	Soil	Soil
4151211	Soil	Soil
4151211	Soil	Soil
4208049	Soil	Soil
4208049	Soil	Soil
4186760	Soil	Soil
4186760	Soil	Soil
1791899	Freshwater	Freshwater
1791899	Freshwater	Freshwater
1791899	Freshwater	Freshwater
4482750	Soil	Soil
4482750	Soil	Soil
4482750	Soil	Soil
4482750	Soil	Soil
4482750	Soil	Soil
4482750	Soil	Soil
1405275	Soil	Soil
1405275	Soil	Soil
3663758	Roots	Roots
3663758	Roots	Roots
3649176	Soil	Soil
3649176	Soil	Soil
3649176	Roots	Roots
3649176	Plant litter	Plant litter
1412935	Soil	Soil
1412935	Soil	Soil
1412935	Plant litter	Plant litter
1412935	Roots	Roots
1412935	Plant litter	Plant litter
1412935	Plant litter	Plant litter
1412935	Plant litter	Plant litter
1412935	Plant litter	Plant litter
1412935	Plant litter	Plant litter
1412935	Plant litter	Plant litter
1412935	Plant litter	Plant litter
1412935	Plant litter	Plant litter
1412935	Plant litter	Plant litter
1412935	Soil	Soil
1412935	Soil	Soil
3651088	Plant litter	Plant litter
3651088	Plant litter	Plant litter
1412821	Roots	Roots
1412821	Roots	Roots
1408977	Roots	Roots
1408977	Roots	Roots
2806425	Roots	Roots
2806425	Roots	Roots
2806425	Soil	Soil
2806425	Soil	Soil
2806425	Soil	Soil
2806425	Soil	Soil
2806425	Soil	Soil
1968419	Soil	Soil
1968419	Soil	Soil
1403010	Plant litter	Plant litter
1403010	Plant litter	Plant litter
1403010	Soil	Soil
1403010	Soil	Soil
1403010	Roots	Roots
1403010	Plant litter	Plant litter
1403010	Soil	Soil
1407620	Roots	Roots
1407620	Roots	Roots
3663310	Soil	Soil
3663310	Soil	Soil
1405493	Soil	Soil
1405493	Soil	Soil
1405493	Soil	Soil
1405493	Soil	Soil
1507727	Soil	Soil
1507727	Soil	Soil
1903114	Soil	Soil
1903114	Soil	Soil
1903114	Soil	Soil
1903114	Soil	Soil
1960075	Soil	Soil
1960075	Soil	Soil
1900888	Soil	Soil
1900888	Soil	Soil
1900888	Soil	Soil
1900888	Soil	Soil
2387768	Soil	Soil
2387768	Soil	Soil
4201883	Soil	Soil
4201883	Soil	Soil
4151932	Soil	Soil
4151932	Soil	Soil
4205834	Soil	Soil
4205834	Soil	Soil
4205834	Soil	Soil
4205834	Soil	Soil
4205834	Soil	Soil
4205834	Soil	Soil
4205834	Soil	Soil
4205834	Soil	Soil
4205834	Soil	Soil
4205834	Soil	Soil
4205834	Soil	Soil
4205834	Soil	Soil
4205834	Soil	Soil
4205834	Soil	Soil
4205834	Soil	Soil
4205834	Soil	Soil
4205834	Soil	Soil
4205834	Soil	Soil
4205834	Soil	Soil
4210510	Soil	Soil
4210510	Soil	Soil
4210510	Soil	Soil
4210510	Soil	Soil
4210510	Soil	Soil
4210510	Soil	Soil
26388	Soil	Soil
26388	Soil	Soil
26388	Roots	Roots
4178308	Soil	Soil
4178308	Soil	Soil
4178308	Soil	Soil
4178308	Soil	Soil
4178308	Soil	Soil
4178308	Soil	Soil
4208050	Soil	Soil
4208050	Soil	Soil
1620075	Roots	Roots
1620075	Roots	Roots
1585284	Roots	Roots
1585284	Roots	Roots
1793655	Freshwater	Freshwater
1793655	Freshwater	Freshwater
1879043	Soil	Soil
1879043	Soil	Soil
1879043	Soil	Soil
1910618	Soil	Soil
1910618	Soil	Soil
1910618	Soil	Soil
1910618	Soil	Soil
1910618	Soil	Soil
1910618	Soil	Soil
720151	Soil	Soil
720151	Soil	Soil
720786	Soil	Soil
720786	Soil	Soil
1891365	Soil	Soil
1891365	Soil	Soil
1891365	Soil	Soil
1888419	Soil	Soil
1888419	Soil	Soil
4491682	Soil	Soil
4491682	Soil	Soil
1900893	Soil	Soil
1900893	Soil	Soil
2387747	Soil	Soil
2387747	Soil	Soil
4487217	Soil	Soil
4487217	Soil	Soil
713861	Soil	Soil
713861	Soil	Soil
713861	Soil	Soil
1467109	Soil	Soil
1467109	Soil	Soil
1467109	Soil	Soil
1467109	Soil	Soil
1467109	Soil	Soil
1450318	Soil	Soil
1450318	Soil	Soil
1466434	Soil	Soil
1466434	Soil	Soil
1477808	Soil	Soil
1477808	Soil	Soil
4610829	Soil	Soil
4610829	Soil	Soil
4193617	Soil	Soil
4193617	Soil	Soil
4193617	Soil	Soil
4193617	Soil	Soil
1835695	Soil	Soil
1835695	Soil	Soil
1466325	Soil	Soil
1466325	Soil	Soil
4170275	Soil	Soil
4170275	Soil	Soil
4170275	Soil	Soil
4170275	Soil	Soil
4170275	Soil	Soil
4170275	Soil	Soil
4170275	Soil	Soil
4170275	Soil	Soil
4170275	Soil	Soil
4170275	Soil	Soil
4170275	Soil	Soil
4170275	Soil	Soil
610866	Soil	Soil
610866	Soil	Soil
610866	Soil	Soil
610866	Soil	Soil
610866	Soil	Soil
610866	Soil	Soil
610866	Soil	Soil
610866	Soil	Soil
610866	Soil	Soil
610866	Soil	Soil
610866	Soil	Soil
610866	Soil	Soil
610866	Soil	Soil
610866	Soil	Soil
610866	Soil	Soil
610866	Soil	Soil
610866	Soil	Soil
610866	Soil	Soil
610866	Soil	Soil
610866	Soil	Soil
610866	Soil	Soil
610866	Soil	Soil
610866	Soil	Soil
610866	Soil	Soil
610866	Soil	Soil
610866	Soil	Soil
610866	Soil	Soil
610866	Soil	Soil
610866	Soil	Soil
610866	Soil	Soil
610866	Soil	Soil
610866	Soil	Soil
610866	Soil	Soil
610866	Soil	Soil
610866	Soil	Soil
610866	Soil	Soil
847241	Soil	Soil
847241	Soil	Soil
609266	Soil	Soil
609266	Soil	Soil
1836131	Soil	Soil
1836131	Soil	Soil
1836131	Soil	Soil
1836131	Soil	Soil
1836131	Soil	Soil
1836131	Soil	Soil
1836131	Soil	Soil
669777	Soil	Soil
669777	Soil	Soil
1479672	Soil	Soil
1479672	Soil	Soil
669951	Soil	Soil
669951	Soil	Soil
4151937	Soil	Soil
4151937	Soil	Soil
4170278	Soil	Soil
4170278	Soil	Soil
4170278	Soil	Soil
4170278	Soil	Soil
4170278	Soil	Soil
4170278	Soil	Soil
4170278	Soil	Soil
618261	Soil	Soil
618261	Soil	Soil
618261	Soil	Soil
636756	Soil	Soil
636756	Soil	Soil
638408	Soil	Soil
[truncated: 11,824 more rows]
