# Supplementary material for: Identification of hot spring Obelisk-like RNA replicons and expanded diversity of the Obelisk superfamily
Source: Nat Commun. 2026 Apr 20;17:3041. doi: 10.1038/s41467-026-71096-6 (PMC13096302; doi:10.1038/s41467-026-71096-6)
Supplement: Supplementary file 6 — Source data [file 41467_2026_71096_MOESM6_ESM.zip › Source_data_fig/Fig.S3_ecoType_ecoSys_per_repOblin__Final.dat]

rep_Oblin_on_tree	Obelisk	ecoSpec of member	ecoType of member
1920731	1920731	Soil	Soil
4485632	4485632	Soil	Soil
4481786	4481786	Soil	Soil
4502904	4502904	Soil	Soil
1409464	1409464	Soil	Soil
1409464	1409464	Soil	Soil
1409464	1409464	Soil	Soil
1409464	1409464	Soil	Soil
791374	791374	Soil	Soil
1792410	1792410	Freshwater	Freshwater
1796886	1796886	Freshwater	Freshwater
57573	57573	Soil	Soil
57573	57573	Soil	Soil
1786518	1786518	Soil	Soil
1786518	1786518	Soil	Soil
1786518	1786518	Freshwater	Freshwater
1786518	1786518	Freshwater	Freshwater
419995	419995	Freshwater	Freshwater
1785960	1785960	Freshwater	Freshwater
719239	719239	Soil	Soil
1948927	1948927	Soil	Soil
419975	419975	Freshwater	Freshwater
405358	405358	Freshwater	Freshwater
1793075	1793075	Freshwater	Freshwater
896787	896787	Soil	Soil
1472563	1472563	Soil	Soil
1497315	1497315	Soil	Soil
1548527	1548527	Soil	Soil
671502	671502	Soil	Soil
4711572	4711572	Soil	Soil
4699332	4699332	Soil	Soil
1607471	1607471	Roots	Roots
1584819	1584819	Roots	Roots
1584819	1584819	Roots	Roots
1598584	1598584	Roots	Roots
4502804	4502804	Soil	Soil
420057	420057	Freshwater	Freshwater
2753101	2753101	Soil	Soil
419819	419819	Freshwater	Freshwater
1792144	1792144	Freshwater	Freshwater
1785810	1785810	Freshwater	Freshwater
672333	672333	Soil	Soil
1785274	1785274	Freshwater	Freshwater
1785274	1785274	Freshwater	Freshwater
1785274	1785274	Freshwater	Freshwater
2779132	2779132	Soil	Soil
672310	672310	Soil	Soil
1793178	1793178	Freshwater	Freshwater
4482635	4482635	Soil	Soil
4482635	4482635	Soil	Soil
4482635	4482635	Soil	Soil
4482635	4482635	Soil	Soil
4482635	4482635	Soil	Soil
1914157	1914157	Soil	Soil
4502810	4502810	Soil	Soil
1900936	1900936	Soil	Soil
1449546	1449546	Soil	Soil
2948973	2948973	Soil	Soil
2948973	2948973	Soil	Soil
1491432	1491432	Soil	Soil
1491432	1491432	Soil	Soil
1478782	1478782	Soil	Soil
1478064	1478064	Soil	Soil
4165220	4165220	Soil	Soil
353688	353688	Aerobic digester	Aerobic digester
353688	353688	Aerobic digester	Aerobic digester
353688	353688	Aerobic digester	Aerobic digester
353688	353688	Aerobic digester	Aerobic digester
351428	351428	Aerobic digester	Aerobic digester
351428	351428	Aerobic digester	Aerobic digester
1450539	1450539	Soil	Soil
1450539	1450539	Soil	Soil
1450539	1450539	Soil	Soil
1450539	1450539	Soil	Soil
1450539	1450539	Soil	Soil
674775	674775	Soil	Soil
832275	832275	Soil	Soil
1423477	1423477	Soil	Soil
1511223	1511223	Soil	Soil
1511223	1511223	Soil	Soil
1511223	1511223	Soil	Soil
1511223	1511223	Soil	Soil
1511223	1511223	Soil	Soil
1504420	1504420	Soil	Soil
674903	674903	Soil	Soil
1514957	1514957	Soil	Soil
1428607	1428607	Soil	Soil
1582304	1582304	Soil	Soil
360362	360362	Freshwater	Freshwater
380593	380593	Effluent	Effluent
244303	244303	Anaerobic	Anaerobic
244303	244303	Anaerobic	Anaerobic
677601	677601	Soil	Soil
4151209	4151209	Soil	Soil
4151956	4151956	Soil	Soil
4151956	4151956	Soil	Soil
4151956	4151956	Soil	Soil
4151956	4151956	Soil	Soil
4151956	4151956	Soil	Soil
4151956	4151956	Soil	Soil
4151956	4151956	Soil	Soil
4151956	4151956	Soil	Soil
4151956	4151956	Soil	Soil
4151956	4151956	Soil	Soil
4151956	4151956	Soil	Soil
4151956	4151956	Soil	Soil
4151956	4151956	Soil	Soil
4188613	4188613	Soil	Soil
4188613	4188613	Soil	Soil
1490739	1490739	Soil	Soil
1490739	1490739	Soil	Soil
1490739	1490739	Soil	Soil
1510836	1510836	Soil	Soil
1510836	1510836	Soil	Soil
1580886	1580886	Soil	Soil
1574627	1574627	Soil	Soil
1478771	1478771	Soil	Soil
1489201	1489201	Soil	Soil
1448423	1448423	Soil	Soil
1448423	1448423	Soil	Soil
1448423	1448423	Soil	Soil
675172	675172	Soil	Soil
1466603	1466603	Soil	Soil
1466603	1466603	Soil	Soil
1466603	1466603	Soil	Soil
1466603	1466603	Soil	Soil
1466603	1466603	Soil	Soil
4196030	4196030	Soil	Soil
4175339	4175339	Soil	Soil
4175339	4175339	Soil	Soil
4175339	4175339	Soil	Soil
4175339	4175339	Soil	Soil
4175339	4175339	Soil	Soil
4175339	4175339	Soil	Soil
1489269	1489269	Soil	Soil
1823748	1823748	Freshwater	Freshwater
668872	668872	Soil	Soil
366711	366711	Effluent	Effluent
366711	366711	Effluent	Effluent
366711	366711	Effluent	Effluent
366711	366711	Effluent	Effluent
366711	366711	Effluent	Effluent
366711	366711	Effluent	Effluent
4165222	4165222	Soil	Soil
4165222	4165222	Soil	Soil
394044	394044	Effluent	Effluent
1880019	1880019	Soil	Soil
2779096	2779096	Soil	Soil
1934459	1934459	Soil	Soil
1882444	1882444	Soil	Soil
1936273	1936273	Soil	Soil
1932682	1932682	Soil	Soil
4610629	4610629	Roots	Roots
1934454	1934454	Soil	Soil
1938850	1938850	Soil	Soil
1892356	1892356	Soil	Soil
2609512	2609512	Soil	Soil
1936276	1936276	Soil	Soil
4489114	4489114	Soil	Soil
1507422	1507422	Soil	Soil
4611759	4611759	Soil	Soil
1879025	1879025	Soil	Soil
1879025	1879025	Soil	Soil
1539342	1539342	Soil	Soil
4196015	4196015	Soil	Soil
152021	152021	Roots	Roots
143747	143747	Roots	Roots
1934472	1934472	Soil	Soil
2406833	2406833	Soil	Soil
3421135	3421135	Soil	Soil
2779100	2779100	Soil	Soil
2779100	2779100	Soil	Soil
788758	788758	Soil	Soil
2516261	2516261	Soil	Soil
2919710	2919710	Roots	Roots
1948854	1948854	Soil	Soil
1896416	1896416	Soil	Soil
1896416	1896416	Soil	Soil
3195771	3195771	Soil	Soil
4198063	4198063	Soil	Soil
4183712	4183712	Soil	Soil
1891352	1891352	Soil	Soil
1882449	1882449	Soil	Soil
1882449	1882449	Soil	Soil
1882449	1882449	Soil	Soil
1405831	1405831	Roots	Roots
2779102	2779102	Soil	Soil
1622359	1622359	Soil	Soil
4483851	4483851	Soil	Soil
1910575	1910575	Soil	Soil
1960034	1960034	Soil	Soil
1910569	1910569	Soil	Soil
1890005	1890005	Soil	Soil
1879019	1879019	Soil	Soil
1879019	1879019	Soil	Soil
1879019	1879019	Soil	Soil
1879019	1879019	Soil	Soil
1879019	1879019	Soil	Soil
1879019	1879019	Soil	Soil
1879019	1879019	Soil	Soil
1879019	1879019	Soil	Soil
1879019	1879019	Soil	Soil
1879019	1879019	Soil	Soil
1879019	1879019	Soil	Soil
1879019	1879019	Soil	Soil
1879019	1879019	Soil	Soil
1879019	1879019	Soil	Soil
1879019	1879019	Soil	Soil
1879019	1879019	Soil	Soil
1879019	1879019	Soil	Soil
1879019	1879019	Soil	Soil
1879019	1879019	Soil	Soil
1879019	1879019	Soil	Soil
1879019	1879019	Soil	Soil
1896415	1896415	Soil	Soil
1896415	1896415	Soil	Soil
2779095	2779095	Soil	Soil
1892357	1892357	Soil	Soil
1892357	1892357	Soil	Soil
1892357	1892357	Soil	Soil
1892357	1892357	Soil	Soil
1892357	1892357	Soil	Soil
1892357	1892357	Soil	Soil
1892357	1892357	Soil	Soil
1892357	1892357	Soil	Soil
1892357	1892357	Soil	Soil
1892357	1892357	Soil	Soil
1892357	1892357	Soil	Soil
1892357	1892357	Soil	Soil
1892357	1892357	Soil	Soil
1892357	1892357	Soil	Soil
1892357	1892357	Soil	Soil
1892357	1892357	Soil	Soil
1946818	1946818	Soil	Soil
1946818	1946818	Soil	Soil
1896422	1896422	Soil	Soil
1910568	1910568	Soil	Soil
1910568	1910568	Soil	Soil
1910568	1910568	Soil	Soil
1954390	1954390	Soil	Soil
1954390	1954390	Soil	Soil
1954390	1954390	Soil	Soil
1954390	1954390	Soil	Soil
1905372	1905372	Soil	Soil
1934455	1934455	Soil	Soil
1934455	1934455	Soil	Soil
1934453	1934453	Soil	Soil
1405830	1405830	Roots	Roots
1891351	1891351	Soil	Soil
1882448	1882448	Soil	Soil
1882448	1882448	Soil	Soil
1882448	1882448	Soil	Soil
4610628	4610628	Roots	Roots
1938849	1938849	Soil	Soil
2779101	2779101	Soil	Soil
1794529	1794529	Freshwater	Freshwater
1885761	1885761	Soil	Soil
1885761	1885761	Soil	Soil
1885761	1885761	Soil	Soil
1938855	1938855	Soil	Soil
1506233	1506233	Soil	Soil
4178305	4178305	Soil	Soil
3195799	3195799	Soil	Soil
145696	145696	Roots	Roots
3195770	3195770	Soil	Soil
4183711	4183711	Soil	Soil
153958	153958	Roots	Roots
1605065	1605065	Roots	Roots
1611563	1611563	Roots	Roots
1611563	1611563	Roots	Roots
896283	896283	Soil	Soil
896283	896283	Soil	Soil
896283	896283	Soil	Soil
896283	896283	Soil	Soil
896283	896283	Soil	Soil
896283	896283	Soil	Soil
896283	896283	Soil	Soil
896283	896283	Soil	Soil
896283	896283	Soil	Soil
896283	896283	Soil	Soil
896283	896283	Soil	Soil
896283	896283	Soil	Soil
896283	896283	Soil	Soil
896283	896283	Soil	Soil
896283	896283	Soil	Soil
896283	896283	Soil	Soil
896283	896283	Soil	Soil
896283	896283	Soil	Soil
4178366	4178366	Soil	Soil
4178366	4178366	Soil	Soil
630241	630241	Soil	Soil
630241	630241	Soil	Soil
1888457	1888457	Soil	Soil
25879	25879	Soil	Soil
633262	633262	Soil	Soil
633262	633262	Soil	Soil
864474	864474	Soil	Soil
29508	29508	Soil	Soil
611835	611835	Soil	Soil
611835	611835	Soil	Soil
618838	618838	Soil	Soil
618838	618838	Soil	Soil
618838	618838	Soil	Soil
618838	618838	Soil	Soil
618838	618838	Soil	Soil
618838	618838	Soil	Soil
618838	618838	Soil	Soil
618838	618838	Soil	Soil
618838	618838	Soil	Soil
618838	618838	Soil	Soil
657550	657550	Soil	Soil
26747	26747	Roots	Roots
899824	899824	Soil	Soil
899824	899824	Soil	Soil
1910648	1910648	Soil	Soil
2406863	2406863	Soil	Soil
2859974	2859974	Plant litter	Plant litter
2859974	2859974	Plant litter	Plant litter
864693	864693	Soil	Soil
2861965	2861965	Plant litter	Plant litter
3114390	3114390	Soil	Soil
849635	849635	Soil	Soil
743667	743667	Soil	Soil
618876	618876	Soil	Soil
636525	636525	Soil	Soil
636525	636525	Soil	Soil
636525	636525	Soil	Soil
636525	636525	Soil	Soil
636525	636525	Soil	Soil
636525	636525	Soil	Soil
636525	636525	Soil	Soil
636525	636525	Soil	Soil
636525	636525	Soil	Soil
636525	636525	Soil	Soil
636525	636525	Soil	Soil
636525	636525	Soil	Soil
636525	636525	Soil	Soil
636525	636525	Soil	Soil
636525	636525	Soil	Soil
636525	636525	Soil	Soil
636525	636525	Soil	Soil
636525	636525	Soil	Soil
636525	636525	Soil	Soil
636525	636525	Soil	Soil
636525	636525	Soil	Soil
636525	636525	Soil	Soil
636525	636525	Soil	Soil
636525	636525	Soil	Soil
636525	636525	Soil	Soil
636525	636525	Soil	Soil
636525	636525	Soil	Soil
636525	636525	Soil	Soil
636525	636525	Soil	Soil
636525	636525	Soil	Soil
636525	636525	Soil	Soil
636525	636525	Soil	Soil
213456	213456	Soil	Soil
4413039	4413039	Soil	Soil
4413039	4413039	Soil	Soil
4413039	4413039	Soil	Soil
3241903	3241903	Soil	Soil
3099417	3099417	Soil	Soil
4232577	4232577	Soil	Soil
2952998	2952998	Soil	Soil
3359292	3359292	Soil microcosm	Soil microcosm
1479833	1479833	Soil	Soil
4180902	4180902	Soil	Soil
4186732	4186732	Soil	Soil
4186732	4186732	Soil	Soil
4178269	4178269	Soil	Soil
3421134	3421134	Soil	Soil
2779099	2779099	Soil	Soil
2779099	2779099	Soil	Soil
79514	79514	Soil	Soil
782219	782219	Soil	Soil
788757	788757	Soil	Soil
2406834	2406834	Soil	Soil
2406834	2406834	Soil	Soil
2406834	2406834	Soil	Soil
4489115	4489115	Soil	Soil
4489115	4489115	Soil	Soil
4489115	4489115	Soil	Soil
4489115	4489115	Soil	Soil
1936275	1936275	Soil	Soil
2609511	2609511	Soil	Soil
1892355	1892355	Soil	Soil
2936088	2936088	Soil	Soil
3275928	3275928	Soil	Soil
835627	835627	Soil	Soil
607773	607773	Soil	Soil
607773	607773	Soil	Soil
607773	607773	Soil	Soil
607773	607773	Soil	Soil
607773	607773	Soil	Soil
607773	607773	Soil	Soil
607773	607773	Soil	Soil
607773	607773	Soil	Soil
607773	607773	Soil	Soil
607773	607773	Soil	Soil
607773	607773	Soil	Soil
607773	607773	Soil	Soil
607773	607773	Soil	Soil
607773	607773	Soil	Soil
607773	607773	Soil	Soil
607773	607773	Soil	Soil
607773	607773	Soil	Soil
607773	607773	Soil	Soil
607773	607773	Soil	Soil
607773	607773	Soil	Soil
607773	607773	Soil	Soil
607773	607773	Soil	Soil
607773	607773	Soil	Soil
894457	894457	Soil	Soil
677662	677662	Soil	Soil
1554369	1554369	Soil	Soil
1534418	1534418	Soil	Soil
725212	725212	Soil	Soil
1880027	1880027	Soil	Soil
1880027	1880027	Soil	Soil
1880027	1880027	Soil	Soil
1880027	1880027	Soil	Soil
1883233	1883233	Soil	Soil
1879034	1879034	Soil	Soil
1879034	1879034	Soil	Soil
1881376	1881376	Soil	Soil
1881376	1881376	Soil	Soil
1881376	1881376	Soil	Soil
1881376	1881376	Soil	Soil
1944642	1944642	Soil	Soil
4608545	4608545	Roots	Roots
3658630	3658630	Soil	Soil
733133	733133	Soil	Soil
1404732	1404732	Roots	Roots
1404732	1404732	Roots	Roots
1404732	1404732	Roots	Roots
1404732	1404732	Roots	Roots
1406352	1406352	Plant litter	Plant litter
1406352	1406352	Plant litter	Plant litter
1406352	1406352	Roots	Roots
1406352	1406352	Roots	Roots
2859287	2859287	Plant litter	Plant litter
4493918	4493918	Soil	Soil
4483046	4483046	Soil	Soil
4483046	4483046	Soil	Soil
4483046	4483046	Soil	Soil
4483046	4483046	Soil	Soil
4483046	4483046	Soil	Soil
1942708	1942708	Soil	Soil
1404799	1404799	Roots	Roots
2806424	2806424	Roots	Roots
2806424	2806424	Roots	Roots
2806424	2806424	Roots	Roots
2806424	2806424	Roots	Roots
2806424	2806424	Soil	Soil
671518	671518	Soil	Soil
668845	668845	Soil	Soil
1604038	1604038	Roots	Roots
3099423	3099423	Soil	Soil
834138	834138	Soil	Soil
1613198	1613198	Roots	Roots
22827	22827	Roots	Roots
4699826	4699826	Soil	Soil
1892394	1892394	Soil	Soil
1892394	1892394	Soil	Soil
1892394	1892394	Soil	Soil
1892394	1892394	Soil	Soil
4489422	4489422	Soil	Soil
631540	631540	Soil	Soil
3195994	3195994	Soil	Soil
2392929	2392929	Soil	Soil
2859320	2859320	Plant litter	Plant litter
2859320	2859320	Plant litter	Plant litter
21182	21182	Soil	Soil
21182	21182	Soil	Soil
21182	21182	Soil	Soil
21182	21182	Soil	Soil
21182	21182	Roots	Roots
21182	21182	Roots	Roots
21182	21182	Roots	Roots
21182	21182	Roots	Roots
21182	21182	Soil	Soil
21182	21182	Soil	Soil
4700100	4700100	Soil	Soil
906159	906159	Soil	Soil
1504862	1504862	Soil	Soil
3250481	3250481	Soil	Soil
3250481	3250481	Soil	Soil
869962	869962	Soil	Soil
616055	616055	Soil	Soil
616055	616055	Soil	Soil
616055	616055	Soil	Soil
625018	625018	Soil	Soil
625018	625018	Soil	Soil
625018	625018	Soil	Soil
26843	26843	Roots	Roots
867194	867194	Soil	Soil
12944	12944	Anaerobic	Anaerobic
2146262	2146262	Digestive system	Digestive system
719225	719225	Soil	Soil
719225	719225	Soil	Soil
1278245	1278245	Soil	Soil
714773	714773	Soil	Soil
197268	197268	Soil	Soil
197268	197268	Soil	Soil
831726	831726	Soil	Soil
4167951	4167951	Soil	Soil
4165275	4165275	Soil	Soil
1823329	1823329	Freshwater	Freshwater
1794283	1794283	Freshwater	Freshwater
1794283	1794283	Freshwater	Freshwater
1794283	1794283	Freshwater	Freshwater
362913	362913	Effluent	Effluent
362913	362913	Effluent	Effluent
362913	362913	Effluent	Effluent
362913	362913	Effluent	Effluent
362913	362913	Effluent	Effluent
362913	362913	Effluent	Effluent
362913	362913	Effluent	Effluent
526626	526626	Activated Sludge	Activated Sludge
667089	667089	Soil	Soil
667520	667520	Soil	Soil
1585359	1585359	Roots	Roots
1585359	1585359	Roots	Roots
668595	668595	Soil	Soil
672145	672145	Soil	Soil
1591808	1591808	Roots	Roots
92601	92601	Freshwater	Freshwater
92601	92601	Freshwater	Freshwater
2936111	2936111	Soil	Soil
677607	677607	Soil	Soil
20587	20587	Roots	Roots
20587	20587	Roots	Roots
20587	20587	Roots	Roots
20587	20587	Roots	Roots
20587	20587	Roots	Roots
20587	20587	Roots	Roots
20587	20587	Roots	Roots
20587	20587	Roots	Roots
24996	24996	Soil	Soil
24996	24996	Soil	Soil
17927	17927	Roots	Roots
17927	17927	Roots	Roots
17927	17927	Roots	Roots
17927	17927	Roots	Roots
17927	17927	Roots	Roots
17927	17927	Roots	Roots
17927	17927	Roots	Roots
17927	17927	Roots	Roots
17927	17927	Roots	Roots
17927	17927	Roots	Roots
17927	17927	Roots	Roots
17927	17927	Roots	Roots
17927	17927	Roots	Roots
17927	17927	Roots	Roots
17927	17927	Roots	Roots
17927	17927	Roots	Roots
17927	17927	Roots	Roots
17927	17927	Roots	Roots
17927	17927	Roots	Roots
17927	17927	Roots	Roots
17927	17927	Roots	Roots
17927	17927	Roots	Roots
17927	17927	Roots	Roots
17927	17927	Roots	Roots
17927	17927	Roots	Roots
17927	17927	Roots	Roots
17927	17927	Roots	Roots
17927	17927	Roots	Roots
17927	17927	Roots	Roots
668592	668592	Soil	Soil
898225	898225	Soil	Soil
617959	617959	Soil	Soil
617959	617959	Soil	Soil
617959	617959	Soil	Soil
617959	617959	Soil	Soil
617959	617959	Soil	Soil
617959	617959	Soil	Soil
617959	617959	Soil	Soil
617959	617959	Soil	Soil
617959	617959	Soil	Soil
617959	617959	Soil	Soil
617959	617959	Soil	Soil
617959	617959	Soil	Soil
617959	617959	Soil	Soil
617959	617959	Soil	Soil
617959	617959	Soil	Soil
648395	648395	Soil	Soil
1604889	1604889	Roots	Roots
1591900	1591900	Roots	Roots
666903	666903	Soil	Soil
4180731	4180731	Soil	Soil
1936319	1936319	Soil	Soil
1936319	1936319	Soil	Soil
1893560	1893560	Soil	Soil
1890031	1890031	Soil	Soil
1880638	1880638	Soil	Soil
1893561	1893561	Soil	Soil
1836681	1836681	Soil	Soil
1505903	1505903	Soil	Soil
2120	2120	Soil	Soil
2324	2324	Soil	Soil
3328049	3328049	Soil	Soil
24040	24040	SSF (Solid state fermentation)	SSF (Solid state fermentation)
24456	24456	SSF (Solid state fermentation)	SSF (Solid state fermentation)
1517739	1517739	Soil	Soil
1936291	1936291	Soil	Soil
1936291	1936291	Soil	Soil
4488589	4488589	Soil	Soil
2779326	2779326	Soil	Soil
2779326	2779326	Soil	Soil
1877978	1877978	Soil	Soil
2868258	2868258	Soil	Soil
4698311	4698311	Soil	Soil
1942714	1942714	Soil	Soil
1932691	1932691	Soil	Soil
4621322	4621322	Soil	Soil
4484660	4484660	Soil	Soil
4484660	4484660	Soil	Soil
1934484	1934484	Soil	Soil
1920626	1920626	Soil	Soil
1586168	1586168	Roots	Roots
3077376	3077376	Soil	Soil
1274160	1274160	Soil	Soil
1507409	1507409	Soil	Soil
1561436	1561436	Soil	Soil
1879026	1879026	Soil	Soil
1879026	1879026	Soil	Soil
4412996	4412996	Soil	Soil
4412996	4412996	Soil	Soil
1539341	1539341	Soil	Soil
23923	23923	SSF (Solid state fermentation)	SSF (Solid state fermentation)
23923	23923	SSF (Solid state fermentation)	SSF (Solid state fermentation)
23923	23923	SSF (Solid state fermentation)	SSF (Solid state fermentation)
23923	23923	SSF (Solid state fermentation)	SSF (Solid state fermentation)
670738	670738	Soil	Soil
154465	154465	Roots	Roots
3090688	3090688	Plant litter	Plant litter
2053023	2053023	Freshwater	Freshwater
2123616	2123616	Freshwater	Freshwater
4168152	4168152	Soil	Soil
4168302	4168302	Soil	Soil
323413	323413	Aerobic digester	Aerobic digester
323413	323413	Aerobic digester	Aerobic digester
323413	323413	Aerobic digester	Aerobic digester
323413	323413	Aerobic digester	Aerobic digester
323413	323413	Aerobic digester	Aerobic digester
323413	323413	Aerobic digester	Aerobic digester
323413	323413	Aerobic digester	Aerobic digester
323413	323413	Aerobic digester	Aerobic digester
323413	323413	Aerobic digester	Aerobic digester
323413	323413	Aerobic digester	Aerobic digester
323413	323413	Aerobic digester	Aerobic digester
323413	323413	Aerobic digester	Aerobic digester
323413	323413	Aerobic digester	Aerobic digester
323413	323413	Aerobic digester	Aerobic digester
323413	323413	Aerobic digester	Aerobic digester
323413	323413	Aerobic digester	Aerobic digester
323413	323413	Aerobic digester	Aerobic digester
323413	323413	Aerobic digester	Aerobic digester
323413	323413	Aerobic digester	Aerobic digester
323413	323413	Aerobic digester	Aerobic digester
323413	323413	Aerobic digester	Aerobic digester
323413	323413	Aerobic digester	Aerobic digester
354027	354027	Aerobic digester	Aerobic digester
2022269	2022269	Freshwater	Freshwater
2022269	2022269	Freshwater	Freshwater
2022269	2022269	Freshwater	Freshwater
2022269	2022269	Freshwater	Freshwater
2022269	2022269	Freshwater	Freshwater
2022269	2022269	Freshwater	Freshwater
2022269	2022269	Freshwater	Freshwater
2022269	2022269	Freshwater	Freshwater
2022269	2022269	Freshwater	Freshwater
2022269	2022269	Freshwater	Freshwater
2022269	2022269	Freshwater	Freshwater
2022269	2022269	Freshwater	Freshwater
2022269	2022269	Freshwater	Freshwater
2022269	2022269	Freshwater	Freshwater
2022269	2022269	Freshwater	Freshwater
2022269	2022269	Freshwater	Freshwater
2022269	2022269	Freshwater	Freshwater
2022269	2022269	Freshwater	Freshwater
2022269	2022269	Freshwater	Freshwater
2022269	2022269	Freshwater	Freshwater
2022269	2022269	Freshwater	Freshwater
2022269	2022269	Freshwater	Freshwater
2024033	2024033	Freshwater	Freshwater
2024033	2024033	Freshwater	Freshwater
2024033	2024033	Freshwater	Freshwater
2024033	2024033	Freshwater	Freshwater
2024033	2024033	Freshwater	Freshwater
2024033	2024033	Freshwater	Freshwater
2024033	2024033	Freshwater	Freshwater
2024033	2024033	Freshwater	Freshwater
2024033	2024033	Freshwater	Freshwater
2024033	2024033	Freshwater	Freshwater
2024033	2024033	Freshwater	Freshwater
2024033	2024033	Freshwater	Freshwater
2024033	2024033	Freshwater	Freshwater
2024033	2024033	Freshwater	Freshwater
2024033	2024033	Freshwater	Freshwater
2024033	2024033	Freshwater	Freshwater
2024033	2024033	Freshwater	Freshwater
2024033	2024033	Freshwater	Freshwater
2024033	2024033	Freshwater	Freshwater
2024033	2024033	Freshwater	Freshwater
2024033	2024033	Freshwater	Freshwater
4658486	4658486	Marine	Marine
4516030	4516030	Marine	Marine
4516030	4516030	Marine	Marine
4516030	4516030	Marine	Marine
4516030	4516030	Marine	Marine
4591216	4591216	Marine	Marine
2022248	2022248	Freshwater	Freshwater
2022248	2022248	Freshwater	Freshwater
2022248	2022248	Freshwater	Freshwater
2022248	2022248	Freshwater	Freshwater
2047148	2047148	Freshwater	Freshwater
2106410	2106410	Freshwater	Freshwater
2105063	2105063	Freshwater	Freshwater
2339700	2339700	Freshwater	Freshwater
2053009	2053009	Freshwater	Freshwater
2053009	2053009	Freshwater	Freshwater
2053009	2053009	Freshwater	Freshwater
2053009	2053009	Freshwater	Freshwater
2053009	2053009	Freshwater	Freshwater
2053009	2053009	Freshwater	Freshwater
2053009	2053009	Freshwater	Freshwater
2053009	2053009	Freshwater	Freshwater
2053009	2053009	Freshwater	Freshwater
2053009	2053009	Freshwater	Freshwater
2120099	2120099	Freshwater	Freshwater
423461	423461	Aerobic digester	Aerobic digester
402981	402981	Aerobic digester	Aerobic digester
324183	324183	Aerobic digester	Aerobic digester
324183	324183	Aerobic digester	Aerobic digester
324183	324183	Aerobic digester	Aerobic digester
324183	324183	Aerobic digester	Aerobic digester
324183	324183	Aerobic digester	Aerobic digester
425180	425180	Aerobic digester	Aerobic digester
356708	356708	Aerobic digester	Aerobic digester
907745	907745	Soil	Soil
3477	3477	Soil	Soil
3477	3477	Soil	Soil
2779162	2779162	Soil	Soil
1517864	1517864	Soil	Soil
4698341	4698341	Soil	Soil
4611266	4611266	Soil	Soil
4211353	4211353	Soil	Soil
4211353	4211353	Soil	Soil
4211353	4211353	Soil	Soil
4211353	4211353	Soil	Soil
4211353	4211353	Soil	Soil
4211353	4211353	Soil	Soil
4211353	4211353	Soil	Soil
4211353	4211353	Soil	Soil
4211353	4211353	Soil	Soil
4211353	4211353	Soil	Soil
664841	664841	Soil	Soil
4711548	4711548	Soil	Soil
3195811	3195811	Soil	Soil
615473	615473	Soil	Soil
640357	640357	Soil	Soil
640357	640357	Soil	Soil
640357	640357	Soil	Soil
640357	640357	Soil	Soil
608373	608373	Soil	Soil
608373	608373	Soil	Soil
608373	608373	Soil	Soil
608373	608373	Soil	Soil
608373	608373	Soil	Soil
608373	608373	Soil	Soil
608373	608373	Soil	Soil
637527	637527	Soil	Soil
607500	607500	Soil	Soil
607500	607500	Soil	Soil
607500	607500	Soil	Soil
607500	607500	Soil	Soil
607500	607500	Soil	Soil
607500	607500	Soil	Soil
607500	607500	Soil	Soil
607500	607500	Soil	Soil
607500	607500	Soil	Soil
607500	607500	Soil	Soil
608213	608213	Soil	Soil
608213	608213	Soil	Soil
608213	608213	Soil	Soil
608213	608213	Soil	Soil
608213	608213	Soil	Soil
619147	619147	Soil	Soil
638768	638768	Soil	Soil
849016	849016	Soil	Soil
618931	618931	Soil	Soil
618931	618931	Soil	Soil
632803	632803	Soil	Soil
632803	632803	Soil	Soil
632803	632803	Soil	Soil
632803	632803	Soil	Soil
632803	632803	Soil	Soil
632803	632803	Soil	Soil
632803	632803	Soil	Soil
632803	632803	Soil	Soil
885191	885191	Soil	Soil
742824	742824	Soil	Soil
742824	742824	Soil	Soil
4611754	4611754	Soil	Soil
4699528	4699528	Soil	Soil
3403	3403	Soil	Soil
3375	3375	Soil	Soil
2260	2260	Soil	Soil
1434	1434	Soil	Soil
1434	1434	Soil	Soil
3049	3049	Soil	Soil
1896214	1896214	Soil	Soil
4711583	4711583	Soil	Soil
4610848	4610848	Soil	Soil
4697941	4697941	Soil	Soil
4698769	4698769	Soil	Soil
491289	491289	Activated Sludge	Activated Sludge
491289	491289	Activated Sludge	Activated Sludge
2177318	2177318	Freshwater	Freshwater
2177318	2177318	Freshwater	Freshwater
2177318	2177318	Freshwater	Freshwater
2177318	2177318	Freshwater	Freshwater
2177318	2177318	Freshwater	Freshwater
2177318	2177318	Freshwater	Freshwater
2177318	2177318	Freshwater	Freshwater
2177318	2177318	Freshwater	Freshwater
2177318	2177318	Freshwater	Freshwater
2177318	2177318	Freshwater	Freshwater
2177318	2177318	Freshwater	Freshwater
2177318	2177318	Freshwater	Freshwater
2177318	2177318	Freshwater	Freshwater
2177318	2177318	Freshwater	Freshwater
2278927	2278927	Freshwater	Freshwater
2278927	2278927	Freshwater	Freshwater
2278927	2278927	Freshwater	Freshwater
4535831	4535831	Marine	Marine
4535831	4535831	Marine	Marine
4516029	4516029	Marine	Marine
4516029	4516029	Marine	Marine
1455554	1455554	Soil	Soil
675736	675736	Soil	Soil
152006	152006	Roots	Roots
4180775	4180775	Soil	Soil
4170390	4170390	Soil	Soil
4170390	4170390	Soil	Soil
4170390	4170390	Soil	Soil
4170390	4170390	Soil	Soil
4170390	4170390	Soil	Soil
4183805	4183805	Soil	Soil
4456676	4456676	Marine	Freshwater
1326759	1326759	Marine	Marine
535030	535030	Freshwater	Freshwater
2076304	2076304	Freshwater	Freshwater
2242059	2242059	Freshwater	Freshwater
2123534	2123534	Freshwater	Freshwater
2123534	2123534	Freshwater	Freshwater
2123534	2123534	Freshwater	Freshwater
2123534	2123534	Freshwater	Freshwater
2123534	2123534	Freshwater	Freshwater
2123534	2123534	Freshwater	Freshwater
2123534	2123534	Freshwater	Freshwater
2123534	2123534	Freshwater	Freshwater
2123534	2123534	Freshwater	Freshwater
2025310	2025310	Freshwater	Freshwater
2048940	2048940	Freshwater	Freshwater
654339	654339	Marine	Marine
654339	654339	Marine	Marine
654339	654339	Marine	Marine
654339	654339	Marine	Marine
654339	654339	Marine	Marine
581227	581227	Marine	Marine
4436444	4436444	Marine	Freshwater
4436444	4436444	Marine	Freshwater
397079	397079	Effluent	Effluent
244479	244479	Effluent	Effluent
244479	244479	Effluent	Effluent
244479	244479	Anaerobic	Anaerobic
3098159	3098159	Soil	Soil
3098159	3098159	Soil	Soil
3098159	3098159	Soil	Soil
3098159	3098159	Soil	Soil
3098159	3098159	Soil	Soil
3098159	3098159	Soil	Soil
3098159	3098159	Soil	Soil
3098159	3098159	Soil	Soil
3098159	3098159	Soil	Soil
3098159	3098159	Soil	Soil
3098159	3098159	Soil	Soil
3098159	3098159	Soil	Soil
3098159	3098159	Soil	Soil
3098159	3098159	Soil	Soil
3098159	3098159	Soil	Soil
3098159	3098159	Soil	Soil
3098159	3098159	Soil	Soil
3098159	3098159	Soil	Soil
3098159	3098159	Soil	Soil
3098159	3098159	Soil	Soil
3098159	3098159	Soil	Soil
3098159	3098159	Soil	Soil
3098159	3098159	Soil	Soil
3098159	3098159	Soil	Soil
3098159	3098159	Soil	Soil
3098159	3098159	Soil	Soil
3098159	3098159	Soil	Soil
3098159	3098159	Soil	Soil
3098159	3098159	Soil	Soil
1853122	1853122	Soil	Soil
667915	667915	Soil	Soil
1835382	1835382	Soil	Soil
1835382	1835382	Soil	Soil
1835382	1835382	Soil	Soil
1835382	1835382	Soil	Soil
1835382	1835382	Soil	Soil
1835382	1835382	Soil	Soil
1835382	1835382	Soil	Soil
1835382	1835382	Soil	Soil
1835382	1835382	Soil	Soil
1835382	1835382	Soil	Soil
1835382	1835382	Soil	Soil
1835382	1835382	Soil	Soil
1835382	1835382	Soil	Soil
3098161	3098161	Soil	Soil
3328153	3328153	Soil	Soil
3328153	3328153	Soil	Soil
3328153	3328153	Soil	Soil
1835803	1835803	Soil	Soil
1835803	1835803	Soil	Soil
4178350	4178350	Soil	Soil
4196056	4196056	Soil	Soil
4199890	4199890	Soil	Soil
4219413	4219413	Soil	Soil
2339568	2339568	Freshwater	Freshwater
2091357	2091357	Freshwater	Freshwater
2129835	2129835	Freshwater	Freshwater
2249292	2249292	Freshwater	Freshwater
2122241	2122241	Freshwater	Freshwater
2122241	2122241	Freshwater	Freshwater
2122241	2122241	Freshwater	Freshwater
2122241	2122241	Freshwater	Freshwater
2047060	2047060	Freshwater	Freshwater
2047060	2047060	Freshwater	Freshwater
2047060	2047060	Freshwater	Freshwater
2047060	2047060	Freshwater	Freshwater
2131204	2131204	Freshwater	Freshwater
2026836	2026836	Freshwater	Freshwater
2104973	2104973	Freshwater	Freshwater
374983	374983	Effluent	Effluent
374983	374983	Effluent	Effluent
374983	374983	Effluent	Effluent
384943	384943	Effluent	Effluent
3814269	3814269	Phyllosphere	Phyllosphere
3743142	3743142	Phyllosphere	Phyllosphere
1879032	1879032	Soil	Soil
1879032	1879032	Soil	Soil
1879032	1879032	Soil	Soil
1968198	1968198	Soil	Soil
1968198	1968198	Soil	Soil
1794000	1794000	Freshwater	Freshwater
1879023	1879023	Soil	Soil
1879023	1879023	Soil	Soil
3651452	3651452	Plant litter	Plant litter
3651095	3651095	Plant litter	Plant litter
3655941	3655941	Plant litter	Plant litter
1979016	1979016	Plant litter	Plant litter
3096961	3096961	Soil	Soil
3415596	3415596	Soil	Soil
783154	783154	Soil	Soil
79030	79030	Soil	Soil
79030	79030	Soil	Soil
79030	79030	Soil	Soil
790721	790721	Soil	Soil
790721	790721	Soil	Soil
790721	790721	Soil	Soil
790721	790721	Soil	Soil
790721	790721	Soil	Soil
790721	790721	Soil	Soil
790721	790721	Soil	Soil
790721	790721	Soil	Soil
790721	790721	Soil	Soil
790721	790721	Soil	Soil
790721	790721	Soil	Soil
790721	790721	Soil	Soil
790721	790721	Soil	Soil
790721	790721	Soil	Soil
790721	790721	Soil	Soil
780635	780635	Soil	Soil
780635	780635	Soil	Soil
780635	780635	Soil	Soil
780635	780635	Soil	Soil
780635	780635	Soil	Soil
782213	782213	Soil	Soil
788371	788371	Soil	Soil
788746	788746	Soil	Soil
780810	780810	Soil	Soil
1976989	1976989	Soil	Soil
1976989	1976989	Soil	Soil
1976989	1976989	Soil	Soil
1976989	1976989	Plant litter	Plant litter
3662752	3662752	Soil	Soil
1405043	1405043	Soil	Soil
1405043	1405043	Soil	Soil
1405043	1405043	Soil	Soil
1405043	1405043	Soil	Soil
1969176	1969176	Roots	Roots
1969176	1969176	Roots	Roots
793102	793102	Soil	Soil
793102	793102	Soil	Soil
793102	793102	Soil	Soil
1893551	1893551	Soil	Soil
1893551	1893551	Soil	Soil
1893551	1893551	Soil	Soil
1315444	1315444	Soil	Soil
1292005	1292005	Soil	Soil
1452298	1452298	Soil	Soil
2560299	2560299	Soil	Soil
2516260	2516260	Soil	Soil
2919709	2919709	Roots	Roots
1948853	1948853	Soil	Soil
1622358	1622358	Soil	Soil
4483850	4483850	Soil	Soil
1882450	1882450	Soil	Soil
1882450	1882450	Soil	Soil
1960033	1960033	Soil	Soil
833666	833666	Soil	Soil
4151214	4151214	Soil	Soil
4151214	4151214	Soil	Soil
4151214	4151214	Soil	Soil
4151214	4151214	Soil	Soil
4151214	4151214	Soil	Soil
4151214	4151214	Soil	Soil
1539312	1539312	Soil	Soil
1539312	1539312	Soil	Soil
1539312	1539312	Soil	Soil
1539312	1539312	Soil	Soil
3255012	3255012	Soil	Soil
151034	151034	Roots	Roots
4199873	4199873	Soil	Soil
4199873	4199873	Soil	Soil
1450974	1450974	Soil	Soil
1450974	1450974	Soil	Soil
1580028	1580028	Soil	Soil
1466820	1466820	Soil	Soil
1580825	1580825	Soil	Soil
1456578	1456578	Soil	Soil
1510480	1510480	Soil	Soil
668660	668660	Soil	Soil
213435	213435	Soil	Soil
3356726	3356726	Soil microcosm	Soil microcosm
4183757	4183757	Soil	Soil
4173334	4173334	Soil	Soil
4151211	4151211	Soil	Soil
4151211	4151211	Soil	Soil
4151211	4151211	Soil	Soil
4151211	4151211	Soil	Soil
4151211	4151211	Soil	Soil
4151211	4151211	Soil	Soil
4151211	4151211	Soil	Soil
4151211	4151211	Soil	Soil
4151211	4151211	Soil	Soil
4151211	4151211	Soil	Soil
4151211	4151211	Soil	Soil
4151211	4151211	Soil	Soil
4151211	4151211	Soil	Soil
4151211	4151211	Soil	Soil
4151211	4151211	Soil	Soil
4151211	4151211	Soil	Soil
4151211	4151211	Soil	Soil
4208049	4208049	Soil	Soil
4186760	4186760	Soil	Soil
1791899	1791899	Freshwater	Freshwater
1791899	1791899	Freshwater	Freshwater
4482750	4482750	Soil	Soil
4482750	4482750	Soil	Soil
4482750	4482750	Soil	Soil
1405275	1405275	Soil	Soil
3663758	3663758	Roots	Roots
3649176	3649176	Roots	Roots
3649176	3649176	Plant litter	Plant litter
3649176	3649176	Soil	Soil
1412935	1412935	Soil	Soil
1412935	1412935	Soil	Soil
1412935	1412935	Roots	Roots
1412935	1412935	Plant litter	Plant litter
1412935	1412935	Plant litter	Plant litter
1412935	1412935	Soil	Soil
1412935	1412935	Plant litter	Plant litter
1412935	1412935	Plant litter	Plant litter
1412935	1412935	Plant litter	Plant litter
1412935	1412935	Plant litter	Plant litter
1412935	1412935	Plant litter	Plant litter
1412935	1412935	Plant litter	Plant litter
1412935	1412935	Plant litter	Plant litter
1412935	1412935	Plant litter	Plant litter
3651088	3651088	Plant litter	Plant litter
1412821	1412821	Roots	Roots
1408977	1408977	Roots	Roots
2806425	2806425	Roots	Roots
2806425	2806425	Soil	Soil
2806425	2806425	Soil	Soil
2806425	2806425	Soil	Soil
2806425	2806425	Soil	Soil
2806425	2806425	Soil	Soil
1968419	1968419	Soil	Soil
1403010	1403010	Soil	Soil
1403010	1403010	Soil	Soil
1403010	1403010	Soil	Soil
1403010	1403010	Plant litter	Plant litter
1403010	1403010	Plant litter	Plant litter
1403010	1403010	Roots	Roots
1407620	1407620	Roots	Roots
3663310	3663310	Soil	Soil
1405493	1405493	Soil	Soil
1405493	1405493	Soil	Soil
1507727	1507727	Soil	Soil
1903114	1903114	Soil	Soil
1903114	1903114	Soil	Soil
1960075	1960075	Soil	Soil
1900888	1900888	Soil	Soil
1900888	1900888	Soil	Soil
1900888	1900888	Soil	Soil
2387768	2387768	Soil	Soil
4201883	4201883	Soil	Soil
4151932	4151932	Soil	Soil
4205834	4205834	Soil	Soil
4205834	4205834	Soil	Soil
4205834	4205834	Soil	Soil
4205834	4205834	Soil	Soil
4205834	4205834	Soil	Soil
4205834	4205834	Soil	Soil
4205834	4205834	Soil	Soil
4205834	4205834	Soil	Soil
4205834	4205834	Soil	Soil
4205834	4205834	Soil	Soil
4205834	4205834	Soil	Soil
4205834	4205834	Soil	Soil
4205834	4205834	Soil	Soil
4205834	4205834	Soil	Soil
4205834	4205834	Soil	Soil
4205834	4205834	Soil	Soil
4205834	4205834	Soil	Soil
4205834	4205834	Soil	Soil
4210510	4210510	Soil	Soil
4210510	4210510	Soil	Soil
4210510	4210510	Soil	Soil
4210510	4210510	Soil	Soil
4210510	4210510	Soil	Soil
26388	26388	Roots	Roots
26388	26388	Soil	Soil
4178308	4178308	Soil	Soil
4178308	4178308	Soil	Soil
4178308	4178308	Soil	Soil
4178308	4178308	Soil	Soil
4178308	4178308	Soil	Soil
4208050	4208050	Soil	Soil
1620075	1620075	Roots	Roots
1585284	1585284	Roots	Roots
1793655	1793655	Freshwater	Freshwater
1879043	1879043	Soil	Soil
1879043	1879043	Soil	Soil
1910618	1910618	Soil	Soil
1910618	1910618	Soil	Soil
1910618	1910618	Soil	Soil
720151	720151	Soil	Soil
720786	720786	Soil	Soil
1891365	1891365	Soil	Soil
1891365	1891365	Soil	Soil
1888419	1888419	Soil	Soil
4491682	4491682	Soil	Soil
1900893	1900893	Soil	Soil
2387747	2387747	Soil	Soil
4487217	4487217	Soil	Soil
713861	713861	Soil	Soil
713861	713861	Soil	Soil
1467109	1467109	Soil	Soil
1467109	1467109	Soil	Soil
1467109	1467109	Soil	Soil
1467109	1467109	Soil	Soil
1450318	1450318	Soil	Soil
1466434	1466434	Soil	Soil
1477808	1477808	Soil	Soil
4610829	4610829	Soil	Soil
4193617	4193617	Soil	Soil
4193617	4193617	Soil	Soil
4193617	4193617	Soil	Soil
1835695	1835695	Soil	Soil
1466325	1466325	Soil	Soil
4170275	4170275	Soil	Soil
4170275	4170275	Soil	Soil
4170275	4170275	Soil	Soil
4170275	4170275	Soil	Soil
4170275	4170275	Soil	Soil
4170275	4170275	Soil	Soil
4170275	4170275	Soil	Soil
4170275	4170275	Soil	Soil
4170275	4170275	Soil	Soil
4170275	4170275	Soil	Soil
4170275	4170275	Soil	Soil
610866	610866	Soil	Soil
610866	610866	Soil	Soil
610866	610866	Soil	Soil
610866	610866	Soil	Soil
610866	610866	Soil	Soil
610866	610866	Soil	Soil
610866	610866	Soil	Soil
610866	610866	Soil	Soil
610866	610866	Soil	Soil
610866	610866	Soil	Soil
610866	610866	Soil	Soil
610866	610866	Soil	Soil
610866	610866	Soil	Soil
610866	610866	Soil	Soil
610866	610866	Soil	Soil
610866	610866	Soil	Soil
610866	610866	Soil	Soil
610866	610866	Soil	Soil
610866	610866	Soil	Soil
610866	610866	Soil	Soil
610866	610866	Soil	Soil
610866	610866	Soil	Soil
610866	610866	Soil	Soil
610866	610866	Soil	Soil
847241	847241	Soil	Soil
609266	609266	Soil	Soil
1836131	1836131	Soil	Soil
1836131	1836131	Soil	Soil
1836131	1836131	Soil	Soil
1836131	1836131	Soil	Soil
1836131	1836131	Soil	Soil
1836131	1836131	Soil	Soil
669777	669777	Soil	Soil
1479672	1479672	Soil	Soil
669951	669951	Soil	Soil
4151937	4151937	Soil	Soil
4170278	4170278	Soil	Soil
4170278	4170278	Soil	Soil
4170278	4170278	Soil	Soil
4170278	4170278	Soil	Soil
4170278	4170278	Soil	Soil
4170278	4170278	Soil	Soil
618261	618261	Soil	Soil
618261	618261	Soil	Soil
636756	636756	Soil	Soil
638408	638408	Soil	Soil
864897	864897	Soil	Soil
866809	866809	Soil	Soil
866809	866809	Soil	Soil
866809	866809	Soil	Soil
657564	657564	Soil	Soil
611623	611623	Soil	Soil
624107	624107	Soil	Soil
624107	624107	Soil	Soil
624107	624107	Soil	Soil
624107	624107	Soil	Soil
624107	624107	Soil	Soil
624107	624107	Soil	Soil
624107	624107	Soil	Soil
624107	624107	Soil	Soil
624107	624107	Soil	Soil
1914037	1914037	Soil	Soil
4492054	4492054	Soil	Soil
1907489	1907489	Soil	Soil
1963839	1963839	Soil	Soil
1946857	1946857	Soil	Soil
4482648	4482648	Soil	Soil
4571118	4571118	Soil	Soil
1900915	1900915	Soil	Soil
1794818	1794818	Freshwater	Freshwater
713688	713688	Soil	Soil
719119	719119	Soil	Soil
1604517	1604517	Roots	Roots
img2k_6411698	img2k_6411698	Soil	Soil
721432	721432	Soil	Soil
734341	734341	Soil	Soil
1794223	1794223	Freshwater	Freshwater
1784221	1784221	Freshwater	Freshwater
1786644	1786644	Freshwater	Freshwater
779327	779327	Soil	Soil
165648	165648	Soil	Soil
566997	566997	Freshwater	Freshwater
1780473	1780473	Freshwater	Freshwater
1828188	1828188	Freshwater	Freshwater
360529	360529	Freshwater	Freshwater
1781071	1781071	Freshwater	Freshwater
1823825	1823825	Freshwater	Freshwater
1792512	1792512	Freshwater	Freshwater
1792512	1792512	Freshwater	Freshwater
1780515	1780515	Freshwater	Freshwater
1796932	1796932	Freshwater	Freshwater
405359	405359	Freshwater	Freshwater
405359	405359	Freshwater	Freshwater
4699535	4699535	Soil	Soil
1793972	1793972	Freshwater	Freshwater
1792403	1792403	Freshwater	Freshwater
img2k_6524771	img2k_6524771	Soil	Soil
img2k_6500508	img2k_6500508	Soil	Soil
img2k_6509194	img2k_6509194	Soil	Soil
1791885	1791885	Freshwater	Freshwater
1794380	1794380	Freshwater	Freshwater
1791649	1791649	Freshwater	Freshwater
1780217	1780217	Freshwater	Freshwater
img2k_4157635	img2k_4157635	Soil	Soil
img2k_4182965	img2k_4182965	Soil	Soil
674539	674539	Soil	Soil
img2k_4155574	img2k_4155574	Soil	Soil
img2k_4177840	img2k_4177840	Soil	Soil
img2k_6912148	img2k_6912148	Roots	Roots
672186	672186	Soil	Soil
img2k_6731199	img2k_6731199	Roots	Roots
img2k_6731199	img2k_6731199	Roots	Roots
img2k_6731199	img2k_6731199	Roots	Roots
img2k_6973983	img2k_6973983	Roots	Roots
4155557	4155557	Soil	Soil
3328150	3328150	Soil	Soil
1960155	1960155	Soil	Soil
img2k_6438984	img2k_6438984	Soil	Soil
3415630	3415630	Soil	Soil
1887251	1887251	Soil	Soil
4491634	4491634	Soil	Soil
24741	24741	Roots	Roots
24741	24741	Roots	Roots
24741	24741	Roots	Roots
24741	24741	Roots	Roots
24741	24741	Roots	Roots
24741	24741	Roots	Roots
24741	24741	Roots	Roots
24741	24741	Roots	Roots
24741	24741	Roots	Roots
24741	24741	Roots	Roots
29671	29671	Roots	Roots
1598593	1598593	Roots	Roots
1587333	1587333	Roots	Roots
1609456	1609456	Roots	Roots
1609456	1609456	Roots	Roots
1609456	1609456	Roots	Roots
1482453	1482453	Soil	Soil
1527936	1527936	Soil	Soil
img2k_6477009	img2k_6477009	Soil	Soil
img2k_6469709	img2k_6469709	Soil	Soil
4413033	4413033	Soil	Soil
4413033	4413033	Soil	Soil
59380	59380	Soil	Soil
59380	59380	Soil	Soil
786590	786590	Soil	Soil
1316056	1316056	Soil	Soil
719088	719088	Soil	Soil
1785743	1785743	Freshwater	Freshwater
1823702	1823702	Freshwater	Freshwater
1823746	1823746	Freshwater	Freshwater
1795307	1795307	Freshwater	Freshwater
1793849	1793849	Freshwater	Freshwater
4487196	4487196	Soil	Soil
1793848	1793848	Freshwater	Freshwater
1920684	1920684	Soil	Soil
1942736	1942736	Soil	Soil
1599382	1599382	Roots	Roots
img2k_2236200	img2k_2236200	Digestive system	Digestive system
1420242	1420242	Anaerobic	Anaerobic
img2k_4547303	img2k_4547303	Anaerobic	Anaerobic
img2k_6936180	img2k_6936180	Anaerobic	Anaerobic
391925	391925	Effluent	Effluent
386927	386927	Effluent	Effluent
361390	361390	Effluent	Effluent
382941	382941	Effluent	Effluent
367796	367796	Effluent	Effluent
367796	367796	Effluent	Effluent
367796	367796	Effluent	Effluent
366473	366473	Effluent	Effluent
366473	366473	Effluent	Effluent
366473	366473	Effluent	Effluent
389588	389588	Effluent	Effluent
1993540	1993540	Freshwater	Freshwater
img2k_8358833	img2k_8358833	Freshwater	Freshwater
img2k_8358833	img2k_8358833	Freshwater	Freshwater
img2k_8358833	img2k_8358833	Freshwater	Freshwater
img2k_8358833	img2k_8358833	Freshwater	Freshwater
img2k_8358833	img2k_8358833	Freshwater	Freshwater
img2k_8398368	img2k_8398368	Freshwater	Freshwater
img2k_8383799	img2k_8383799	Freshwater	Freshwater
img2k_8408381	img2k_8408381	Freshwater	Freshwater
img2k_6369628	img2k_6369628	Anaerobic	Anaerobic
img2k_6354371	img2k_6354371	Anaerobic	Anaerobic
img2k_6354371	img2k_6354371	Anaerobic	Anaerobic
img2k_6333132	img2k_6333132	Anaerobic	Anaerobic
img2k_6333132	img2k_6333132	Anaerobic	Anaerobic
img2k_6333132	img2k_6333132	Anaerobic	Anaerobic
img2k_6333132	img2k_6333132	Anaerobic	Anaerobic
img2k_6333132	img2k_6333132	Anaerobic	Anaerobic
img2k_6333132	img2k_6333132	Anaerobic	Anaerobic
img2k_6333132	img2k_6333132	Anaerobic	Anaerobic
img2k_6333132	img2k_6333132	Anaerobic	Anaerobic
img2k_6333132	img2k_6333132	Anaerobic	Anaerobic
img2k_6333132	img2k_6333132	Anaerobic	Anaerobic
img2k_6333132	img2k_6333132	Anaerobic	Anaerobic
img2k_6333132	img2k_6333132	Anaerobic	Anaerobic
img2k_8361444	img2k_8361444	Freshwater	Freshwater
1440504	1440504	Anaerobic	Anaerobic
3658932	3658932	Digestive system	Digestive system
2030024	2030024	Digestive system	Digestive system
2014309	2014309	Digestive system	Digestive system
3658945	3658945	Digestive system	Digestive system
3656275	3656275	Digestive system	Digestive system
4704829	4704829	Digestive system	Digestive system
img2k_4518520	img2k_4518520	Anaerobic	Anaerobic
img2k_4518520	img2k_4518520	Anaerobic	Anaerobic
img2k_4541054	img2k_4541054	Anaerobic	Anaerobic
img2k_4541054	img2k_4541054	Anaerobic	Anaerobic
img2k_4541054	img2k_4541054	Anaerobic	Anaerobic
1442700	1442700	Anaerobic	Anaerobic
img2k_4542715	img2k_4542715	Anaerobic	Anaerobic
img2k_4542715	img2k_4542715	Anaerobic	Anaerobic
img2k_4547566	img2k_4547566	Anaerobic	Anaerobic
img2k_4568956	img2k_4568956	Anaerobic	Anaerobic
img2k_4508332	img2k_4508332	Anaerobic	Anaerobic
img2k_4508332	img2k_4508332	Anaerobic	Anaerobic
img2k_4522120	img2k_4522120	Anaerobic	Anaerobic
img2k_4521497	img2k_4521497	Anaerobic	Anaerobic
img2k_4521497	img2k_4521497	Anaerobic	Anaerobic
img2k_4521497	img2k_4521497	Anaerobic	Anaerobic
15956	15956	Anaerobic	Anaerobic
15956	15956	Anaerobic	Anaerobic
15956	15956	Anaerobic	Anaerobic
15956	15956	Anaerobic	Anaerobic
422578	422578	Aerobic digester	Aerobic digester
422578	422578	Aerobic digester	Aerobic digester
422578	422578	Aerobic digester	Aerobic digester
324030	324030	Aerobic digester	Aerobic digester
img2k_3079323	img2k_3079323	Freshwater	Freshwater
422406	422406	Aerobic digester	Aerobic digester
422406	422406	Aerobic digester	Aerobic digester
487909	487909	Digestive system	Digestive system
487909	487909	Digestive system	Digestive system
487909	487909	Digestive system	Digestive system
747955	747955	Digestive system	Digestive system
747955	747955	Digestive system	Digestive system
1446503	1446503	Anaerobic	Anaerobic
1440584	1440584	Anaerobic	Anaerobic
img2k_4537947	img2k_4537947	Anaerobic	Anaerobic
img2k_4537947	img2k_4537947	Anaerobic	Anaerobic
img2k_4537947	img2k_4537947	Anaerobic	Anaerobic
img2k_2784325	img2k_2784325	Freshwater	Freshwater
img2k_2784325	img2k_2784325	Freshwater	Freshwater
img2k_2784325	img2k_2784325	Freshwater	Freshwater
img2k_2784325	img2k_2784325	Freshwater	Freshwater
1454067	1454067	Anaerobic	Anaerobic
391464	391464	Effluent	Effluent
img2k_4547440	img2k_4547440	Anaerobic	Anaerobic
img2k_5243402	img2k_5243402	Soil	Soil
img2k_5243402	img2k_5243402	Soil	Soil
img2k_4547145	img2k_4547145	Anaerobic	Anaerobic
img2k_4547145	img2k_4547145	Anaerobic	Anaerobic
img2k_4546057	img2k_4546057	Anaerobic	Anaerobic
img2k_4541107	img2k_4541107	Anaerobic	Anaerobic
img2k_4541107	img2k_4541107	Anaerobic	Anaerobic
img2k_4541107	img2k_4541107	Anaerobic	Anaerobic
img2k_4537404	img2k_4537404	Anaerobic	Anaerobic
img2k_8366313	img2k_8366313	Anaerobic	Anaerobic
img2k_4508493	img2k_4508493	Anaerobic	Anaerobic
img2k_4527632	img2k_4527632	Anaerobic	Anaerobic
img2k_4521558	img2k_4521558	Anaerobic	Anaerobic
img2k_4530558	img2k_4530558	Anaerobic	Anaerobic
img2k_4522083	img2k_4522083	Anaerobic	Anaerobic
img2k_4562510	img2k_4562510	Anaerobic	Anaerobic
1442654	1442654	Anaerobic	Anaerobic
1448033	1448033	Anaerobic	Anaerobic
img2k_4520396	img2k_4520396	Anaerobic	Anaerobic
img2k_4518289	img2k_4518289	Anaerobic	Anaerobic
img2k_4521406	img2k_4521406	Anaerobic	Anaerobic
23435	23435	Anaerobic	Anaerobic
23435	23435	Anaerobic	Anaerobic
img2k_4547196	img2k_4547196	Anaerobic	Anaerobic
img2k_4538105	img2k_4538105	Anaerobic	Anaerobic
img2k_4540842	img2k_4540842	Anaerobic	Anaerobic
img2k_4540842	img2k_4540842	Anaerobic	Anaerobic
img2k_4565696	img2k_4565696	Anaerobic	Anaerobic
img2k_4565696	img2k_4565696	Anaerobic	Anaerobic
img2k_4527480	img2k_4527480	Anaerobic	Anaerobic
img2k_4561748	img2k_4561748	Anaerobic	Anaerobic
img2k_8366189	img2k_8366189	Anaerobic	Anaerobic
img2k_4530434	img2k_4530434	Anaerobic	Anaerobic
4289015	4289015	Marine	Freshwater
1437822	1437822	Anaerobic	Anaerobic
1443639	1443639	Anaerobic	Anaerobic
1841694	1841694	Freshwater	Freshwater
img2k_5990340	img2k_5990340	Anaerobic	Anaerobic
img2k_4553446	img2k_4553446	Anaerobic	Anaerobic
img2k_4521630	img2k_4521630	Anaerobic	Anaerobic
img2k_4522136	img2k_4522136	Anaerobic	Anaerobic
img2k_4522136	img2k_4522136	Anaerobic	Anaerobic
img2k_4522136	img2k_4522136	Anaerobic	Anaerobic
img2k_4522136	img2k_4522136	Anaerobic	Anaerobic
img2k_6164046	img2k_6164046	Anaerobic	Anaerobic
img2k_4562578	img2k_4562578	Anaerobic	Anaerobic
img2k_4537349	img2k_4537349	Anaerobic	Anaerobic
img2k_4537349	img2k_4537349	Anaerobic	Anaerobic
img2k_4537349	img2k_4537349	Anaerobic	Anaerobic
img2k_4537349	img2k_4537349	Anaerobic	Anaerobic
img2k_4537349	img2k_4537349	Anaerobic	Anaerobic
img2k_4537349	img2k_4537349	Anaerobic	Anaerobic
img2k_5996229	img2k_5996229	Anaerobic	Anaerobic
img2k_5994742	img2k_5994742	Anaerobic	Anaerobic
img2k_4547460	img2k_4547460	Anaerobic	Anaerobic
img2k_4569179	img2k_4569179	Anaerobic	Anaerobic
img2k_4508474	img2k_4508474	Anaerobic	Anaerobic
13225	13225	Anaerobic	Anaerobic
img2k_2126034	img2k_2126034	Freshwater	Freshwater
img2k_2126034	img2k_2126034	Freshwater	Freshwater
img2k_2126034	img2k_2126034	Freshwater	Freshwater
img2k_2126034	img2k_2126034	Freshwater	Freshwater
img2k_2921759	img2k_2921759	Freshwater	Freshwater
origOb_1572	origOb_1572	Digestive system	Digestive system
origOb_1572	origOb_1572	Digestive system	Digestive system
origOb_1572	origOb_1572	Digestive system	Digestive system
1438711	1438711	Anaerobic	Anaerobic
img2k_4547491	img2k_4547491	Anaerobic	Anaerobic
img2k_4547491	img2k_4547491	Anaerobic	Anaerobic
2030314	2030314	Digestive system	Digestive system
391514	391514	Effluent	Effluent
391514	391514	Effluent	Effluent
img2k_2851519	img2k_2851519	Freshwater	Freshwater
img2k_2128232	img2k_2128232	Freshwater	Freshwater
img2k_2932100	img2k_2932100	Freshwater	Freshwater
img2k_2786376	img2k_2786376	Freshwater	Freshwater
3813684	3813684	Digestive system	Digestive system
3813684	3813684	Digestive system	Digestive system
3813684	3813684	Digestive system	Digestive system
3813684	3813684	Digestive system	Digestive system
744435	744435	Digestive system	Digestive system
744435	744435	Digestive system	Digestive system
744435	744435	Digestive system	Digestive system
3653492	3653492	Digestive system	Digestive system
3653492	3653492	Digestive system	Digestive system
1999037	1999037	Digestive system	Digestive system
1999037	1999037	Digestive system	Digestive system
3653501	3653501	Digestive system	Digestive system
3658873	3658873	Digestive system	Digestive system
3653503	3653503	Digestive system	Digestive system
img2k_1997712	img2k_1997712	Freshwater	Freshwater
img2k_5115941	img2k_5115941	Freshwater	Freshwater
img2k_1877519	img2k_1877519	Freshwater	Freshwater
img2k_1877519	img2k_1877519	Freshwater	Freshwater
img2k_1877519	img2k_1877519	Freshwater	Freshwater
img2k_1877519	img2k_1877519	Freshwater	Freshwater
img2k_1877519	img2k_1877519	Freshwater	Freshwater
img2k_1877519	img2k_1877519	Freshwater	Freshwater
img2k_1877519	img2k_1877519	Freshwater	Freshwater
img2k_4958731	img2k_4958731	Freshwater	Freshwater
557383	557383	Freshwater	Freshwater
2226518	2226518	Digestive system	Digestive system
2226518	2226518	Digestive system	Digestive system
4560868	4560868	Digestive system	Digestive system
4560868	4560868	Digestive system	Digestive system
3653486	3653486	Digestive system	Digestive system
3653486	3653486	Digestive system	Digestive system
3661059	3661059	Digestive system	Digestive system
2006629	2006629	Digestive system	Digestive system
2006629	2006629	Digestive system	Digestive system
2014168	2014168	Digestive system	Digestive system
2014168	2014168	Digestive system	Digestive system
img2k_3041177	img2k_3041177	Digestive system	Digestive system
img2k_2306309	img2k_2306309	Digestive system	Digestive system
2219908	2219908	Digestive system	Digestive system
img2k_2290617	img2k_2290617	Digestive system	Digestive system
3658842	3658842	Digestive system	Digestive system
3658842	3658842	Digestive system	Digestive system
3656229	3656229	Digestive system	Digestive system
2014156	2014156	Digestive system	Digestive system
2014156	2014156	Digestive system	Digestive system
1998954	1998954	Digestive system	Digestive system
img2k_1836128	img2k_1836128	Digestive system	Digestive system
2014190	2014190	Digestive system	Digestive system
2014190	2014190	Digestive system	Digestive system
1998997	1998997	Digestive system	Digestive system
1998997	1998997	Digestive system	Digestive system
2014186	2014186	Digestive system	Digestive system
2014186	2014186	Digestive system	Digestive system
1999041	1999041	Digestive system	Digestive system
1999041	1999041	Digestive system	Digestive system
1998987	1998987	Digestive system	Digestive system
1998987	1998987	Digestive system	Digestive system
1998987	1998987	Digestive system	Digestive system
1998987	1998987	Digestive system	Digestive system
1998987	1998987	Digestive system	Digestive system
1998987	1998987	Digestive system	Digestive system
1998987	1998987	Digestive system	Digestive system
4225322	4225322	Digestive system	Digestive system
488056	488056	Digestive system	Digestive system
2006654	2006654	Digestive system	Digestive system
2006654	2006654	Digestive system	Digestive system
2006654	2006654	Digestive system	Digestive system
1998991	1998991	Digestive system	Digestive system
2146228	2146228	Digestive system	Digestive system
2146228	2146228	Digestive system	Digestive system
2146228	2146228	Digestive system	Digestive system
2014197	2014197	Digestive system	Digestive system
img2k_1435823	img2k_1435823	Digestive system	Digestive system
2029959	2029959	Digestive system	Digestive system
1841676	1841676	Freshwater	Freshwater
2146203	2146203	Digestive system	Digestive system
2146203	2146203	Digestive system	Digestive system
2223270	2223270	Digestive system	Digestive system
img2k_3036386	img2k_3036386	Digestive system	Digestive system
img2k_2217658	img2k_2217658	Digestive system	Digestive system
img2k_2236164	img2k_2236164	Digestive system	Digestive system
img2k_3427854	img2k_3427854	Digestive system	Digestive system
2006625	2006625	Digestive system	Digestive system
2029951	2029951	Digestive system	Digestive system
1998935	1998935	Digestive system	Digestive system
4705534	4705534	Digestive system	Digestive system
4705534	4705534	Digestive system	Digestive system
3653482	3653482	Digestive system	Digestive system
3653482	3653482	Digestive system	Digestive system
2029894	2029894	Digestive system	Digestive system
2029891	2029891	Digestive system	Digestive system
origOb_319	origOb_319	Digestive system	Digestive system
img2k_2399349	img2k_2399349	Digestive system	Digestive system
img2k_2399349	img2k_2399349	Digestive system	Digestive system
img2k_1836095	img2k_1836095	Digestive system	Digestive system
3658834	3658834	Digestive system	Digestive system
250135	250135	Anaerobic	Anaerobic
img2k_1824306	img2k_1824306	Digestive system	Digestive system
origOb_617	origOb_617	Digestive system	Digestive system
3658860	3658860	Digestive system	Digestive system
1998961	1998961	Digestive system	Digestive system
4303734	4303734	Marine	Freshwater
710194	710194	Anaerobic	Anaerobic
img2k_4187457	img2k_4187457	Soil	Soil
img2k_8387268	img2k_8387268	Freshwater	Freshwater
origOb_48	origOb_48	Digestive system	Digestive system
img2k_8411561	img2k_8411561	Freshwater	Freshwater
img2k_8411561	img2k_8411561	Freshwater	Freshwater
img2k_8383694	img2k_8383694	Freshwater	Freshwater
img2k_8383694	img2k_8383694	Freshwater	Freshwater
img2k_8383694	img2k_8383694	Freshwater	Freshwater
1651541	1651541	Marine	Marine
1439358	1439358	Anaerobic	Anaerobic
1439358	1439358	Anaerobic	Anaerobic
316912	316912	Anaerobic	Anaerobic
262496	262496	Anaerobic	Anaerobic
253617	253617	Anaerobic	Anaerobic
316922	316922	Anaerobic	Anaerobic
img2k_6957813	img2k_6957813	Freshwater	Freshwater
img2k_6957813	img2k_6957813	Freshwater	Freshwater
img2k_5921336	img2k_5921336	Freshwater	Freshwater
552580	552580	Anaerobic	Anaerobic
552580	552580	Anaerobic	Anaerobic
14277	14277	Anaerobic	Anaerobic
14277	14277	Anaerobic	Anaerobic
img2k_4545272	img2k_4545272	Anaerobic	Anaerobic
1524598	1524598	Soil	Soil
img2k_4565007	img2k_4565007	Anaerobic	Anaerobic
img2k_4538198	img2k_4538198	Anaerobic	Anaerobic
img2k_4538198	img2k_4538198	Anaerobic	Anaerobic
img2k_4538198	img2k_4538198	Anaerobic	Anaerobic
img2k_4538198	img2k_4538198	Anaerobic	Anaerobic
img2k_4547274	img2k_4547274	Anaerobic	Anaerobic
img2k_4547274	img2k_4547274	Anaerobic	Anaerobic
1554085	1554085	Soil	Soil
389808	389808	Effluent	Effluent
1477426	1477426	Anaerobic	Anaerobic
1477070	1477070	Anaerobic	Anaerobic
1463163	1463163	Anaerobic	Anaerobic
img2k_4508393	img2k_4508393	Anaerobic	Anaerobic
img2k_4545505	img2k_4545505	Anaerobic	Anaerobic
img2k_4545505	img2k_4545505	Anaerobic	Anaerobic
img2k_4545505	img2k_4545505	Anaerobic	Anaerobic
img2k_4545505	img2k_4545505	Anaerobic	Anaerobic
img2k_4545505	img2k_4545505	Anaerobic	Anaerobic
img2k_4569081	img2k_4569081	Anaerobic	Anaerobic
img2k_5989313	img2k_5989313	Anaerobic	Anaerobic
img2k_4508295	img2k_4508295	Anaerobic	Anaerobic
img2k_4508295	img2k_4508295	Anaerobic	Anaerobic
img2k_4508295	img2k_4508295	Anaerobic	Anaerobic
14055	14055	Anaerobic	Anaerobic
15552	15552	Anaerobic	Anaerobic
img2k_5994717	img2k_5994717	Anaerobic	Anaerobic
img2k_4537289	img2k_4537289	Anaerobic	Anaerobic
img2k_4537289	img2k_4537289	Anaerobic	Anaerobic
img2k_4537289	img2k_4537289	Anaerobic	Anaerobic
img2k_5993373	img2k_5993373	Anaerobic	Anaerobic
img2k_6936246	img2k_6936246	Anaerobic	Anaerobic
img2k_5989327	img2k_5989327	Anaerobic	Anaerobic
img2k_4508359	img2k_4508359	Anaerobic	Anaerobic
img2k_4508359	img2k_4508359	Anaerobic	Anaerobic
img2k_4508359	img2k_4508359	Anaerobic	Anaerobic
img2k_4508359	img2k_4508359	Anaerobic	Anaerobic
img2k_4508359	img2k_4508359	Anaerobic	Anaerobic
img2k_4508359	img2k_4508359	Anaerobic	Anaerobic
img2k_4508359	img2k_4508359	Anaerobic	Anaerobic
img2k_4508359	img2k_4508359	Anaerobic	Anaerobic
img2k_4569119	img2k_4569119	Anaerobic	Anaerobic
img2k_4542778	img2k_4542778	Anaerobic	Anaerobic
img2k_4512963	img2k_4512963	Anaerobic	Anaerobic
714614	714614	Soil	Soil
img2k_6114075	img2k_6114075	Anaerobic	Anaerobic
img2k_6114075	img2k_6114075	Anaerobic	Anaerobic
img2k_6114075	img2k_6114075	Anaerobic	Anaerobic
674441	674441	Soil	Soil
1481296	1481296	Soil	Soil
390558	390558	Effluent	Effluent
390558	390558	Effluent	Effluent
376502	376502	Effluent	Effluent
9014	9014	Marine	Freshwater
735954	735954	Soil	Soil
img2k_534319	img2k_534319	Marine	Marine
4201903	4201903	Soil	Soil
1594077	1594077	Anaerobic	Anaerobic
1594077	1594077	Soil	Soil
1468423	1468423	Anaerobic	Anaerobic
710294	710294	Anaerobic	Anaerobic
4175263	4175263	Soil	Soil
4196053	4196053	Soil	Soil
4178337	4178337	Soil	Soil
4206643	4206643	Soil	Soil
1635287	1635287	Marine	Marine
img2k_4538136	img2k_4538136	Anaerobic	Anaerobic
img2k_4547172	img2k_4547172	Anaerobic	Anaerobic
img2k_4547172	img2k_4547172	Anaerobic	Anaerobic
img2k_6935992	img2k_6935992	Anaerobic	Anaerobic
img2k_4547219	img2k_4547219	Anaerobic	Anaerobic
13850	13850	Anaerobic	Anaerobic
13850	13850	Anaerobic	Anaerobic
img2k_4540833	img2k_4540833	Anaerobic	Anaerobic
img2k_4541989	img2k_4541989	Anaerobic	Anaerobic
img2k_4565676	img2k_4565676	Anaerobic	Anaerobic
4459677	4459677	Marine	Freshwater
img2k_2580500	img2k_2580500	Marine	Freshwater
4430286	4430286	Marine	Freshwater
4430286	4430286	Marine	Freshwater
4430286	4430286	Marine	Freshwater
4430286	4430286	Marine	Freshwater
4430286	4430286	Marine	Freshwater
4430286	4430286	Marine	Freshwater
4430286	4430286	Marine	Freshwater
4430286	4430286	Marine	Freshwater
4430286	4430286	Marine	Freshwater
img2k_2565821	img2k_2565821	Marine	Freshwater
4451194	4451194	Marine	Freshwater
img2k_2617181	img2k_2617181	Marine	Freshwater
27850	27850	Deep subsurface	Deep subsurface
27850	27850	Deep subsurface	Deep subsurface
27850	27850	Deep subsurface	Deep subsurface
27850	27850	Deep subsurface	Deep subsurface
2382270	2382270	Anaerobic	Anaerobic
2382267	2382267	Anaerobic	Anaerobic
2382267	2382267	Anaerobic	Anaerobic
313168	313168	Anaerobic	Anaerobic
669560	669560	Soil	Soil
img2k_6928761	img2k_6928761	Freshwater	Freshwater
img2k_4508404	img2k_4508404	Anaerobic	Anaerobic
img2k_4508404	img2k_4508404	Anaerobic	Anaerobic
img2k_4547398	img2k_4547398	Anaerobic	Anaerobic
img2k_4547398	img2k_4547398	Anaerobic	Anaerobic
img2k_4565153	img2k_4565153	Anaerobic	Anaerobic
img2k_4541102	img2k_4541102	Anaerobic	Anaerobic
img2k_4542798	img2k_4542798	Anaerobic	Anaerobic
img2k_4547429	img2k_4547429	Anaerobic	Anaerobic
img2k_4518437	img2k_4518437	Anaerobic	Anaerobic
img2k_4518437	img2k_4518437	Anaerobic	Anaerobic
img2k_4518437	img2k_4518437	Anaerobic	Anaerobic
img2k_4518437	img2k_4518437	Anaerobic	Anaerobic
img2k_4521593	img2k_4521593	Anaerobic	Anaerobic
img2k_4527667	img2k_4527667	Anaerobic	Anaerobic
img2k_4527667	img2k_4527667	Anaerobic	Anaerobic
img2k_6928776	img2k_6928776	Freshwater	Freshwater
1440649	1440649	Anaerobic	Anaerobic
252111	252111	Anaerobic	Anaerobic
1196943	1196943	Anaerobic digestor	Anaerobic digestor
img2k_8403408	img2k_8403408	Freshwater	Freshwater
img2k_8455954	img2k_8455954	Freshwater	Freshwater
img2k_8383810	img2k_8383810	Freshwater	Freshwater
img2k_8430846	img2k_8430846	Freshwater	Freshwater
img2k_4621388	img2k_4621388	Soil	Soil
img2k_4864534	img2k_4864534	Soil	Soil
img2k_4864534	img2k_4864534	Soil	Soil
img2k_8358892	img2k_8358892	Freshwater	Freshwater
img2k_8362991	img2k_8362991	Freshwater	Freshwater
img2k_8361459	img2k_8361459	Freshwater	Freshwater
img2k_8403969	img2k_8403969	Freshwater	Freshwater
img2k_8387403	img2k_8387403	Freshwater	Freshwater
img2k_4547268	img2k_4547268	Anaerobic	Anaerobic
img2k_4547268	img2k_4547268	Anaerobic	Anaerobic
23394	23394	Anaerobic	Anaerobic
img2k_5368884	img2k_5368884	Freshwater	Freshwater
910531	910531	Freshwater	Freshwater
img2k_8430833	img2k_8430833	Freshwater	Freshwater
1511156	1511156	Soil	Soil
1446743	1446743	Anaerobic	Anaerobic
img2k_5312372	img2k_5312372	Freshwater	Freshwater
img2k_4545316	img2k_4545316	Anaerobic	Anaerobic
img2k_4542035	img2k_4542035	Anaerobic	Anaerobic
img2k_6137637	img2k_6137637	Anaerobic	Anaerobic
img2k_6137637	img2k_6137637	Anaerobic	Anaerobic
img2k_6137637	img2k_6137637	Anaerobic	Anaerobic
img2k_4565721	img2k_4565721	Anaerobic	Anaerobic
img2k_4552742	img2k_4552742	Anaerobic	Anaerobic
img2k_4527372	img2k_4527372	Anaerobic	Anaerobic
img2k_4530409	img2k_4530409	Anaerobic	Anaerobic
img2k_4569004	img2k_4569004	Anaerobic	Anaerobic
img2k_4518259	img2k_4518259	Anaerobic	Anaerobic
img2k_4512886	img2k_4512886	Anaerobic	Anaerobic
img2k_4521401	img2k_4521401	Anaerobic	Anaerobic
img2k_4561732	img2k_4561732	Anaerobic	Anaerobic
img2k_8366177	img2k_8366177	Anaerobic	Anaerobic
1513511	1513511	Soil	Soil
3645405	3645405	Roots	Roots
4165412	4165412	Soil	Soil
1219886	1219886	Soil, Mixed feedstock	Soil, Mixed feedstock
img2k_4545301	img2k_4545301	Anaerobic	Anaerobic
557414	557414	Freshwater	Freshwater
img2k_8371307	img2k_8371307	Freshwater	Freshwater
23376	23376	Anaerobic	Anaerobic
img2k_4547158	img2k_4547158	Anaerobic	Anaerobic
img2k_6935975	img2k_6935975	Anaerobic	Anaerobic
1822841	1822841	Freshwater	Freshwater
img2k_4188412	img2k_4188412	Soil	Soil
1552697	1552697	Soil	Soil
570404	570404	Anaerobic	Anaerobic
2146276	2146276	Digestive system	Digestive system
2146276	2146276	Digestive system	Digestive system
2146276	2146276	Digestive system	Digestive system
2146276	2146276	Digestive system	Digestive system
2146276	2146276	Digestive system	Digestive system
2146276	2146276	Digestive system	Digestive system
2146276	2146276	Digestive system	Digestive system
3658958	3658958	Digestive system	Digestive system
3656281	3656281	Digestive system	Digestive system
3656281	3656281	Digestive system	Digestive system
img2k_6928697	img2k_6928697	Freshwater	Freshwater
368604	368604	Effluent	Effluent
1430613	1430613	Anaerobic	Anaerobic
1430613	1430613	Anaerobic	Anaerobic
1437637	1437637	Anaerobic	Anaerobic
img2k_4561801	img2k_4561801	Anaerobic	Anaerobic
img2k_4512938	img2k_4512938	Anaerobic	Anaerobic
img2k_6936017	img2k_6936017	Anaerobic	Anaerobic
2022225	2022225	Freshwater	Freshwater
2022225	2022225	Freshwater	Freshwater
2091445	2091445	Freshwater	Freshwater
2143050	2143050	Freshwater	Freshwater
img2k_3420428	img2k_3420428	Freshwater	Freshwater
2022230	2022230	Freshwater	Freshwater
img2k_4958785	img2k_4958785	Freshwater	Freshwater
img2k_2547534	img2k_2547534	Marine	Freshwater
4438680	4438680	Marine	Freshwater
img2k_2547565	img2k_2547565	Marine	Freshwater
4458874	4458874	Marine	Freshwater
4430415	4430415	Marine	Freshwater
4430415	4430415	Marine	Freshwater
4430415	4430415	Marine	Freshwater
4430415	4430415	Marine	Freshwater
4430415	4430415	Marine	Freshwater
4430415	4430415	Marine	Freshwater
4430415	4430415	Marine	Freshwater
4430415	4430415	Marine	Freshwater
4430415	4430415	Marine	Freshwater
4440713	4440713	Marine	Freshwater
4428688	4428688	Marine	Freshwater
img2k_2522243	img2k_2522243	Marine	Freshwater
4426135	4426135	Marine	Freshwater
4441541	4441541	Marine	Freshwater
img2k_4869837	img2k_4869837	Freshwater	Freshwater
img2k_4869837	img2k_4869837	Freshwater	Freshwater
649957	649957	Freshwater	Freshwater
1437511	1437511	Anaerobic	Anaerobic
1463843	1463843	Anaerobic	Anaerobic
1441935	1441935	Anaerobic	Anaerobic
314052	314052	Anaerobic	Anaerobic
250009	250009	Anaerobic	Anaerobic
243667	243667	Anaerobic	Anaerobic
img2k_4541059	img2k_4541059	Anaerobic	Anaerobic
img2k_5989950	img2k_5989950	Anaerobic	Anaerobic
img2k_5989950	img2k_5989950	Anaerobic	Anaerobic
img2k_4518398	img2k_4518398	Anaerobic	Anaerobic
img2k_4518398	img2k_4518398	Anaerobic	Anaerobic
img2k_4521499	img2k_4521499	Anaerobic	Anaerobic
img2k_4518431	img2k_4518431	Anaerobic	Anaerobic
img2k_4518431	img2k_4518431	Anaerobic	Anaerobic
img2k_4518431	img2k_4518431	Anaerobic	Anaerobic
img2k_4542733	img2k_4542733	Anaerobic	Anaerobic
img2k_4565185	img2k_4565185	Anaerobic	Anaerobic
img2k_6936186	img2k_6936186	Anaerobic	Anaerobic
img2k_4542681	img2k_4542681	Anaerobic	Anaerobic
img2k_4553402	img2k_4553402	Anaerobic	Anaerobic
img2k_4527677	img2k_4527677	Anaerobic	Anaerobic
img2k_4562425	img2k_4562425	Anaerobic	Anaerobic
img2k_4542867	img2k_4542867	Anaerobic	Anaerobic
img2k_5994758	img2k_5994758	Anaerobic	Anaerobic
img2k_4542664	img2k_4542664	Anaerobic	Anaerobic
img2k_4527537	img2k_4527537	Anaerobic	Anaerobic
img2k_4527537	img2k_4527537	Anaerobic	Anaerobic
img2k_5989296	img2k_5989296	Anaerobic	Anaerobic
img2k_4508272	img2k_4508272	Anaerobic	Anaerobic
img2k_4508272	img2k_4508272	Anaerobic	Anaerobic
img2k_4508272	img2k_4508272	Anaerobic	Anaerobic
img2k_4508272	img2k_4508272	Anaerobic	Anaerobic
img2k_4508272	img2k_4508272	Anaerobic	Anaerobic
img2k_4508272	img2k_4508272	Anaerobic	Anaerobic
img2k_4508272	img2k_4508272	Anaerobic	Anaerobic
img2k_4530534	img2k_4530534	Anaerobic	Anaerobic
img2k_4521956	img2k_4521956	Anaerobic	Anaerobic
img2k_4518387	img2k_4518387	Anaerobic	Anaerobic
img2k_4518387	img2k_4518387	Anaerobic	Anaerobic
img2k_4518387	img2k_4518387	Anaerobic	Anaerobic
img2k_4520518	img2k_4520518	Anaerobic	Anaerobic
img2k_4520518	img2k_4520518	Anaerobic	Anaerobic
img2k_4562442	img2k_4562442	Anaerobic	Anaerobic
img2k_4542695	img2k_4542695	Anaerobic	Anaerobic
img2k_5989959	img2k_5989959	Anaerobic	Anaerobic
img2k_4518365	img2k_4518365	Anaerobic	Anaerobic
img2k_4508278	img2k_4508278	Anaerobic	Anaerobic
img2k_4520494	img2k_4520494	Anaerobic	Anaerobic
img2k_4541032	img2k_4541032	Anaerobic	Anaerobic
14091	14091	Anaerobic	Anaerobic
img2k_4542672	img2k_4542672	Anaerobic	Anaerobic
img2k_8366362	img2k_8366362	Anaerobic	Anaerobic
img2k_4562445	img2k_4562445	Anaerobic	Anaerobic
img2k_4521983	img2k_4521983	Anaerobic	Anaerobic
img2k_4521983	img2k_4521983	Anaerobic	Anaerobic
img2k_4527569	img2k_4527569	Anaerobic	Anaerobic
1463439	1463439	Anaerobic	Anaerobic
img2k_4547239	img2k_4547239	Anaerobic	Anaerobic
img2k_4540944	img2k_4540944	Anaerobic	Anaerobic
img2k_4540944	img2k_4540944	Anaerobic	Anaerobic
img2k_4540944	img2k_4540944	Anaerobic	Anaerobic
img2k_4540944	img2k_4540944	Anaerobic	Anaerobic
img2k_4527512	img2k_4527512	Anaerobic	Anaerobic
img2k_4512984	img2k_4512984	Anaerobic	Anaerobic
img2k_4541160	img2k_4541160	Anaerobic	Anaerobic
img2k_2567040	img2k_2567040	Marine	Freshwater
1468631	1468631	Anaerobic	Anaerobic
552254	552254	Anaerobic	Anaerobic
552254	552254	Anaerobic	Anaerobic
710506	710506	Anaerobic	Anaerobic
568724	568724	Anaerobic	Anaerobic
2006530	2006530	Digestive system	Digestive system
2014090	2014090	Digestive system	Digestive system
2014090	2014090	Digestive system	Digestive system
origOb_156	origOb_156	Digestive system	Digestive system
img2k_2218966	img2k_2218966	Digestive system	Digestive system
img2k_3428637	img2k_3428637	Digestive system	Digestive system
img2k_2218944	img2k_2218944	Digestive system	Digestive system
img2k_4542120	img2k_4542120	Anaerobic	Anaerobic
img2k_4541212	img2k_4541212	Anaerobic	Anaerobic
13503	13503	Anaerobic	Anaerobic
13503	13503	Anaerobic	Anaerobic
img2k_4542098	img2k_4542098	Anaerobic	Anaerobic
img2k_4542098	img2k_4542098	Anaerobic	Anaerobic
568960	568960	Anaerobic	Anaerobic
568960	568960	Anaerobic	Anaerobic
1465710	1465710	Anaerobic	Anaerobic
15575	15575	Anaerobic	Anaerobic
23221	23221	Anaerobic	Anaerobic
img2k_4520422	img2k_4520422	Anaerobic	Anaerobic
img2k_4520422	img2k_4520422	Anaerobic	Anaerobic
img2k_4512974	img2k_4512974	Anaerobic	Anaerobic
img2k_4512974	img2k_4512974	Anaerobic	Anaerobic
img2k_4512974	img2k_4512974	Anaerobic	Anaerobic
img2k_4552784	img2k_4552784	Anaerobic	Anaerobic
img2k_4542140	img2k_4542140	Anaerobic	Anaerobic
img2k_6936048	img2k_6936048	Anaerobic	Anaerobic
1440259	1440259	Anaerobic	Anaerobic
1454016	1454016	Anaerobic	Anaerobic
1999068	1999068	Digestive system	Digestive system
13291	13291	Anaerobic	Anaerobic
img2k_4540820	img2k_4540820	Anaerobic	Anaerobic
img2k_4538125	img2k_4538125	Anaerobic	Anaerobic
img2k_4538125	img2k_4538125	Anaerobic	Anaerobic
img2k_4538125	img2k_4538125	Anaerobic	Anaerobic
23369	23369	Anaerobic	Anaerobic
15907	15907	Anaerobic	Anaerobic
15907	15907	Anaerobic	Anaerobic
11518	11518	Anaerobic	Anaerobic
11518	11518	Anaerobic	Anaerobic
img2k_4545338	img2k_4545338	Anaerobic	Anaerobic
img2k_4545338	img2k_4545338	Anaerobic	Anaerobic
img2k_4540875	img2k_4540875	Anaerobic	Anaerobic
img2k_5989968	img2k_5989968	Anaerobic	Anaerobic
img2k_4518276	img2k_4518276	Anaerobic	Anaerobic
img2k_4565778	img2k_4565778	Anaerobic	Anaerobic
15952	15952	Anaerobic	Anaerobic
15952	15952	Anaerobic	Anaerobic
15952	15952	Anaerobic	Anaerobic
15952	15952	Anaerobic	Anaerobic
15328	15328	Anaerobic	Anaerobic
14388	14388	Anaerobic	Anaerobic
img2k_5990915	img2k_5990915	Anaerobic	Anaerobic
img2k_4521425	img2k_4521425	Anaerobic	Anaerobic
img2k_4518284	img2k_4518284	Anaerobic	Anaerobic
img2k_4552771	img2k_4552771	Anaerobic	Anaerobic
img2k_4527462	img2k_4527462	Anaerobic	Anaerobic
img2k_4527462	img2k_4527462	Anaerobic	Anaerobic
img2k_8366202	img2k_8366202	Anaerobic	Anaerobic
img2k_4512929	img2k_4512929	Anaerobic	Anaerobic
img2k_4512929	img2k_4512929	Anaerobic	Anaerobic
img2k_4512929	img2k_4512929	Anaerobic	Anaerobic
img2k_5991716	img2k_5991716	Anaerobic	Anaerobic
img2k_5996190	img2k_5996190	Anaerobic	Anaerobic
[truncated: 7,006 more rows]
