# Supplementary material for: Identification of hot spring Obelisk-like RNA replicons and expanded diversity of the Obelisk superfamily
Source: Nat Commun. 2026 Apr 20;17:3041. doi: 10.1038/s41467-026-71096-6 (PMC13096302; doi:10.1038/s41467-026-71096-6)
Supplement: Supplementary file 6 — Source data [file 41467_2026_71096_MOESM6_ESM.zip › Source_data_fig/Fig.S4__alignments_for_SeqLogo/C1__test.27.sr]

779327	-------------------------------------------MP-RH------------------------------------------------P---------------------SSGD-ESEES--LGESLENYKKWFQ-WFDN-Q-EPSF-RTPAAKARSM-N-Q-QVFVA------------------------GET-LKAPSLAN-----F-SMNLRTFRLFLVLRYCYCS-DRWL-SREQWDFASNLIF-EHK------VPDYRQ-RLISEMSRPMV----E-C--ITSFFIQTILVYLLKNTVPDEIPNPRNKEEILQFL--TSFF-EVPIENWNSSYYGM-KPLCDQILNKVSYRPGAW-AVRRR-RKSIRSPSAVSSG-NSETRNPWK…
165648	-------------------------------------------MP-RH------------------------------------------------P---------------------SSGD-ESEES--LGESLENYKKWFK-WFDN-Q-EPSF-RTPAAKARSM-N-Q-QVFVA------------------------GET-LKAPSLAN-----F-SMNLRTFRLFLVLRYCYCS-DRWL-SREQWDFASNLIF-EHK------VPDYRQ-RLISEMSRPMV----E-C--IRSFFIQTILVYLLKNTVPDEIPNPRNKEEILQFL--TSFF-EVPIENWNSSYYGM-KPLCDQILNKVSYRPGAW-AVRRR-RKSIRSPSAVSSG-NSETRNPWK…
1828188	-------------------------------------------MS-SS------------------------------------------------F-D-------------------QSNG-KLDST--LSESLQRHIELSM-VFDN-Q-GPSY-GPPAAKARRK-N-KNRIFLT------------------------SEV-LSVPDLSN-----L-RISSRSMRLFLVTKYVFSN-EPWV-SVEQWDFARNLLS-EMV------LPSSLW-RWSVGSSPHQL----A-A--TKDFFVAVVLTWILQRTKPGEIPETTTQEELSQFL--TSFF-EMPKDHYRKFYLGS-RTLYLKILNRITYIPGTW-LPPRR-RKSIRSPSAVSSG-TARTRNPWK…
1780473	-------------------------------------------MS-SS------------------------------------------------F-D-------------------QSNG-KLDST--LSESLQRHIELSM-VFDN-Q-GPSY-GPPAAKARQK-N-KNRIFLT------------------------SEV-LSVPDLGN-----L-RISSRSMRLFLVTKYVFSN-EPWV-SLEQWDFARNLLS-EMV------LPSSLW-RWSVGSSPHQL----A-A--TKDFFVAVVLTWILQRTKPGEIPETTTQEELSQFL--TSFF-EMPKDHYRKFYLGS-RTLYLKILNRITYIPGTW-LPPRR-RKSIRSPSAVSSG-TARTRNPWK…
566997	-------------------------------------------MP-TS------------------------------------------------F-N-------------------NPDG-KSGES--SNESWERHLELTR-LLDF-Q-GPLI-GTPARKADKN-K-REPIFLT------------------------SEV-LSVPSLDN-----L-RIGLRQVRLFLVLKYIFEP-GIWL-SLEQWDFARNTLT-DVV------LPSSLW-ERYREESPHQL----A-A--KRSLFIAVVLAWLLREVKPGEIPDTTRREELSRFL--QTFF-EMDIDHFRKTYFGE-KPLLDRVLSRITYIPGTW-LPPRR-RKSVRSPSAVSSG-TSQRRNPWK…
360529	-------------------------------------------MS-SS------------------------------------------------F-D-------------------QSNG-KLDST--LSESLQRHIELSM-VFDN-Q-GPSY-GPPAAKARRK-N-KNRIFLT------------------------SEV-LSVPDLGN-----L-RISSRSMRLFLVTKYVFSN-EPWV-SVEQWDFARNLLG-EMV------LPSSLW-RWSIGSSPHQL----A-A--TKDFFVAVVLTWILQRTKPGEIPETTTQEELSQFL--TSFF-EMPKDHYRKFYLGS-RTLYLKILNRITYISGTW-LPPRR-RKSIRSPSAVSSG-TARTRNPWK…
img2k_4177840	----------------------------------------------------------------------------------------------------------------------------------------------------------------------------------------------------------------------------------------------------------------------------------------------------------------------------------------------M-SYPTEHFRGKYFAILGSEYFSVLTKIQYR-TKW-SRQGRKRSRVKSPSAVGSG-TSEPLSPWR…
1793972	-------------------------------------------MS-IP------------------------------------------------T-N----RK-V----------------KSAEE--IAASLRQHLFLSE-VIASYQ-GEHS-RSPATKAKRK-F-TTGFIYS------------------------PDV-LSFPKLKN-----L-QLGTRSFRFFIILKYLFDP-RPWL-SVPGWDLASRMIG-VLP------VPQSLL-RRDKPPSEEEL----A-A--EVAMLHSVVLIFILKRVHPGEFPDEKLRSMILDYL--CYAT-GHTKAYYRGKYFAL-SDLYSRVLKQVQYS-GKW-SRPGRKQNRVRSASAVSRG-TSGEPNPWR…
img2k_4182965	-------------------------------------------MS-TR------------------------------------------------K-N----RW-K-RH--------ANLV-KMALP--KPTPLELNSLVTS-LVLNSR-ASGR-RTPAPKAKRQ-F-TTGLITT------------------------PDV-LSFPRLEN-----L-QLSARVFRLFLVLKFLFGT-GPWL-TLPQWDFASRLLG-EFT------VPRTFL-DRSAPPTQAQL----A-S--EESLLTAAVLAWCLKNCPPGTVPDDDFRQDLLDYL--RWAM-SYPTEHFRGKYFAILGSEYFSVLTKIQYR-TKW-SRQGRKRSRVKSPSAVGSG-NSESLSPWR…
img2k_4157635	-------------------------------------------MS-TR------------------------------------------------K-N----RW-K-RH--------ANLV-KISLP--PPTPLELNSLVTS-LVINSG-ASGR-RTPAPKAKRQ-F-TTGLITT------------------------PDV-LSFTRLEN-----L-RLSTREFRLFLVLNYVFGN-GEWL-TIPQWDFASRLLS-DIS------VPKSFL-DRSAPPTLSQR----A-A--EESLLLTVVLAWCLRDCPPGTVPDREHRQNLLDYL--LWGT-GYTISHYRGKYFAMLGSLYSVVLSKIQYR-TKW-SRQGRKRSRVKSPSAVGSG-NSESLSPWR…
img2k_6912148	-------------------------------------------MS-RK------------------------------------------------S-K----K--K-KQ--------GNFV-KLPQP--TPSALETTNLVNW-LVLNSE-ASGN-GPQRPRQKRS-L-TTGLIYS------------------------PDV-LSFPRLND-----L-RLSTRNFRMFLILKYVFGN-GEWL-TVAQWDFASRLLE-PSI------VPKSFL-DRSGSPTPAEL----S-S--EVSLLHQGVLCYCLTICPPGTVPDNESRQSVLDYL--LFAT-PYDTAHYRGKYFAL-SSEYGVVLSKVQYR-GKW-LRSGRKRSRVRSPSAVGSG-ISESLSPWR…
img2k_4155574	-------------------------------------------MS-TR------------------------------------------------K-N----RW-K-RH--------ANLV-KMALP--KPTPLELNSLVTS-LVLNSG-ASGR-RTPAPKAKRQ-F-TTGLITT------------------------PDV-LSFPRLEN-----L-QLSARVFRLFLVLKFIFGT-GPWL-TIAQWDFASRLLG-EFT------VPRTFL-DRSAPPTQAQL----A-S--EESLLTAAVLAWCLKNCPPGTVPDDDFRQDLLDYL--RWAM-SYPTEHFRGKYFAILGSEYFSVLTKIQYR-TKW-SRQGRKRSRVKSPSAVGSG-TSESLSPWR…
1791885	-------------------------------------------ML-KK------------------------------------------------K-K----KL---QP--------IPLRYMVGNE--PKLSREDYIRLGM-TANASE-ASGM-RPPAPKAKRT-F-TTGLHFS------------------------PDV-LSFPKLEN-----L-QLSTRNFVLFLVTKYLFGT-NEWL-TVPQWDFAERLIR-PTF------VPKTFF-DRSGYPSPAQR----A-S--EEFLLYETVLLWLLITCPSGTVPDEGVRVKLLDYL--RVAT-GYGTAYYRGKYFAM-NGKYLWTLSKIEYS-GKW-SHRGRSTKRVRSASAVGSG-NASTLSPWR…
672186	-------------------------------------------MS-TI------------------------------------------------S-K----RL-R-KK--------MNLT-KVQKP--PMSPLELANFVNW-QVLNSE-PSGN-RSPAPKAKRT-F-TTGLIYT------------------------PDV-LSFPRLND-----L-AVSTRNMRQFLVLCYCFGQ-GEWL-NVAQWDFAERIIG-PCR------VPTSFF-ERSVPPTPSEL----A-A--EESLLFATVLTYCLKHCPPGTIPNPTDRFNVLSYV--TMAT-HYTIAHFRGKYHAL-SNMYFKVLAKVEYR-GKW-SRSGRKHRRVRSPSAVGTG-TSDTLRAWR…
1792403	-------------------------------------------MS-IP------------------------------------------------T-N----RK-V----------------KSAEE--IAASLRQHLFLSE-VIASYQ-GEHS-RSPATKAKRK-F-TTGFIYS------------------------PDV-LSFPKLKN-----L-QLGTRSFRFFIILKYLFDP-SPWL-SVPGWDLASRMIG-VLP------VPQSLL-RRDKPPSEEEL----A-A--EVAMLHSVVLIFILKRVHPGEFPDEKLRSMILDYL--CYAT-GHTKAYYRGKYFAL-SDLYSRVLKQVQYS-GKW-SRPGRKQNRVRSASAVSRG-TSGEPNPWR…
674539	-------------------------------------------MS-TR------------------------------------------------K-N----RW-K-RH--------ANLV-KMARP--LPTALELNSLVTS-LVLNSG-ASGR-RTPAPKAKRR-F-TTGLITT------------------------PDV-LSFPRLEN-----L-QLSARVFRLFLVLKFLFGT-GPWL-TLPQWDFASRLLG-EFT------VPRTFL-DRTAPPTQAQL----A-S--EESLLTAAVLAWCLKNNPPGTVPDDDSRQDLLDYL--RWSM-SYPTEHFRGKYFAILGSEYFSVLTKIQYR-TKW-SRQGRKRSRVKSPSAVGSG-NSESLSPWR…
img2k_6731199	-------------------------------------------MS-TR------------------------------------------------L-K----RL-R-KK--------GNLV-KVPKP--PPTPLELTKFVTW-QVLNSE-PARY-RTPAPKAKRQ-F-TTGFVYT------------------------PDV-LSFPRLED-----L-KLSTRNTRLFLVLCFCFGT-SEWL-DVPQWDFAERLVR-ETK------VPKSFF-ERSVPPTPSEL----A-A--EESLLFATVLAWCLQHCPPGVAPDPGLRSKVLDYI--AVAT-HYTTTYYRGKYFAL-SGLYSSVISRVKYR-GKW-SRSGRNRRRVRSPSAVGTG-NSEPARAWR…
img2k_6524771	-------------------------------------------MT-SVSETAQVVLPALYL--------------CVEIWFPTFSLSFLEVLMTKST-N----RK-V----------------KSEEE--LRASLQRHHLLSV-MYGALH-ENYE-VTPAAKAKRK-F-TTGLIYT------------------------PDV-LSFPKLGN-----L-EVSTRNFRFWIILKYIFYD-GVWL-TTAQWDFASRLLK-PLS------VPRSFL-ERNRNPTQAER----A-A--EESLLRTVVLAWCLKNTPPGGIPDKDVRQSLLDYL--LYAE-GYDIPYYRGKYFAI-SNLYSSLLSKVQYS-GKW-SRRGSPSNRVRSASAVSSG-NSLHVSPWR…
1780217	-------------------------------------------MG-ST------------------------------------------------P-K----KK-QLIR--------PPLRYMVGNE--PKLTQEDYIRLGM-LAATST-ASGM-RTPAPKAKRT-F-TTGLHFS------------------------PDV-LSFPKLEN-----L-QLSTRNFVLLLVLKYLFGT-GEWL-TTAQWDFASRLLR-PTF------VPKTFF-DRSGKPSPAQR----T-A--EEFLLLQAVLCWLLLTCPSGTVPDVGVRTKLTDYL--LVAM-GYDISYYRGKYFAL-ADVYLRVLSKIQYS-GKW-SRRGRNTNRVRSASAVGSG-NSGSLSPWR…
1791649	-------------------------------------------MS-RK------------------------------------------------R-K----KK-VQLR--------QPLRYMVGNE--PVLSREDYIRLGM-LAASSA-PSGM-RPPAPKAKRA-F-TTGLHYS------------------------PDV-LSFPKLQN-----L-QLSTRNFVLFLVLKFLFGT-NEWL-TTPQWDFASRLIR-PTF------VPKTFF-DRSGNPSMAQR----T-A--EEFLLLQAVLVHLLTTCPSGTVPDEGVRIEVLDYL--RVSM-GYDTKYYRGKYFAL-SDIYLRVLSKVQYS-GKW-SHRGRSTKRVRSASAVGSG-NASSLSPWR…
img2k_6509194	-------------------------------------------MG-HSSNC-RLKLPGNDIKDGDVLGSITGAWVLRRNFVSYVQFYVSEVLMTKST-N----RK-V----------------KSEEE--LRASLQRHHLLSV-MYGALH-EEYE-TTPAVKAKSK-F-TTGLIYT------------------------PDV-LSFPKLGS-----L-EVSTRNFRFWIILKFVFGT-GEWL-STAQWDFSSRLLK-PAS------VPKSFL-VRDRNPTLAER----A-S--EESLLREVVLAWCLKTTPPGGIPTESARQSLLDYL--LYAE-GYAISYYRGKYFAL-SSLYSSLLSKVQYS-GKW-SRRGSPSNRVRSASAVSSG-NSSHVSPWR…
img2k_6500508	-------------------------------------------MT-SVSETTQVVLPALYL--------------CVEIWFPTFSLSILEVLMTKST-N----RK-V----------------KSEEE--LRASLQRHHLLSV-MYGALH-ENYE-VTPAAKAKRK-F-TTGLIYT------------------------PDV-LSFPKLGN-----L-EVSTRNFRFWIILKYIFYD-GVWL-TTAQWDFASRLLK-PLS------VPRSFL-ERNRNPTQAER----A-A--EESLLRTVVLAWCLKNTPPGGIPDKDVRQSLLDYL--LYAE-GYDIPYYRGKYFAI-SNLYSSLLSKVQYS-GKW-SRRGSPSNRVRSASAVSSG-NSLHVSPWR…
img2k_6973983	-------------------------------------------MS-TR------------------------------------------------L-K----RL-R-KK--------GNLV-KVPKP--PPTPLELTKFVTW-QVLNSE-PARY-RTPAPKAKRQ-F-TTGFVYT------------------------PDV-LSFPRLED-----L-KLSTRNTRLFLVLFFCFGT-SEWL-DVPQWDFAERLVR-ETK------VPKSFF-ERSVPPTPSEL----A-A--EESLLFATVLAWCLQHCPPGVAPDPGLRSKVLDYI--AVAT-HYTTTYYRGKYFAL-SGLYSSVISRVKYR-GKW-SRSGRNRRRVRSPSAVGTG-NSEPARAWR…
1794380	-------------------------------------------MK-KK------------------------------------------------K-------L---QP--------IPLRYMVGNE--PKLSQEDYIRLGM-QAAASS-TSGM-RTPAAKAKRT-F-TTGLHYS------------------------PDV-LSFPKLEN-----L-QLSTRNFVQFLVLKYLFGT-GIWL-TTPQWDFASRLIR-PTF------VPKTFF-SRSGRPSPSQR----A-S--EEFLLLETVLLWLMSTCPSGTVPDEGVRIQVLDYF--HLSM-GYDKAHYRGKYFAT-SDLYSRVLSKIEYS-GKW-SHRGRSTKRVRSASAVSSG-NSSSLSPWR…
1796932	-------------------------------------------MI-CE------------------------------------------------K-IFFAEKK-V-SFALMDQIGFPSDG-NRQEE--LKKSLARHLQLIE-VLEEYS-RNEL-RAPRAKAERK-T-ISGLIYT------------------------PDV-LCFPKFEN-----L-RLHVRDVRLFLVLKYVYGT-GSWL-RLEEWDLASRLLM-KVH------VPITWG--TNEPASVHQY----E-A--ELSLITATILAYLLKNTSPGEIPDTDRRQDVLTYL--THIY-RKTPTFFRGKFFSL-SGTISPILEKVQYK-GKW-SRRGRSTNRIRNASAASRG-TPAKPRVWK…
1780515	-------------------------------------------MI-CE------------------------------------------------K-IFFAEKK-V-SFALMDQIGFPSDG-NRQEE--LKKSLARHLQLIE-VLEEYS-RNEM-RAPRAKAERK-T-ISGLIYT------------------------PDV-LCFPKFEN-----L-RLHVRDVRLFLVLKYVYGT-GSWL-RLEEWDLASRLLM-KVH------VPITWG--TNEPASVHQY----E-A--ELSLITATILAYLLKNTSPGEIPDTDRRQDVLTYL--THIY-RKSPTFFRGKFFSL-SGTISPILEKVQYK-GKW-SRRGRSTNRIRNASAASRG-TPAKPRVWK…
4699535	-------------------------------------------M--TE------------------------------------------------K-FY------------------APES-YQTPE--LQTSLRRHTELSR-VLST-Q-EPEP-RVPTTQGRRR-F-ATGLVFT------------------------PDV-LCFPKLQN-----L-KIHVRDVRLFLVLRYAFGV-GVWL-STPQWDFASRLIT-EVH------VPKSFL-DRSAPPTEGQR----A-A--EESLLHATTLAFCLKNCPPDEIPDAHLRQDVLAYL--MYAT-GKSLSHFRGKFFAL-SGHILSVFQQIRYQ-GKW-SRRGRKSPRARSASAVGRG-KAPERNPWK…
405359	-------------------------------------------MI-CE------------------------------------------------K-IFFAEKK-V-SFALMDQIGFPSDG-NRQEE--LKKSLARHLQLIE-VLEEYS-RNEL-RAPRAKAERK-T-ISGLIYT------------------------PDV-LCFPKFEN-----L-RLHVRDVRLFLVLKYVYGT-GSWL-RLEEWDLASRLLM-KVH------VPITWG--TNEPASVHQY----E-A--ELSLITATILAYLLKNTSPGEIPDTDRRQDVLTYL--THIY-RKSPTFFRGKFFSL-SGTISPILEKVQYK-GKW-SRRGRSTNRIRNASAASRG-TPAKPRVWK…
1781071	----------------------------------------------------------------------------------------------------------------MKHV--PSSS-KVNEEQTRMYSLARHLHLLE-VFETYT-DDNF-GRPAAKAKR--F-AEPFIYT------------------------SDV-LCFPNLQN-----L-RVTKRSFRQFLVLKYVFSP-EEWV-STAQWDFASRLLE-SIH------VPETFL-RKEGNPTTHQR----A-A--EESLLYATVLMYLLKHTSPGEIPDKSTSENVLAYL--NFAL-GSSITSMRGCYFSL-NGLLKPLFSKIFYS-GKW-SRRRRS-KKVRSASAVSRG-TGQARSPWK…
1823825	----------------------------------------------------------------------------------------------------------------MKHV--PSSS-QVNEEQTRMYSLARHLHLLE-VFETYT-DDNF-GRPAAKAKR--F-AEPFIYT------------------------SDV-LCFPNLQN-----L-RVTKRSFRQFLVLKYVFSP-EEWV-STAQWDFASRLLE-SIH------VPETFL-RKEGNPTTHQR----A-A--EESLLYATVLMYLLKHTSPGEIPDKSTSENVLAYL--NFAL-GSSITSMRGCYFSL-NGLLKPLLSKIFYS-GKW-SRRRRS-KKVRSASAVSRG-TGQARSPWK…
1792512	----------------------------------------------------------------------------------------------------------------MKHV--PSSS-QVNEEQTRMYSLARHLHLLE-VFETYT-DDNF-GRPAAKAKR--F-AEPFIYT------------------------SDV-LCFPNLQN-----L-RVTKRSFRQFLVLKYVFSP-EEWV-STAQWDFASRLLE-SIH------VPETFL-RKEGNPTTHQR----A-A--EESLLYATVLMYLLKHTSPGEIPDKSTSENVLAYL--IIAL-GSSITSMRGCYFSL-NGLLKPLLSKIFYS-GKW-SRRRRS-KKVRSASAVSRG-TGQARSPWK…
4155557	--------------------------------------------M-RH------------------------------------------------E-P----DEID-------------SL-SPLFR--ELEPIETK-LVK--------------------AKLR-S---LL-VSGSH-----PQVQEELLLS-------DTFLDIPKPEWLTH-RL-GLSIFKMKEFILMRFI-HQ-GKWL-SYAQWGFLVNLIK-SQK------IVFSP---QTE--QANQR-KV-Q-S--FIEYQIDVILVSLLQLIPPGECPSSETIEGLKEVLPECT-T-KFSTYLSERSLMGF-LPLYEKALQRVVYQ-TQQ-HAKLRPTRRKRS-SEDSSS-AK-SHRSRG…
3328150	--------------------------------------------M-RH------------------------------------------------E-P----DEID-------------SL-SPLFR--ELEPIETK-LVK--------------------AKLR-S---LL-VSGSH-----PQVQEELLSS-------DTFLDIPKPEWLTH-RL-GLSIFKMKEFILMRFI-HQ-GKWL-SYAQWGFLVNLIK-SQK------IVFSP---QTE--QANQR-KV-Q-S--FIEYQIDVILVSLLQLIPPGECPSSETIEGLKEVLPECT-T-KFSTYLSERSLMGF-LPLYEKALQRVVYQ-TQQ-HAKLRPTRRKRS-SEDSSS-AK-SHRSRG…
1960155	--------------------------------------------M-LRRLMRKEVRQM--------------------------------------PFE----GQED-------------DT-SWSVP--DWKPLGTP-RVT--------------------GELR-S---LL-GTASH-----LEIYDELLTS-------DTLLSVPKPDWLIH-RL-GLSVLRMKEFILMRLI-HK-GVWL-SPAQWDFLVNLVH-VTK------VEVSP---STE--RAKQR-SD-A-N--LFEFQLDQIIVTLLQLLPPGTIPSQDLVEGLKKEL-KWR-T-KFSTFLNERSFRGF-LPVYEKAISRIIYQ-PQQ-HRKLRPTRRKRS-SEDSHG-AK-VTRSRG…
img2k_6438984	--------------------------------------------M-VS--------------------------------------------------R----EPED-------------DT-SSDLP--DWQPLGTH-RVT--------------------GELR-S---LL-GTASH-----LEIYEELLTS-------DTLHSVPKPDWLIH-RL-GLSIFRMKEFILIRLC-HT-GEWL-SPPQWDFLVNLIK-EIK------VEVSP---STE--RAKQR-RD-S-N--LVEFQLDLILVSLLQLLPPGSHPSQDLLKGLKDHL-QRV-A-KFSTFLNERTYRGF-LPVYGKALSRIIYQ-PQQ-HRMLRPTRRKRS-SEDSHG-AK-VTRSRG…
1887251	--------------------------------------------M-TS------------------------------------------------P-R----EPED-------------DT-SSDLP--DWQPLGTP-RVT--------------------GELR-S---LL-GTASH-----LEIYEELLTS-------DTLLSVPKSDWLIH-RL-GLSIFRMKEFILIRLL-HT-GEWL-SPAQWDFLVNLIH-ETK------LEVSP---STE--KAKQR-RD-S-N--LFEFQLDLVLVSLLQLLPPGSHPSLDFIEGLKVGL-QAM-T-KFSTFQNERTYRGF-LPVYGKALSRIIYQ-PQQ-HRKLRPTRRKRS-SEDSHG-AK-VTRSRG…
4491634	--------------------------------------------M-TS------------------------------------------------P-R----EPED-------------DT-SSDLP--DWQPLGTP-RVT--------------------GELR-S---LL-GTASH-----LEIYEELLTS-------DTLLSVPKSDWLIH-RL-GLSIFRMKEFILIRLL-HT-GEWL-SPAQWDFLVNLIH-ETK------LEVSP---STE--KAKQR-RD-S-N--LFEFQLDLVLVSLLQLLPPGSHPSLDFIEGLKVGL-QAV-T-KFSTFQNERTYRGF-LPVYGKALSRIIYQ-PQQ-HRKLRPTRRKRS-SEDSHG-AK-VTRSRG…
3415630	--------------------------------------------M-TS------------------------------------------------P-R----EPED-------------DT-SSDLP--DWQPLGTP-RVT--------------------GELR-S---LL-GTASH-----LEIYEELLTS-------DTLLSVPKSDWLIH-RL-GLSIFRMKEFILIRLL-HT-GEWL-SPAQWDFLVNLIH-ETK------LEVSP---STE--KAKQR-RD-S-N--LFEFQLDLVLVSLLQLLPPGSHPSLDFIEGLKIGL-QAV-T-KFSTFQNERTYRGF-LPVYGKALSRIIYQ-PQQ-HRKLRPTRRKRS-SEDSHG-AK-VTRSRG…
img2k_6477009	-------------------------------------------MSFRH------------------------------------------------E-P----ED---------------DI-VFKGK--WHREIIPAEEVK--------------------LRLR-L---LLSHPGPH-----PLSSEELPST------GNTEYVVPQSSWLTQ-RL-GLSPKRLKTFVISRLL-VT-GEWL-TAPQYEFLLGLVK-EAK------IPVSQ---EKI--EAKER-AT-A-L--IKELILDKYLLALMQLLPPGYSPDLDFLTGLREEF--KW-N-GFSTLLEQRTYMGL-SSPYAKVLPRIVYI-KKQ-RRVLREPRRRRS-SEDSGG-KP-GGRSRG…
1587333	-------------------------------------------M--RH------------------------------------------------E-P----DP---------------DL-PDLDE--DYPAVLSPYQVI--------------------ERVR-Q---RLHRQAPH-----PQSSEKLPTP------EYAEFEIPKTSWLTQ-RL-GLSPKRLKLFIVSRLV-CT-GEWL-TPPQYEFLIGLIR-EYS------LEISP---QTE--EAKRR-RL-S-D--IKELNLDTLIVSLLQLLPPGTEPDEYLLKVLRLEL--SV-M-GLSTLSNKRTYDGF-SPLYDKALKRIVYI-KKQ-RPKPREPRRRRS-SEDHGG-KA-SGRSRG…
1482453	-------------------------------------------M---H------------------------------------------------E-C----DPYD-------------DD-VNYSS--HIISRETAHQEI--------------------NLMR-K---QFHNLASH-----PQSPELLPPE------GNTDYGIPKTAWLTQ-RL-GLSPKRLKMFVLSRLV-VK-REWL-TPAQYEFLFGLLQ-PIS------FPLTT---ETE--ETKQR-EI-S-A--AKELILDSLLLSLLQLLPPGVTPDENLLEAIGIEF--SR-Q-GYSTLLSQRTYDGL-SQPYAKILQRIVYI-RQQ-RPIIREPRRRRS-SEDRSG-T---RRVKS…
1609456	-------------------------------------------M--RH------------------------------------------------E-P----DP---------------DL-PDLDE--DYPAVLSPYQVI--------------------ERVR-Q---RLHRQAPH-----PQSSEKLPTP------EHAEFEIPKTSWLTQ-RL-GLSPKRLKLFIVSRLV-CT-GKWL-TSPQYEFLIGLIR-EYS------LEISP---QTE--EAKRR-RL-S-D--IKELNLDTLIVSLLQLLPPGTEPDEYLLKVLRLEL--SV-M-GLSTLSNKRTYDGF-SPLYDKALKRIVYI-KKQ-RPKPREPRRRRS-SEDHGG-KA-SGRSRG…
1598593	-------------------------------------------M--RH------------------------------------------------E-P----DP---------------DL-PDLDE--DYPAVLSPYQVI--------------------ERVR-Q---RLHRQAPH-----PQSSEKLPTP------EYAEFEIPKTSWLTQ-RL-GLSPKRLKLFIVSRLV-CT-GEWL-TPPQYEFLIGLIR-EYS------LEISP---QTE--EAKRR-RL-S-D--IKELNLDTLIVSLLQLLPPGTEPDEYLLKVLRLEL--SV-M-GLSTLSNKRTYDGF-SPLYDKALKRIVYI-KKQ-RPKPREPRRRRS-SEDHGG-KA-SGRSRG…
24741	-------------------------------------------MD-RM------------------------------------------------Q-P----HEEP-------------DD-FLEDQ--DFIPIESEWR-I--------------------QKLR-P---SL-NVAAH-----SQSPESLPSS------TYSSDSVPSREWLTH-RL-GLSPKRLKIFILSRLL-IQ-RQWL-TAPQWEFLEKLIK-PCR------ILVSP---ESE--SAKQR-CE-S-Q--RIELELDLVLTTLLQLLPPDTLPTAELISSLENLL--CR-S-SISTVLRKRTLDGL-SPTYGKVLPRIVYF-KPQ-RRVPRERKRRRS-SEDRGG-A--HRRVKG…
1527936	-------------------------------------------M---H------------------------------------------------E-C----DPYD-------------DD-VNYSS--HIISREEAHQGI--------------------NLMR-K---QFHNLASH-----PQSPELLPPE------GNTDYGIPKTAWLTQ-RL-GLSPKRLKMFVLSRLV-VK-REWL-TPAQYEFLFGLLQ-PIS------FPLTT---ETE--ETKQR-EI-S-A--AKELILDSLLLSLLQLLPPGVTPDENLLEAIGIEF--SR-Q-GYSTLLSQRTYDGL-SQPYAKILQRIVYI-RQQ-RPIIREPRRRRS-SEDRSG-T---RRVKS…
29671	-------------------------------------------MD-RM------------------------------------------------Q-P----HEEP-------------DD-FLEDQ--DFIPIESEWR-I--------------------QKLR-P---SL-NVAAH-----SQSPESLPSS------TYSSDSVPSREWLTH-RL-GLSPKRLKIFILSRLL-IQ-RQWL-TAPQWEFLEKLIK-PCR------ILVSP---ESE--SAKQR-CE-S-Q--RIELKLDLVLTTLLQLLPPDTLPTAELISSLENLL--CR-S-SISTVLRKRTLDGL-SPTYGKVLPRIVYF-KPQ-RRVPRERKRRRS-SEDRGG-A--HRRVKG…
1793848	-------------------------------------------MG-RA------------------------------------------------K-Y----DI-K-------------QL-PVKTE--KYIDKETGRQVTR-N------ITSYKIVPITKRRYT-NRTEVLRVEPHR-----GVPPVNLHEQ-LSSISGHSLEFSPNPFAQGKELI-GLKPGKLAQYLVLRYLFED-DIWV-DLHLWDLGTKLLE-DW-------ISTSPR-L-----LSC-Q-WK-I-QKVKEE-NSSLMLCVFY-------------------------------------------------------------------------------------------…
1914037	-------------------------------------------MG-RA------------------------------------------------K-Y----DI-K-------------RL-PVKTE--KYIDKETGRQITK-H------VTAYMIVPILKRKYT-NRTEVLRVEPHR-----GVPPENLHEQ-LSSISGHSLEFSPNPFGQGKELK-GLKPGKLAQYLVLRYLFED-DVWV-DLNLWDLGTKLLE-DW-------IKYFPT-SPFL--LTE-N-TK-S-K--RRE-IFSYALKFLLTEVKPGEKPLPRIRYALSETL--KE-E-GLSSSFLWRSWQGQ-MLVYGFLLSKLLTK-LKGPGKPPKKTRRRRS-SEDSRG-AP-RGSSRR…
1900915	-------------------------------------------MG-RA------------------------------------------------R-Y----DI-K-------------RL-PVKTE--KYIDKETGRQITK-H------VTAYMIVPILKRKYT-NRTEVLRVEPHR-----GVPPENLHEQ-LSSISGHSLEFSPNPFGQGKELK-GLKPGKLAQYLVLRYLFED-DVWV-DLNLWDLGTKLLE-DW-------IKYFPT-SPFL--LTE-N-TK-S-K--RRE-LFSYALKFLLTEVKPGEKPLPRIRYALSETL--KE-E-GLSSSFLWRSWQGQ-MLVYGFLLSKLLTK-LKGPGKPPKKTRRRRS-SEDSRG-AP-RGSSRR…
1823746	-------------------------------------------MSRRA------------------------------------------------T-Y----DW-K-------------AT-SSFDV--EYCSIATRKIVKLYT------IQTFGVVPIPKREQK-SRQSRTYMEPLT-----GDPPENLLEQ-H-DLPQHVLEFSPNPGDLRRMLV-GVRPGKMTQYLVLKYLETD-GIWV-NLQLWDLGSKLLE-YM-------QEVIPS-VPFQ--PIA-N-TK-A-R--KRE-LFGYCLRLLLTETKPGEVPSARLREAILEAL--NS-A-GISRSYVTRSWNGM-SETYLKQTSKLLIK-LHGPGKPPKQQRRRRS-SEDSRG-IP-RASTRR…
4487196	-------------------------------------------MG-RA------------------------------------------------K-Y----DI-K-------------RL-PVKTE--RYIDKETGRQVTK-N------ITSYKIVPITKRKYT-NRTEVLRVEPHR-----GVPPVNLHEQ-LSSISGHSLEFSPNPFGQGKELI-GLKPGKLAQYLVLRYLFED-DIWV-DINLWDLGTKLLE-DW-------IKYFPT-SPFL--PTE-N-TK-S-K--RRE-LFSYALKFLLTETKPGEIPNSRIRYALSETL--KE-E-NLSNTFLWRSWQGM-MLTYGEKLSKLLTK-LKGPGKPPKKTRRRRS-SEDSRG-AP-HGSSRR…
1920684	-------------------------------------------MG-RA------------------------------------------------K-Y----DI-K-------------RL-PVKTE--KYIDKETGRQITK-H------VTAYMIVPILKRKYT-NRTEVLRVEPHR-----GVPPENLHEQ-LSSISGHSLEFSPNPFGQGKELK-GLKPGKLAQYLVLRYLFED-DVWV-DLNLWDLGTKLLE-DW-------IKYFPT-SPFL--LTE-N-TK-S-K--RRE-LFSYALKFLLTEVKPGEKPLPRIRYALSETL--KE-E-GLSSSFLWRSWQGQ-MLVYGFLLSKLLTK-LKGPGKPPKKTRRRRS-SEDSRG-AP-RRSSRR…
4492054	-------------------------------------------MG-RA------------------------------------------------K-Y----DI-K-------------RL-PVKTE--KYIDKETGRQITK-H------VTAYMIVPILKRKYT-NRTEVLRVEPHR-----GVPPENLHEQ-LSSISGHSLEFSPNPFGQGKELK-GLKPGKLAQYLVLRYLFED-DVWV-DLNLWDLGTKLLE-DW-------IKYFPT-SPFL--LTE-N-TK-S-K--RRE-IFSYALKFLLTEVKPGEKPLPRIRYALSETL--KE-E-GLSSSFLWRSWQGQ-MLVYGFLLSKLLTK-LKGPGKPPKKTRRRRS-SEDSRG-AP-HGSSRR…
1907489	-------------------------------------------MG-RA------------------------------------------------K-Y----DI-K-------------RL-PVKTE--KYIDKETGRQITK-H------VTAYMIVPILKRKYT-NRTEVLRVEPHR-----GVPPENLHEQ-LSSISGHSLEFSPNPFGQGKELK-GLKPGKLAQYLVLRYLFED-DVWV-DLNLWDLGTKLLE-DW-------IKYFPT-SPFL--LTE-N-TK-S-K--RRE-LFSYGLKFLLTEVKPGEKPLPRIRYALSETL--KE-E-GLSSSFLWRSWQGQ-MLVYGFLLSKLLTK-LKGPGKPPKKTRRRRS-SEDSRG-AP-HGSSRR…
1963839	-------------------------------------------MG-RA------------------------------------------------R-Y----DI-K-------------RL-PVKTE--KYIDKETGRQITK-H------VTAYMIVPILKRKYT-NRTEVLRVEPHR-----GVPPENLHEQ-LSSISGHSLEFSPNPFGQGKELK-GLKPGKLAQYLVLRYLFED-DVWV-DLNLWDLGTKLLE-DW-------IKYFPT-SPFL--LTE-N-TK-S-K--RRE-LFSYALKFLLTEVKPGEKPLPRIRYALSETL--KE-E-GLSSSFLWRSWQGQ-MLVYGFLLSKLLTK-LKGPGKPPKKTRRRRS-SEDSRG-AP-HGSSRR…
1795307	-------------------------------------------MS-RA------------------------------------------------K-Y----DW-K-------------LT-STFDV--KYCNIHTREEIVLYT------ITSYGVVPLSKREVR-SKQTRTFMEPLV-----GDPPENLLEQ-H-ALPNNVLEFSPNPSELKKQLV-GLRPGKMAQYFVLRYLFEN-DVWV-NFQTWDLASKILE-DW-------IQVFPS-IPFL--PIA-S-SR-A-R--KRE-LFGYCLRLLLTNTKPGEVPSSRFRMSLWKTL--EE-E-GISTTYLYRSWEGM-KLSYRTQLNKIVIR-LRGPGKPPKQNRRRRS-SEDSRG-IP-RQSTRR…
4571118	-------------------------------------------MG-RA------------------------------------------------K-Y----DI-K-------------RL-PVKTE--KYIDKETGRQITK-H------VTAYMIVPILKRKYT-NRTEVLRVEPHH-----GVPPENLHEQ-LSSISGHSLEFSPNPFGQGKELK-GLKPGKLAQYLVLRYLFED-DVWV-DLNLWDLGTKLLE-DW-------IKYFPT-SPFL--LTE-N-TK-S-K--RRE-LFSYALKFLLTEVKPGEKPLPRIRYALSETL--KE-E-GLSSSFLWRSWQGQ-MLVYGFLLSKLLTK-LKGPGKPPKKTRRRRS-SEDSRG-AP-RGSSRR…
1604517	------------------------------------------------------------------------------------------------------------------------------------------------------------------------------MTPTA-----GDPPKNLLEP-LSSVSGQSLEFSPNPNGTSKELK-GIKFGRIAQYLVLRYLYED-EVWV-NLHTWDLGSKVLE-DW-------NIVFPQ-IPFL--PER-KLNK-T-Q--KRE-LFGYCLRFLLREVKPGQKPNNRLRYALIKAL--QE-S-GLPSTTLYRGWEGM-RVSYGLILSQILTR-LTRPGKPPKAAKRRRS-SEDSRG-AP-RANVRR…
4482648	-------------------------------------------MG-RA------------------------------------------------K-Y----DI-K-------------RL-PVKTE--KYIDKETGRQITK-H------VTAYKIVPILKRKYT-NRTEVLRVEPHH-----GVPPENLHEQ-LSSISGHSLEFSPNPFDQGKELK-GLKPGKLAQYLVLRYLFED-DVWV-DLNLWDLGTKLLE-DW-------IKYFPT-SPFL--LTE-N-TK-S-K--RRE-LFSYGLKFLLTEVKPGEKPLPRIRYALSETL--KE-E-GLSSSFLWRSWQGQ-MLVYGFLLSKLLTK-LKGPGKPPKKTRRRRS-SEDSRG-AP-RGSSRR…
1794818	-------------------------------------------MG-RA------------------------------------------------K-Y----DI-K-------------VS-NIVTI--QYCDIQTRRVITS-N------ITTYGVIPLLKRRRS-LRTDIIRMEPTV-----GDPPESLQED-LSSVSNHSLEFSPNPSNQAGELR-GIKPGKLAMYLILRYLYND-GPWV-DLHLWDLGSKILD-DW-------VRYFPT-IPFL--PTE-N-IK-S-R--RRE-IFSFVLRFLLRETKPGEIPQTRIRYSIIESL--KE-E-GISSTFMYRSYEGM-LVNYGKILNNLLTR-LRGPGKPPRKTRRKRS-SEDSRG-LP-RSNSRR…
1946857	-------------------------------------------MG-RA------------------------------------------------K-Y----DI-K-------------RL-PVKTE--KYIDKETGRQITK-H------VTAYMIVPILKRKYT-NRTEVLRVEPHR-----GVPPENLHEQ-LSSISGHSLEFSPNPFGQGKELK-GLKPGKLAQYLVLRYLFED-DVWV-DLNLWDLGTKLLE-DW-------IKYFPT-SPFL--LTE-N-TK-S-K--RRE-LFSYALKFLLTEVKPGEKPLPRIRYALSETL--KE-E-GLSSSFLWRSWQGQ-MLVYGFLLSKLLTK-LKGPGKPPKKTRRRRS-SEDSRG-AP-RGSSRR…
1942736	-------------------------------------------MG-RA------------------------------------------------K-Y----DI-K-------------RL-PVKTE--KYIDKETGRQITK-H------VTAYMIVPILKRKYT-NRTEVLRVEPHR-----GVPPENLHEQ-LSSISGHSLEFSPNPFGQGKELK-GLKPGKLAQYLVLRYLFED-DVWV-DLNLWDLGTKLLE-DW-------IKYFPT-SPFL--LTE-N-TK-S-K--RRE-LFSYALKFLLTEVKPGEKPLPRIRYALSETL--KE-E-GLSSTFLWRSWQGQ-MLVYGFFFAQ--------------------------------------…
1793849	-------------------------------------------------------------------------------------------------------------------------------------------------------------------------------------------------------------------------------------------------------------------------------------------------------------------------------------------------------------M-MLIYGEKLSKLLTK-LKGPGKPPKKTRRRRS-SEDSRG-AP-HGSSRR…
713688	--------------------------------------------------------------------------------------------------------------------------------------------------------------------------------------------------------------------------------------------------------------------------------M-IPFE--SIK-L-TK-S-R--RRE-LFLYALRFLLTQEGPGKVPNHRIRYCITKTL--EE-N-GMSSSYLWRSWEGM-KLPYQTITSRLLTK-LRGPGKPPKKTRRKRS-SEDSRG-LP-RPNSRR…
719119	--------------------------------------------------------------------------------------------------------------------------------------------------------------------------------------------------------------------------------------------------------------------------------M-IPFE--SIK-L-TK-S-R--RRE-LFLYALRFLLTQEGPGKVPNHRIRYCITKTL--EE-N-GMSSSYLWRSWEGM-KLPYQTITSRLLTK-LRGPGKPPKKTRRKRS-SEDSRG-LP-RPNSRR…
img2k_6469709	-------------------------------------------MP-TR------------------------------------------------K-E----RW-D-------------LR-PTGER--KYPYCNVHTRTF--GIFREIKYEWY-L-TNPKREYGEK-VHRLSVR-----DPIGDPPENLQTLLA-DNPSHTLEFSPNPERVHL--K-GVRTSKILRYYLGRYLFED-TIWIEDIVEWDFLSKLLQ-DE-------FRVFLD-GQV---PTKDL-LA-A-S--RRE-TVSNSIRELLTDTNPGQKPSDILREVILETL--KN-Y-GISSTYLFRSYTGM-KEKYSEIRANLRGK-LLRPGKPPRETKRRRS-SEDSRGASR-SGSVWK…
1316056	-----------------------------------------------------------------------------------------------------------------------------------------------------------------------------------------------------------------------------------------------------------MTRLVK-PH-------WHIRVD-GRS---LGK-I-LK-S-Q--RRK-TLQMYFEILLKETPVGWEPKEYERKALLEIF--NN-L-GISSTFLYRSWGGM-TKDYSAIFSELQIR-LSRPEKPTRPNRRRRS-SEDSRG-ST-SVSVWR…
4413033	-------------------------------MTENLDGLSAQEIS-KM------------------------------------------------I-E----NS---------------VY-ARLSR--A-------------N------DLAS-REASPRRR-R-R-RQASSWEPGPADKTATDSLENRLES-G-RLPNEPVEFSPNPNRPSF-NRRGVRPGRIEQFLVLKFLYGE-GVWLESIYLWDLAVNVND-DH-------IWETP---NL---PREQV-KT-RTY--RRE-IFSISLRWLLLHFRVGDVPTSEVRQHLLEVL--TQ-YYLIPSTFLYRSWEGM-FTTYLRYTQSLKPR-VLRPGRLPRANRKRGH-SDGSSA-KP-ERRHWR…
59380	-------------------------------------------MS-RK------------------------------------------------K-E----PP-K-------------VR-RVLNR--N-------------G------VLVY-LDPQIKREPK-R-DRTVYYSPGA-----GLPPENLLAE-T-SHTNQSLAFSPNPSKAAK-NK-NIKVGKLMFFLLLKFLYGE-GPWLTSPSEFDLAEKLLP--Q-------LWIMKSQLEE---SEKQR-KS-R-Q--RRE-LLYIFLYVLLKTTPVGHIPTESEKHSVIEIL--GN-L-GTSSTFLFRSWGGM-SRDYNLMFSTLRVQ-LNGPGKFTKERKRRRS-SEDSRG-NA-QHRVWR…
786590	-------------------------------------------MS-RK------------------------------------------------K-E----PP-K-------------VR-RVLNR--N-------------G------VLVY-LDPQIKREPK-R-DRTVYYSPGA-----GLPPENLLAE-T-SHTNQSLAFSPNPSKAAK-NK-NIKVGKLMFFLLLKFLYGE-GPWLTSPSEFDLAEKLLP--Q-------LWIMKSQLEE---SEKQR-KS-R-Q--RRE-LLYIFLYVLLKTTPVGHIPTESEKHSVIEIL--GN-L-GTSSTFLFRSWGGM-SRDYNLVFSTLRVQ-LNGPGKFTKERKRRRS-SEDSRG-NA-QHRVWR…
1785743	----------------------------------------------------------------------------------------------------------------------------------------------------------------------------------------------------------------------------------MFYLLLKYLYGE-GAWLNSLSQWDLASKFIL--P-------LTEEEP-EGL---SKRQL-LK-R-H--RRR-ILQLFFKILLSRYTIGQIPSEDEKNSLLSTL--AG-M-GISSTFLYRSWGGM-STDYSTLFNQLELR-LTRPGKPLKAEKRRRS-SEDSRG-IA-QHRVWR…
1823702	----------------------------------------------------------------------------------------------------------------------------------------------------------------------------------------------------------------------------------MFYLLLKYLYGE-GAWLNSLSQWDLASKFIL--P-------LTEEEP-EGL---SKRQL-LK-R-H--RRR-ILQLFFKILLSRYTIGQIPSEDEKNSLLSTL--AG-M-GISSTFLYRSWGGM-STDYSTLFNQLELR-LTRPGKPLKAEKRRRS-SEDSRG-IA-QHRVWR…
719088	-------------------------------------------MR-KK------------------------------------------------K-------T-W-------------VR-PILNR--N-------------G------TEVS-LPIREKRSGR-P-DNTIYYRSGA-----GLPPENLLVE-T-SSTNQAVEFSPNLVRLSS-GK-DVKVGKFMFYLLLKYLYGE-GPWLTTLSQYDLASKFIL--S-------LYEIEP-EGL---SKRQL-LK-R-H--RRR-ILQLFFKILLQKYTIGNIPQKEEKLALLDTL--AG-M-GISSTFLYRSWGGI-STDYSSLFNQLEIR-LTRPGKPLKAEKRRRS-SEDSRG-IA-QHRVWR…
1784221	------------------------------------------------------------------------------------------------------------------------------------MDLISSGDWEK-S------VVVR-ILPDLTIQY--------EFQGPP-----RAPTANPPEL-T--HPNLRGLILPNRGWLTT--Q-GVSLSDFRRFLVEKFIFEGTSPWL-SLAQWSFALGLLDEDFQLPFPEQLEVYPD-QVYK--S---V-WKGR-S--FDA-FLQAVLLHLLKIYPPGQKPRRSDRIGLVQLL--AE-Q-NLSNGGLFREYRSL-RKRFLEILAKVVYQ-SPS-PSKAKQAKRKRS-SEDSRG-KP-RVKPWK…
1786644	------------------------------------------------------------------------------------------------------------------------------------MDLISSGDWEK-S------VVVR-ILPDLTIQY--------EFQGPP-----RAPTANPPEL-T--HPNLRGLILPNRGWLTT--Q-GVSLSDFRRFLVEKFIFEGTSPWL-SLAQWSFALGLLDEDFQLPFPEQLEVYPD-QVYK--S---V-WKGR-S--FDA-FLQAVLLHLLKIYPPGQKPRRSDRIGLVQLL--AE-Q-NLSNGGLFREYRSL-RKRFLEILSKVVYQ-SPS-PSKAKQAKRKRS-SEDSRG-KP-RVKPWK…
1794223	METTCGGDSPCRLTVSGSWHSFQDFPLDSKPEGTYRLESRGTLAA-GS------------------------------------------------F-S----DS-K-------------RR-GAERR--KTMST-SSENLLS-L------QALR-EALGLTAHN--------LSDDPV-----GAPDPILGKL-L--QQEAR-PAIPNPGWLRK-TL-GIRPSTFRRFLVLRYLFERKDIWL-SPSQWRFAVESVE-DIRVLSTWELEVYFT-RKSG--EVA-L-KE-------DL-LFSSVLALLLTLVPPGQKPADTLRRTLLLYL--TD-K-GISIGKIFREYRSL-QKRYGYILSRLLYQ-PGS-KKQAKAARRRRS-SEDRAG-KP-QT----…
img2k_6411698	-------------------------------------------------------------------------------------------------------------------------------------------------------------------------------------------------------MDSL-AFSPNPELLES-QL-GLRKSKMAKYIVLKYLFED-SEWL-NLSGWSLAVDLVE-NS---YSWESYG-PY-RPDR--ERK-L-HK-------KL-SYCVALTHLVQIVGPEELPTVELRERLLKGF--LL-E-RIDKSELGRDYKGM-HKSYKLALDHFTIR-KVG-GKRYRKPRRKRS-SEDSHG-IP-RNRVWR…
721432	-------------------------------------------------------------------------------------------------------------------------------------------------------------------------------------------------------MDSL-AFSPNPDVLES-KL-GLRKAKMAKFIVLKYLFED-SIWL-TLSGWSLAADLVE-NS---FTWENYG-PY-RPDR--ERK-L-HK-------KL-SFLVGLTHLVQIVGPDTLPSEELRERLLKAF--NY-D-RITKEELWRDYKGM-ETGYRAALSYFTVQ-KVG-GKRYKKPRRKRS-SEDSHG-IP-RNRVWR…
734341	-------------------------------------------------------------------------------------------------------------------------------------------------------------------------------------------------------MDSL-AFSPNPDVLES-KL-GLRKAKMAKFIVLKYLFED-SIWL-TLSGWSLAADLVE-NS---FTWENYG-PY-RPDR--ERK-L-HK-------KL-CFLVGLTHLVQIVGPDTLPSEELRERLLKAF--NY-D-RITKEELWRDYKGM-ETGYRAALSYFTVQ-KVG-GKRYKKPRRKRS-SEDSHG-IP-RNRVWR…
