# Supplementary material for: Identification of hot spring Obelisk-like RNA replicons and expanded diversity of the Obelisk superfamily
Source: Nat Commun. 2026 Apr 20;17:3041. doi: 10.1038/s41467-026-71096-6 (PMC13096302; doi:10.1038/s41467-026-71096-6)
Supplement: Supplementary file 6 — Source data [file 41467_2026_71096_MOESM6_ESM.zip › Source_data_fig/Fig.S4__alignments_for_SeqLogo/C2__test.90.sr]

1497796	-----------------------------------------------------------------M------------------------------------S------------------------------------------------------------------H------------------------------------------------------------S---------------------------R--K---S---------------------------------Q--K-H-----------QVS----A------------------R---T----D-----------S---K--L-T-I-----------Q--S-----D---…
24691	-----------------------------------------------------------------M------------------------------------N------------------------------------------------------------------K------------------------------------------------------------K---------------------------T--E---S---------------------------------V--S-------------D------S------------------V---S----S-----------AL--F--L-S-P-----------E--D-----E---…
20998	-----------------------------------------------------------------M------------------------------------N------------------------------------------------------------------K------------------------------------------------------------K---------------------------T--E---S---------------------------------V--S-------------D------S------------------V---S----S-----------AL--F--L-S-P-----------E--D-----E---…
1477806	-------------------------------------------MKNWGFFLYFNVRNIYPRKEKTM------------------------------------E------------------------------------------------------------------N------------------------------------------------------------N---------------------------E--S---S---------------------------------D--F-------------SVN----S------------------L---Q----P-----------I---S--P-L-------------E--E-----F---…
4175324	-----------------------------------------------------------------M------------------------------------D------------------------------------------------------------------K------------------------------------------------------------N---------------------------N--S---S---------------------------------E--F-------------SAD----S------------------F---H----S-----------I---S--P-V-------------Q--E-----F---…
1650296	---------------------------------------------------------MSNSRNDDM------------------------------------S------------------------------------------------------------------K------------------------------------------------------------L--------------------------------------------------------------------------------------------P------------------F---S----D-----------F---L--P-I-E-----------S--E-----IP--…
1636890	-----------------------------------------------------------------M------------------------------------N------------------------------------------------------------------N------------------------------------------------------------S------------------------------R---K---------------------------------L--N-------------L------D------------------I---S----L-----------Q---S--P-I-E-----------E--E-----I---…
4422463	---------------------------------------------------------------MGM------------------------------------K------------------------------------------------------------------T------------------------------------------------------------K---------------------------E--M---K---------------------------------I--S-------------E------V------------------S---N----P-----------S---T--P-I-E-----------L--E-----I---…
4443917	---------------------------------------------------------------MGM------------------------------------K------------------------------------------------------------------T------------------------------------------------------------E---------------------------E--M---K---------------------------------I--S-------------E------V------------------S---N----P-----------S---T--P-I-E-----------L--E-----I---…
4170261	-----------------------------------------------------------------M------------------------------------K------------------------------------------------------------------T------------------------------------------------------------K---------------------------K--F---E---------------------------------K--T-------------L------K------------------S---S----P-----------D---S--P-I-E-----------N--E-----V---…
420063	-----------------------------------------------------------------M------------------------------------K------------------------------------------------------------------A------------------------------------------------------------K---------------------------S--S---K---------------------------------E--P-------------S------A------------------S---Q----S-----------S---F--D-P-K-----------V--D-----L---…
img2k_4633454	----------------------------------------------------MFQFHPNNKKEEDM------------------------------------K------------------------------------------------------------------K------------------------------------------------------------M---------------------------N--S---S---------------------------------S--P-------------D------S------------------Y---S----S-----------S---Q--L-F-Q-----------G--D-----L---…
1472474	-----------------------------------------------------------------M------------------------------------K------------------------------------------------------------------K------------------------------------------------------------K---------------------------N--FFDKK---------------------------------E--Y-------------P------P------------------H---S----L-----------S---K--E-L-E-----------E--E-----L---…
img2k_3642251	-----------------------------------------------------------------M------------------------------------R-----------------------------------------------------------------------------------------------------------------------------------------------------------G--R---N---------------------------------V--S---------------------------------------R---R----T-----------A---T---------------------P---------…
4151239	-----------------------------------------------------------------M------------------------------------R-----------------------------------------------------------------------------------------------------------------------------------------------------------E--R---L---------------------------------V--S---------------------------------------R---R----T-----------A---T---------------------P---------…
img2k_3647661	-----------------------------------------------------------------M------------------------------------R-----------------------------------------------------------------------------------------------------------------------------------------------------------G--R---N---------------------------------V--S---------------------------------------R---R----T-----------A---T---------------------P---------…
1780947	---------------------------------------------------------------------------------------------------------------------------------------------------------------------------------------------------------------------------------------------------------------------------------------------------------------------------------------------------------------------------------------------------------------…
1794760	---------------------------------------------------------------------------------------------------------------------------------------------------------------------------------------------------------------------------------------------------------------------------------------------------------------------------------------------------------------------------------------------------------------…
1828180	---------------------------------------------------------------------------------------------------------------------------------------------------------------------------------------------------------------------------------------------------------------------------------------------------------------------------------------------------------------------------------------------------------------…
1784259	---------------------------------------------------------------------------------------------------------------------------------------------------------------------------------------------------------------------------------------------------------------------------------------------------------------------------------------------------------------------------------------------------------------…
1790441	---------------------------------------------------------------------------------------------------------------------------------------------------------------------------------------------------------------------------------------------------------------------------------------------------------------------------------------------------------------------------------------------------------------…
419640	---------------------------------------------------------------------------------------------------------------------------------------------------------------------------------------------------------------------------------------------------------------------------------------------------------------------------------------------------------------------------------------------------------------…
1814849	---------------------------------------------------------------------------------------------------------------------------------------------------------------------------------------------------------------------------------------------------------------------------------------------------------------------------------------------------------------------------------------------------------------…
img2k_4944034	-----------------------------------------------------------------M------------------------------------S-------------------------------------------------------------------------------------------------------------------------------------------------------------------------------------------------------E--------------------S------------------E---Q----D-----------L---V---------------------P---------…
3247571	-----------------------------------------------------------------M------------------------------------P------------------------------------------------------------------K------------------------------------------------------------KH--------------------------G--A---D---------------------------------F--E--------------------S------------------D---S----D-----------A---T---------------------K---------…
img2k_6578568	-----------------------------------------------------------------M------------------------------------D--------------------------------------------------------------------------------------------------------------------------------------------------------------------------------------------------------------------------------------------------------------------------------------------------------…
img2k_6472506	-----------------------------------------------------------------M------------------------------------R------------------------------------------------------------------L------------------------------------------------------------ED--------------------------F--R---R---------------------------------S--N--------------------S------------------R---R----N-----------S---V---------------------P---------…
3221566	-----------------------------------------------------------------M------------------------------------P------------------------------------------------------------------K------------------------------------------------------------KH--------------------------G--A---D---------------------------------F--E--------------------S------------------D---S----D-----------A---T---------------------K---------…
1794293	---------------------------------------------------------------------------------------------------------------------------------------------------------------------------------------------------------------------------------------------------------------------------------------------------------------------------------------------------------------------------------------------------------------…
3241935	-----------------------------------------------------------------M------------------------------------P------------------------------------------------------------------K------------------------------------------------------------KH--------------------------G--A---D---------------------------------F--E--------------------S------------------D---S----D-----------A---T---------------------K---------…
3110808	-----------------------------------------------------------------M------------------------------------P------------------------------------------------------------------K------------------------------------------------------------KH--------------------------G--A---D---------------------------------F--E--------------------S------------------D---S----D-----------A---T---------------------K---------…
1792031	---------------------------------------------------------------------------------------------------------------------------------------------------------------------------------------------------------------------------------------------------------------------------------------------------------------------------------------------------------------------------------------------------------------…
1529444	-----------------------------------------------------------------M------------------------------------F------------------------------------------------------------------P------------------------------------------------------------MSG-------------------------D--L---N---------------------------------F--R--------------------RKEAPMSQGVKYIRRGYTEI---S----F-----------R---H---------------------K---------…
1549340	-----------------------------------------------------------------M------------------------------------S------------------------------------------------------------------S------------------------------------------------------------E---------------------------N--A---N---------------------------------W--P--------------------S------------------D---A----D-----------D---P---------------------V---------…
3251681	-----------------------------------------------------------------M------------------------------------P------------------------------------------------------------------K------------------------------------------------------------KH--------------------------G--A---D---------------------------------F--E--------------------S------------------D---S----D-----------A---T---------------------K---------…
1526241	-----------------------------------------------------------------M------------------------------------A------------------------------------------------------------------I------------------------------------------------------------QAI-------------------------G--PQ--A---------------------------------L--E--------------------E------------------T--------R-----------P---A---------------------Q---------…
145014	MK----------------------------------------------------------------------------------------------------T------------------------------------------------------------------T------------------------------------------------------------S---------------------------P--K---S---------------------------------R--S--------------------P------------------K---G----T-----------G---T---------------------P---------…
img2k_3402720	MK----------------------------------------------------------------------------------------------------T------------------------------------------------------------------T------------------------------------------------------------S---------------------------P--K---S---------------------------------R--S--------------------P------------------K---G----T-----------G---T---------------------P---------…
img2k_4441565	MGLDRQGPPQSFGVLTQTSVGVWCILRKFSSRKTTVSTPPYVLSLVVRRGPFGFRATPSCTWRILM------------------------------------E------------------------------------------------------------------E------------------------------------------------------------H---------------------------S--K---S---------------------------------I--G--------------------L------------------R---A----N-----------A---R---------------------P---------…
1523094	MK----------------------------------------------------------------------------------------------------T------------------------------------------------------------------T------------------------------------------------------------S---------------------------P--K---S---------------------------------R--S--------------------P------------------K---G----T-----------G---T---------------------P---------…
154622	MK----------------------------------------------------------------------------------------------------T------------------------------------------------------------------T------------------------------------------------------------S---------------------------P--K---S---------------------------------R--S--------------------P------------------K---G----T-----------G---T---------------------P---------…
img2k_3647659	MGLDRQGPPQSFGVLTQTSVGVWCILRKFSSRKTTVSTPPYVLSLVVRRGPFGFRATPSCTWRILM------------------------------------E------------------------------------------------------------------E------------------------------------------------------------H---------------------------S--K---S---------------------------------I--G--------------------L------------------R---A----N-----------A---R---------------------P---------…
img2k_3642243	MGLDRQGPPQSFGVLTQTSVGVWCILRKFSSRKTTVSTPPYVLSLVVRRGPFGFRATPSCTWRILM------------------------------------E------------------------------------------------------------------E------------------------------------------------------------H---------------------------S--K---S---------------------------------I--G--------------------L------------------R---A----N-----------A---R---------------------P---------…
img2k_3653195	MD----------------------------------------------------------------------------------------------------E------------------------------------------------------------------L------------------------------------------------------------H---------------------------V--H-------------------------------------D--L--------------------P------------------E---Q----S-----------G---D---------------------H---------…
1780389	-----------------------------------------------------------------M------------------------------------K------------------------------------------------------------------G------------------------------------------------------------S---------------------------Q--R--------------------------------------------------------------------------------S---S----S-----------S---S--D-V-EP----------N--PVRRVEE---…
1893587	-----------------------------------------------------------------M------------------------------------E------------------------------------------------------------------D------------------------------------------------------------T---------------------------L--K---L---------------------------------A--T--------------------P------------------D---S----S-----------P---A--P-L-EH----------G--------E---…
img2k_6509220	-----------------------------------------------------------------M------------------------------------K------------------------------------------------------------------D------------------------------------------------------------T---------------------------S--S---L---------------------------------Q--R--------------------G------------------A---T----P-----------P---A--I-L-D-----------S--------E---…
1887249	-----------------------------------------------------------------M------------------------------------E------------------------------------------------------------------D------------------------------------------------------------T---------------------------L--K---L---------------------------------A--S--------------------P------------------D---S----S-----------P---A--P-L-EH----------G--------E---…
4502805	-----------------------------------------------------------------M------------------------------------E------------------------------------------------------------------D------------------------------------------------------------T---------------------------L--K---L---------------------------------A--T--------------------P------------------D---S----S-----------P---A--P-L-EH----------G--------E---…
4484197	-----------------------------------------------------------------M------------------------------------E------------------------------------------------------------------D------------------------------------------------------------T---------------------------L--K---L---------------------------------A--T--------------------P------------------D---S----S-----------P---A--P-L-DT----------G--------E---…
1891372	-----------------------------------------------------------------M------------------------------------E------------------------------------------------------------------D------------------------------------------------------------T---------------------------L--K---L---------------------------------A--T--------------------P------------------D---S----S-----------P---A--P-L-EH----------G--------E---…
1937698	-----------------------------------------------------------------M------------------------------------E------------------------------------------------------------------D------------------------------------------------------------T---------------------------L--K---L---------------------------------A--T--------------------P------------------D---S----S-----------P---A--P-L-DT----------G--------E---…
1898542	-----------------------------------------------------------------M------------------------------------E------------------------------------------------------------------D------------------------------------------------------------T---------------------------L--K---L---------------------------------A--T--------------------P------------------D---S----S-----------P---A--P-L-DT----------G--------E---…
1956935	-----------------------------------------------------------------M------------------------------------E------------------------------------------------------------------D------------------------------------------------------------T---------------------------L--K---L---------------------------------A--T--------------------P------------------D---S----S-----------P---A--P-L-EH----------G--------E---…
1883274	-----------------------------------------------------------------M------------------------------------E------------------------------------------------------------------D------------------------------------------------------------T---------------------------L--K---L---------------------------------A--T--------------------P------------------D---S----S-----------P---A--P-L-EH----------G--------E---…
1882482	-----------------------------------------------------------------M------------------------------------E------------------------------------------------------------------D------------------------------------------------------------T---------------------------L--K---L---------------------------------A--S--------------------P------------------D---S----S-----------P---A--P-L-EH----------G--------E---…
1963864	-----------------------------------------------------------------M------------------------------------E------------------------------------------------------------------D------------------------------------------------------------T---------------------------L--K---S---------------------------------A--T--------------------P------------------V---S----S-----------P---A--P-L-EQ----------G--------E---…
img2k_3637832	-----------------------------------------------------------------M------------------------------------E------------------------------------------------------------------G------------------------------------------------------------N---------------------------L--V---R---------------------------------A--T--------------------E------------------S---A----DMDSQFW-----D---S--T-S-EA----------R--------E---…
img2k_6524801	-------------------------------------------------------------MEEPM------------------------------------E------------------------------------------------------------------D------------------------------------------------------------T---------------------------S--S---L---------------------------------Q--R--------------------G------------------A---T----P-----------P---A--I-L-D-----------S--------E---…
img2k_1657178	-----------------------------------------------------------------M------------------------------------E------------------------------------------------------------------D------------------------------------------------------------T---------------------------L--K---L---------------------------------A--T--------------------P------------------D---S----S-----------P---A--P-L-EC----------G--------E---…
4486213	-----------------------------------------------------------------M------------------------------------E------------------------------------------------------------------D------------------------------------------------------------T---------------------------L--K---L---------------------------------A--T--------------------P------------------D---S----S-----------P---A--P-L-DT----------G--------E---…
4492945	-----------------------------------------------------------------M------------------------------------E------------------------------------------------------------------D------------------------------------------------------------T---------------------------L--K---L---------------------------------A--T--------------------P------------------D---S----S-----------P---V--P-L-EQ----------G--------E---…
2387888	-----------------------------------------------------------------M------------------------------------E------------------------------------------------------------------D------------------------------------------------------------T---------------------------L--K---L---------------------------------A--S--------------------P------------------D---S----S-----------P---A--P-L-EH----------G--------E---…
4483877	-----------------------------------------------------------------M------------------------------------K------------------------------------------------------------------D------------------------------------------------------------T---------------------------S--S---L---------------------------------Q--H--------------------G------------------A---T----P-----------S---A--I-L-D-----------S--------E---…
4490901	-----------------------------------------------------------------M------------------------------------E------------------------------------------------------------------D------------------------------------------------------------T---------------------------L--K---L---------------------------------A--T--------------------P------------------D---S----S-----------P---A--P-L-EQ----------G--------E---…
1892413	-----------------------------------------------------------------M------------------------------------E------------------------------------------------------------------D------------------------------------------------------------T---------------------------L--K---L---------------------------------A--T--------------------P------------------D---S----S-----------P---A--P-L-EH----------G--------E---…
4483652	-----------------------------------------------------------------M------------------------------------E------------------------------------------------------------------D------------------------------------------------------------T---------------------------L--K---L---------------------------------A--T--------------------P------------------D---S----S-----------P---A--P-L-EH----------G--------E---…
1920714	-----------------------------------------------------------------M------------------------------------E------------------------------------------------------------------D------------------------------------------------------------T---------------------------L--K---L---------------------------------A--T--------------------P------------------D---S----S-----------P---A--P-L-EQ----------G--------E---…
1938963	-----------------------------------------------------------------M------------------------------------E------------------------------------------------------------------D------------------------------------------------------------T---------------------------L--K---L---------------------------------A--T--------------------P------------------D---S----S-----------P---A--P-L-EQ----------G--------E---…
4482703	-----------------------------------------------------------------M------------------------------------E------------------------------------------------------------------D------------------------------------------------------------T---------------------------L--K---L---------------------------------A--T--------------------P------------------D---S----L-----------P---V--P-L-EH----------G--------E---…
img2k_6477023	-------------------------------------------------------------MEEPM------------------------------------E------------------------------------------------------------------D------------------------------------------------------------T---------------------------S--S---L---------------------------------Q--R--------------------G------------------A---T----P-----------P---A--I-L-D-----------S--------E---…
4482488	-----------------------------------------------------------------M------------------------------------E------------------------------------------------------------------D------------------------------------------------------------T---------------------------L--K---L---------------------------------A--T--------------------P------------------D---S----S-----------P---A--P-L-EQ----------G--------E---…
img2k_891749	-----------------------------------------------------------------M------------------------------------E------------------------------------------------------------------D------------------------------------------------------------T---------------------------L--K---L---------------------------------A--T--------------------P------------------D---S----S-----------P---A--P-L-EH----------G--------E---…
1792277	-----------------------------------------------------------------M------------------------------------E------------------------------------------------------------------D------------------------------------------------------------T---------------------------L--K---L---------------------------------A--T--------------------P------------------D---S----S-----------P---A--P-L-EQ----------G--------E---…
1960160	-----------------------------------------------------------------M------------------------------------E------------------------------------------------------------------D------------------------------------------------------------T---------------------------L--K---S---------------------------------A--T--------------------P------------------V---S----S-----------P---A--P-L-EQ----------G--------E---…
img2k_3636501	-----------------------------------------------------------------M------------------------------------E------------------------------------------------------------------G------------------------------------------------------------N---------------------------L--V---R---------------------------------A--T--------------------E------------------S---A----DMDSQFW-----D---S--T-S-EA----------R--------E---…
4483203	-----------------------------------------------------------------M------------------------------------E------------------------------------------------------------------D------------------------------------------------------------T---------------------------L--K---L---------------------------------A--T--------------------P------------------D---S----S-----------P---A--P-L-EH----------G--------E---…
1944449	-----------------------------------------------------------------M------------------------------------E------------------------------------------------------------------D------------------------------------------------------------T---------------------------L--K---L---------------------------------A--T--------------------P------------------D---S----S-----------P---A--P-L-EQ----------G--------E---…
1896301	-----------------------------------------------------------------M------------------------------------E------------------------------------------------------------------D------------------------------------------------------------T---------------------------L--K---L---------------------------------A--T--------------------P------------------D---S----S-----------P---A--P-L-DT----------G--------E---…
1907517	-----------------------------------------------------------------M------------------------------------E------------------------------------------------------------------D------------------------------------------------------------T---------------------------L--K---L---------------------------------A--T--------------------P------------------D---S----S-----------P---V--P-L-EH----------G--------E---…
4490397	-----------------------------------------------------------------M------------------------------------E------------------------------------------------------------------D------------------------------------------------------------T---------------------------L--K---L---------------------------------A--T--------------------S------------------D---S----S-----------P---A--P-L-EQ----------G--------E---…
4482618	-----------------------------------------------------------------M------------------------------------E------------------------------------------------------------------D------------------------------------------------------------T---------------------------L--K---L---------------------------------A--T--------------------P------------------D---S----S-----------P---A--P-L-EQ----------G--------E---…
1790217	-----------------------------------------------------------------M------------------------------------D------------------------------------------------------------------T-----------------------------------------------------------------------------------------------T---------------------------------K--S--------------------Y------------------D---F----R-----------E---V--P-P-K--------------PKR---R---…
1891385	---------------------------------------------------------------------------------------------------------------------------------------------------------------------------------------------------------------------------------------------------------------------------------------------------------------------------------------------------------------------------------------------------------------…
1838746	-----------------------------------------------------------------M------------------------------------E------------------------------------------------------------------E------------------------------------------------------------I---------------------------P--F---T---------------------------------Y--D--------------------H------------------T---F----H-----------D---V--P-L-EV----------R--KKK---R---…
557405	-----------------------------------------------------------------M------------------------------------K------------------------------------------------------------------N------------------------------------------------------------Q---------------------------T--E---V------------------------------------S-------------G------R------------------S---K----P-----------Q---S--S---S-----------K--R-----K---…
1068654	-----------------------------------------------------------------M------------------------------------S------------------------------------------------------------------R----------------------------------------------------------------------------------------------------------------------------------------KLY-PY---WA------E------------------L---F----D-----------S---L--V-D-FS-----Q-SSSM--G-----G---…
662689	-----------------------------------------------------------------M------------------------------------T------------------------------------------------------------------N------------------------------------------------------------L---------------------------L--V---S---------------------------------Q--P-QGLSE-PD---WD------S------------------L---F----V-----------T---P--Q-C-GS-----E-ESDL--P-----A---…
img2k_6368685	-----------------------------------------------------------------M------------------------------------I------------------------------------------------------------------Y------------------------------------------------------------Q---------------------------P--D---L---------------------------------E--S-T-DVEEKF---WY------M------------------L---F----D-----------P---P--S-I-RI-----E-TETN--P-----A---…
1780355	-----------------------------------------------------------------M------------------------------------A------------------------------------------------------------------I------------------------------------------------------------N---------------------------R--I---I---------------------------------E------SFF-DDKIEEE------K------------------P---T----D-----------L---P--I-L-DR-------LVPN--S-----A---…
1780297	-----------------------------------------------------------------M------------------------------------A------------------------------------------------------------------I------------------------------------------------------------N---------------------------R--I---I---------------------------------E------SFF-DDKIEEE------K------------------P---F----N-----------F---P--I-L-DR-------LVPN--P-----A---…
img2k_4860373	-----------------------------------------------------------------M------------------------------------T------------------------------------------------------------------D------------------------------------------------------------T---------------------------D--S---L---------------------------------G--L-S-AIL-DV---WD------L------------------L---A----D-----------S---P--I-S-NL-----E-EYTD--P-----A---…
1828878	-----------------------------------------------------------------M------------------------------------A------------------------------------------------------------------I------------------------------------------------------------N---------------------------R--I---I---------------------------------E------SFF-DDKIEEE------K------------------P---L----D-----------L---P--I-L-DR-------LVPN--S-----A---…
1547613	-----------------------------------------------------------------M------------------------------------A------------------------------------------------------------------D------------------------------------------------------------S---------------------------E--D---L---------------------------------S--L-S-AIL-DD---WD------L------------------L---A----E-----------P---P--I-S-NL-----E-GSTI--P-----A---…
1784987	-----------------------------------------------------------------M------------------------------------A------------------------------------------------------------------I------------------------------------------------------------N---------------------------R--I---I---------------------------------E------SFF-DDKIEEE------K------------------P---L----D-----------L---P--I-L-DR-------LVPN--S-----A---…
img2k_2341814	-----------------------------------------------------------------M------------------------------------A------------------------------------------------------------------Q------------------------------------------------------------I---------------------------Q--N---L---------------------------------V--L-W-DEV-FR---RD------V------------------T---G----S-----------F---T--Y-G-DD-----E-YQSD--P-----A---…
1497039	-----------------------------------------------------------------M------------------------------------A------------------------------------------------------------------D------------------------------------------------------------S---------------------------E--N---L---------------------------------S--L-S-AIL-DD---WD------L------------------L---A----E-----------P---P--T-L-NL-----E-GSTD--P-----A---…
4180736	-----------------------------------------------------------------M------------------------------------I------------------------------------------------------------------D------------------------------------------------------------I---------------------------P--D---L---------------------------------K--I-Q-SDDEMF---WY------Q------------------L---F----E-----------T---P--I-F-EL-----K-GNSY--P-----A---…
4175369	-----------------------------------------------------------------M------------------------------------I------------------------------------------------------------------D------------------------------------------------------------I---------------------------P--D---L---------------------------------K--I-Q-SDDEMF---WY------Q------------------L---F----E-----------T---P--I-F-EL-----K-GNSY--P-----A---…
4167938	-----------------------------------------------------------------M------------------------------------A------------------------------------------------------------------D------------------------------------------------------------S---------------------------E--N---L---------------------------------S--L-L-AIL-DD---WD------L------------------L---A----E-----------P---P--I-S-DL-----E-GTTD--P-----A---…
1472333	-----------------------------------------------------------------M------------------------------------N------------------------------------------------------------------N------------------------------------------------------------N---------------------------Q--V---S---------------------------------Q--P-EMAIV-DD---WD------C------------------L---F----V-----------P---T--I-F-GS-----K-GRTV--P-----A---…
1471928	-----------------------------------------------------------------M------------------------------------A------------------------------------------------------------------D------------------------------------------------------------S---------------------------E--N---L---------------------------------S--L-S-AIL-DD---WD------L------------------L---A----E-----------P---P--T-M-NL-----E-GSTD--P-----A---…
419991	-----------------------------------------------------------------M------------------------------------A------------------------------------------------------------------I------------------------------------------------------------N---------------------------R--I---I---------------------------------E------SFF-DDKIEEE------K------------------P---L----D-----------L---P--I-L-DR-------LVPN--S-----A---…
4151226	-----------------------------------------------------------------M------------------------------------I------------------------------------------------------------------D------------------------------------------------------------I---------------------------P--D---L---------------------------------K--I-Q-SDDEMF---WY------Q------------------L---F----E-----------T---P--I-F-EL-----K-GNSY--P-----A---…
img2k_2932069	---------MSLSRQKPYGLRPIATDESRIRRIRSRVAVVSEWITFGSTLCFQESYPFAQRKEEPM------------------------------------A------------------------------------------------------------------D------------------------------------------------------------S---------------------------E--N---L---------------------------------S--L-S-AIL-DD---WD------L------------------L---A----E-----------P---P--T-L-DL-----E-GSTD--P-----A---…
405480	-----------------------------------------------------------------M------------------------------------A------------------------------------------------------------------I------------------------------------------------------------N---------------------------R--I---I---------------------------------E------SFF-DDKIEEE------K------------------P---L----D-----------L---P--I-L-DR-------LVPN--S-----A---…
1528789	-----------------------------------------------------------------M------------------------------------A------------------------------------------------------------------V------------------------------------------------------------P---------------------------N--Y---L---------------------------------S--R-K-AIF-DD---WD------L------------------L---E----D-----------P---P--I-L-ES-----E-EASY--P-----A---…
1548841	-----------------------------------------------------------------M------------------------------------T------------------------------------------------------------------H------------------------------------------------------------K---------------------------S--S---I---------------------------------K---------------WE------E------------------L---L----E-----------S---E--A-F-SVSSSEVKNVADI--P-----A---…
img2k_2899024	-----------------------------------------------------------------M------------------------------------K------------------------------------------------------------------S------------------------------------------------------------K----------------------------------K---------------------------------K--V-P-----------S------S------------------S---F----S-----------S---D--L-P-S-----------F--QRED--K---…
img2k_2853872	-----------------------------------------------------------------M------------------------------------K------------------------------------------------------------------S------------------------------------------------------------Q---------------------------R--K---K---------------------------------E--I-P-----------S------S------------------L---N----S-----------S---D--L-P-T-----------N--QRKG--K---…
img2k_2802394	-----------------------------------------------------------------M------------------------------------K------------------------------------------------------------------S------------------------------------------------------------Q---------------------------R--K---K---------------------------------E--I-P-----------S------S------------------L---Y----S-----------S---D--L-P-T-----------N--QRKG--K---…
img2k_1997515	-----------------------------------------------------------------M------------------------------------K------------------------------------------------------------------S------------------------------------------------------------Q---------------------------R--K---K---------------------------------E--I-P-----------S------S------------------L---N----S-----------S---D--L-P-T-----------N--QRKG--K---…
img2k_2005463	-----------------------------------------------------------------M------------------------------------K------------------------------------------------------------------S------------------------------------------------------------K----------------------------------K---------------------------------K--V-P-----------S------S------------------S---F----S-----------S---D--L-P-S-----------F--QRED--K---…
img2k_1997523	-----------------------------------------------------------------M------------------------------------K------------------------------------------------------------------S------------------------------------------------------------K----------------------------------K---------------------------------K--D-P-----------S------S------------------S---Y----L-----------S---S--L-P-T-----------N--QRKG--K---…
img2k_2899025	---------------------------------------------------------------------------------------------------------------------------------------------------------------------------------------------------------------------------------------------------------------------------------------------------------------------------------------------------------------------------------------------------------------…
img2k_4670640	-----------------------------------------------------------------M------------------------------------R------------------------------------------------------------------K------------------------------------------------------------H---------------------------S--R---R---------------------------------K--S-P-----------V------C------------------L---S----D-----------P---V--P-N-------------R--A-----H---…
img2k_4849541	---------------------------------------------------------------------------------------------------------------------------------------------------------------------------------------------------------------------------------------------------------------------------------------------------------------------------------------------------------------------------------------------------------------…
1497014	--------------M-------------------------------------------DRKEEDNM------------------------------------R------------------------------------------------------------------K------------------------------------------------------------H---------------------------N--H---K---------------------------------V--L-P-----------L------G------------------S---V----E-----------H---I--I-V-------------P--S---------…
1793779	-----------------------------------------------------------------M------------------------------------R------------------------------------------------------------------K------------------------------------------------------------H---------------------------S--R---K---------------------------------S--N-N-----------S------R------------------S---I----N-----------Q---M--S-S-------------P--I-----V---…
4167894	--------------M-------------------------------------------KRK-EVNM------------------------------------R------------------------------------------------------------------K------------------------------------------------------------H---------------------------S--R---S---------------------------------R--N-T-----------S------G------------------L---I----S-----------N---I--I-P-------------F--K-----S---…
1792035	-----------------------------------------------------------------M------------------------------------R------------------------------------------------------------------K------------------------------------------------------------H---------------------------S--R---N---------------------------------S--N-A-----------S------G------------------L---K----S-----------H---I--V-K-------------P--T-----S---…
img2k_4864145	-----------------------------------------------------------------M------------------------------------R------------------------------------------------------------------K------------------------------------------------------------H---------------------------T--K---K---------------------------------N--K-I-----------S------G------------------L---N----S-----------Q---L--T-L-------------S--F-----Q---…
img2k_4944015	--------------MSNYIEKEYMCRKENRPREYRLKSLLPKTFWSLVFYLLRLNYSFREK-EVDM------------------------------------R------------------------------------------------------------------R------------------------------------------------------------H---------------------------S--R---N---------------------------------R--N-A-----------S------S------------------L---P----S-----------N---I--I-L-------------P--N-----L---…
img2k_2860060	-----------------------------------------------------------------M------------------------------------R------------------------------------------------------------------K------------------------------------------------------------H---------------------------S--R---R---------------------------------C--K-S-----------S------G------------------L---N----S-----------N---I--I-L-------------P--V---------…
img2k_4872054	-----------------------------------------------------------------M------------------------------------R------------------------------------------------------------------K------------------------------------------------------------H---------------------------S--G---K---------------------------------S--N-L-----------P------E------------------R---S----Q-----------M---I--P---------------P--I-----V---…
1792685	-----------------------------------------------------------------M------------------------------------R------------------------------------------------------------------K------------------------------------------------------------P---------------------------K--P---L---------------------------------I--S-I-----------LEKRRDSQ------------------LRQ-R----D-----------Q---L--H---------------L--T-----L---…
419659	-----------------------------------------------------------------M------------------------------------R------------------------------------------------------------------V------------------------------------------------------------H---------------------------S--R---K---------------------------------S--N-F-----------R------N------------------V---I----S-----------Q---V--T---------------P--S-----V---…
img2k_4856684	-----------------------------------------------------------------M------------------------------------R------------------------------------------------------------------K------------------------------------------------------------H---------------------------S--K---K---------------------------------K--V-S-----------F------L------------------D---S----S-----------S---L--P-T-------------F--T-----D---…
1794106	--------------M-------------------------------------------KRK-EVNM------------------------------------R------------------------------------------------------------------K------------------------------------------------------------H---------------------------S--R---S---------------------------------R--N-T-----------S------G------------------L---I----S-----------N---I--I-P-------------F--K-----S---…
4165160	-----------------------------------------------------------------M------------------------------------R------------------------------------------------------------------K------------------------------------------------------------H---------------------------N--R---S---------------------------------K--F-S-----------S------V------------------T---I----S-----------P---V--H-T-------------L--D---------…
1472627	-----------------------------------------------------------------M------------------------------------R------------------------------------------------------------------L------------------------------------------------------------H---------------------------S--R---R---------------------------------R--I-S-----------S-----SG------------------L---Q----N-----------H---D--N-L-------------L--P-----K---…
img2k_4620560	-----------------------------------------------------------------M------------------------------------R------------------------------------------------------------------K------------------------------------------------------------H---------------------------N--R---K---------------------------------K--F-L-----------L------E------------------V---L----H-----------N---D--S---------------L--L-----L---…
1496781	-----------------------------------------------------------------M------------------------------------R------------------------------------------------------------------K------------------------------------------------------------H---------------------------S--R---K---------------------------------F--L-S-----------S------G------------------L---N----N-----------H---V--Q-L-------------P--N---------…
img2k_2061759	---------------------------------------------------------------MPM------------------------------------K------------------------------------------------------------------K------------------------------------------------------------K---------------------------N--K----------------------------------------S-------------F------S------------------D---N----D-----------I---Y--P-P-S-----------KAVP-----S---…
img2k_2685284	-----------------------------------------------------------------M------------------------------------K------------------------------------------------------------------S------------------------------------------------------------K---------------------------K--K---E---------------------------------E--I-------------F------S------------------L---S----N-----------S---Q--L-T-S-----------NQIE-----E---…
911881	-----------------------------------------------------------------M------------------------------------K------------------------------------------------------------------F------------------------------------------------------------K---------------------------K--K---R---------------------------------I--K-------------S------S------------------L---F----E-----------D---Q--S-I-S-----------NQLE-----E---…
img2k_2041548	-----------------------------------------------------------------M------------------------------------K------------------------------------------------------------------S------------------------------------------------------------K---------------------------K--K---E---------------------------------E--I-------------F------S------------------L---S----N-----------S---Q--L-T-S-----------NQIE-----E---…
656327	-----------------------------------------------------------------M------------------------------------K------------------------------------------------------------------I------------------------------------------------------------K---------------------------K--K---E---------------------------------N--D-------------L------S------------------L---L----K-----------S---Q--L-T-S-----------NQIE-----E---…
img2k_2786445	-----------------------------------------------------------------M------------------------------------K------------------------------------------------------------------S------------------------------------------------------------K---------------------------K--K---E---------------------------------E--I-------------F------S------------------L---S----N-----------S---Q--L-T-S-----------NQIE-----E---…
img2k_2795234	-----------------------------------------------------------------M------------------------------------K------------------------------------------------------------------S------------------------------------------------------------K---------------------------K--K---E---------------------------------E--I-------------F------S------------------L---S----N-----------S---Q--L-T-S-----------NQIE-----E---…
1497313	-----------------------------------------------------------------M------------------------------------K------------------------------------------------------------------K------------------------------------------------------------K---------------------------M--K-------------------------------------V--L-------------S------S------------------L---S----N-----------K---P--P-L-L-----------R--K-----K---…
1495175	-----------------------------------------------------------------M------------------------------------K------------------------------------------------------------------K------------------------------------------------------------K---------------------------M--K-------------------------------------V--Q-------------T------S------------------L---S----N-----------K---P--P-L-L-----------R--K-----K---…
1472206	-----------------------------------------------------------------M------------------------------------K------------------------------------------------------------------K------------------------------------------------------------K---------------------------M--K-------------------------------------V--L-------------S------S------------------L---S----N-----------K---P--P-L-L-----------R--K-----K---…
1472386	-----------------------------------------------------------------M------------------------------------K------------------------------------------------------------------K------------------------------------------------------------K---------------------------M--K-------------------------------------V--Q-------------S------S------------------L---S----N-----------K---P--P-L-L-----------R--K-----K---…
1791653	-----------------------------------------------------------------M------------------------------------N------------------------------------------------------------------T------------------------------------------------------------K---------------------------K------E---------------------------------Y--F-------------K------V------------------L---N----G-----------S---S--H-P-M-----------L--E-----R---…
4167892	-----------------------------------------------------------------M------------------------------------K------------------------------------------------------------------I------------------------------------------------------------SNNYPK----------------------D------R---------------------------------N--L-------------K------G------------------S---W----G-----------S---S--S-E-R-----------K--E-----S---…
img2k_4671403	-----------------------------------------------------------------M------------------------------------Q------------------------------------------------------------------M------------------------------------------------------------K---------------------------KS-----E---------------------------------F--L-------------D------F------------------S---M----R-----------S---P--Q-V-E-----------M--E-----R---…
img2k_5921343	-----------------------------------------------------------------M------------------------------------K------------------------------------------------------------------N------------------------------------------------------------L---------------------------D------E---------------------------------N--Q-------------N------S------------------S---Q----V-----------S---S--S-K-K-----------K--R-----R---…
img2k_4868692	-----------------------------------------------------------------M------------------------------------N------------------------------------------------------------------L------------------------------------------------------------W---------------------------N------E---------------------------------S--S-------------D------D------------------S---E----V-----------P---S--Q-R-K-----------V--K-----R---…
1782331	-----------------------------------------------------------------M------------------------------------N------------------------------------------------------------------L------------------------------------------------------------W---------------------------N------E---------------------------------I--SS------------S------E------------------S---E----V-----------P---S--Q-R-K-----------A--K-----R---…
656777	-----------------------------------------------------------------M------------------------------------N------------------------------------------------------------------L------------------------------------------------------------W---------------------------D------E---------------------------------N--S-------------S------D------------------L---E----A-----------P---P--Q-K-T-----------L--K-----R---…
910191	-----------------------------------------------------------------M------------------------------------K------------------------------------------------------------------N------------------------------------------------------------Q---------------------------K------S---------------------------------Y--SS------------D------G------------------S---F----L-----------P---S--N-L-T-----------L--R-----E---…
img2k_4872045	-----------------------------------------------------------------M------------------------------------K------------------------------------------------------------------N------------------------------------------------------------L---------------------------D------E---------------------------------N--Q-------------N------S------------------S---Q----V-----------S---S--S-K-K-----------K--R-----R---…
img2k_4957783	-----------------------------------------------------------------M------------------------------------T------------------------------------------------------------------K------------------------------------------------------------K---------------------------R------N---------------------------------T--S-------------E------S------------------E---S----N-----------P---S--S-R-P-----------D--E-----R---…
img2k_5178799	-----------------------------------------------------------------M------------------------------------Q------------------------------------------------------------------M------------------------------------------------------------K---------------------------KS-----E---------------------------------F--L-------------D------F------------------S---M----R-----------S---P--Q-V-E-----------M--E-----R---…
405495	-----------------------------------------------------------------M------------------------------------Q------------------------------------------------------------------M------------------------------------------------------------K---------------------------KS-----E---------------------------------F--L-------------D------F------------------S---M----R-----------S---P--Q-V-E-----------M--E-----R---…
img2k_4868665	-----------------------------------------------------------------M------------------------------------K------------------------------------------------------------------N------------------------------------------------------------L---------------------------D------E---------------------------------N--Q-------------N------S------------------S---Q----V-----------S---S--S-K-K-----------K--R-----R---…
img2k_5905983	-----------------------------------------------------------------M------------------------------------K------------------------------------------------------------------N------------------------------------------------------------L---------------------------D------E---------------------------------N--Q-------------N------S------------------S---Q----V-----------S---S--S-K-K-----------K--R-----R---…
img2k_4633658	-----------------------------------------------------------------M------------------------------------Q------------------------------------------------------------------M------------------------------------------------------------K---------------------------KS-----E---------------------------------F--L-------------D------F------------------S---M----R-----------S---P--Q-V-E-----------M--E-----R---…
img2k_5923491	-----------------------------------------------------------------M------------------------------------K------------------------------------------------------------------N------------------------------------------------------------L---------------------------D------E---------------------------------N--Q-------------N------S------------------S---Q----V-----------S---S--S-K-K-----------K--R-----R---…
4165172	-----------------------------------------------------------------M------------------------------------K------------------------------------------------------------------I------------------------------------------------------------SNNYPK----------------------D------R---------------------------------N--L-------------K------G------------------S---W----G-----------S---S--S-E-R-----------K--E-----S---…
img2k_4870814	-----------------------------------------------------------------M------------------------------------K------------------------------------------------------------------Q------------------------------------------------------------S---------------------------P------N---------------------------------L--V-------------S------G------------------D---Q----S---------------L--P-S-N-----------R--E-----R---…
img2k_4868713	-----------------------------------------------------------------M------------------------------------S------------------------------------------------------------------S------------------------------------------------------------Q---------------------------K--E---N---------------------------------P--Q-------------T------A------------------S---K----A-----------N---L--P-N-E-----------I--G-----E---…
1793643	-----------------------------------------------------------------M------------------------------------E------------------------------------------------------------------S------------------------------------------------------------D---------------------------N--G---K---------------------------------P--L-------------S------V------------------S---Q----N-----------S----------------------D--Q-----Y---…
img2k_5051102	-----------------------------------------------------------------M------------------------------------N------------------------------------------------------------------R------------------------------------------------------------L---------------------------E--G---K---------------------------------P--S-------------T------E------------------T---E----D-----------Y---L--P-S-D-----------S--R-----ET--…
4167930	-----------------------------------------------------------------M------------------------------------N------------------------------------------------------------------S------------------------------------------------------------P---------------------------E--R---K---------------------------------L--S-------------D------S------------------S---K----V-----------D---H--P-K-D-----------S--G-----E---…
img2k_4670775	-----------------------------------------------------------------M------------------------------------D------------------------------------------------------------------I------------------------------------------------------------K---------------------------R--K---E---------------------------------NFLS-------------G------V------------------E---K----S-----------S---D----P-R-----------A--Q---------…
img2k_5055091	-----------------------------------------------------------------M------------------------------------N------------------------------------------------------------------R------------------------------------------------------------L---------------------------E--G---K---------------------------------P--S-------------T------E------------------T---E----D-----------Y---L--P-S-D-----------S--R-----ET--…
img2k_2191098	-----------------------------------------------------------------M------------------------------------Q------------------------------------------------------------------P------------------------------------------------------------N---------------------------E--G---K---------------------------------P--L-------------F------G------------------A---Y----S-----------P----------------------D--K-----V---…
1493613	-----------------------------------------------------------------M------------------------------------KFH----------------------------------------------------------------W------------------------------------------------------------K---------------------------K--G---K---------------------------------P--S-------------T------R------------------G---I----S-----------S---I--T-P-S-----------V--P-----KV--…
4183796	-----------------------------------------------------------------MPM----------------------------------S------------------------------------------------------------------D------------------------------------------------------------Q---------------------------I--G---K---------------------------------P--S-------------D------I------------------S---K----A-----------D---H--L-T-N-----------S--G-----E---…
img2k_2150333	-----------------------------------------------------------------M------------------------------------T------------------------------------------------------------------T------------------------------------------------------------D---------------------------D--R---K---------------------------------L--S-------------A------V------------------S---K----P-----------P----------------------T--P-----D---…
1480316	-----------------------------------------------------------------M------------------------------------KFH----------------------------------------------------------------W------------------------------------------------------------K---------------------------K--G---K---------------------------------P--S-------------T------R------------------G---I----S-----------S---I--T-P-S-----------V--P-----KV--…
img2k_4870749	-----------------------------------------------------------------M------------------------------------S------------------------------------------------------------------A------------------------------------------------------------S---------------------------K--R---K---------------------------------R--L-------------S------A------------------D---K----D-----------T----------T-----------L--G-----E---…
27967	-----------------------------------------------------------------M------------------------------------N------------------------------------------------------------------YIFLLSTYLPNLSSETSLSNCMFPSFRSDLSLTFAWDVFFLRFLLFPIDIPLERRISSMEKA---------------------------Q--R---K---------------------------------T--S-------------E------PIPE---------------N---L----T-----------S---Y--P-L-------------E--F-----E---…
1791781	-----------------------------------------------------------------M------------------------------------E------------------------------------------------------------------P------------------------------------------------------------N---------------------------N--G---K---------------------------------P--L-------------S------G------------------P---Q----N-----------S----------------------N--Q-----Y---…
4501708	-----------------------------------------------------------------M------------------------------------E------------------------------------------------------------------P------------------------------------------------------------N---------------------------R--G---K---------------------------------P--L-------------F------G------------------P---Q----P-----------P----------------------F--E-----V---…
img2k_4666709	-----------------------------------------------------------------M------------------------------------D------------------------------------------------------------------I------------------------------------------------------------K---------------------------R--K---E---------------------------------NFLS-------------G------V------------------E---K----S-----------S---D----P-R-----------A--Q---------…
4167936	-----------------------------------------------------------------M------------------------------------S------------------------------------------------------------------D------------------------------------------------------------Q---------------------------K--G---K---------------------------------P--S-------------D------S------------------S---N----S-----------T---T--L-K-G-----------P--G-----E---…
img2k_5193978	-----------------------------------------------------------------M------------------------------------N------------------------------------------------------------------R------------------------------------------------------------L---------------------------E--G---K---------------------------------P--S-------------T------E------------------T---E----D-----------Y---L--P-S-D-----------S--R-----ET--…
img2k_4666712	-----------------------------------------------------------------M------------------------------------E------------------------------------------------------------------P------------------------------------------------------------N---------------------------R--R---K---------------------------------P--L-------------S------G------------------P---Q----D-----------S----------------------D--L-----D---…
4165250	-----------------------------------------------------------------M------------------------------------E------------------------------------------------------------------R------------------------------------------------------------S---------------------------K--G---K---------------------------------P--S-------------D------V------------------T---E----A-----------T---P--I-R-K-----------S--G-----E---…
img2k_5232971	-----------------------------------------------------------------M------------------------------------D------------------------------------------------------------------I------------------------------------------------------------K---------------------------R--K---E---------------------------------NFLS-------------G------V------------------E---K----S-----------S---D----P-R-----------A--Q---------…
img2k_4870798	-----------------------------------------------------------------M------------------------------------R------------------------------------------------------------------D------------------------------------------------------------Q---------------------------K--G---K---------------------------------P--S-------------D------F------------------S---K----L-----------P---Q--S-K-G-----------T--E-----E---…
2055911	-----------------------------------------------------------------M------------------------------------NLLERRWTME---------------------------------------------------------T------------------------------------------------------------D---------------------------E--R---K---------------------------------R--P-------------Q------Y------------------P---D----H-----------P----------------------Q--T-----K---…
img2k_4870811	-----------------------------------------------------------------MPM----------------------------------S------------------------------------------------------------------D------------------------------------------------------------Q---------------------------N--G---K---------------------------------P--S-------------D------F------------------S---K----A-----------K---L----Q-S-----------S--G-----E---…
662251	-----------------------------------------------------------------M------------------------------------K------------------------------------------------------------------R------------------------------------------------------------Q---------------------------K--G---K---------------------------------P--S-------------D------I------------------S---K----A-----------D---L--P-L-G-----------S--G-----E---…
img2k_4847955	-----------------------------------------------------------------M------------------------------------E------------------------------------------------------------------P------------------------------------------------------------N---------------------------N--G---K---------------------------------P--L-------------S------G------------------P---Q----N-----------S----------------------D--Q-----Y---…
374789	-----------------------------------------------------------------M------------------------------------T------------------------------------------------------------------T------------------------------------------------------------A---------------------------D--G---K---------------------------------L--S-------------A------E------------------S---K----H-----------L----------------------Q--P-----K---…
img2k_6168268	-----------------------------------------------------------------M------------------------------------R------------------------------------------------------------------H------------------------------------------------------------Q---------------------------K--G---K---------------------------------L--S-------------D------A------------------S---E----A-----------D---P--F-V-K-----------A--E-----E---…
img2k_5090699	-----------------------------------------------------------------M------------------------------------E------------------------------------------------------------------P------------------------------------------------------------N---------------------------R--G---K---------------------------------L--L-------------S------G------------------T---Q----V-----------S----------------------D--Q-----E---…
img2k_2321235	-----------------------------------------------------------------MPM----------------------------------D------------------------------------------------------------------R------------------------------------------------------------Q---------------------------K--G---K---------------------------------P--S-------------D------D------------------P---K----A-----------N---P--P-I-E-----------N--G-----E---…
29967	-----------------------------------------------------------------M------------------------------------N------------------------------------------------------------------YIFLLSTYLPNLSRETSLSNCMFPSFRSDLSLTFAWDVFFLRFLLFPIDIPLERRISSMEKA---------------------------Q--R---K---------------------------------T--S-------------E------PIPE---------------N---L----T-----------S---Y--P-L-------------E--F-----E---…
img2k_4869899	-----------------------------------------------------------------M------------------------------------N------------------------------------------------------------------R------------------------------------------------------------Q---------------------------K--E---N---------------------------------L--R-------------Q------L------------------I---S----P---------------P--T-D-R-----------T--G-----E---…
img2k_3519229	-----------------------------------------------------------------M------------------------------------N------------------------------------------------------------------R------------------------------------------------------------L---------------------------D--G---K---------------------------------P--Q-------------A------S------------------S---E----D-----------T---S--D-P-E-----------T--L-----EN--…
img2k_2786548	-----------------------------------------------------------------M------------------------------------T------------------------------------------------------------------N------------------------------------------------------------S---------------------------Q--G---K---------------------------------P--S-------------D------Q------------------S---K----A-----------H---R--P-L-Q-----------A--G-----E---…
img2k_6168279	-----------------------------------------------------------------M------------------------------------D------------------------------------------------------------------R------------------------------------------------------------K---------------------------K--G---K---------------------------------P--S-------------A------S------------------T---S----R-----------P---L--P-L-K-----------M--S-----EN--…
7890	-----------------------------------------------------------------M------------------------------------D------------------------------------------------------------------K------------------------------------------------------------R---------------------------K--E---R---------------------------------KLST-------------G------V------------------L---D----L-----------S---S----K-R-----------T--Q---------…
img2k_5071277	-----------------------------------------------------------------M------------------------------------PMV----------------------------------------------------------------P------------------------------------------------------------T---------------------------I--G---K---------------------------------P--K-------------K------G------------------L---R----L-----------P----------Q-----------T--Q-----K---…
img2k_5923524	-----------------------------------------------------------------M------------------------------------K------------------------------------------------------------------D------------------------------------------------------------L---------------------------E--P---K---------------------------------G--S-------------E------P------------------T---Y----D-----------S---N--L-N-K-----------E--NTPV--V---…
4510915	-----------------------------------------------------------------M------------------------------------E------------------------------------------------------------------S------------------------------------------------------------F---------------------------E--H---F---------------------------------A--Q-------------N------L------------------P---V----G-----------F---P--S-E-R-----------L--EHGD--V---…
4165258	-----------------------------------------------------------------M------------------------------------E------------------------------------------------------------------D------------------------------------------------------------S---------------------------E--P---K---------------------------------G--S-------------V------S------------------N---I----GT----------S---D--L-S-K-----------K--KHLG--V---…
1439835	-----------------------------------------------------------------M------------------------------------E------------------------------------------------------------------S------------------------------------------------------------K---------------------------E--P---K---------------------------------G--S-------------E------F------------------T---N----VT----------S---S--F-N-N-----------K--KPSG--V---…
1547522	----------------------------------------------MVSFVQTLFSYSLLRKEDSM------------------------------------D------------------------------------------------------------------D------------------------------------------------------------N---------------------------R--P---N---------------------------------G--L-------------V------F------------------T---N----E-----------P---P--F-E-G-----------E--KHPS--V---…
1779525	-----------------------------------------------------------------M------------------------------------K------------------------------------------------------------------D------------------------------------------------------------L---------------------------E--P---K---------------------------------G--S-------------E------P------------------T---F----G-----------S---N--L-N-K-----------E--NTPV--V---…
4151957	-----------------------------------------------------------------M------------------------------------D------------------------------------------------------------------K----------------------------------------------------------------------------------------E--T---K---------------------------------D--L-------------V------D------------------R---I----NVL---------G---S--P-S-K-----------I--KQRA--E---…
4188615	-----------------------------------------------------------------M------------------------------------D------------------------------------------------------------------K----------------------------------------------------------------------------------------E--T---K---------------------------------D--L-------------V------D------------------R---I----NVL---------G---S--P-S-K-----------I--KQRA--E---…
4568145	-----------------------------------------------------------------M------------------------------------D------------------------------------------------------------------K----------------------------------------------------------------------------------------E--T---K---------------------------------D--L-------------V------D------------------R---I----NVL---------G---S--P-S-K-----------I--KQRA--E---…
img2k_4900266	----------------------------------------------------MNKLTILEKEVTLM------------------------------------D------------------------------------------------------------------E----------------------------------------------------------------------------------------Q--Q---R---------------------------------K--L-------------I------S------------------M---L----NDL---------C---G--A-S-D-----------F--KKIA--A---…
4191109	-----------------------------------------------------------------M------------------------------------D------------------------------------------------------------------K----------------------------------------------------------------------------------------E--T---K---------------------------------D--L-------------V------D------------------R---I----NVL---------G---S--P-S-K-----------I--KQRA--E---…
557362	-----------------------------------------------------------------M------------------------------------E------------------------------------------------------------------N------------------------------------------------------------N---------------------------H--R---K---------------------------------K--L-------------L------S------------------M---I----NVL---------C---D--P-S-K-----------Q--KELV--E---…
368338	-----------------------------------------------------------------M------------------------------------K------------------------------------------------------------------E------------------------------------------------------------N---------------------------TVKQ---R---------------------------------D--L-------------L------K------------------L---I----DFL---------A---A--S-F-Q-----------T--KEGT--S---…
img2k_5921398	-----------------------------------------------------------------M------------------------------------E------------------------------------------------------------------N------------------------------------------------------------Q---------------------------K--L---K---------------------------------E--I-------------L------R------------------L---L----NSY---------S---H--P-S-K-----------R--S-KA--E---…
img2k_4870819	-----------------------------------------------------------------M------------------------------------E------------------------------------------------------------------N------------------------------------------------------------Q---------------------------K--L---K---------------------------------E--I-------------L------R------------------L---L----NSY---------S---H--P-S-K-----------R--S-KA--E---…
4165280	-----------------------------------------------------------------M------------------------------------A------------------------------------------------------------------K------------------------------------------------------------E---------------------------M--N---Q---------------------------------E--L-------------L------K------------------Q---I----NIL---------C---T--P-S-K-----------S--KDKE--S---…
img2k_5912485	-----------------------------------------------------------------M------------------------------------E------------------------------------------------------------------N------------------------------------------------------------Q---------------------------K--L---K---------------------------------E--I-------------L------R------------------L---L----NSY---------S---H--P-S-K-----------R--S-KA--E---…
img2k_4869825	-----------------------------------------------------------------M------------------------------------S------------------------------------------------------------------K----------------------------------------------------------------------------------------E--I---Q---------------------------------D--L-------------V------K------------------K---I----NVL---------C---H--N-L-S-----------E--KEKA--E---…
img2k_5914475	-----------------------------------------------------------------M------------------------------------E------------------------------------------------------------------N------------------------------------------------------------Q---------------------------K--L---K---------------------------------E--I-------------L------R------------------L---L----NSY---------S---H--P-S-K-----------R--S-KA--E---…
1779068	-----------------------------------------------------------------M------------------------------------D------------------------------------------------------------------K------------------------------------------------------------E---------------------------N--L---Q---------------------------------N--F-------------L------K------------------I---I----NTF---------V---S--A-S-R-----------K--TEGS------…
405516	-----------------------------------------------------------------M------------------------------------D------------------------------------------------------------------K------------------------------------------------------------E---------------------------N--L---Q---------------------------------N--F-------------L------K------------------I---I----NTF---------V---S--A-S-R-----------K--TEGS------…
4165329	-----------------------------------------------------------------M------------------------------------E------------------------------------------------------------------K------------------------------------------------------------D---------------------------K--L---Q---------------------------------N--F-------------L------K------------------I---I----NSF---------V---T--T-S-R-----------K--TEGS------…
4659359	-----------------------------------------------------------------M------------------------------------S-----------------------------------------------------------------------------------------------------------------------------------------------------------E--K---N---------------------------------E--S-------------S------K------------------H---F----K-----------V---S--P-D-D-----------L--------D---…
4659358	-----------------------------------------------------------------M------------------------------------D-----------------------------------------------------------------------------------------------------------------------------------------------------------D--K---N---------------------------------R--S-------------S------N------------------H---S----K-----------V---S--P-I-D-----------L--------D---…
img2k_5312126	-----------------------------------------------------------------M------------------------------------S------------------------------------------------------------------L------------------------------------------------------------N---------------------------R--K---K---------------------------------Q----------------------------------------------K----Q-----------S---P--P-E-R-----------D--D-----A---…
1853699	-----------------------------------------------------------------M------------------------------------N------------------------------------------------------------------Y------------------------------------------------------------D---------------------------F--E---K---------------------------------S--Q-------------S------R------------------R---S----L-----------L---P--T-K-K-----------S--K-----K---…
4657959	-----------------------------------------------------------------M------------------------------------R------------------------------------------------------------------R------------------------------------------------------------F---------------------------F--S---K---------------------------------G--N-KIP---------E------V------------------E---N----H--------H--I---A--D-P-T-----------F--F-----S---…
4443985	-----------------------------------------------------------------M------------------------------------K------------------------------------------------------------------R------------------------------------------------------------L---------------------------F--A---K---------------------------------G--R-KLP---------E------E------------------E---N----H--------H--I---A--D-P-T-----------F--F-----R---…
4422749	-----------------------------------------------------------------M------------------------------------K------------------------------------------------------------------R------------------------------------------------------------L---------------------------F--A---K---------------------------------G--R-KLP---------E------E------------------E---N----H--------H--I---A--D-P-T-----------F--F-----S---…
4664294	-----------------------------------------------------------------M------------------------------------R------------------------------------------------------------------R------------------------------------------------------------F---------------------------F--T---K---------------------------------G--N-KIP---------E------V------------------E---N----H--------H--I---A--D-P-T-----------F--F-----S---…
img2k_534561	-----------------------------------------------------------------M------------------------------------R------------------------------------------------------------------R------------------------------------------------------------F---------------------------F--T---K---------------------------------G--N-KIP---------E------V------------------E---N----H--------H--I---A--D-P-T-----------F--F-----S---…
1414292	-----------------------------------------------------------------M------------------------------------I------------------------------------------------------------------R------------------------------------------------------------F---------------------------R--R---K---------------------------------Q--L-P-----------E------E------------------R---V----F--------D--I---S--P-T-D-----------S--E-----V---…
1720422	-------------MRNLPTLLLDDCRDLQAVLGQENFWRQYSCFCFVYSVK-------PERRASHM------------------------------------I------------------------------------------------------------------R------------------------------------------------------------F---------------------------R--R---K---------------------------------Q--K-P-----------E------E------------------R---I----V--------S--S---S--N---G-----------T--Q-----V---…
1529590	-----------------------------------------------------------------M------------------------------------I------------------------------------------------------------------K------------------------------------------------------------F---------------------------R--R---K---------------------------------Q--S-S-----------E------E------------------H---C----F--------D--I---P--P-I-E-----------S--E-----V---…
img2k_2740703	-----------------------------------------------------------------M------------------------------------I------------------------------------------------------------------R------------------------------------------------------------I---------------------------R--R---K---------------------------------Q--L-P-----------E------E------------------K---I----I--------D--I---P--P-L-E-----------N--E-----V---…
img2k_5921543	-----------------------------------------------------------------M------------------------------------I------------------------------------------------------------------R------------------------------------------------------------L---------------------------L--K---R---------------------------------S--KFS-----------E------D------------------R---S----A-----------T---P--L---A-----------N--V-----A---…
img2k_534606	-----------------------------------------------------------------M------------------------------------K------------------------------------------------------------------F------------------------------------------------------------F---------------------------R--K---K---------------------------------K--S-G-----------G------N------------------V---I----S--------T--G---P--P-A-E-----------V--I-----H---…
4657566	-----------------------------------------------------------------M------------------------------------I------------------------------------------------------------------R------------------------------------------------------------F---------------------------R--R---K---------------------------------R--N-P-----------E------E------------------E---I----V--------V--S---S--P---Q-----------A--A-----E---…
1663727	-----------------------------------------------------------------M------------------------------------Q------------------------------------------------------------------L------------------------------------------------------------F---------------------------R--R---N---------------------------------K--T-Q-----------Q------T------------------S---S----N--------G--G---N--P-N-V-----------V--A-----Q---…
1847857	-----------------------------------------------------------------M------------------------------------I------------------------------------------------------------------R------------------------------------------------------------L---------------------------L--R---K---------------------------------R--NTS-----------E------E------------------L---I----S-----------T---T--P---A-----------Q--L-----A---…
561476	-----------------------------------------------------------------M------------------------------------I------------------------------------------------------------------R------------------------------------------------------------L---------------------------R--R---K---------------------------------P--N-P-----------E------D------------------Q---V----I--------V--V---P--P---E-----------E--N-----V---…
4101033	-----------------------------------------------------------------M------------------------------------I------------------------------------------------------------------R------------------------------------------------------------F---------------------------R--R---K---------------------------------P--N-P-----------E------D------------------R---V----V--------S--P---S--N---G-----------I--Q-----V---…
1860178	-----------------------------------------------------------------M------------------------------------I------------------------------------------------------------------R------------------------------------------------------------F---------------------------R--R---K---------------------------------T--N-P-----------E------D------------------R---V----V--------G--P---S--D---G-----------N--Q-----V---…
1854485	-----------------------------------------------------------------M------------------------------------I------------------------------------------------------------------R------------------------------------------------------------F---------------------------R--K---K---------------------------------Q--L-P-----------E------D------------------R---V----V--------S--S---S--N---G-----------N--Q-----V---…
1529033	-----------------------------------------------------------------M------------------------------------I------------------------------------------------------------------R------------------------------------------------------------F---------------------------R--R---K---------------------------------Q--L-P-----------E------E------------------R---V----F--------D--I---S--P-T-D-----------S--E-----V---…
4465056	-----------------------------------------------------------------M------------------------------------I------------------------------------------------------------------R------------------------------------------------------------L---------------------------R--R---K---------------------------------Q--K-P-----------E------E------------------R---I----L--------E--N---T--S---P-----------E--P-----K---…
img2k_6688899	-----------------------------------------------------------------M------------------------------------T------------------------------------------------------------------I------------------------------------------------------------R---------------------------R--S---K---------------------------------D--STS-----------G------D------------------Q---I----E--------F--T---P--P-N-I-----------E--D-----L---…
1772495	-----------------------------------------------------------------M------------------------------------I------------------------------------------------------------------R------------------------------------------------------------F---------------------------R--R---K---------------------------------T--N-P-----------E------D------------------R---V----I--------G--P---S--D---G-----------N--Q-----V---…
1860179	-----------------------------------------------------------------M------------------------------------I------------------------------------------------------------------R------------------------------------------------------------F---------------------------R--R---K---------------------------------Q--K-P-----------E------E------------------Q---I----I--------V--S---P--P---Q-----------A--T-----E---…
1848459	-----------------------------------------------------------------M------------------------------------I------------------------------------------------------------------R------------------------------------------------------------I---------------------------R--R---K---------------------------------Q--L-P-----------E------E------------------K---I----I--------D--I---P--P-L-E-----------N--E-----V---…
img2k_4896864	-------------MLVV-------------------LW-SWSGLTFGDTLSSNSQTLFSTESEVPM------------------------------------I------------------------------------------------------------------R------------------------------------------------------------L---------------------------L--K---R---------------------------------S--KFS-----------E------D------------------R---S----A-----------T---P--L---A-----------N--V-----A---…
4536984	-----------------------------------------------------------------M------------------------------------K------------------------------------------------------------------R------------------------------------------------------------F---------------------------F--S---R---------------------------------N--A-P-----------E------D------------------Q---S----L--------D--L---S--P-P-D-----------K--E-----Q---…
1828278	---------------------------------------------------------------MAM------------------------------------T------------------------------------------------------------------N------------------------------------------------------------H---------------------------R--H---R---------------------------------R--R-IKSFT-------E------L------------------E---E----M--------L--L---P--T-P-I-----------T--F-----E---…
img2k_3526950	---------------------------------------------------------------------------------------------------------------------------------------------------------------------------------------------------------------------------------------------------------------------------------------------------------------------------------------------------------------------------------------------------------------…
1480816	-----------------------------------------------------------------M------------------------------------K------------------------------------------------------------------R------------------------------------------------------------K---------------------------R--W---SRRNTFGDTSFVSSFIFSFSLRKEVNMSNLEVSLS--K-K-----------K------L------------------S---R----S-----------S---S--S---P-----------S--P-----R---…
4441405	-----------------------------------------------------------------M------------------------------------K------------------------------------------------------------------K------------------------------------------------------------L---------------------------K--A---QK----------------------------DIEIF--P-E-----------A------L------------------T---D----S-----------S---L--P---S-----------L--L-----K---…
img2k_3551411	---------------------------------------------------------------------------------------------------------------------------------------------------------------------------------------------------------------------------------------------------------------------------------------------------------------------------------------------------------------------------------------------------------------…
4432318	-----------------------------------------------------------------M------------------------------------K------------------------------------------------------------------K------------------------------------------------------------L---------------------------K--A---QK----------------------------DIEIF--P-E-----------A------L------------------T---D----S-----------S---L--P---S-----------L--L-----K---…
img2k_5113708	-----------------------------------------------------------------M------------------------------------K------------------------------------------------------------------I------------------------------------------------------------L---------------------------D--S---LK----------------------------E-KFS--Q-E-----------N------F------------------G---S----S-----------S---L--P---P-----------S--D-----E---…
4588431	----------------------------------------------------------------------------------------------------------------------------------------------------------------------------------------------------------------------------------------------------------------------------------------------------MNIV-KKF--T-K-----------K------LKL----------------Q---SHSDLY-----------P---L--P---P-----------P--Q-----K---…
4660787	----------------------------------------------------------------------------------------------------------------------------------------------------------------------------------------------------------------------------------------------------------------------------------------------------MNIV-KKF--T-K-----------K------LKL----------------Q---SHSDLY-----------P---L--P---P-----------P--Q-----K---…
img2k_2940503	-----------------------------------------------------------------M------------------------------------T------------------------------------------------------------------H-LWSA-------------------------------------------------------T---------------------------L--Q---R---------------------------------V--L-------------G------L------------------G---V----S-----------A---S--P-P-I-----------R--S-----D---…
1823802	-----------------------------------------------------------------M------------------------------------N------------------------------------------------------------------PRPIGL-------------------------------------------------------K---------------------------L--E---R---------------------------------T--V-------------------------------------------A----S-----------S---L--P-P-D-----------H--I-----D---…
1780587	-----------------------------------------------------------------M------------------------------------P---------------------------------------------------------------------------------------------------------------------------------RT------------------------L--R---E---------------------------------I--L-------------RK-----F------------------P---E----S--------L--A---P--P-L----------------L-----V---…
1548877	-----------------------------------------------------------------M------------------------------------T------------------------------------------------------------------N-------------------------------------------------------------QNL------------------------K--D---E---------------------------------N--L-------------T------E------------------A---E----Q--------SF-A---D--P-P----------------H-----I---…
img2k_857728	-----------------------------------------------------------------M------------------------------------K------------------------------------------------------------------N------------------------------------------------------------IQKF------------------------L--E---E---------------------------------I--R-------------R------K------------------P---E----R--------NQ-H---S--P-P----------------N-----S---…
4611269	-----------------------------------------------------------------M------------------------------------K------------------------------------------------------------------N------------------------------------------------------------IQKF------------------------L--E---E---------------------------------I--R-------------R------K------------------P---E----R--------NQ-H---S--P-P----------------N-----S---…
img2k_856789	-----------------------------------------------------------------M------------------------------------K------------------------------------------------------------------D------------------------------------------------------------IQKF------------------------L--KM--K---------------------------------I--L-------------G------S------------------P---E----P--------S--A---S--P-P----------------S-----K---…
4711969	-----------------------------------------------------------------M------------------------------------K------------------------------------------------------------------D------------------------------------------------------------IQKF------------------------L--KM--K---------------------------------I--L-------------G------S------------------P---E----P--------S--A---S--P-P----------------S-----K---…
img2k_6436522	-----------------------------------------------------------------M-------------------------------------------------------------------------------------------------------N------------------------------------------------------------IFRF------------------------L--R---N---------------------------------S--N-------------K------E------------------P---E----R--------T--S---S--P-P----------------R-----N---…
1548684	-----------------------------------------------------------------M------------------------------------D------------------------------------------------------------------E------------------------------------------------------------S---------------------------D--R---I---------------------------------L--L-------------D------A------------------D---L----V-----------L---P--Q-N-Q-----------V--E-----S---…
1794965	-----------------------------------------------------------------M------------------------------------S------------------------------------------------------------------D------------------------------------------------------------I---------------------------N--E---S---------------------------------N--A-------------D------N------------------G---Y----V--------H--V---V--P-P-I-----------E--P-----E---…
1780309	-----------------------------------------------------------------M------------------------------------S------------------------------------------------------------------E------------------------------------------------------------F---------------------------N--E---S---------------------------------N--A-------------D------N------------------D---V----V--------H--V---V--P-P-I-----------EK-P-----E---…
1792020	-----------------------------------------------------------------M------------------------------------S------------------------------------------------------------------D------------------------------------------------------------I---------------------------N--E---S---------------------------------N--A-------------D------N------------------G---Y----V--------H--V---V--P-P-I-----------E--P-----E---…
img2k_1657129	-----------------------------------------------------------------M------------------------------------T------------------------------------------------------------------F------------------------------------------------------------ENLVLSQNPSVFCFRSNDPERRDHMNNSE--E---K---------------------------------S----------------E------R------------------R---V----V-----------G---S--V-L-Q-----------D--P-----K---…
1822845	-----------------------------------------------------------------M------------------------------------D------------------------------------------------------------------D------------------------------------------------------------H---------------------------Q--V---R---------------------------------K--P-------------G------D------------------S---G----Q-----------N---S--D-T-R-----------LN-R-----R---…
346050	---------------------------------------------------------------------------------------------------------------------------------------------------------------------------------------------------------------------------------------------------------------------------------------------------------------------------------------------------------------------------------------------------------------…
img2k_5912579	-----------------------------------------------------------------M------------------------------------D------------------------------------------------------------------D------------------------------------------------------------S---------------------------R--A---R---------------------------------S--N-------------L------E------------------R---S----V-----------A---S--S-L-S-----------S--E-----G---…
1549048	-----------------------------------------------------------------M------------------------------------D------------------------------------------------------------------D------------------------------------------------------------L---------------------------N--R---V---------------------------------N--S-------------G------E------------------T---Q----T-----------Y---D--P-H-S-----------T--E-----N---…
1785106	-----------------------------------------------------------------M------------------------------------SHVMCLICSLIGFGGSYPENTVFLVLNFSFNRLISIDTWIGGTMS----------------------R------------------------------------------------------------S---------------------------R--K---K---------------------------------H--S-------------V------V------------------S---V----Q--------N--P---L--L-Q-V-----------Q--E-----V---…
1472556	-----------------------------------------------------------------M------------------------------------D------------------------------------------------------------------D------------------------------------------------------------H---------------------------Q--F---E---------------------------------R--M-------------S------D------------------S---D----R-----------T---S--D-T-R-----------L--E-----T---…
4153562	-----------------------------------------------------------------M------------------------------------S------------------------------------------------------------------D------------------------------------------------------------P---------------------------T--E-------------------------------------S--V-------------G------S------------------R---Q----K-----------I---S--S-V-K-----------V--E-----P---…
img2k_6388330	-----------------------------------------------------------------M------------------------------------D------------------------------------------------------------------D------------------------------------------------------------N---------------------------R--Q---N---------------------------------K--V-------------G------D------------------P---D----P--------V--F---L--S-K-L-----------T--K-----L---…
img2k_6396571	-----------------------------------------------------------------M------------------------------------D------------------------------------------------------------------D------------------------------------------------------------N---------------------------K--P---T---------------------------------D--V-------------D------VF-----------------P---D----Q--------N--S---L--P-L-T-----------Q--K-----S---…
img2k_4973082	------------------------------MSLS---------THFCLMPFESISTSNLKRRGLPM------------------------------------D------------------------------------------------------------------E------------------------------------------------------------S---------------------------N--K---R---------------------------------S--L-------------D------D------------------S---V----Q-----------N---S--P-F-S-----------F--K-----A---…
662285	-----------------------------------------------------------------M------------------------------------A------------------------------------------------------------------N------------------------------------------------------------T---------------------------T--E---E---------------------------------L--S-------------D------R------------------G---R----Q-----------L---T--P-P-------------T--S-----S---…
1528872	-----------------------------------------------------------------M------------------------------------A------------------------------------------------------------------N------------------------------------------------------------T---------------------------T--E---K---------------------------------L--S-------------D------R------------------G---R----Q-----------Q---I--P-P-------------T--S-----S---…
1547622	------------------------------MVMGGINVRQHTSSEFVL--WK-VHQSLTEEKEVPM------------------------------------D------------------------------------------------------------------E------------------------------------------------------------S---------------------------D--R---I---------------------------------L--L-------------D------A------------------D---L----V-----------L---P--Q-N-Q-----------V--E-----S---…
img2k_4539536	-----------------------------------------------------------------M------------------------------------D------------------------------------------------------------------D------------------------------------------------------------Q---------------------------A--K---Q---------------------------------S--L-------------V------R------------------P---V----Q--------N--T---T--P-T-T-----------L--K-----S---…
4415327	-----------------------------------------------------------------M------------------------------------D------------------------------------------------------------------E------------------------------------------------------------T---------------------------I--K---K---------------------------------F--Q-------------D------G------------------S---R----P-----------V---G--P-T-Q--------------S-----E---…
1547296	-----------------------------------------------------------------M------------------------------------D------------------------------------------------------------------D------------------------------------------------------------H---------------------------Q--F---E---------------------------------R--M-------------S------D------------------S---D----R-----------T---S--D-T-R-----------L--E-----T---…
img2k_2890781	------------------------------MSFE---------R-FSFALRDSFPQI-PLRKEVDM------------------------------------D------------------------------------------------------------------K------------------------------------------------------------N---------------------------TN-K---K---------------------------------N--L-------------E------V------------------S---E----S-----------V---R--P-T-S-----------V--P-----E---…
img2k_4548770	-----------------------------------------------------------------M------------------------------------D------------------------------------------------------------------D------------------------------------------------------------Q---------------------------A--K---Q---------------------------------S--L-------------V------R------------------P---V----Q--------N--T---T--P-T-T-----------L--K-----S---…
362076	-----------------------------------------------------------------M------------------------------------N------------------------------------------------------------------K------------------------------------------------------------E---------------------------LN-K---K---------------------------------N--L-------------E------S------------------T---Q----S-----------V---K--S-S-Q-----------V--P-----E---…
4193650	-----------------------------------------------------------------M------------------------------------V------------------------------------------------------------------Q------------------------------------------------------------N---------------------------S--D---T---------------------------------K--V-P-----------G------G------------------S---D----Q--------TV-F---P--P-S-S-----------L--K-----S---…
1548649	-----------------------------------------------------------------M------------------------------------N------------------------------------------------------------------E------------------------------------------------------------A---------------------------Q--K---K---------------------------------T--S-------------N------G------------------F---S----N--------S--D---S--P-N-S-----------N--S-----T---…
345933	-----------------------------------------------------------------M------------------------------------D------------------------------------------------------------------E------------------------------------------------------------D---------------------------S--Q---R---------------------------------N--L-------------E------S------------------L---P----V-----------Q---S--P-N-N-----------Q--S-----S---…
img2k_6168297	-----------------------------------------------------------------M------------------------------------D------------------------------------------------------------------D------------------------------------------------------------H---------------------------Q--V---E---------------------------------R--L-------------S------G------------------S---D----R-----------T---P--T-P-D-----------F--G-----T---…
345440	-----------------------------------------------------------------M------------------------------------D------------------------------------------------------------------E------------------------------------------------------------D---------------------------L--K---V---------------------------------N--T-------------D------R------------------T---P----D-----------Q---R--P-S-S-----------Q--S-----D---…
img2k_4984308	------------------------------MSLS---------THFCLMPFGSISTSNLKRRGLPM------------------------------------D------------------------------------------------------------------E------------------------------------------------------------S---------------------------N--K---R---------------------------------S--L-------------N------D------------------S---V----Q-----------N---S--P-F-S-----------F--K-----A---…
1581602	-----------------------------------------------------------------M------------------------------------D------------------------------------------------------------------D------------------------------------------------------------P---------------------------R--V---K---------------------------------S--V-------------G------R------------------T--------E-----------T---S--P-S-T--------------S-----V---…
img2k_4986263	-----------------------------------------------------------------M------------------------------------S------------------------------------------------------------------I------------------------------------------------------------S---------------------------R--K---LRRR------------------------------N--H-------------R------G------------------FIGLS----Q--------N--L---T--P------------------D-----S---…
img2k_6476947	-----------------------------------------------------------------M------------------------------------G------------------------------------------------------------------L------------------------------------------------------------S---------------------------R--S---SERR------------------------------K--S-------------N------R------------------TIRKT----Q--------N--L---T--P------------------D-----S---…
1473105	-----------------------------------------------------------------M------------------------------------S------------------------------------------------------------------H------------------------------------------------------------S---------------------------R--K---SQKH------------------------------Q--V-------------S------A------------------RTDSK----L--------T--I---Q--S------------------D-----Q---…
img2k_4999678	-----------------------------------------------------------------M------------------------------------S------------------------------------------------------------------I------------------------------------------------------------S---------------------------R--K---LRRR------------------------------N--H-------------R------G------------------FIGLS----Q--------N--L---T--P------------------D-----S---…
1497795	---------------------------------------------------------------------------------------------------------------------------------------------------------------------------------------------------------------------------------------------------------------------------------------------------------------------------------------------------------------------------------------------------------------…
img2k_5106467	-----------------------------------------------------------------M------------------------------------T------------------------------------------------------------------H------------------------------------------------------------I---------------------------P--S---R---------------------------------D--K-------------S------P------------------G---G----N--------D--Y---P------R-----------I--P-----IKDS…
4098118	-----------------------------------------------------------------M------------------------------------K------------------------------------------------------------------R------------------------------------------------------------P---------------------------H--L---F---------------------------------R--R-Q-----------P------V------------------G---V----K--------S--K---N--QQP-T-----------S--R-----S---…
img2k_4930927	---------------------------------------------------------------------------------------------------------------------------------------------------------------------------------------------------------------------------------------------------------------------------------------------------------------------------------------------------------------------------------------------------------------…
img2k_4900342	-----------------------------------------------------MVTYVS-----------------------------------------------------------------------------------------------------------------------------------------------------------------------------------------------------------------------------------------------------K-----------E------Q------------------S-E-E----N--------E--L---PE-T-P-P-----------T--D-----T---…
1549132	-----------------------------------------------------MATYLLRKEVSYM------------------------------------A------------------------------------------------------------------S------------------------------------------------------------W---------------------------F--R---K---------------------------------K--R-T-----------N------V------------------S-N-G----P--------E--I---PM-A-A-P-----------S--P-----A---…
4167967	-----------------------------------------------------MRHINFRNR--------------------------------------------------------------------------------------------------------------------------------------------------------------------------------------------------------------------------------------------------K-----------K------V------------------KVE-V----N--------Q--I---S--T-P-S-----------L--N-----G---…
715799	-----------------------------------------------------MKRSNR-----------------------------------------------------------------------------------------------------------------------------------------------------------------------------------------------------------------------------------------------------K-----------F------S------------------S-T-K----Q--------S--F---SG-A-P-S-----------S--L-----G---…
img2k_3636404	-----------------------------------------------------------------MFESRGLLSSVSGENAFCPTTFAMQCRRALTKKESDMA------------------------------------------------------------------K------------------------------------------------------------P---------------------------R--K---T---------------------------------K--R-AN----------N------S------------------L---G----DL-------G--D---A--K-TPY-----------S--V-----V---…
4170360	-----------------------------------------------------------------M------------------------------------N------------------------------------------------------------------S------------------------------------------------------------A---------------------------R--K---V---------------------------------H--K-AK----------N------L------------------L---D----P--------GTGI---T--Q---------------P--P-----G---…
221795	---------------------------------------------------------------------------------------------------------------------------------------------------------------------------------------------------------------------------------------------------------------------------------------------------------------------------------------------------------------------------------------------------------------…
4208087	-----------------------------------------------------------------M------------------------------------N------------------------------------------------------------------S------------------------------------------------------------A---------------------------R--K---V---------------------------------H--K-AK----------N------L------------------L---D----P--------GTGI---T--L---------------P--P-----G---…
4165287	-----------------------------------------------------------------M------------------------------------N------------------------------------------------------------------S------------------------------------------------------------A---------------------------R--K---F---------------------------------N--Q-SS----------T------E------------------T---N----P--------G--A---S--S---------------P--P-----N---…
img2k_3052293	-----------------------------------------------------------------M------------------------------------D------------------------------------------------------------------Q------------------------------------------------------------S---------------------------K--L---Q------------------------------------K-H-----------S------F------------------S---S----S--------L--R---K--S-R-S-----------S--P-----R---…
img2k_3290103	-----------------------------------------------------------------M------------------------------------P------------------------------------------------------------------K------------------------------------------------------------K---------------------------K--T---D------------------------------------N-L-----------N------V------------------G---G----P--------T--G---Q--K-P-Q-----------F--P-----R---…
1667319	-----------------------------------------------------------------M------------------------------------V------------------------------------------------------------------D------------------------------------------------------------Q---------------------------Q--N---A---------------------------------D--K-T-----------K------T------------------G---G----V--------S--I---NE-K-PKA-----------S--P-----T---…
4175392	-----------------------------------------------------------------M------------------------------------N------------------------------------------------------------------S------------------------------------------------------------A---------------------------R--K---V---------------------------------H--K-AK----------N------L------------------L---D----P--------GTGI---T--Q---------------P--P-----G---…
img2k_3309948	-----------------------------------------------------------------M------------------------------------P------------------------------------------------------------------K------------------------------------------------------------K---------------------------K--T---D------------------------------------N-I-----------N------V------------------G---G----P--------T--G---Q--K-P-Q-----------F--P-----R---…
4657966	-----------------------------------------------------------------M------------------------------------A------------------------------------------------------------------K------------------------------------------------------------Q---------------------------R--K---T---------------------------------T--N-Q-----------P------V------------------G---G----Q--------S--A---S--R-R-L-----------S--S-----I---…
img2k_3305983	-----------------------------------------------------------------M------------------------------------D------------------------------------------------------------------Q------------------------------------------------------------S---------------------------K--L---Q------------------------------------K-H-----------S------F------------------S---S----S--------L--R---K--S-R-S-----------S--P-----R---…
img2k_3279658	-----------------------------------------------------------------M------------------------------------G------------------------------------------------------------------E------------------------------------------------------------R---------------------------N--S---K---------------------------------Q--K-H-----------N------A------------------S---V----K--------N--S---T--SLQ-R-----------A--S-----N---…
img2k_6059064	-----------------------------------------------------------------M------------------------------------D------------------------------------------------------------------S------------------------------------------------------------A---------------------------R--K---S---------------------------------K--Q-SS----------T------V------------------T---G----P--------G--A---S--S---------------P--P-----N---…
16816	-----------------------------------------------------------------M------------------------------------D------------------------------------------------------------------Q------------------------------------------------------------S---------------------------K--L---Q------------------------------------K-H-----------S------F------------------S---S----S--------L--R---K--S-R-S-----------S--P-----R---…
img2k_3306593	-----------------------------------------------------------------M------------------------------------P------------------------------------------------------------------K------------------------------------------------------------K---------------------------K--T---D------------------------------------N-L-----------N------V------------------S---G----P--------T--G---Q--K-P-Q-----------F--P-----R---…
4665257	-----------------------------------------------------------------M------------------------------------A------------------------------------------------------------------K------------------------------------------------------------Q---------------------------R--K---T---------------------------------T--N-Q-----------P------V------------------G---G----Q--------S--A---S--R-R-L-----------S--S-----I---…
4151959	---------------------------------------------------------------------------------------------------------------------------------------------------------------------------------------------------------------------------------------------------------------------------------------------------------------------------------------------------------------------------------------------------------------…
4422724	-----------------------------------------------------------------M------------------------------------V------------------------------------------------------------------E------------------------------------------------------------Q---------------------------R--K---T---------------------------------A--K-L-----------H------S------------------F---N----E--------S--Q---S--S-ATV-----------T--S-----P---…
4580503	-----------------------------------------------------------------M------------------------------------G------------------------------------------------------------------T------------------------------------------------------------S---------------------------R--N---Q---------------------------------R--K-SR----------N------R------------------S---K----DLFTRSLTEA--E---S--K-S-L-----------S--D-----T---…
4208082	-----------------------------------------------------------------M------------------------------------A------------------------------------------------------------------K------------------------------------------------------------S---------------------------F--R---N------------------------------------K-A-----------N------A------------------S---S----R--------L--D---E--PVPDL-----------I--T-----E---…
1665936	-----------------------------------------------------------------M------------------------------------S------------------------------------------------------------------K------------------------------------------------------------P---------------------------N--S---N---------------------------------E--H-E-----------N------V------------------S---G----D--------T--E---S--S-T-P-----------L--S-----NRE-…
16683	-----------------------------------------------------------------M------------------------------------P------------------------------------------------------------------K------------------------------------------------------------K---------------------------K--T---D------------------------------------N-L-----------N------V------------------G---G----P--------T--G---Q--K-P-Q-----------F--P-----R---…
4183776	-----------------------------------------------------------------M------------------------------------A------------------------------------------------------------------K------------------------------------------------------------S---------------------------F--R---N------------------------------------K-A-----------N------A------------------S---S----R--------L--D---E--PVPDL-----------I--T-----E---…
img2k_6472630	-----------------------------------------------------------------M------------------------------------N------------------------------------------------------------------R------------------------------------------------------------R---------------------------S--K---P---------------------------------S--Q-KT----------V------V------------------P---G----I--------N--A---S--A-F-------------E--N-----L---…
4567593	-----------------------------------------------------------------M------------------------------------N------------------------------------------------------------------S------------------------------------------------------------A---------------------------R--K---V---------------------------------H--K-AK----------N------L------------------L---D----P--------GTGI---T--Q---------------P--P-----G---…
img2k_3643123	-----------------------------------------------------------------M-----------------------QCRRALTKKESDMA------------------------------------------------------------------K------------------------------------------------------------P---------------------------R--K---T---------------------------------I--R-AK----------T------L------------------M---G----DL-------G--D---A--K-TPY-----------S--V-----V---…
3358810	-----------------------------------------------------------------M------------------------------------N------------------------------------------------------------------S------------------------------------------------------------A---------------------------R--N---S---------------------------------K--Q-SQ----------T------V------------------N---E----P--------V--A---V--P---------------P--P-----S---…
img2k_6688895	-----------------------------------------------------------------M------------------------------------P------------------------------------------------------------------K------------------------------------------------------------R---------------------------K--P---K---------------------------------G--S-T-----------R------R------------------T---S----K--------G--R---G----H-K-----------S--Q-----G---…
1772592	-----------------------------------------------------------------M------------------------------------S------------------------------------------------------------------K------------------------------------------------------------P---------------------------N--S---N---------------------------------E--H-E-----------N------V------------------S---G----D--------S--E---S--S-T-P-----------L--S-----KRE-…
img2k_3653162	-----------------------------------------------------------------M-----------------------QCRRALTKKESDMA------------------------------------------------------------------K------------------------------------------------------------P---------------------------R--K---T---------------------------------K--R-AN----------N------S------------------L---G----DL-------G--D---A--K-TPY-----------S--V-----V---…
221368	-----------------------------------------------------------------M------------------------------------A------------------------------------------------------------------K------------------------------------------------------------Q---------------------------R--K---T---------------------------------T--N-Q-----------P------V------------------G---G----Q--------T--A---S--R-Q-T-----------T--------S---…
4456598	-----------------------------------------------------------------M------------------------------------S------------------------------------------------------------------Q------------------------------------------------------------R---------------------------N--E---H---------------------------------N--G-R-----------N------P------------------E---AS---R--------I--R---A--P-N-T-----------S--QKR---K---…
img2k_6583425	-----------------------------------------------------------------M------------------------------------W------------------------------------------------------------------KCGQWGDAALSDLNFRSTCRINSRKEQAMTD------------------------------PNEA------------------------K--R---T---------------------------------S--Q-VP----------D------V------------------L---K----D-----------K---S--S-R-SS----------S--K-----R---…
img2k_6388333	-----------------------------------------------------------------M------------------------------------D------------------------------------------------------------------N------------------------------------------------------------A---------------------------R--K---L---------------------------------K--Q-SS----------T------V------------------T---G----P--------G--V---S--S---------------P--P-----N---…
img2k_3052290	-----------------------------------------------------------------M------------------------------------P------------------------------------------------------------------K------------------------------------------------------------K---------------------------K--T---D------------------------------------N-L-----------N------V------------------G---G----P--------T--G---Q--K-P-Q-----------F--P-----R---…
4165305	-----------------------------------------------------------------M------------------------------------N------------------------------------------------------------------S------------------------------------------------------------A---------------------------R--K---S---------------------------------K--Q--E----------T------V------------------K---I----P--------G--T---S--S---------------P--P---------…
1667421	-----------------------------------------------------------------M------------------------------------S------------------------------------------------------------------K------------------------------------------------------------P---------------------------N--S---N---------------------------------E--H-E-----------N------V------------------S---G----D--------S--E---S--S-T-P-----------L--S-----NRE-…
2998295	-----------------------------------------------------------------M------------------------------------D------------------------------------------------------------------S------------------------------------------------------------A---------------------------R--K---S---------------------------------K--Q-SQ----------T------V------------------T---D----P--------G--A---S--P---------------P--P-----I---…
img2k_4217652	-----------------------------------------------------------------M------------------------------------N------------------------------------------------------------------S------------------------------------------------------------A---------------------------R--K---S---------------------------------K--Q-SM----------T------V------------------T---D----P--------G--A---S--S---------------P--P---------…
img2k_6481297	-----------------------------------------------------------------M------------------------------------S------------------------------------------------------------------S------------------------------------------------------------K------------------------------------------------------------------------------------------------------------------------------------------------------------------------…
4587803	-----------------------------------------------------------------M------------------------------------G------------------------------------------------------------------T------------------------------------------------------------S---------------------------R--N---Q---------------------------------R--K-SR----------N------R------------------S---K----DLFTRSLTEA--E---S--K-S-L-----------S--D-----T---…
4168039	-----------------------------------------------------------------M------------------------------------K------------------------------------------------------------------R------------------------------------------------------------S---------------------------V--R---S---------------------------------A--E-KS----------V------V------------------S---G----I--------N-SL---A--F---------------E--N-----S---…
168521	-----------------------------------------------------------------M------------------------------------G------------------------------------------------------------------E------------------------------------------------------------R---------------------------N--S---K---------------------------------Q--K-H-----------N------A------------------S---V----K--------N--S---T--SLQ-R-----------A--S-----N---…
img2k_4948833	-----------------------------------------------------------------M------------------------------------A------------------------------------------------------------------K------------------------------------------------------------S---------------------------I--R---N------------------------------------K-A-----------N------A------------------S---S----R--------L--G---E--PVPDP-----------I--I-----P---…
1667596	-----------------------------------------------------------------M------------------------------------A------------------------------------------------------------------K------------------------------------------------------------Q---------------------------R--K---P---------------------------------T--N-Q-----------P------V------------------G---G----R--------S--A---S--R-R-M-----------A--------P---…
img2k_4869902	---------------------------------------------------------------------------------------------------------------------------------------------------------------------------------------------------------------------------------------------------------------------------------------------------------------------------------------------------------------------------------------------------------------…
4447181	-----------------------------------------------------------------M------------------------------------E------------------------------------------------------------------D------------------------------------------------------------K---------------------------I--H---E---------------------------------I--L-G-----------I------L------------------N---L----N-----------I---S--P---N-----------K--L-----R---…
img2k_5921330	-----------------------------------------------------------------M------------------------------------R------------------------------------------------------------------K------------------------------------------------------------H---------------------------K--K---E---------------------------------V--T-T-----------LPIVN--Q------------------I---S----Y-----------P------S---P-----------E--L-----E---…
img2k_5914411	-----------------------------------------------------------------M------------------------------------R------------------------------------------------------------------K------------------------------------------------------------H---------------------------K--K---E---------------------------------V--T-T-----------LPIVN--Q------------------I---S----Y-----------P------S---P-----------E--L-----E---…
1523949	-----------------------------------------------------------------M------------------------------------R------------------------------------------------------------------N------------------------------------------------------------W---------------------------K--R---N---------------------------------K--S-L-----------NP-VS--Q------------------N---D----N-----------L------S---T-----------K--T-----S---…
img2k_4620520	-----------------------------------------------------------------M------------------------------------K------------------------------------------------------------------N------------------------------------------------------------L---------------------------E--K---K---------------------------------FP-K-N-----------S------V------------------S---S----N-----------Q---L--S---L-----------A--K---------…
1493328	-----------------------------------------------------------------M------------------------------------S------------------------------------------------------------------K------------------------------------------------------------N---------------------------Q--K---K---------------------------------T--S-G-----------L------V------------------Q---S----Y-----------S---L--S---T--------------R-----R---…
1499820	-----------------------------------------------------------------M------------------------------------S------------------------------------------------------------------R------------------------------------------------------------K---------------------------S--R---R---------------------------------K--N-L-----------N------F------------------R---P----V-----------EELLLNKK---L-----------N--T-----G---…
4165225	-----------------------------------------------------------------M------------------------------------S------------------------------------------------------------------I------------------------------------------------------------N---------------------------R--R---E---------------------------------K--S-F-----------R-----------------------------S----N-----------SVASFQ-T---T-----------Q--D-----S---…
img2k_5921333	-----------------------------------------------------------------M------------------------------------S------------------------------------------------------------------R------------------------------------------------------------S---------------------------Q--K---K---------------------------------R--K-L-----------D------F------------------R---S----T-----------QKSLLR-S---T-----------T--D-----G---…
img2k_4872086	-----------------------------------------------------------------M------------------------------------T------------------------------------------------------------------E------------------------------------------------------------K---------------------------S--E---K---------------------------------S--G-L-----------S------V------------------K---R----I-----------P---L--S---T-----------R--E-----G---…
img2k_2875081	-----------------------------------------------------------------M------------------------------------S------------------------------------------------------------------K------------------------------------------------------------S---------------------------Q--K---K---------------------------------T--S-G-----------L------A------------------K---S----Y-----------S---L--S---I--------------R-----R---…
4443887	-----------------------------------------------------------------M------------------------------------K------------------------------------------------------------------K------------------------------------------------------------N---------------------------K--N---K---------------------------------S--R-------------S------L------------------N---R----L-----------S---D--L---P-----------V--K-----S---…
1858415	-----------------------------------------------------------------M------------------------------------K------------------------------------------------------------------S------------------------------------------------------------N---------------------------N--S---K---------------------------------K--N-------------K------T------------------N---R----L-----------S---A--L---K-----------I--Q-----S---…
1853695	-----------------------------------------------------------------M------------------------------------K------------------------------------------------------------------S------------------------------------------------------------N---------------------------N--S---K---------------------------------K--N-------------K------T------------------N---R----L-----------S---A--L---K-----------I--Q-----S---…
4422428	-----------------------------------------------------------------M------------------------------------K------------------------------------------------------------------K------------------------------------------------------------N---------------------------K--N---K---------------------------------S--R-------------S------L------------------N---R----L-----------S---D--L---P-----------V--K-----S---…
1528390	-----------------------------------------------------------------M------------------------------------K------------------------------------------------------------------S------------------------------------------------------------N---------------------------K--R---K---------------------------------P--N-E-----------S------H------------------V---A----P-----------F---L--E---I-----------S--D-----G---…
565735	-------------------------------------------------------MSVILKGGETM------------------------------------K------------------------------------------------------------------T------------------------------------------------------------K---------------------------N--R---K---------------------------------T--F-N-----------S------L------------------G---F----T-----------N---S--K---D-----------S--R-----G---…
552638	-----------------------------------------------------------------M------------------------------------K------------------------------------------------------------------K------------------------------------------------------------N---------------------------K--R---K---------------------------------P--T-L-----------S------L------------------D---F----L-----------P---K--E---G-----------S--R-----G---…
img2k_5052600	-----------------------------------------------------------------M------------------------------------E------------------------------------------------------------------S------------------------------------------------------------S---------------------------R--R---K---------------------------------P--N-L-----------S------L------------------D---P----P-----------S------L---G-----------S--R-----G---…
557207	-----------------------------------------------------------------M------------------------------------KILNFSP----------------NFSPHRNLSKENIIGSRGPKTFCFQIFWMFCCTIFSKKGDNLMRK------------------------------------------------------------H---------------------------NR-K---K---------------------------------M--N-S-----------S------R------------------L---T-----------------------P---S-----------P--R-----E---…
191471	-----------------------------------------------------------------M------------------------------------K------------------------------------------------------------------N------------------------------------------------------------R---------------------------R--R---K---------------------------------S--K-I-----------S------L------------------D---L----P-----------S---D--S---S-----------S--G-----G---…
4509455	-----------------------------------------------------------------M------------------------------------KLISNLLSERILLLLLIFFRVESKFLLKLRFSV-SGTGDRKPYCFQFSLLEVYLISVYSGKEAS-MKN------------------------------------------------------------K---------------------------N--E---N---------------------------------L--N-------------S------Q------------------D---S----S-----------F---P--L---F-----------T--E-----E---…
49841	-----------------------------------------------------------------M------------------------------------K------------------------------------------------------------------K------------------------------------------------------------N---------------------------K--R---K---------------------------------P--N-L-----------S------H------------------V---A----P-----------F------I---D-----------S--N-----G---…
img2k_5038217	-----------------------------------------------------------------M------------------------------------K------------------------------------------------------------------K------------------------------------------------------------N---------------------------K--Q---K---------------------------------P--V-P-----------S------Q------------------F---S----N-----------L---L--N---I-----------S--E-----G---…
4165195	-----------------------------------------------------------------M------------------------------------K------------------------------------------------------------------K------------------------------------------------------------D---------------------------N--SLK-L---------------------------------S--K-H-----------S------HK-----------------D---L----P-----------P------L---R-----------P--K-----S---…
1471914	-----------------------------------------------------------------M------------------------------------K------------------------------------------------------------------R------------------------------------------------------------I---------------------------K--N---N---------------------------------L--Y-L-----------PH-----L------------------A---S----S-----------N---L--S---K-----------S--E-----G---…
1719566	-----------------------------------------------------------------M------------------------------------R------------------------------------------------------------------K------------------------------------------------------------V---------------------------S--K---D---------------------------------T--N-R-----------L------G------------------S---S----N-----------H---N--S---F-----------S--E-----G---…
366034	-----------------------------------------------------------------M------------------------------------R------------------------------------------------------------------K------------------------------------------------------------R---------------------------KS-R---K---------------------------------T--S-S-----------S------P------------------N---A----PA----------P---I--Y---T-----------Q--E-----G---…
img2k_5097873	-----------------------------------------------------------------M------------------------------------P-------------------------------------------------------------------------------------------------------------------------------------------------------------------------------------------------------N-L-----------S------L------------------E---T----P-----------S---S--I---S-----------S--R-----G---…
4165191	-----------------------------------------------------------------M------------------------------------K------------------------------------------------------------------K------------------------------------------------------------I---------------------------R--K---Q---------------------------------P--K-L-----------S------Q------------------S---L----P-----------P------P---R-----------S--E-----V---…
4572772	-----------------------------------------------------------------M------------------------------------K------------------------------------------------------------------S------------------------------------------------------------K---------------------------R--R---N---------------------------------S--N-T-----------S------L------------------D---L----Q-----------S---L--E---R-----------T--R-----G---…
img2k_4896729	-----------------------------------------------------------------M------------------------------------R------------------------------------------------------------------K------------------------------------------------------------R---------------------------K--K---V------------------------------------S-S-----------S------P------------------D---K----LH----------P---K--S---P-----------Q--R-----S---…
img2k_5032499	-----------------------------------------------------------------M------------------------------------E------------------------------------------------------------------S------------------------------------------------------------S---------------------------R--R---K---------------------------------P--N-L-----------S------L------------------D---P----P-----------S------L---G-----------S--R-----G---…
4167904	-----------------------------------------------------------------M------------------------------------K------------------------------------------------------------------K------------------------------------------------------------N---------------------------F--R---N---------------------------------E--K-L-----------N------L------------------N---P----Q-----------P---I--N---P-----------T--K-----G---…
4572768	-----------------------------------------------------------------M------------------------------------K------------------------------------------------------------------N------------------------------------------------------------K---------------------------N--E---N---------------------------------L--N-------------S------Q------------------D---S----S-----------F---P--L---F-----------T--E-----E---…
534516	---------------------------------------------------------------------------------------------------------------------------------------------------------------------------------------------------------------------------------------------------------------------------------------------------------------------------------------------------------------------------------------------------------------…
4540018	-----------------------------------------------------------------M------------------------------------K------------------------------------------------------------------S------------------------------------------------------------K---------------------------R--K---F---------------------------------S----------------S------L------------------D---H----H-----------P------D---I-----------L--R-----G---…
img2k_4870736	-----------------------------------------------------------------M------------------------------------K------------------------------------------------------------------S------------------------------------------------------------K---------------------------R--R---N---------------------------------S--N-T-----------S------L------------------D---L----Q-----------S---L--E---R-----------T--R-----G---…
4598281	-----------------------------------------------------------------M------------------------------------K------------------------------------------------------------------N------------------------------------------------------------K---------------------------N--E---N---------------------------------L--N-------------S------Q------------------D---S----S-----------F---P--L---F-----------T--E-----E---…
4165174	-----------------------------------------------------------------M------------------------------------K------------------------------------------------------------------N------------------------------------------------------------S---------------------------I--R---K---------------------------------N--Q-I-----------N------L------------------D---PL---P-----------N------V---S-----------A--K-----G---…
1790800	-----------------------------------------------------------------M------------------------------------K------------------------------------------------------------------R------------------------------------------------------------K---------------------------K--K---V---------------------------------D--L-P-----------F------QK-----------------T---S----P-----------S---F--E---N-----------S--G-----G---…
4167899	-------------------------------------------------------MK----GGENM------------------------------------K------------------------------------------------------------------N------------------------------------------------------------N---------------------------N--R---K---------------------------------T--V-I-----------S------L------------------D---S----P-----------SF--K--R---I-----------P--R-----G---…
195592	-----------------------------------------------------------------M------------------------------------K------------------------------------------------------------------N------------------------------------------------------------R---------------------------R--R---K---------------------------------S--K-I-----------S------L------------------D---L----P-----------S---D--S---S-----------S--G-----G---…
4153543	--------------------------------------------MFISLKTHQKRFFQDQMKEVKM------------------------------------E------------------------------------------------------------------E------------------------------------------------------------I---------------------------L--K---R---------------------------------E--I-S-----------S------G------------------L---I----P-----------N---S--A-S-S-----------K--GIEEK-L---…
