# Supplementary material for: Identification of hot spring Obelisk-like RNA replicons and expanded diversity of the Obelisk superfamily
Source: Nat Commun. 2026 Apr 20;17:3041. doi: 10.1038/s41467-026-71096-6 (PMC13096302; doi:10.1038/s41467-026-71096-6)
Supplement: Supplementary file 6 — Source data [file 41467_2026_71096_MOESM6_ESM.zip › Source_data_fig/Fig.S4__alignments_for_SeqLogo/C3__test.92.sr]

ys_3	-----------------------------MEEPSMEKEY----------QLVSTLLLKLQARLD---------------YF-A-KRSN-A--RWAGCCSEGHPG--DSDEPS----------------------------------------------------------------------------------------------------------------------------------------------------------------------------------------------
img2k_1997766	MSYH-------------------GEEPFQRKELTMDEKS----------LVVSSTLKAILKRYV---------------QL-N-HMLS-NKHERQVAAPQGTEE--AE-LSYKAYSVQPTIRGLHSTREKEYLLYYLTINNL----WKDSWWILF-ELSCLCRS-RKDERNQRIATLTEFAINDSFSDLELRKEAVLAGLQLSPHSWYGNGVRRLALTLKRIGSKIRAM-QTSKVKRG-MPQRPSEQAEPAHSWLPSWEQQYIPDKS-HFEEE-E-DSIADLLSPVEVLFHLKR----LSA-
img2k_2827145	MHIKGRSTPLPCTQVHDAVCPTTGKNRFRERNLTMDEKS----------LVVSSTLKAILKRYV---------------QL-N-HMLS-NKHERQVAAPQGTEE--AE-LSYKAYSVQPTIRGLHSTREKEYLLYYLTINNL----WKESWWILF-ELSCLCRS-RKDERNQRIATLTEFAINDSFSDLELRKEAVLTGLQLSQHSWYGNGIRKLAQTLKRIGSKIRAM-QTSKVRRG-MPQRPSEQAEPAHSWLPSWEQQYIPDKS-HFEEE-E-DSIADLLSPVEVLFHLKR----LSA-
1552233	--------------------------------------------------MVSQVLGKLLHRLG---------------YALS-ATTS-Q--LWAGCNSEDSPE--SE-GITHAYVVEPGIRA-KSLRDLRALVLVLVNEPC-E--GKDGYLIYD-AIHRKVSL-MKDESWNKLKIALEFLLDRRFNEKQPIKEAVNAILHFTHRSYDGNDRQTGLEILKRTWLKVRAL-QRSKVKRLGAPKRPKEVAEPTHEWLPSWQTQYQSVEE-PP-EP-E-TPIWELLSPVEVAFHFSR--------
1558653	--------------------------------------------------MVSQVLGKLLHRLG---------------YALS-ASTS-Q--SWAGCNSEDSPE--SE-GITHAYVVEPGIRA-KSLRDLRALVLVLVNEPC-E--GKDGYLIYD-AIHRKVSL-MKDESWNKLKIALEFLLDRRFNEKQPIKEAVNAILHFTHRSYDGNDRQTGLEILKRTWLKVRAL-QRSKVKRLGAPKRPKEVAEPTHEWLPSWQTQYQSVEE-PP-EP-E-TPIWELLSPVEVAFHFSR--------
1426923	--------------------------------------------------MVSQVLGKLLHRLG---------------YALS-ASTS-Q--SWAGCNSEDSPE--SE-GITHAYVVEPGIRA-KSLRDLRALVLVLVNEPC-E--GKDGYLIYD-AIHRKVSL-MKDESWNKLKIALEFLLDRRFNEKQPIKEAVNAILHFTHRSYDGNDRQTGLEILKRTWLKVRSPTQQSETPRCSEETQGS------------CR-AYSR-------------MAAKLANAIPVG-RRTA--------
img2k_3051036	----------------------------------MET-------------NVSFLLQRLLSRLN---------------HA-V-RKSS-N--SWAGCFSEDSQG--NLEEKYTAYVVEPGGVA-RNSKEIRALLLVLSF-CD-DSLRKGVFQHLI-QILEFSVQ-KKDPIFEKISIATNFILNGNFDSHELRMEAARKILNFKERSYNGNDKERGTRILSCLKLHVRAL-QHSKVRSTKVPKRPKEKAEPTHEWLPSWQQQFLRESS-SFEEE-D-DHISDLLSPSEVAFHFGR--------
img2k_3079305	----------------------------------MDT-------------KVSVLLRKLVSRLN---------------HT-V-RKTT-E--SWAGCSSDELQE--ELEGSFNAYVVEPGVGV-RNSKEIRALLLVLSF-QK-RSELDGVFLHLQ-NMLEFCMR-KNEEVYKKLSIALKFMIDRSFHSEELCMIAVRKILNFHRRSFEGNDRERGTRVLSRFKLFVRAL-QHSKTRTNKVPQRPKERAEPSHEWLPSWQKQFLREDC-TFEEE-T-DHICDLLSPSEVAFHFGR--------
1158319	----------------------------------MEP-------------KVPSLLHSLLVRLN---------------HV-V-NKVS-N--SWAGCSSDDSLG--NSEEPLQAYVVEPGGIV-RNSKEIRALLLVLSKESD-DSSRTGIFQHLL-SIKEFCDS-KKEPIFLKLSIALSFLIDRRFEDVELRNLAVQRILNFKNRSYYGNDEERGTRLISRFKLFVRAL-QHSKVRLLGVPKRPKERAEPTHEWLPSWQQQFDRNNS-SFEEE-E-DHISDLLSPSEVAFHFGR--------
img2k_5354914	----------------------------------MET-------------NVPFLLQRLLSRLN---------------HA-V-RKSS-K--SWAGCFSEDSQG--NLEEKYTAYVVEPGGVA-RNSKEIRALLLVLSF-CD-DSLRKGVFQHLV-QILEISVK-KKDPIFEKISIATSFILNGNFDSHDLRMEAARKILNFKERSYNGNDKERGTRILSCLKLHVRAL-QHSKVRSTKVPKRPKEKAEPTHEWLPPWQHQFLRESS-SFEEE-D-DHISDLLSPSEVAFHFGR--------
ys_4	------------------------------------------------------------------------------------------------------------------------------------------------------------------------------------------------------------------------------------------------PKRPKERAEPAHRWLPSWQKQFDPWLV-DFSAE-E-DPVWDLVSPAEVAFHFGR---LA---
2117683	---------------------------------------------------------------------------------------------------------------------------------------------------------------------MKEPVFEVLNIAIEFLINRRLNPSQPIKEAVERILAYHPRSYLGNDLSVASEVLKRFNLKLRAL-SRSKACRS-SLKRPKERAEPAHDWLPSWKAQYLPESS-HFVEE-V-DPIWELLSPAEVAFHLGR---QGRSQ
527594	--------------------------------------------------------------------------------------------------------------------------------------------------------MLV-ALQERLSR-KKEEVYIKLNIAIQFLIDPNFNQEAPTREAVRRLLRYHPRSYQGNDLELARKILLRSELKIRAL-QRSKVKRDTMPSRPKERAEPTHAWLPSWQKQFDPWLE-SFEEDDS-EPLWEILSPSEVSFHFGR---K---S
1427261	-------------------------------------------------------------------------------------------------------------------------------------------------------------------------------------------------------MNYKDRSFQGNDLRLATEVLRRSELKIRAL-QRSKVQRG-FPKRPKERAEPAHEWLPGWEKQIISENL-TFEEE-E-DPIWDLLSPTEVAGHFGR---T--PH
2123545	--------------------------------------------------------------------------------------------------------------------------------------------------------MVYDKIQQRLEH-YPDESFENLKVSLQFLLDRRFNSNQPVKEAVNALLRYHPRSYNGNDRDRGLEILLQTWVKVRAQ-QRSKVKSSSLPKRPKERAEPTHEWMPSWAAQYTPVDE-PP-EP-E-TPIWELLSPVEVAFHFNR--------
2024005	-------------------------------------------------------------------------------------------------------------------------------------------------------------------------------------MDRRFNVNQPTQEAVNLMLGYHPRSYTGNDLERGLSILKATLVSIRAL-QRSKAVTG-LPQRPKERAEPTHEWLPSWQQQARTDDD-NPDPT-G-DPIWELLSPVEVVYHLSR--------
2052956	---------------------------------------------------------------------------------------------------------------------------------------------------------------------MKEPVFEVLNIAIEFLINRRLNPSQPIKEAVERILAYHPRSYLGNDLSVASEVLKRFNLKLRAL-SRSKACRS-SLKRPKERAEPAHDWLPSWKAQYLPESS-HFVEE-V-DPIWELLSPAEVSFHLGR---QGRSQ
195372	----------------------------------MSTEAT--------RMVVSHLIQRLTTRWF---------------AL-N-QQGA-Q---RAQAAAPREPRKTAVTPNEFAYAVEPKIPI-RNSREARALILAIVEEGFQG--LDAWYQILE-AYQERIWK-LNEPVYIKLKIALQFLLDRRFNASSPIKEAVKAVLRFHPRSYFGNDLRIAAEVLRRIGYRIRAL-QRSKIKRCGIPKRPREQAKPAHAWLPSWERQYQPWFD-NFGEE-E-PPIWELLSPTEALLHFGRN--RR---
2113331	----------------------------------MPA-------------SASFLLSKLQIRLE---------------TF-L-VMEA-S--RWAGCSSEESSE--GEIVSHAAYAFEPRISA-RRSRDIRALLLVLAKEEK-V--FDSMIPLLV-ELQERMMRQKNDPVFQILCVATQFLIDRGFNEASPFKEAILGVLNYQERSFKGNDLRLANEVLRRSNIKIRAL-QRSKVRKISTPRRPKERAEPAHLWLPSWERQYQPDPS-DFEEE-E-PHICELLSPSEVAYHFGR----K---
18231	----------------------------------MEET-----------KKVSSLLLKLQTRLE---------------SF-T-KLIS-L--SWAGCSSEDSQE--NSDYHDKAYVFEPRIVV-RTSKEARALILVLAREG--C--PEALYPLLI-SLQERFSK-KKESVFQILNVAIQFLIDRRFSPESPTREAIEGILNYQRRSFLGNDLSKGFEILRKSELKIRAL-QRSKVRKSGLPKRPKELAEPTHEWLPSWEKQYKSDPK-HFEIE-E-DPIWELLSPTEVAFHFSR----T---
HsOB_H5_1_partial_full_aa	----------------------------------MEGNL----------SEVLDLVRKLDRRLA----------------F-Q--PGY-R--GGLDEAPRETPE--HH-QSHTAYVVEPKVKI-RRAKDIRSLVLVVNELGQ-V--PEALYGVLL-ELQESILG-KREPVFQILKIALQFLLDRRLNPQQPTKEAIRILLNFRERSFYGNDLRRGTEILRTVWIKIRAL-QHSKVRRSGAPKRPKERSEPTHLWFPGWQAQYRSCDF--T-EE-ELPSYWENLSPAEILSGVL-----G---
2300804	----------------------------------MST-------------NVNILILKLQTRLN---------------CF-L-REES-R--RWAGCSSEETSE--GEVSSHTAYAFEPRISA-RKSREIRALILVLAKEG--V--PDALIPLLV-ELQQRMMK-KKEAVFQSLCIATQFLIDRRFNSNCPTTEAILGVLGYTERSYQGNDLRLASDVLQRSGLKIRAL-QRSKVRRTSLPRRPKERAEPAHTWIPSWEKQYQPSPA-DFEEE-E-PHICELLSPSEVAFHFGR----R---
2022207	----------------------------------MST-------------NVNILILKLQTRLN---------------CF-L-REES-R--RWAGCSSEETSE--GEVSSHTAYAFEPRISA-RKSREIRALILVLAKEG--V--PDALIPLLV-ELQQRMMK-KKEAVFQSLCIATQFLIDRRFNSNCPTTEAILGVLGYTERSYQGNDLRLASDVLQRSGLKIRAL-QRSKVRRTSLPRRPKERAEPAHTWMPSWEKQYQPSPA-DFEEE-E-PHICELLSPSEVAFHFGR----R---
396315	----------------------------------MKTQ-----------TSLSPLFQKLAARLA---------------HF-Q-RLET-M--SWAGCSSEDAQE--TS-DQGKAYVIEPRLSI-RNSKEARALILAITRSGM-N--YDALYPLLF-SYQERIKR-MKEPVYERLKIALQFLLDRNFSPESPTRQAIEAILHFTERSYNGNDLNLAHDVLRRSEIKIRVL-TNSKNRKSGVPKRPKERAEPSHDWLPSWQKQYIAEPPTSSEED-E-VPIWELLSPSEVAFHFG-----R---
2165109	----------------------------------MEKE-P--------YRTVSTLLLRLQSRLA---------------AF-V-SRGS-E--SWAGCSSEGTLD--YPAESHTAYVIEPRISI-RNSREARALVLVLANRGEPV--PDSLYPLLV-AYQERIWK-LNEPIYVKLKIALQFLIDRRFNPRAPIKEAIEGLLRFHHRSFEGNDLKLATAVLQRSEVKIRAL-QRSKVRRAGMPKRPKERAEPAHEWLPSWQKQYQPWPVTTMEED-E-DPVWEILSPAEVALHFG-----R---
703823	----------------------------------MSTEAT--------RMVVSHLIQRLTTRWF---------------AL-N-LQGA-Q---RAQAAAPREPRKTAVTPNEFAYAVEPKIPI-RNSREARALILAIVEEGFQG--LDAWYQILE-AYQERIWK-LNEPVYIKLKIALQFLLDRRFNASSPIKEAVKAVLRFHPRSYFGNDLRIAAEVLRRIGYRIRAL-QRSKIKRCGIPKRPREQAKPAHAWLPSWERQYQPWFD-NFGEE-E-PPIWELLSPTEVLLHFGRN--RR---
HsOB_Oi_1_complete_full_aa	----------------------------------MKKDL----------SEVLDIVRKLDRRLA----------------F-Q--PGY-R--GGQDVAPRETPE--SK-QSHTAYVFEPKIRI-QKARDLRALVLVINEVGT-V--PDVLFGILE-GLQSGILR-KEEPVFQKLKIALQFLIDRRLNPQQPTQEAIKVLLNFQTRSFYGNDLARGTFVLKSIWIKIRVL-QRSKVRRIGVPKRPKERTEPTHLWYPGWQVQYQSCDY--TSEE-E-NPYWDYLSPVEILAA-V-----R---
2085987	----------------------------------MST-------------NVNILILKLQTRLN---------------CF-L-REES-R--RWAGCSSQETSE--GEVSSHTAYAFEPRISA-RKSREIRALILVLAKEG--V--PDALIPLLV-ELQQRMMK-KKEAVFQSLCIATQFLIDRRFNSNCPTTEAILGVLGYTERSYQGNDLRLASDVLQRSGLKIRAL-QRSKVRRTSLPRRPKERAEPAHTWMPSWEKQYQPSPA-DFEEE-E-PHICELLSPSEVAFHFGR----R---
191656	----------------------------------MSTEAT--------RMVVSHLIQRLTTRWF---------------AL-N-QQGA-Q---RAQAAAPREPRKTAVTPNEFAYAVEPKIPI-RNSREARALILAIVEEGFQG--LDAWYQILE-AYQERIWK-LNEPVYIKLKIALQFLLDRRFNASSPIKEAVKAVLRFHPRSYFGNDLRIAAEVLRRIGYRIRAL-QRSKIKRCGIPKRPREQAKPAHAWLPSWERQYQPWFD-NFGEE-E-PPIWELLSPTEVLLHFGRN--RR---
1425577	----------------------------------MRNEQP--------GQRAARLVVKLSERYL---------------AI-Q-REAV-S---RAGCSSEGYPE--DEG-LHSAYVFEPRLKA-RTAREQRALLLYVAQEGL----VEAVYPFLF-SLQEANAK-KKDPVFVRLNIAIQFLIDRTFNSAQPVKEAVEDLLLFHQRSYLGNDLRIAAEVLQRTNLKLRAL-QRSKAIRSSL-KRPKERAEPAHDWLPRWQAQYLPEVS-HFDAE-E-DPIWELLSPAEVTHHFRR---LG---
2114384	----------------------------------MPA-------------SASFLLSKLQIRLE---------------TF-L-VMEA-S--RWAGCSSEESSE--GEIVSHAAYAFEPRISA-RRSRDIRALLLVLAKEEK-V--FDSMIPLLV-ELQERMMRQKNDPVFQILCVATQFLIDRGFNEASPFREAILGVLNYQERSFKGNDLRLANEVLRRSNIKIRAL-QRSKVRKSSSPRRPKERAEPAHLWLPSWEKQFQPELC-VFEEE-E-PHICELLSPSEVAFHFGR----R---
ys_0	----------------------------------MEKE----------YQLVSTLLLKLQARLD---------------YF-A-KRSN-A--RWAGCCSEGHPG--DSDEPSSAYVVEPKISI-RNAREARALILVIAREGK-V--PDSLYPLLI-AYQERIWK-FNEPIYIKLKIALQFLLDRRFNNQSPIREAIEAILGFHHRSFFGNDLRLAAEVLRRSELKIRAL-QRSKIRRAGLPKRPKERAEPAHRWLPSWQKQFDPWLV-DFSAE-E-DPVWELVSPAEVAFHFGR---LA---
2358401	----------------------------------MPPKGEVLVQEKNASVRASRLVLALTERYN---------------AL-Q-RAAV-S---RAGCSSEGNPG--GEEDNALAYVFEPKLKV-RTAREQRALILYVAREGL----SEALYPFLL-NLQERNAR-MKEPVFEVLNIAIEFLINRRLNPSQPIKEAVERILAYHPRSYLGNDLSVASEVLKRFNLKLRAL-SRSKACRSSL-KRPKERAEPAHDWLPSWKAQYLPESS-HFVEE-V-DPIWELLSPAEVSFHLGRQGRSQ---
ys_1	----------------------------------MVGSLP--------PVQVGNPIKKRK-ALDCQPYLDWDKNRTGAGGL-R-VQAH-C--LRTGTSPEDPNQ--RTEKSKSAYVVEPKIAI-RNSREARALILAIVREGS-V--TDSLYPLLF-AYQERIWK-LKDPIYIKLKIALQFLLDRNLNPRSPTREAIEAVLGYHPRSYLGNDRRLAIQVLERTELRIRAL-QRSKCRRPGIPKRPKERAEPTHDWLPSWQRQFDPWLV-SFREE-E-EPIWELLSPTEVLLAFGRKP-PD---
2061161	----------------------------------MPA-------------SASFLLSKLQIRLE---------------TF-L-VMEA-S--RWAGCSSEESSE--GENVSHAAYAFEPRISA-RRSRDIRALLLVLAKEEK-V--FDSMIPLLV-ELQERMMRQKKDPVFQILCVATQFLIDRGFNEASPFKEAILGVLNYQERSFKGNDLRLANEVLRRSNIKIRAL-QRSKVRKNSSPRRPKERAEPAHLWLPSWERQYQPDPS-DFEEE-E-PHICELLSPSEVAFHFGR----K---
789578	----------------------------------MEET-----------KKVSSLLLKLQTRLE---------------SF-T-KLIS-L--SWAGCSSEDSQE--NSDYHDKAYVFEPRIVV-RTSKEARALILVLAREG--C--PEALYPLLI-SLQERFSK-KKESVFQILNVAIQFLIDRRFSPESPTREAIEGILNYQRRSFLGNDLSKGFEILRKSELKIRAL-QRSKARKSGLPKRPKELAEPTHEWLPSWEKQYKSDPK-HFEIE-E-DPIWELLSPTEVAFHFSR----T---
1635644	----------------------------------MSIQET--------PKGVAGILEVLTQRLT---------------KF-S-RLAT-E--SWAGCSSEEHPG--NEESTTSTYVVEPRIPV-RTSKEARAVILAISENGP-T--PDALVPLLV-ALQEKYAR-TKEPVFVRLNIAIEFLLDRRLNPGAPIKEAIRGILKYTERSFNGNDLKLAQTLLERCSLKIRAL-QRSKVKQSKVPRRPKERAEPTHEWLPSWQQQYQREEG-NYEDP-G-DPIWELLSPSEVAFHFR-----R---
1488950	----------------------------------MYS------------KRVSSLFVRLQSRLD---------------AY-CFRVVT-E--TRAGCCSDGTSE--ENQNIHNAYVFEPRLSI-RNSKEARALVLVLAREGW-D--WDCLYPLLV-EYQSRIWK-KTDDIYIKLKIALQFLVDRRFNSSSPIREAIEGILKFHPRSYQGNDLKLATRVLEKSELKIRAL-QRSKVKRSGFPTRPKERAEPAHVWLPSWQKQFDPWLV-PFEEE-E-DPIWELLSPSEVAFHFRR----N---
img2k_3064806	----------------------------------MRGTEI--------NQLVVSLHRDLSVRLE---------------HF-A-HSGN-T--SRAGCCSDGSQE--T-LESNTAYVFEPRMSV-RTSKEARALILVLVHEGL-D--VEPLYPLLF-SYSESIRG-KKEPVFEDLKIALQFILDRNFDSRQPTRDAVKAVLGFHTRSYTGNDLRLASEVLRRTGLKVRAL-QRSKVRSSGTPKRPKERTEPAHHWLPSWQKQFDPWLV-DFGCE-E-TPIWELLSPSEVSGHLSRE--VG---
1114745	------------------------------------MN-----------TKVHSLVVALTKRLEY--------------SF-T-SKRSNA--KRAGCSSEEYPG--ELNDLNNAYVAEPILPV-RNSKDIRALILCLFKEEKAD--VDQLKSHLL-TLLERCQS-KKEVVFEKLSISLNFLINDLHSRRDLNREAVFELLGYTERSYQGNDEKRALGILEKFKLRISAR-QRSKVRRSSQPKRPKERAEPAHLWLPSWEKQYLSASY-D-DQP-E-YHISELLSPSELI-HYLR----R---
1123138	------------------------------------MN-----------TKVHSLVVALTKRLEY--------------SF-T-SKRSNA--KRAGCSSEEYPG--ELNDLNNAYVAEPILPV-RNSKDIRALILCLFKEEKAD--VDQLKSHLL-TLLERCQS-KKEVVFEKLSISLNFLINDLHSRRDLNREAVFELLGYTERSYQGNDEKRALGILEKFKLRISAR-QRSKVRRSSQPKRPKERAEPAHLWLPSWEKQYLSASY-D-EQP-E-YHISELLSPSELI-HYLR----R---
ys_2	-----------------------------------------------------------------------------------------------------------RRSSDLAYVVEPKIAI-RNSREARALILAIVREGS-V--TDSLYPLLF-AYQERIWK-LKDPIYIKLKIALQFLLDRNLNPRSPTREAIEAVLGYHPRSYLGNDRRLAI--------------------------------------------------------------------------------------
72357	----------------------------------MEET-----------KKVSSLLLKLQTRLE---------------SF-T-KLIS-L--SWAGCSSEDSQE--NSDYHDKAYVFEPRIVV-RTSKEARALILVLAREGC----PEALYPLLI-SLQERFSK-KKRVSLSNFECC-HSISD--------------------RPTLFSRKPH-----------------------------------------------------------------------------------------
57499	----------------------------------MEET-----------KKVSSLLLKLQTRLE---------------SF-T-KLIS-L--SWAGCSSEDSQE--NSDYHDKAYVFEPRIVV-RTSKEARALILVLAREGC----PEALYPLLI-SLQERFSK-KKESVFQILNVAIQFLIDRRFSPESPTREAIEGILNYQRPLFL--AMI-----------------------------------------------------------------------------------------
