# Supplementary material for: Identification of hot spring Obelisk-like RNA replicons and expanded diversity of the Obelisk superfamily
Source: Nat Commun. 2026 Apr 20;17:3041. doi: 10.1038/s41467-026-71096-6 (PMC13096302; doi:10.1038/s41467-026-71096-6)
Supplement: Supplementary file 6 — Source data [file 41467_2026_71096_MOESM6_ESM.zip › Source_data_fig/Fig.S4__alignments_for_SeqLogo/O10__test.60.sr]

3658932	-------------------------------------------------------------------M-LI--T-----T--ER--DRSDDFVLLSWRHSWKGL---RS---DWN-VRRPQCSEKVFLLSEIKRKE--VTAMTLEWYQNAYFKVDSDIVSELKKLY--HREMELEHRRSAHSLCNSR-L---------------------LELRI-KLPSSK-P--RDLWMLYSL--LPKEF--LGVSLSLV---I----FSFQERYPKLSIEEKWSISKM---KDRFL----L-Q--N--D-WNYLNGRVQPRLLWLLRNIRIDLVEPRKPKR-TQRVRGYRDH-GRLAK---F-DA----KFQR----EANSFTDPMKEFN--REVAERSIQRYNVA…
origOb_1188	-------------------------------------------------------------------M-KV--T-----FF-DA--L--------------RAL---KTPQLLRAPQRSMSIGEK---------IE--CQR----------------ILSLIAKYG--S---------------DPN-V---------------------ENVFL-KEPL-R-E--RQFLMLLNT--DCPEL--IEFG--FQ---L----AIFSDQSFGLDWNSKYSVFLHVLAHDPYL----L-N--I--V-RENFGWKRVSDITDTLKQIRVFVKWKRRPKK-AQRKRGYNDK-GNLPD---Q-QK----LLRQ----QCLT------DYY--IEEAERL-------…
origOb_821	-----------------------------------------------------------M----TR-I-RL--N-----L--DP--L-----------S-RYIG---EVPEFFTNGARPCTAGEK---------TE--LRR----------------IFKVLTEAG--Q---------------DPN-V---------------------QDVYL-KNPI-S-Q--RQLLMILSS--QCPQL--IEAT--FQ---L----LAFNRQEFRVG-NDKYSLWLYALTRHPEI----L-P--V--L-VNELHWSYQSDLTDVLKEIRVYKQYYRRPKR-PQRHKGYKDQ-GSQQP---E-QS----RLRQ----QCLI------DYY--AEQAEQL-------…
origOb_1019	-----------------------------------------------------------MKGGTAE-V-RI--K-----L--NL--L-----------S-HYIG---NSPEFFSKGTRPLTSGER---------TE--LLR----------------IFNVIEKLG--S---------------DPN-V---------------------QDVYL-KNPI-S-Q--RQMIMILSS--QCPDL--IESA--FT---L----LAFNNQQFSVE-TDAYSFWLYALCYHPEI----L-P--V--L-MNELGWSYQSDLSDTLKEIRVYAQYYRRPKR-TQRHKGYRDK-GSMQS---E-QS----RLRR----DCLT------DYY--AEQARFR-------…
2030024	-------------------------------------------------------------------M-KI--H-----L--DP--L-----------K-TYNLEVLSSSRFDRGQFRKPTSGEC---------RE--MSR----------------IIYHISKLG--S---------------DPN-V---------------------SDVYL-KNSL-S-P--RQFLMLLSS--ECLEI--INFA--FT---L----DAFESTNFQASLEDKYSIWLLCLAKYPEA----L-N--V--L-RTELGLTAQTDVSNILKTIRVYKRYYRRPKR-TQRHRGYRDK-GNLPS---E-QE----IFWR----QTRL------DEA--VQELDLR-------…
2014309	-------------------------------------------------------------------M-KI--H-----L--DP--L-----------K-TYNLEVLSSSRFDRGQFRKPTFGEC---------RE--MSR----------------IIYHISSAG--S---------------DPN-V---------------------SDVYL-KNSL-S-P--RQFLMLLSS--ECLEI--INFA--FT---L----DVFERTDFQASLEDKYSIWLLCLAKYPEA----L-N--V--L-RTELGLTAQTDVSNILKTIRVYKRYYRRPKR-TQRHRGYRDK-GNLPS---E-QE----IFWR----QTRL------DEA--VQELDLR-------…
origOb_983	-------------------------------------------------------------------M-KI--H-----L--DP--L-----------K-TYNLEVLSSSRFDRGQFRKPTFNEC---------RE--MSR----------------IIYHISSAG--S---------------DPN-V---------------------SDVYL-KNSL-S-P--RQFLMLLSS--ECLEI--INFA--FT---L----DAFESTNFQASLEDKYSIWLLCLAKYPEA----L-N--V--L-RTELGLTAQTDVSNILKTIRVYKRYYRRPKR-TQRHRGYRDK-GNLPS---E-QE----IFWR----QTRL------DEA--VQELDLR-------…
origOb_1138	-----------------------------------------------------------------MTI-KA--Q-----L--NI--C-----------R-LKSL---SS-SF--EGTRGPTASET---------KE--IHR----------------IFSVLEKKG--S---------------DVN-V---------------------SDVYI-VNNL-S-Q--ADMLRLIST--GCPEI--INFL--GI---V----LAYSGDGVHLNLEDRVSIILYIIAKYPCM----L-H--V--T-LREFGLSYQEDISDILSTIRVRVVYKKRPKR-SQRKRGYHDK-GNLPS---P-QE----KLFR----RVTF------EEA--AMEAELL-------…
3658945	MGPVGRARETTPYSDQRCTRSTLGNTHLPININTSQRRPYDPESSGEFVVNSLLKFKRKEKGRKPM---KI--Y-----L--NI--K-----------P-YVNL---RA-SE--DGFRSLKNSES---------RE--INR----------------IFAYLEKET--S---------------DPN-V---------------------SDVRL-KSEL-S-Q--REILMFLSS--GCPEL--INFL--GI---L----LAYSNTAISLNSNDKYSIILHIIQRCPQV----L-P--V--A-LREFGLSVQEDLSDILRNIRIRVIYKQRPKR-TQRHRGYRDK-GSLPS---E-QA----IFRR----QLSF------DEA--AEEAEYL-------…
origOb_1094	-----------------------------------------------------------------M---KI--N-----L--NI--K-----------T-RVPL---VA-NS--DGYRQPTNSEK---------RE--INR----------------ILKFLEKEG--S---------------DPN-V---------------------QDVKL-KDDL-T-S--QEILYFLSS--GSPEI--INFL--GI---L----LAYSKSTFSLNTEDKYSIILFLIQRYPQS----F-P--V--A-MREFGLTIREDISDVLKNIRVRVIYKRRPKR-SQRHRGYRDK-GSLPS---Q-QS----KFRR----ITSF------DEA--AEEAKYL-------…
origOb_1073	-----------------------------------------------------------------M---KI--Y-----L--NI--K-----------P-YVNL---RA-SE--DGFRSLKNSES---------RE--INR----------------IFAYLEKET--S---------------DPN-V---------------------SDVRL-KSEL-S-Q--REILMFLSS--GCPEL--INFL--GI---L----LAYSNTAISLNSNDKYSIILHIIQRCPQV----L-P--V--A-LREFGLSVQEDLSDILRNIRIRVIYKQRPKR-TQRHRGYRDK-GSLPS---E-QA----IFRR----QLSF------DEA--AEEAEYL-------…
3656275	-----------------------------------------------------------------M---KI--H-----L--QI--T-----------S-NMNL---AA-SV--DGFRSLNTREK---------LE--INR----------------ILKFLEKEG--S---------------DPN-V---------------------QDVAL-KNDL-S-Q--REILMFLSS--GCPEL--INFL--GI---L----LAYSNSSFSLNAQDRYSIILFVIQRCPQV----L-P--K--A-LQEFGLTVQDDLSDILKNVRIRVIYKRRPKR-TQRHRGYRDK-GSLPS---E-QS----QFRR----QLCF------DEA--AEEAEFL-------…
4704829	-----------------------------------------------------------------M---KI--H-----L--QI--T-----------P-NINL---SA-SV--DGFRSLNSRES---------LE--INR----------------ILKFLEKEG--S---------------DPN-V---------------------QDITL-KNDL-S-Q--REILMFLSS--GCPEL--INFL--GI---L----LAYSNSSFSLNTSDRYSIILFVIQRCPQV----F-P--K--A-LQEFGLTVQDDLSDILKNVRVRVIYKRRPKR-TQRHRGYRDK-GSLPS---E-QS----QFRR----QLSF------DEA--AEEAEYL-------…
origOb_1081	-----------------------------------------------------------------M---KI--H-----L--RI--T-----------T-NMNL---AA-SV--DGYRSLNARES---------LE--INR----------------ILKFLEKEG--S---------------DPN-V---------------------LDVRL-KNDL-S-Q--REILMFLSS--GCPEL--INFL--GI---L----LAYSNTSFSLNISDRYSIILFVIQRCPQV----L-P--V--A-LKEFGLTVQDDLSDILKNVRIRVIYKRRPKR-SQRHRGYRDK-GSLPS---R-QS----QFRR----QLSF------DEA--AEEAEYL-------…
origOb_638	----------------------------------------------------------------MSVL-KF--Q-----L--GV--D-----------F-LQKS---LL----LNDSRKATGGEI---------QQ--MRR----------------ILSELTRAT--S---------------DPN-I---------------------GNVTL-EPEL-S-V--SDTIYLLSS--ACSEI--IEFT--LQ---I----LSYQG-EHQVHLNDNLTLYFSVLDSHPRF----L-D--A--V-LYRLGWRLQPDVSGKLSKIRFKYHWLRRPRK-QERIRGYRDH-GSRAS---E-QD----LLRR----SCLT------DFY--LEEAKSE-------…
origOb_563	----------------------------------------------------------------MSTL-KF--Q-----L--GV--D-----------F-LQKS---RL----LEEQRTATGAER---------QQ--ILR----------------IWDDLSKSV--R---------------DPN-I---------------------GNVTL-EPEM-S-V--SDIIYLLSS--ACPEV--IEFT--LQ---I----LSYQG-EHEVHLNDDLTLYFSVLDSHPRF----L-H--A--V-LYRLGWRFQPDVSNKLQKVRFKYHWLRRPRK-RERIRGYRDH-GNLAN---V-QD----VFRR----SCLT------DYY--LEKAKSE-------…
422578	-------------------------------------------------------------------M-RI--K-----L--NN--L-----------D-VLLN---TS---NLPYRRNITSTER---------KQ--IDR----------------ILNVYKEAYKYQ---------------GTR-I---------------------SEVTF-DPNF-S-E--RDIFILLSS--FCPEV--IEFG--LQ---I----LCFQG-ELSLNSESDTSILLGILASEPRL----L-P--I--L-LEYKGWRQMPDVSQTLEKIRVKKIYRPRIEQ-VQRKRGYTDH-GSMAP---L-ET----KIRK----SCLT------DEL--LEEYQRR-------…
422406	-------------------------------------------------------------------M-RI--K-----L--NN--L-----------D-VLLN---TS---NLPYRRNITSTER---------KQ--IDR----------------ILNVYKEAYKYQ---------------GTR-I---------------------SEVTF-DPNF-S-E--RDIFILLSS--FCPEV--IEFG--LQ---I----LCFQG-ELSLNSESDTSILLGILASEPRL----L-P--I--L-LEYKGWRQMPDVSQTLEKIRVQKIYRPRIEQ-VQRKRGYTDH-GSMAP---L-ET----KIRK----SCLT------DEL--LEEYQRR-------…
324030	-------------------------------------------------------------------M-RI--K-----L--NN--L-----------D-VLLN---TS---NLPYRRNITSTER---------KQ--IDR----------------ILNVYKEAYKYQ---------------GTR-I---------------------SEVTF-EPNF-S-E--RDIFILLSS--FCPEV--IEFG--LQ---I----LCFQG-ELSLNSESDTSILLGILASEPRL----L-P--I--L-LEYKGWRQMPDVSQTLEKIRVKKIYRPRIEQ-VQRKRGYTDH-GSMAP---L-ET----KIRK----SCLT------DEL--LEEYQRR-------…
origOb_15	-------------------------------------------------------------------M-RI--R-----L--NN--L-----------N-ALLN---TS---NLPYQRKISRAES---------KQ--INR----------------ILNVYKDSCRYL---------------GNR-I---------------------SEVTF-DVNY-S-E--RDIFILLSS--FCPEV--IEFG--LQ---V----LCFQK-ELSLNPESDSSLLLGILASEPRL----L-P--I--L-LEYKGWRPMSDVSQTLEKIRVRKIYRPRVEQ-VQRKRGYTDH-GSMAP---L-ES----KIRK----SCLT------DEL--LAEYLRR-------…
img2k_3079323	-------------------------------------------------------------------M-RI--K-----L--NN--L-----------D-VLLN---TS---NLPYRRNITSTER---------KQ--IDR----------------ILNVYKEAYKYQ---------------GTR-I---------------------SEVTF-EPNF-S-E--RDIFILLSS--FCPEV--IEFG--LQ---I----LCFQE-ELSLNSESDTSILLGILASEPRL----L-P--I--L-LEHKGWRQMPDVSQTLEKIRVKKIYRPRIEQ-VQRKRGYTDH-GSMAP---L-ET----KIRK----SCLT------DEL--LEEYQRR-------…
origOb_1116	------------------------------------------------------------------MI-KL--T-----L--NP--I-----------V-LKSA---IA---DSGATRTPTGGER---------RQ--ITR----------------IMRALERAT--T---------------DQN-I---------------------QDYFV-NPEM-S-S--SDFLMCISS--GCPEV--IELV--LI---L----NALQG-DWRIYPDQKASLAIGILAVEPRL----F-P--Q--L-LRSFGWGFQDNTENILKTITIRYRWKRRPRR-STRKRGYQDH-GSQSD---E-QH----KLRE----MCLS------TYY--IEQFEQL-------…
origOb_1153	--------------------------------------------------MGATLSGEVLSEEVNHMI-KF--Y-----L--NP--I-----------E-LRSS---IE---DNGATRPPTSGER---------QQ--ITR----------------LMKEIERGY--D---------------DPN-I---------------------DDFYV-SPEM-S-H--RDFLLLLSS--SCPQV--IEMA--LL---L----QALQG-DWKIYPDQEASLLIGTLAIEPRL----F-P--L--L-LQSKGWKWQDDTQNTLKVIGIRYHWIRRPRK-KTRKRGYQDH-GSLSD---S-QQ----KLRN----LSLS------SYY--IEQFEMQ-------…
origOb_841	--------------------------------------------------------------------------------------------------------------------------------------------------------------MRALERPE--S---------------DSN-I---------------------EDYFL-QGDL-S-P--KAIFYLLSS--GCPQV--IELT--LL---L----LAIQG-GGNINPEHEYSLLLGILHLEPRL----F-P--I--L-LEYKGWKYQNDVSDVLRDIRIKYRWKRRPRA-KERIRGYRDH-GTLPD---E-QH----RLRQ----ACLS------KYY--VEQFEQL-------…
487909	------------------------------------------------------------------MI-KL--T-----L--NP--I-----------V-LKSA---IA---DSGATRTPTGGER---------RQ--ITR----------------IMRALERAT--T---------------DQN-I---------------------QDYFV-NPEM-S-S--SDFLMCISS--GCPEV--IELV--LI---L----NALQG-DWRINPDQKASLAIGILANEPRL----F-P--Q--L-LRSFGWGFQDNTENILKTITIRYRWKRRPRR-STRKRGYQDH-GSQSD---E-QH----KLRE----MCLS------TYY--IEQFEQL-------…
15956	-------------------------------------------------------------------M-KY--T-----L--AR--E-----------H-LVPL---HL---AQRDTRDPSSTER---------RE--ITR----------------IVNFWSNAY--N---------------DPN-V---------------------NDVHL-KNPL-S-E--RDVFLLCSS--CCPEI--IELT--FQ---L----LTLQG-EFSVNPESETSLLLGVWWYCPQI----F-R--V--L-LSEKGWNIRTDLTDTLRNIRFKVRYYRRPRK-VQRQRGYRDK-GTLPD---R-QR----VLRQ----SCLS------EYY--AEELRYL-------…
origOb_1208	-------------------------------------------------------------------M-KY--I-----L--GH--Q-----------H-LEAL---ER---GA-VIREPNAAEQ---------EE--IDR----------------ILYQWKASY--L---------------DPN-I---------------------SDVSL-KNFL-S-E--RTIFLLLSS--VCPQI--IELT--FQ---L----LTLQK-EFVVNPENETSILLAVYWHVPEI----F-H--T--L-LAEKGWKVRYDVSETLREVRIRKRYFRRPKR-TQRHKGYRDK-GSMQS---L-EH----RIRT----QCLS------DYY--FDETQRL-------…
img2k_4568956	-------------------------------------------------------------------M-KL--T-----L--AR--E-----------H-LEAL---DL---AQRDKRDPTPSER---------RE--ITR----------------IINFWSKVY--N---------------DPN-V---------------------NDVSL-KNPL-S-E--RDVFLLCSS--CCPEI--IELT--FQ---L----LTLQG-QFSVNPESETSLLLGVWWHCPQI----F-R--V--L-LSEKGWNIRTDLTETLRNIRFRVRYYRRPKK-VQRYRGYRDK-GTLPD---R-QR----ILRQ----SCLS------EYY--AEELKNL-------…
origOb_1322	-------------------------------------------------------------------M-KL--R-----L--QR--E-----------H-LQAL---EL---AQRDSRTPTSSEK---------QE--IRR----------------IINFWSKAY--N---------------DPN-V---------------------DDVSL-KTPL-S-E--RDVFLLCSS--CCPEI--QELT--FQ---L----LALQG-DFSINPESETSLLLGVWWYCPEI----F-R--T--L-LSEKGWNIRTDVSDTLKNIRFKIHYYRRPKK-VQRHRGYRDK-GTLPD---R-QR----VLRQ----SCLS------EYY--AEELKYL-------…
img2k_4542715	-------------------------------------------------------------------M-KL--T-----L--AR--E-----------H-LVAL---DL---AQRDKRDPTPSER---------RE--ITR----------------IINFWSKVY--N---------------DPN-V---------------------DDVSL-KNPL-S-E--RDVFLLCSS--CCPEI--IELT--FQ---L----LTLQG-QFSVNPESETSLLLGVWWHCPEI----F-R--V--L-LSEKGWNVRTDLTETLRNIRFRVRYYRRPKK-VQRHRGYRDK-GTLPD---R-QR----ILRQ----SCLS------EYY--AEELRYL-------…
img2k_4518520	-------------------------------------------------------------------M-KI--I-----L--AR--E-----------H-LVAL---EL---AQRDSRVPTSSER---------QE--ITR----------------IINFWSKAY--N---------------DPN-V---------------------NDVNL-KNPL-S-E--RDVFLLCSS--CCPEI--IELT--FQ---L----LALQG-EFSVNPESETSLLLGVWWYCPQI----F-R--L--L-LAEKGWNIRTDLTDTLRNIRFRVRYYRRPKK-VQRHKGYRDK-GTLPD---R-QR----VLRQ----SCLS------EYY--AEELRYL-------…
img2k_4508332	-------------------------------------------------------------------M-KL--T-----L--AR--E-----------H-LEAL---DL---AQRDKRDPTPSER---------RE--ITR----------------IINFWSKVY--N---------------DPN-V---------------------NDVSL-KNPL-S-E--RDVFLLCSS--CCPEI--IELT--FQ---L----LTLQG-QFSVNPESETSLLLGVWWHCPQI----F-R--V--L-LSEKGWNIRTDLTETLRNIRFRVRYYRRPKK-VQRYRGYRDK-GTLPD---R-QR----VLRQ----SCLS------EYY--AEELRYL-------…
img2k_4541054	-------------------------------------------------------------------M-KF--T-----L--AR--E-----------H-LVAL---DL---AQRDSRSPTRSEE---------RE--IIR----------------IINFWSKVY--N---------------DPN-V---------------------NDVTL-KNPL-S-E--RDVFLLCSS--CCPEI--IELT--FQ---L----LTLQG-EFSLNPESETSLLLGVWWYCPQI----F-R--V--L-LAEKGWNIRTDLTETLRNIRFKVRYYRRPKK-VQRHKGYRDK-GTLPD---R-QR----VLRQ----SCLS------ELY--AEELRYQ-------…
origOb_826	-------------------------------------------------------------------M-KL--N-----Q--LTLLN-----------G-LLSS---SR---SFVSERSLNTRER---------KE--INR----------------ILNSWSTSS--S---------------DRN-I---------------------QDYRL-ENYL-S-E--RDVFLLISS--LNPEI--IELT--LQ---I----LALQG-SFSLNPESEYSLLLGVIYFHPRL----L-P--I--L-LEEKNWKIQYDISQKLSEIKFRKIYLPRSKQ-PQRKRGYTDH-GSMKP---T-EE----RERL----IALS------DYY--AEQLQFE-------…
origOb_1366	-------------------------------------------------------------------M-FI--H-----L--GS--R-----------H-LQAF---YP---GSPGERPPTDRER---------KE--IAR----------------ILTVWAESY--Q---------------DPK-V---------------------SNVSL-KVYL-S-E--RDVFLLISS--LCPEI--IELT--FQ---V----LTLQG-DFSINPESETSILLGVFWKHPQI----F-R--V--L-LAEKGWKQRTDVSETLAKIRIWKDYHPRPIQ-SQRKRGYSDQ-GNLPD---I-QS----VLRG----KCLS------DYY--LEEWEYL-------…
origOb_1320	-------------------------------------------------------------------M-EL--TDLLLRI--KF--K-----------H-LKSL---KS----DSCRRSPNSREQ---------RE--IDR----------------IMDQWAKAY--L---------------DDN-V---------------------SEVKL-KKVL-S-E--RDIFLLLSS--NCPEI--IELT--LQ---L----LTLQP-DLKINSENMYSILLGIQYKYPEL----F-P--V--L-LAEKGWCVRTDVSETLAKVRIWKKFFRHPSR-QQHIRGYRDQ-GSLGN---S-QK----NLRQ----SCLT------QYY--VEQFEQM-------…
1442700	-------------------------------------------------------------------M-KL--T-----L--AR--E-----------H-LVAL---EL---AQRDSRSPTSSER---------QE--ITR----------------IINFWSKVY--N---------------DPN-V---------------------NDVTL-KNPL-S-E--RDVFLLCSS--CCPEI--IELT--FQ---L----LTLQG-EFSVNPESETSLLLGVWWYCPQI----F-R--T--L-LAEKGWNIRTDLTETLRSIRFKVHYYRRPKK-VQRHKGYRDK-GTLPD---R-QR----VLRQ----SCLS------EYY--AEELRYL-------…
img2k_4521497	-------------------------------------------------------------------M-KL--T-----L--AR--E-----------H-LEAL---DL---AQRDKRDPTPSER---------RE--ITR----------------IINFWSKVY--N---------------DPN-V---------------------NDVSL-KNPL-S-E--RDVFLLCSS--CCPEI--IELT--FQ---L----LTLQG-QFSVNPESETSLLLGVWWHCPQI----F-R--V--L-LSEKGWNIRTDLTETLRNIRFRVRYYRRPKK-VQRYRGYRDK-GTLPD---R-QR----VLRQ----SCLS------EYY--AEELQYL-------…
origOb_1304	-------------------------------------------------------------------M-RI--Y-----L--GP--Q-----------V-LKTL---QK---IQPGRRQPNESEK---------AE--LLR----------------ISSFWSKAI--Q---------------DPN-V---------------------DEISL-KTPL-S-E--RDVFLLCST--QCTEI--QELT--FQ---L----LTLQP-EFPLNLESETSILLGVLKNDPWI----F-E--T--L-LQEKGWSIRADVTDTLRNVRFRLHYFRRPKR-IQRHKGYRDK-GTLPD---P-QR----SLRQ----DCLS------DFY--DQEEVRL-------…
img2k_4547566	-------------------------------------------MSTRYNQASVRPHILTPPGKEVKGM-KL--T-----L--AR--E-----------H-LVAL---DL---AQRDKRDPTPSER---------RE--ITR----------------IINFWSKVY--N---------------DPN-V---------------------DDVSL-KNPL-S-E--RDVFLLCSS--CCPEI--IELT--FQ---L----LTLQG-QFSVNPESETSLLLGVWWHCPEI----F-R--V--L-LSEKGWNVRTDLTETLRNIRFRVRYYRRPKK-VQRHRGYRDK-GTLPD---R-QR----ILRQ----SCLS------EYY--AEELRYL-------…
img2k_4522120	-------------------------------------------------------------------M-KL--T-----L--AR--E-----------H-LVAL---DL---AQRDKRDPTPSER---------RE--ITR----------------IINFWSKVY--N---------------DPN-V---------------------NDVSL-KNPL-S-E--RDVFLLCSS--CCPEI--IELT--FQ---L----LTLQG-QFSVNPESETSLLLGVWWHCPQI----F-R--V--L-LSEKGWNIRTDLTETLRNIRFRVRYYRRPKK-VQRYRGYRDK-GTLPD---R-QR----ILRQ----SCLS------EYY--AEELQYL-------…
1599382	-----------------------------------------------------------------M-R-KG--G-----L--L---V-----------I-VWNDFSPK---------------QR---------TK--LFR----------------AIDAIKVRE--D---------------QVN-AD--L-RTKALQH-PG------SEVKI-RLPR-S-P--RLLLALHIIASELPVS--LRLE--ID---I----A-WTQLQSKLSIEEA----WKLTLLKDNWT---W-D--K--DGARFRSSRLADFICHALYKVRMGARYPRQPKK-HNRIRGYRDK-GTGSD---P-TR----PTGQ----WLNQ------EFL--VEHK----------…
img2k_2236200	---------------------------------------------------------------MYL-S-QE--F-----K--L---T-----------A-EN---------------------LD---------AV--TLQ----------------RLGVLRKAE--E---------------TCC-QK--L-LTAD-HS-RD------SQVYLHGLPT-T-P--FDTTCLYLIRELLPWN--FRMA--IE---S----M-VENKLESNDLSWR----SSFLTIYDRIC---L-F--Q--R-PNYLNGRVLPRVSSLCKQLNIELGKKPKAIR-AQRHRGYRDH-GSLPE---F-DK----QARQ----EANT------GFK--VSK-----------…
origOb_1013	---------------------------------------------------------------MYL-S-QE--F-----K--L---T-----------A-EN---------------------LD---------AV--TLQ----------------RLGVLRKAE--E---------------TCC-QK--L-LTAD-HS-RD------SQVYLHGLPT-T-P--FDTTCLYLIRELLPWN--FRMA--IE---S----M-VENKLESNDLSWR----SSFLTIYDRIC---L-F--Q--R-PNYLNGRVLPRVSSLCKQLNIELGKKPKAIR-AQRHRGYRDH-GSLPE---F-DK----QARQ----EANT------GFK--VSK-----------…
origOb_1363	-----------------------------------------------------------------M-Q-YS--E-----I--R---E-----------A-LI---------------------EN---------QN--FRN----------------L---CSKIE--K---------------RVS-DL--L-TQSSDHNLDN------TQLRV-FLPK-R-LSLRDLAILHLVGNELPVS--VRIE--VE---T----R-IERVRRSNDLEMR----SKLTKLLTNYL-----S--W--N-KRFLFSRVIPRVAFLLSEVQVILWRPSRPKK-TQRVRGYRDH-GSLCT---S-DR----QLLRD---LAD--------FE--RIKDSQK-------…
origOb_1427	-----------------------------------------------------------------M-Y-FS--E-----I--R---S-----------L-IL---------------------QD---------QN--FLK----------------L---RQGLD--E---------------QVL-S---L-TQRSLHNLDS------TQLIC-RLPK-R-MTDRELAYLDLIKMELPVL--LRIE--VE---T----R-KKKILNSKDIQRR----SGYSELVSNYF-----E--W--N-NRFLFGRVIPTILKLLSQVQIFLYQPSSPKQ-TQRVRGYRDH-GTLCT---S-DR----QLQRD---LAD--------LE--RIKDLEN-------…
origOb_1069	-----------------------------------------------------------------M-M-A---------F--L---E-----------N-SLE--------------------YC---------PK--ISA----------------RIERLFLIE--S---------------KIY-DR--L-IPLSEYH-PG------LELVVTGLPR-G-L--KDLILLYQIEHRLPEL--IAFE--IK---E----R-IRKSLKTKKREEL----KHFLDFEERLV---S-K--K--T-LREIKGRILPKVLTLLNKVSVNFKFPKAPRY-VNRPRGYKDK-GSTQS---N-ES----KNLN----KIAR------SVA--EEK-TSS--TM---…
origOb_1092	-----------------------------------------------------------------M-K-T---------F--L---S-----------G-LVE--------------------QD---------EK--ILL----------------RIRRLHEIE--S---------------EVL-TR--L-TPLSEYH-PG------LEVVITGIPR-K-I--EDLILLKVIENRLPFQ--IKIS--IT---E----K-LATQIRRLDLEGQ----QHFQEKLNGFV---AGE--V--D-DRELFGRRLPRLLWLLQRISVNFKFPKKPHY-SNRPRGYKDK-GSIQD---K-DQ----KNRN----QISR------DEA--EKK-FNE--QY---…
origOb_1097	-----------------------------------------------------------------M-K-QV--------F--L---E-----------K-ILL--------------------QD---------EQ--ISV----------------CREKLLKSE--L---------------RAY-DR--L-RTLSEYH-PG------LTVKVLGLPR-K-L--RDLMLLELVE-NLPFV--ISFE--IR---Q----R-VSEELGRKCKVEL----QHYQGLVARLR---S-P--M--T-DREVFGRRIPRLLYLLRRISVNLCFPKRPRF-TGRPRGYKDK-GSRLS---P-ES----KNLQ----RIDQ------SIR--EEK-FIR--EY---…
origOb_1086	-----------------------------------------------------------------M-R-QIP-N-----S--T---K-----------K-NL--------------------------------EQ--ISE----------------RLRKLETIE--S---------------EIY-DR--I-PHLSEYH-PG------IEVVVTGLPR-R-L--EDLLLLETVGERLPFT--IQTS--LR---E----K-TSQELRSKTKKEL----QHFLEIRKHFQ---EES--Y--S-DRELFGRRIPRLLLLLQRITVNFKYPKIPRP-PAFSRGYKDK-GSQQS---P-ES----KNMN----LIYR------DSQ--LEK-FQR--TY---…
origOb_1089	-----------------------------------------------------------------M-G-QVP-G-----N--T---R-----------K-IL--------------------------------EQ--IRA----------------RIVKLKTIE--S---------------EIY-DR--L-IPMSEYH-PG------IEVIVTGIPR-N-L--EDLLLLETVGERLPKS--IEIQ--IR---E----R-VSLVLRSKTKKEL----QHFLEIRKKFQ---DKL--Y--S-DRELFGRRIPRLLLLLQRISVNFKFRRKPRQ-PNRPRGYKDH-GSMQS---N-ES----KSKN----IVFR------DES--QEK-FRK--NY---…
origOb_1101	-----------------------------------------------------------------M-S-MLS-P-----A--V---R-----------R-VT--------------------------------EQ--IQS----------------SVERLEVVE--R---------------KMY-DR--L-TSQSEYF-PG------LEIIVTGLPR-K-L--RDLLLLQCVE-GLPFN--IEFT--IR---E----K-INWQLRSKNKEEL----QHFLELREKLL---SDN--L--T-EREIHGRMLPRILYLLKRIAVNLKFPRKPKQ-VERPRKYKDQ-GAKQS---N-AS----KNLN----QISR------DES--EKK-FRE--TY---…
origOb_1108	-----------------------------------------------------------------M-S-MLS-P-----A--V---E-----------R-LT--------------------------------EQ--IHA----------------SVERLEIVE--R---------------KMY-DR--L-IPLSEYH-PG------VNLVTTGLPR-K-L--RDLLLLQCVG-GLPFN--IELT--IR---E----K-IATQLKSKSKKEL----QHFLELRQRLL---SDD--I--S-DRELNGRMLPRILYLLKRIGVNLCFPKRPKF-QERPRGYKDK-GSMQS---P-AS----KNLN----QISR------DEH--EKK-FRE--SY---…
origOb_1449	-------------------------------------------------------------------M-KFD-S-----I--I---S-----------D-LK---------------------AD---------AN--FSK----------------L---MNILE--D---------------RSN-VL--V-ARPD------------SDFFLGGLPR-R-K--RDVFLLLLVAELLPKI--YRIE--LQLYRE----S-LVKK-RSYSLEER----IAFRTFSPERF---ATE--F--G-PHDYYGNLKNRILILINNLSFRKVRAPKPKK-IQRQRGYKDH-GSRTP---D-HVIGVKL------------------------------------…
origOb_1342	-------------------------------------------------------------------M-DQE-T-----I--I---K-----------F-LN---------------------TS---------AD--FAQ----------------S---VQRLE--S---------------IPS-VL--V-ARPD------------LNFRLAGLPK-R-K--KDIFLLFLVEDLLPEW--LQAE--LKVFRE----D-LLLQ-RRFSVLER----IEIRVANCNSI---AET--L--S-AHDFFGNSLNRILYLLDNLSYRKIRPAKPKY-VQRQRGYKDH-GSASP---S-HRAGVKK------------------------------------…
origOb_1492	-----------------------------------------------------------------M-S-HFE-N-----L--S---A-----------Y-LF---------------------KK---------TD--FQS----------------R---VERLE--G---------------RSN-VL--I-APSDPGI-SRYWSETPHEIYLVGLPR-K-L--KDIQLILLLVDLLPKDSNTRFY--LKSFQD----F-IYKS-RRFTLKER----IDLRLFSAREF---LEQ--R--H-PREIFGNIAKRLLYLLDKLKFKRKTTLKVVY-PQYHRGYKDQ-GSLSK---V-GT----S------------------------------------…
origOb_1413	---------------------------------------------------------------------MYNLE-----F--L---N-----------A-VR---------------------RD---------SN--FAE----------------T---QNKLV--H---------------RSK-VP--I-TPRFE-----------SELRLVGLPK-K-K--MEIVALLLVIDLVPIE--FQVY--LKLWKQ----D-LTES-RKYTLRDR----ILFQT-SPDVL---LSG--Y--H-PREIFGNLVPAALKQLASLRFIWLEQRKAVR-QQRIRGYRDH-GSMKS---F-EE----A------------------------------------…
img2k_6333132	----------------------------------------------------------------M--K-SFD-N-----F--I---S-----------T-LK---------------------KK---------AN--SQG----------------L---LTKLE--G---------------RSY-VR--I-APTDE-----------SEVILRGLPR-R-Y--SDILVLLLVQSLIPSA--MMPD--FLLWKS----H-LRTQ-RKWALDQR----ILFRTFDPEKE---ILK--F--H-SREIYGNLIPRALKLLGDLKYHKVRLSSVNY-PERQRGYTDQ-GSAAP---Y-DK----R------------------------------------…
img2k_6354371	----------------------------------------------------------------------------------------------------------------------------------------------------------------------------------------------------------------------------------------------------MMPD--FLLWKS----H-LRTQ-RKWALDQR----ILFRTFDPEKE---ILK--F--H-SREIYGNLIPRALKLLGDLKYHKVRLSSVNY-PERQRGYTDQ-GSAAP---Y-DK----R------------------------------------…
origOb_1272	----------------------------------------------------------------MN-K-NFD-N-----F--I---S-----------Q-VR---------------------EK---------AE--FQG----------------L---LTKLE--G---------------RSD-VR--I-TPTFE-----------NEVFLSGLPR-R-Y--HDILILLLVQNLIPKA--MKPD--FLLWKS----H-LVSQ-RKWTLEQR----VLFRTFDPEKE---ILR--F--H-PREIFGNLVPRALKLLGDLRYHKVRTTSVKY-PQRKRGYTDQ-GSAAP---Y-DK----S------------------------------------…
img2k_8361444	----------------------------------------------------------------M--K-SFD-N-----F--I---S-----------T-LK---------------------KK---------AN--SQG----------------L---LTKLE--G---------------RSY-VR--I-APTDE-----------SEVILRGLPR-R-Y--SDILVLLLVQSLIPSA--MMPD--FLLWKS----H-LRTQ-RKWALDQR----ILFRTFDPEKE---ILK--F--H-SREIYGNLIPRALKLLGDLKYHKVRLSSVNY-PERQRGYTDQ-GSAAP---Y-DK----R------------------------------------…
img2k_8383799	-----------------------------------------------------------------M-K-LFD-N-----F--I---S-----------H-IV---------------------KK---------AT--NQE----------------L---LKKLE--G---------------RSY-VR--I-APTDT-----------TEVILRGFPS-R-Y--NDILILLLVQNLIPTA--MMPD--FLLWKS----H-LVTQ-RKWALDQR----ILFRTFDPEKE---ILR--F--H-SREIFGNLVPRALKLLGDLKYHKVNLSSVNY-PERQRGYTDQ-GSAAP---Y-NK----R------------------------------------…
origOb_1627	------------MKG-------------------------------------------SETMST-F-N-QYN-D-----F--I---E-----------Y-IK---------------------KT---------PQ--FEL----------------F---LHKQA--G---------------RGN-VR--I-TPTF------------PEFYLAGFPK-N-Y--KDIVILLLVQELVPVE--YSYE--MELWKD----H-LVSQ-RKWTLDQR----ILFRTFSPTTE---IKK--F--H-PREIYGNIIPRAIKLLTRIRYKRLRAQHINK-PQRKRGYTDQ-GSAAP---F-DK----R------------------------------------…
img2k_8398368	-----------------------------------------------------------------M-K-LFD-N-----F--I---S-----------H-IV---------------------KK---------AT--NQE----------------L---LKKLE--G---------------RSY-VR--I-APTDT-----------TEVILRGFPS-R-Y--NDILILLLVQNLIPTA--MMPD--FLLWKS----H-LVTQ-RKWALDQR----ILFRTFDPEKE---ILR--F--H-SREIFGNLVPRALKLLGDLKYHKVNLSSVNY-PERQRGYTDQ-GSAAP---Y-DK----R------------------------------------…
img2k_6369628	-----------------------------------------------------------------M-K-SFD-N-----F--I---S-----------T-LK---------------------KK---------AN--SQG----------------L---LTKLE--G---------------RSY-VR--I-APTDK-----------SEVILRGLPR-R-Y--SDILVLLLVQSLIPSA--MMPD--FLLWKS----H-LRTQ-RKWALDQR----ILFRTFDPEKE---ILK--F--H-SREIYGNLIPRALKLLGDLKYHKVRLSSVNY-PERQRGYTDQ-GSAAP---Y-DK----R------------------------------------…
386927	-----------------------------------------------------------------M-S-MYN-D-----F--I---E-----------H-IK---------------------GK---------PQ--FQQ----------------I---LARTG--G---------------RSD-VR--I-TPTF------------PECIVTGLPK-T-Y--NDIIILLLVQDLLPEE--FSTE--MKLWKD----H-LVSQ-RKWTLDQR----ILFRTFSPSME---LQK--F--H-MREIYGNIVPRALKLLANIRYKRLRAQHVNT-PQRKRGYTDQ-GSAAP---Y-DK----K------------------------------------…
origOb_1244	---------------------------------------------------------------------MFN-D-----F--I---S-----------I-VR---------------------DK---------AS--RSG----------------L---LTQLE--G---------------RSD-VR--I-APTSF-----------NEVFLSGLPR-R-Y--RDILTLLLVEDLIPEA--MKPD--FQLWKS----H-LVTQ-RKWSLDQR----VLFRTFDAARE---IEK--F--H-PREVYGNLVPTALKLLGKLRYRKVTPKSVKY-PQMKRGYTDQ-GSAAP---Y-DK----K------------------------------------…
382941	-----------------------------------------------------------------M-N-IFN-H-----F--I---E-----------V-IK---------------------GK---------PQ--FQL----------------F---LKEQE--G---------------RSD-VR--I-TPTF------------PEIIVTGFPK-S-Y--NDIIVLLLVQNLVPEE--FQAE--LKLWKD----H-LVSQ-RKWTLDQR----ILFRTFNPQEE---ILK--F--H-PREIFGNFVPRALKLLVNIRYKRLRTQHVNY-PQRKRGYTDQ-GSAAP---Y-DK----K------------------------------------…
1993540	----------------------------------------------------------------------------------------------------------------------------------------------------------------------------------------------------------------------------------------------------MRPD--FQLWKF----H-LVSQ-RKWTLEQR----ILFRTFVPAKE---IQK--Y--H-PREVYGNLVPTALKLLGRLKYHKVRTESVKY-PQRKRGYTDQ-GSAAP---F-DK----S------------------------------------…
img2k_8358833	-----------------------------------------------------------------M-K-LFD-N-----F--I---S-----------H-IV---------------------KK---------AT--NQG----------------L---LKKLE--G---------------RSY-VR--I-APTDT-----------TEVILRGFPS-R-Y--NDILILLLVQNLIPTA--MMPD--FLLWKS----H-LVTQ-RKWALDQR----ILFRTFDPEKE---ILR--F--H-SREIFGNLVPRALKLLGDLKYHKVNLSSVNY-PERQRGYTDQ-GSAAP---Y-DK----R------------------------------------…
367796	-----------------------------------------------------------------M-N-IFN-H-----F--I---E-----------V-IK---------------------GK---------PQ--FQL----------------F---LKEQE--G---------------RSD-VR--I-TPTF------------PEIIVTGFPK-S-Y--NDIIVLLLVQNLVPEE--FQAE--LKLWKD----H-LVSQ-RKWTLDQR----ILFRTFNPQEE---ILK--F--H-PREIFGNFVPRALKLLVNIRYKRLRTQHVNY-PQRKRGYTDQ-GSAAP---Y-DK----K------------------------------------…
1440504	-----------------------------------------------------------------M---NLD-D-----F--I---S-----------F-TR---------------------KK---------AK--SRN----------------L---LNQLE--G---------------RSD-VR--I-TPTYT-----------DEYYLAGLPR-R-Y--KDILILLLVEDLIPAN--MKFD--FLLWKE----H-LVTQ-RKWSLDQR----ILFRTFSPSRM---IQN--Y--H-PREVYGNLVPRALKLLGNLKYHKVRQPKAII-PQRKRGYTDQ-GSAAP---Y-DK----K------------------------------------…
origOb_1545	-----------------------------------------------------------------M---FFD-D-----F--L---D-----------H-IR---------------------KK---------AT--TLG----------------V---LTTLE--G---------------RSD-VR--I-APTYT-----------GEIFLSGLPR-R-Y--NDILILLLVEDLIPTN--MKFD--FQLWKE----H-LVAQ-RKWTTDQR----ILFRTFDPRRM---IEN--Y--H-PREVFGNLVPRALKLLGSLKYHKVRQHKVEE-PQRKRGYTDQ-GSAAP---Y-DK----T------------------------------------…
366473	-----------------------------------------------------------------M-N-IFN-H-----F--I---E-----------V-IK---------------------GK---------PQ--FQL----------------F---LKEQE--G---------------RSD-VR--I-TPTF------------PEIIVTGFPK-S-Y--NDIIVLLLVQNLVPEE--FQAE--LKLWKD----H-LVSQ-RKWTLDQR----ILFRTFNPQEE---ILK--F--H-PREIFGNFVPRALKLLVNIRYKRLRTQHVNY-PQRKRGYTDQ-GSAAP---Y-DK----K------------------------------------…
img2k_8408381	-----------------------------------------------------------------M-K-LFD-N-----F--I---S-----------H-IV---------------------KK---------AT--NQE----------------L---LKKLE--G---------------RSY-VR--I-APTDT-----------TEVILRGFPS-R-Y--NDILILLLVQNLIPTA--MMPD--FLLWKS----H-LVTQ-RKWALDQR----ILFRTFDPEKE---ILR--F--H-SREIFGNLVPRALKLLGDLKYHKVNLSSVNY-PERQRGYTDQ-GSAAP---Y-DK----R------------------------------------…
origOb_1657	-----------------------------------------------------------------M-S-IFN-D-----F--I---E-----------H-IK---------------------GK---------PQ--FAL----------------Y---LHKQE--G---------------RSD-VR--I-TPTF------------PECIVTGFPK-S-Y--NDIVVLLLVQDLVPEE--FQFE--MELWKD----H-LVSQ-RKWTLDQR----LLFRTFSPSME---ILK--Y--H-PREIFGNIVPRALKLLARIRWKRIRAQHVNT-PQRKRGYTDQ-GSAAP---F-DK----Q------------------------------------…
origOb_1470	-----------------------------------------------------------------M-SQKYD-D-----F--V---R-----------H-LK---------------------KN---------TT--FRA----------------R---MNELE--G---------------RIN-VL--I-TPTGL-----------KEYRLVGVPK-K-K--NDLIILLLVKDLFPDF--YKVE--LALLQD----H-LVKQ-RKWTLRDR----IFFRTFYAPSV---IEN--Y--H-TREIYGNIVTRALILLSRIKLIPIRPTIVQY-PQFQRGYKDQ-GSAAP---Y-DK----R------------------------------------…
389588	------------MQSLSTKHSKRMPSKTVTVPPHGGLRFGSLESANFEEKVFSTTLSYNERMVKLM---NFS-N-----F--I---E-----------A-CQ---------------------RK---------AT--SQG----------------L---LTKLE--G---------------RSY-VR--I-APTDE-----------SEVILRGFPR-R-Y--KDIVLLLLVSDLIPAA--MQPD--FHLWKS----H-LVSQ-RKWTLQQR----ILFRTFDVSKE---IQK--Y--H-PREVFGNLVPRALKLLGDLKYHKVNLSSVNY-PERQRGYTDQ-GSAAP---Y-DK----K------------------------------------…
361390	-----------------------------------------------------------------M-S-MYN-D-----F--I---E-----------H-IK---------------------GK---------PQ--FQQ----------------I---LARTG--G---------------RSD-VR--I-TPTF------------PECIVTGLPK-T-Y--NDIIILLLVQDLLPEE--FSTE--MKLWKD----H-LVSQ-RKWTLDQR----ILFRTFSPSME---LQK--F--H-MREIYGNIVPRALKLLANIRYKRLRAQHVNT-PQRKRGYTDQ-GSAAP---Y-DK----K------------------------------------…
origOb_1257	-----------------------------------------------------------------M-K-VFD-N-----F--I---S-----------Q-VR---------------------EK---------AN--FQG----------------L---LTKLE--G---------------RSD-VR--I-TPTYE-----------GEIFLSGLPR-R-Y--NDILILLLVEDLIPKA--MKPD--FLLWKS----H-LNAQ-RKWTLEQR----ILFRTFVPQNE---IEK--F--H-TREVFGNLVPRALILLGNLRYHKVRTTSVKY-PQRKRGYTDQ-GSAAP---Y-DK----S------------------------------------…
391925	-----------------------------------------------------------------M-S-MYN-D-----F--I---E-----------H-IK---------------------GK---------PQ--FQQ----------------I---LARTG--G---------------RSD-VR--I-TPTF------------PECIVTGLPK-T-Y--NDIIILLLVQDLLPEE--FSTE--MKLWKD----H-LVSQ-RKWTLDQR----ILFRTFSPSME---LQK--F--H-MREIYGNIVPRALKLLANIRYKRLRAQHVNT-PQRKRGYTDQ-GSAAP---Y-DK----K------------------------------------…
img2k_4547303	-------------------------------------------------MPSKLRRAHSRGGDRPV-S-N---------I--V---R-----------L-IS---------------------HS---------PE--LRE----------------ELEALRQRV--Y---------------RQN-EL--L-IPKVTEH-PGC-----WELKI-VLPR-K-H--RELLMLSAIQQYLPRQ--VRVE--VE---S----L-VNR--VRVSPDEL----PRLTRLVDSLSG--I-H--Q--N-DRFLFGRILPEMVDTVRSIRVFLSGTRRPKK-KSRPRGYRDH-GSMQP---E-SV----KLRR----EADR------VGYILAEK-ERA--VK---…
img2k_6936180	-------------------------------------------------MPSKLRRAHSRGGDRPV-S-N---------I--V---R-----------L-IS---------------------HS---------PE--LRE----------------ELEALRQRV--Y---------------RQN-EL--L-IPKVTEH-PGC-----WELKI-VLPR-K-H--RELLMLSAIQQYLPRQ--VRVE--VE---S----L-VNR--VRVSPDEL----PRLTRLVDSLSG--I-H--Q--N-DRFLFGRILPEMVDTVRSIRVFLSGTRRPKK-KSRPRGYRDH-GSMQP---E-SV----KLRR----EADR------VGHILAEK-ERA--VK---…
origOb_1248	-----------------------------------------------------------------M-S-N---------I--G---R-----------L-IS---------------------HS---------PE--LRE----------------ELEALRQRV--H---------------RQN-EL--L-IPKVTEH-PGC-----WELKI-VLPR-K-H--RELLMLSAIQQYLPRQ--VRVE--VE---L----L-VNR--VRVSPDEL----PRLTRLVDSLSG--I-H--Q--N-DRFLFGRILPEMVDTVRSIRVFLSGTRRPKK-KSRPRGYRDH-GSMQP---E-SV----KLRR----EADR------VGHILAEK-ERA--VK---…
origOb_1162	---------------------------------------------------------------------M---I-----K--R---Q-----------L-VK---------------------NN---------LYKLIID----------------RFSSLSSKE--E---------------ELY-LR--L-STTAPYH-PR------RALHV-KLPK-T-L--RKLWALWVRREQLPAR--VRIE--IE---R----T-FEA---KVA-KSS----PSELQQLAKLNSYLE-P--P-RN-ERFLNGRFNELLLKSLLEVQIYLSDPKRPKR-KVRRRGYRDGRGSGKANSLS-ER----KARI----EAEE------IAR--REKQ--Y--LY---…
origOb_1215	-----------------------------------------------------------------M-S-----------S--I---Q-----------L-LQ---------------------NN---------LK--VRR----------------RLSQLASAE--E---------------RCH-RT--L-STNVGYH-PG------REVRI-KVPR-S-L--RKLTLLFVCKEQLPVT--LRLE--VQ---E----K-WDA---MVR-HSD----SISLEQVDKIRTYLK-C--P--T-SRWTKGRGVELLLQALEECVFLIREPRTPKR-TARPRGYTDGRGSSSEHSRL-TL----SARR----KAAE------EFL--QSKQ--N--LY---…
origOb_1180	-----------------------------------------------------------------M-K-F---F-----V--E---Q-----------A-IK---------------------NN---------LT--LVS----------------KLESLAAVE--E---------------RLY-RT--L-STSSVLH-PQ------QTIRI-NLPR-N-L--RKLAILFEIREVLSYG--VRVE--VE---Q----Q-YDS---KMA-HIS----KEELVQLSKLTCYLQ-N--PIVS-ARWIQGRLSQLILESLEEIRISIRSPRRPKR-LVRRRGYTDGSGQSTEQSRL-DR----SART----QADE------AGR--SEKK--Y--LY---…
origOb_1630	----------------------------------------------------------------------M--F-----S--K---D-----------Y-LN---------------------QH---------PE--VQR----------------RIKKIQKSI--D---------------SSRELL--G-STLSQYH-PG------AYLFF-KFPR-K-G--RELIAISVVKDQFDID--FQLK--VE---D----S-LQG--RKLL-T-N----KEMSEFDDAIF---F-T--Q--N-PRAYKGRYLLILLHALENFEVQIRYPKKPKK-KTRPRGYKDK-GSKRS---S-ED----FART----EASI------KSD--EQK-YVD-------…
origOb_1375	-----------------------------------------------------------------M-K-PL--F-----S--R---D-----------Y-LC---------------------ND---------LV--VEY----------------HLRRLSLQR--E---------------EKH-IL--L-TSQVLYH-PG------IQVRL-RLPR-R-P--KDLILLHVIVKLLDMD--IQLE--LE---E----K-V----NRLLAH-D----QNLIDYDDSFN---W-N--T--N-TRAIRGRYLYRLRWLLQHMEWYLWRPKKPKR-TQRPRGYKDH-GSASS---V-SL----KAQR----EAHR------EAF--SEE-EIRYKEM---…
origOb_1466	-----------------------------------------------------------------M-K-PE--F-----S--Y---I-----------Y-LQ---------------------AN---------SK--VQN----------------RIRKLAKQR--T---------------QLS-EF--AHQNPDRVP-PG------SEIRL-KLPK-K-P--KDLILLSTIRGLLDID--VQLD--LE---D----K-T----RTLTSK-N----PFLKDFEDKVN---W-S--T--N-SRAIKGRYLERLLLLLSRMQWYRWERPQPKK-TQRPRGYTDH-GSRSS---P-SV----RARR----QANE------TGK--SSE-ELE---V---…
origOb_1411	-----------------------------------------------------------------M-K-PE--F-----G--R---V-----------L-LQ---------------------KD---------KN--VLK----------------QIRRLDRQH--Q---------------KIL-DL--T-RTPGWYH-PG------YNIHL-KFPR-L-P--KDLLLLSAVNELFEVD--VRTE--IR---E----R-A----ATILER-D----PKLLDYSDRVE---W-S--L--N-KRAIKGRYLPRLLQILQRLEWRIWLPRSPKG-RNRPRGYSDQ-GSRRP---V-SS----VARE----RANR------RVH--HVD-EIE--DW---…
origOb_1478	-----------------------------------------------------------------M-K-PE--P-----S--R---S-----------L-LL---------------------RD---------KE--VLR----------------QLERISKQR--L---------------KKD-QT--T-RTKDWYH-PG------WQLRL-WLPK-N-P--KDLILLNVVSQFLDLD--VQVE--LE---E----K-V----NKLVSR-D----ENLASFDDNVN---W-S--P--N-LRAINGRYLPRLIGILRKLEFFFWFPKEPKR-KQRPRGYTDQ-GSRVD---Q-ST----KARR----EAQE------EYY--ATP-EIE--EF---…
origOb_1425	-----------------------------------------------------------------M-K-PE--F-----S--K---T-----------L-LS---------------------EN---------LE--VKR----------------QMARLSRQK--D---------------KRV-QL--T-RAPDWYH-PG------WELKLVRLPK-K-P--KDLLLLSVISELFELD--TRDS--LE---N----R-A----CNLIMS-N----LFLCDYLDRVT---W-S--L--N-KRAILGRYLPRLIRILQNLEWKIVFPRKPQA-TNRPRGYTDQ-GSRSDP--V-NP----EPRL----PKGQ------KTL--DQE-AIE--HW---…
origOb_1506	-----------------------------------------------------------------M-I-PE--F-----S--K---T-----------L-LG---------------------NS---------RE--VKK----------------HLKRLSAQR--E---------------EKL-SL--A-TPKGWYR-PG------WELEL-RLPR-K-P--KELLLLSAISEFLDVD--VQVR--VE---E----R-V----QKIV-R-N----PFLADFHDRIL---W-S--I--N-PRASRGRYLPQLVQILQRLQWQFRKPRRPKQ-SNRPRRYTDQ-GSRSN---V-SL----SARR----RANA------EFY--TEP-KIT--HW---…
origOb_1511	-----------------------------------------------------------------M-K-PE--F-----S--T---T-----------L-LN---------------------SN---------LS--IQN----------------LVQKLNDEH--L---------------KCLNAL--A-EPKALG--TR------LFVKI-CWPR-N-P--KDIILLSVVAQLFDIS--LQID--LE---E----R-T----AKLT-R-N----PILKDYEDKVS---W-S--T--D-SRMIRGRLIPRLEELLRRMRILLQRLPMPQK-QQRVRGYRDQ-GSAQE---F-ET----KARH----EANL------AGL--EEKALRE--QW---…
origOb_1352	-------------------------------------------------------------------M-TE--F-----S--N---T-----------L-LR---------------------EN---------RQ--VRN----------------LTFSFNKKV--E---------------IFRKRL--L-APHVLYP-PN------SVLHV-SWPR-R-G--RDLILLSTIAPLFDVG--IQLE--LS---E----R-I----EKLL-H-D----PNLRDYEDKVQ---W-S--L--D-RRAVLGRYLPRLVELLKKVRVSILQPVQPKK-QNRIRGYRDK-GSLRK---L-ED----KARL----SAER------AGL--ELNRDLA--KW---…
origOb_1373	-------------------------------------------------------------------M-----F-----S--K---N-----------L-LC---------------------ED---------AS--VQK----------------LALSFNRKR--M---------------ELRERL--L-STPVLYP-PN------SGLRT-KLPG-R-G--RDLILLSMVTGLFEED--IQLD--IS---E----K-V----EKLL-R-D----PHLRDYEDKVH---W-S--T--D-QRAVRGRYLPRLILLLKELRVDILQPKRPRT-QNRFRGYRDK-GVIGQ---P-GS----RARA----EADR------VGL--EDEAYLT--QW---…
origOb_1317	-------------------------------------------------------------------M-PE--F-----S--N---T-----------L-LR---------------------ND---------PK--VQS----------------LIEKFNAKL--L---------------ELRERL--L-TPTVLYP-PN------SEILI-NFPK-R-G--RDLILLSVVKDLFDVG--VQLD--IS---E----K-T----EKLL-Q-N----PNLRDFEDKVQ---W-S--L--D-RRAIKGRYLQRLIQILQELRAFLVQPRRAKR-KSRIRGYRDH-GAIGQ---P-GS----QARQ----EADR------IGT--EDEEFIT--QW---…
origOb_1139	-----------------------------------------------------------------M-L-N---L-----T--S---S--------------K---------------------DF---------KE--IIS----------------RVQELDEIY--D---------------RQN-AR--L-STKVLEH-PG------LYLKI-VGLS-WKP--KILWYFMQVEEILPAW--LVVE--VD---E----R--ARK-IKLTSLEK----EALSERILKFR-----N--P--N-QRTLNN-VASVLKYHLQRIRVYLCQPKSPKRLPERPRGYKDH-GSMRE---F-AS----VIRS----RSNA------LGS--QEMEIFD--LF---…
origOb_1093	-------------------------------------------------------------------M-T---I-----W--S---N-----------I-VE---------------------GS---------PV--IAR----------------ELRRLARLE--E---------------ELQ-AR--L-SPQSLYH-PG------LRVVI-KFPT-RKQ--RDICILWMTREFLPVT--IRVE--VE---N----L-FARN-SKLHWRER----EILLSFRDKFL---V-K--Q--D-ARFLNGRAKERLIWLLQNIRLNLCFPRRPKT-TLRPRGYRDH-GSMRN---E-AL----SARL----AADL------AGS--RAEAERN--SY---…
1420242	-------------------------------------------------------------------M-I---V-----Y--H---E-----------I-VA---------------------NS---------PV--IAR----------------ELRRLASLE--E---------------QLQ-AR--L-IPQSEYH-PG------LRVGI-KFPT-RKM--RDYVILWEARQFLPIT--IRLE--VE---N----L-FARH-SKLHWKER----EILLSFRDKFL---V-K--Q--D-ARFLNGRAKERLLWLLQNIRINLIYPKKPKT-TQRPRGYKDH-GSMRN---E-DV----SARL----AADL------RGY--REVAERN--QY---…
origOb_1115	-------------------------------------------------------------------M-N---L-----L--I---D-----------L-VK---------------------TN---------QP--IQC----------------RINELAKLE--T---------------DCQ-AR--L-IPQSEYH-PG------LIYHI-KLPT-ESM--RDVELLYQIRQLLPIT--IRMK--IE---E----S-YQGI-SKLYWKDK----EALSYFRDNIT---W-R--A--T-SRFLNGRVLGRIVFLLKGIRLNLILPRKPKM-INRPRGYKDH-GSMRN---E-QA----DFRL----AADQ------RFY--REKVERE--LY---…
origOb_1109	-----------------------------------------------------------------M-S-E---L-----L--K---R-----------Y-VS---------------------SS---------SP--ILS----------------RIRDLAERV--E---------------ALE-NR--L-IPQSEYH-PL------LDIKI-KFPT-KSI--RDLLYLVEIREILPVR--IQME--TW---E----F-EKRF-FKLDWKTR----VALSTFRDKIL---F-V--E--D-PRFLTGRALPRIEWILKNIKVNLVAPRKPKF-KSRSRGYKDH-GTMRE---P-NV----SPRS----AADA------QFE--REKEMNE--HH---…
origOb_1134	-----------------------------------------------------------------M-S-E---L-----L--E---R-----------Y-VR---------------------NC---------PP--ILH----------------RIGELGRIE--M---------------NLQ-LL--L-SSVSEYH-PG------SDLIV-KLPR-K-L--KDLCILYEMRNLLPIM--IRMA--VE---E----S-YQVI-NKLDWKAR----IALLSFQDMIT---W-K--E--D-PRFLNGRVLGRALSILREIRVNLRRPKLPKK-GNRPRGYKDH-GSVKE---M-ES----IARQ----LADQ------EFF--VEKEEQQ--LH---…
origOb_1098	-----------------------------------------------------------------M-I-HG--V-----S------------------S-AL---------------------DE---------EK--IAS----------------LVSRLESKY--R---------------TIS-TT-RL-TPVSEYH-PG------VFVAYSGLPK-K-M--KALVLLYRALEFHVGS--LSLE--VC---L----A-YETRISKLKGKEL----EYFLAWSDKIR-----GI-I--D-KRFFEGRLLPRIQYLLRKIRVNLHYPKRPRK-IQRPSGYKDK-GSMRE---L-GV----RERN----EAVP------DYE--TEKTLNA-------…
origOb_1066	-----------------------------------------------------------------M-A-HS--S-----I------------------S-ES---------------------LR---------YQ--ITV----------------QANKLAKLY--S---------------TLS--Q-RL-IPVSQYH-PG------VSIQIKLPSR-K-L--RDLIILQFA-PVNLGE--FHLI--LW---NEYGKQ-TQDRISKLTGKEL----ECYLDWKDKIL---Y-SE-F--D-SRLYQGRVFPRILWLLQNLKLNLSYPRQPKR-TERPRGYQDD-GSMRD---D-QI----RFRA----EADR------ENE--VEKILGA-------…
origOb_1135	-----------------------------------------------------------------M-N-LA--------L--H---Q-----------L-VN---------------------AD---------EK--ITK----------------RLSVLAQSH--R---------------NLL-GR--L-IPMSEYH-PT------IEVRVSGIPR-S-P--KDLLLLLVASPALEPF--ITFE--VA---Q----I-WARDFSKLKAKEL----KYYLEFADKIV---K-G--T--D-QRFLKGRAVPRIRQLLEDIRVNFWFPKKTIS-TQRVRGYKDH-GSMQS---E-ES----RVRR----KAIP------DPL--VEKILRA-------…
origOb_1120	-----------------------------------------------------------------M-N-FA--------L--V---E-----------C-CH---------------------FD---------EQ--IVK----------------SLAKLKASY--L---------------NLS-NR--L-SPLSEYH-PN------LAIRTIGLPR-S-T--KKLALLVSIEPMLPRH--IAFE--VM---E----V-WKDRLSKLRGKEL----EYFLAYFDKCL---S-S--K--D-PRYLKGRAVAELRTMLKAIRVNFVYPKRPKKLAERFRGYKDK-GSMQS---L-ET----KVRQ----RAMP------DSE--TDKVLRS-------…
origOb_1123	-----------------------------------------------------------------M-N-KF--------S--E---T-----------Q-KA---------------------LL---------RQ--IIH----------------RTETLNRML--S---------------EHY-DR--L-IPMSEYH-PG------IDVIVTGLPK-N-L--KDLSLLVTVQ-GLGKV--ITST--IL---T----R-YETAISMLRGAEL----RYFATYKDKMI---S-SSTT--Q-DRQFWGRTLPRLLFLLHRVNVNFKYPRRSRT-TQRPRGYKDH-GSMQS---N-DA----KARG----RAIP------DYE--TEKTLRS-------…
origOb_1127	-----------------------------------------------------------------M-T-TA--N-----K--E---K-----------K-LL---------------------LL---------NQ--IQK----------------RIGKLEKSY--L---------------SLS-SR--L-IPLSKYH-PG------TRIMFTGIPR-D-L--KSLFYLHQMFHGDEGV--ISFE--IS---E----R-WQSAFSKLQGEEL----KYYLTFVDKNS---G-D--V--P-DREFLGRILPRILELLMSIKVNFRKPSIPKQ-NSRPRGYKDQ-GSMQP---L-ES----KARN----QANR------ESP--EEKILRS-------…
origOb_1126	-----------------------------------------------------------------M-T-KT--S-----Q--D---K-----------V-ET---------------------LL---------DQ--IQR----------------RIGKLESSY--E---------------SLS-TR--L-IPLSKYH-PG------TTLTVQGIPR-K-L--KDLCMLQKLLQDDEGV--IAFE--IS---Q----R-WQLGFSKLKGKEL----EYYLTFADKMT---S-D--V--P-ERELLGRILPRILWMLKRISVNFKYPKKPRK-VERPRGYKDQ-GSERD---E-EA----AVRN----QANR------ESP--EEKILQS-------…
origOb_1151	-------------------------------------------------------------------M-KE--S-----I--D---E-----------L-EP---------------------IV---------GQ--IVR----------------RIEDLVESY--R---------------LVS-ED-RL-IPQSEYH-PG------TRVIVTGIPR-K-M--KDLFLLLQVK-DLPEF--ISTE--VE---Q----R-WSSILAKLKGKEL----EYYLRYADT-----N-LE-Q--N-QRFLWGRALPRILHLLYQIKVNLHYPRRPNY-TNRPRGYKDH-GTKQS---A-EQ----KARN----RAIP------DSR--TEKVLRA-------…
origOb_1026	-------------------------------------------------------------------M-KR--N-----Q--S---S-----------P-EG---------------------IL---------VK--MTK----------------RISRLQETF--E---------------RLQ-RRLSF-SPLSKYH-PG------LTVRVTGIPR-K-M--KDQILLLQLD-DLPQF--IRLE--VS---E----K-WAASFAKLRGQEL----EYYLNRADTLD---A-LS-H--N-PRFMRGRALPRIEQLLGKISVNFIYPKKPAS-STRPRGYKDK-GSMPD---PRRT----SSVPSLESNAI-------WAQ--GQKTLRS-------…
origOb_1068	-------------------------------------------------------------------M-KE--I-----IGKP---S-----------Y-EM---------------------LF---------EK--ILK----------------LVSSLEASY--R---------------SLS-ERLSL-SPLSEYH-PG------TTVVLTGLPR-K-L--KDLYLLLQID-NLPEF--IRLD--VE---H----L-WEASFSTLKGREL----KYYLDFQIRME---H-NS-T--N-DRWLRGRAIQRILFLIERIKVNLRYPKKPAK-TQRPRGYKDK-GSLPE---TPET----KIRCNLD--AM-------GQR--VRKTLRA-------…
origOb_1410	-----------------------------------------------------------------M-D-VR--V-----K--M---T-----------K-EK---------------------YL---------QA--ISK----------------RLKFLADLE--R---------------QLN-SR--L-STKSRYH-PG------CEIRW-RLPR-S-P--RNLFLLTVLKNQLPSS--IRID--VE---E----R-WRLMKSTLSLKEA----THLRELNDIFT---G-IQ-P--N-LRFLNGRAPELFLRALRKVSGSLVLPKEPQL-KPRPRGYRDK-GTWTD---K-SV----AARR----ASE-------LEA--AQKKLED-------…
origOb_1091	---------------------------------------------------------------------MV--S-----K--I---T-----------N-TK---------------------YK---------EQ--IEQ----------------RVARLAKIE--S---------------EIY-DR--L-IPRSQYH-PA------IDVTVTGIPR-S-L--KDLALLHSVSEYLSPL--CRYI--IK---D----K-WERSVSRLRGKEL----KHFTLYREKLE---S-HR-F--N-PRFINGRLAERLSFLLLQMTVNFIFPKKPVQ-VQRARGYRDH-GSEQS---T-ES----KIRK----SAN-------AAG--VQKKLDG-------…
