# Supplementary material for: Identification of hot spring Obelisk-like RNA replicons and expanded diversity of the Obelisk superfamily
Source: Nat Commun. 2026 Apr 20;17:3041. doi: 10.1038/s41467-026-71096-6 (PMC13096302; doi:10.1038/s41467-026-71096-6)
Supplement: Supplementary file 6 — Source data [file 41467_2026_71096_MOESM6_ESM.zip › Source_data_fig/Fig.S4__alignments_for_SeqLogo/O11__test.71.sr]

origOb_1387	----------------------------------------------------------------------------------------M-------------------R--------------------------------------------------------------------------------------------T---------------------------R------------Q----------I--V-------L------N-------S-R-T--------R---N-------Y---V------------------------SQLEET---T---A-----EFIRLDSER-------------------------R----R-------…
1784492	--------------------------------MSFY---QRFRKK------------------------------------------------------------------------------------------------------------------------------------------------------------------------------------------------------------------------------------------------------------------------------------------------AVKMSK---I---F-----E---------------------------------E----E-------…
origOb_1404	--------------------------------MTQLMDEKFFRKD-----LPFRH---------YDFH--LV---------------------------------------------------------------------------------------------------------------------------------------------------------------------------------------------------------------------------------------------------------------------VDQVWD---D---F-----Q---------------------------------E----A-------…
origOb_1298	----------------------------------------------------------------------------------------M-------------------T--------------------------------------------------------------------------------------------S---------------------------C------------R----------T--I-------L------E-------S-G-Q-LIIRRF-D---Q-------H---L------------------------HQELLK---T---L-----Q---------------------------------K----PDQIFVDP…
origOb_1398	---------------------------------MKFIEGERFLR-----RGILNPV--K---------YDEI----KQD---------------------------------------------------------------------------------------------------------------------------------------------------------------------------------------------------------------------V---N-------N---L------------------------HSELRK---A---I-----S---------------------------------E----G-------…
origOb_989	------------------------------------MLKERFRNWLLKKNIPLNES----KKHQTDFLKDVI----QRNVDSVKISPI--------------------L--------------------------------------------------------------------------------------------P---------------------------E------------G----------T--T-------A------E-------R-L-L--------------------------------------------------TDLRT---K---I-----D---------------------------------E----A-------…
origOb_999	-------------------------------------MRERFKKWMKKHHPGINPVGPLFNTYKSDFLFRVI----HDNIRSVKV--------------------------------------------------------------------------------------------------------------------P---------------------------E------------R----------T--A-------A------E-------R-L-L--------------------------------------------------TQLCA---K---I-----D---------------------------------E----A-------…
1999214	----------------------------------------------------------------------------------------M-------------------S--------------------------------------------------------------------------------------------T---------------------------S------------R----------T--I-------G------E-------Q-Y-F-HRWNDFST---S-------G---L------------------------DSIFKD---Q---V-----D---------------------------------R----A-------…
2030121	----------------------------------------------------------------------------------------M-------------------S--------------------------------------------------------------------------------------------T---------------------------S------------R----------T--I-------G------E-------L-Y-F-HRWNDFST---S-------G---L------------------------DSIFKD---Q---V-----D---------------------------------R----A-------…
3661145	----------------------------------------------------------MFA---IFFFFSEIATLLLQEVKKV-ITPTE-------------------K--------------------------------------------------------------------------------------------K---------------------------V------------R----------S--I-------G------E-------K-Y-FLHKKNYFST---T-------S---L------------------------DNLLSK---T---I-----Q---------------------------------R----A-------…
3656404	----------------------------------------------------------MFA---IFFFFSEIATLLLQEVKKV-ITPTE-------------------K--------------------------------------------------------------------------------------------K---------------------------V------------R----------S--I-------G------E-------K-Y-FLHKKNYFST---T-------S---L------------------------DNLLSK---T---I-----Q---------------------------------R----A-------…
3653596	---------------------------------------------------------------------------------------------------------------------------------------------------------------------------------------------------------------------------------------------------------------------------------------------------------------------------------------------------------------------------------------------------------------…
origOb_1323	----------------------------------------------------------------------------------------M-------------------K--------------------------------------------------------------------------------------------F---------------------------LD-----------R----------D--D-------L------R-------S-H-Y-----KM-I---Q-------F---I------------------------STLDKN---Y---S-----E---------------------------------T----E-------…
img2k_4870957	----------------------------------------------------------------------------------------M-------------------K--------------------------------------------------------------------------------------------F---------------------------R------------K----------K--E-------L------R-------P-L-L------------P-------Y---L------------------------QELERR---Y---S-----E---------------------------------E----N-------…
origOb_1641	------------------------------------------------------------------MFLIVKFSFDSLKEVPKKVGEPL-------------------K--------------------------------------------------------------------------------------------F---------------------------L------------K----------K--E-------L------R-------K-V-L------------P-------Y---L------------------------ETLESR---Y---S-----E---------------------------------E----N-------…
254367	---------------------------------------------------------MIRYPTRRVPVIDSAAMFSYWLANEERRD-TV-------------------K--------------------------------------------------------------------------------------------L---------------------------Q------------I----------I--T-------L------R-------S-Q-I--------T---E-----------------------------------------W---W---N-----R---------------------------------S----R-------…
origOb_1604	----------------------------------------------------------------------------------------M-------------------R--------------------------------------------------------------------------------------------R---------------------------E------------I----------I--T-------L------R-------S-L-T--------S---E-----------------------------------------W---W---L-----Q---------------------------------T----K-------…
3659044	---------------------------------------------------------M------------------------------M-------------------L--------------------------------------------------------------------------------------------K---------------------------E------------I----------K--S-------L------R-------S-Q-I--------S---S-----------------------------------------W---W---Q-----S---------------------------------A----K-------…
3661175	---------------------------------------------------------------------------------------------------------------------------------------------------------------------------------------------------------------------------------------------------------------------------------------------------------------------------------------------------------------------------------------------------------------…
origOb_1585	----------------------------------------------------------------------------------------M-------------------N--------------------------------------------------------------------------------------------S---------------------------Q------------I----------I--T-------L------R-------S-Q-I--------T---E-----------------------------------------W---W---N-----R---------------------------------S----R-------…
263134	---------------------------------------------------------MIRYPTRRVPVIDSAAMFSYWLANEERRD-TV-------------------K--------------------------------------------------------------------------------------------L---------------------------Q------------I----------I--T-------L------R-------S-L-I--------T---E-----------------------------------------W---W---N-----R---------------------------------S----R-------…
1439462	-------------------------------------------------------------------------MFSYWLANEERRRTTM-------------------N--------------------------------------------------------------------------------------------S---------------------------Q------------I----------I--T-------L------R-------S-Q-I--------T---E-----------------------------------------W---W---N-----R---------------------------------S----R-------…
317372	---------------------------------------------------------MIRYPTRRVPVIDSAAMFSYWLANEERRD-TV-------------------K--------------------------------------------------------------------------------------------L---------------------------Q------------I----------I--T-------L------R-------S-Q-I--------T---E-----------------------------------------W---W---N-----Q---------------------------------S----R-------…
origOb_1542	----------------------------------------------------------------------------------------M-------------------K--------------------------------------------------------------------------------------------A---------------------------D------------V----------I--T-------L------R-------H-I-I--------D---R-----------------------------------------K---L---E-----L---------------------------------E----K-------…
origOb_1597	----------------------------------------------------------------------------------------M-------------------L--------------------------------------------------------------------------------------------K---------------------------E------------I----------N--S-------L------R-------N-V-A--------H---E-----------------------------------------W---W---I-----Q---------------------------------S----K-------…
origOb_1635	----------------------------------------------------------------------------------------M-------------------N--------------------------------------------------------------------------------------------K---------------------------Y------------I----------I--T-------L------R-------S-S-L--------P---D-----------------------------------------L-----------------------------------------------K----P-------…
origOb_1575	----------------------------------------------------------------------------------------M-------------------N--------------------------------------------------------------------------------------------S---------------------------K------------I----------I--T-------L------R-------S-L-I--------S---E-----------------------------------------W---W---T-----R---------------------------------S----R-------…
img2k_1818913	---------------------------------------------------------------------------------------------------------------------------------------------------------------------------------------------------------------------------------------------------------------------------------------------------------------------------------------------------------------------------------------------------------------…
3656410	----------------------------------------------------------------------------------------M-------------------L--------------------------------------------------------------------------------------------K---------------------------E------------I----------K--S-------L------R-------T-I-C--------Q---S-----------------------------------------W---W---A-----Q---------------------------------A----K-------…
origOb_1514	----------------------------------------------------------------------------------------M-------------------K--------------------------------------------------------------------------------------------F---------------------------N------------KIRR-------R--E-------L------R-----------E-----RY-E---N-------F---L------------------------LALEAK---Y---T-----E---------------------------------D----K-------…
origOb_1450	----------------------------------------------------------------------------------------M-------------------A--------------------------------------------------------------------------------------------K---------------------------F------------EFKR-------K--V-------L------R-----------E-----QF-R---E-------F---L------------------------LALEAK---Y---T-----S---------------------------------D----K-------…
origOb_1554	---------------------------------------------------------------------------------------------------------------------------------------------------------------------------------------------------------------------------------------------------------------------------------------------------------------------------------------------------------------------------------------------------------------…
origOb_1459	----------------------------------------------------------------------------------------M-------------------P--------------------------------------------------------------------------------------------F---------------------------R------------PVRR-------K--E-------L------R-----------Q-----KN-I---E-------W---L------------------------DALEAK---Y---T-----E---------------------------------D----T-------…
origOb_17	----------------------------------------------------------------------------------------M-------------------S--------------------------------------------------------------------------------------------F---------------------------K------------QVRR-------K--E-------L------R-----------L-----KY-E---N-------F---L------------------------TSLEMK---Y---T-----E---------------------------------D----K-------…
315604	---------------------------------------------------------------------------------------------------------------------------------------------------------------------------------------------------------------------------------------------------------------------------------------------------------------------------------------------------------------------------------------------------------------…
img2k_8366344	---------------------------------------------------------------------------------------------------------------------------------------------------------------------------------------------------------------------------------------------------------------------------------------------------------------------------------------------------------------------------------------------------------------…
13511	----------------------------------------------------------------------------------------ME------------------K--------------------------------------------------------------------------------------------L---------------------------S------------K----------S--N-------L------R-------S-R-S-----KI-R---N-------F---L------------------------VSLEAK---Y---T-----E---------------------------------D----K-------…
img2k_4541122	----------------------------------------------------------------------------------------M-------------------K--------------------------------------------------------------------------------------------F---------------------------T------------K----------N--N-------L------R-------S-I-P-----SF-R---Q-------F---L------------------------VSLEAK---Y---T-----E---------------------------------D----K-------…
13725	----------------------------------------------------------------------------------------M-------------------K--------------------------------------------------------------------------------------------L---------------------------T------------K----------N--N-------L------R-------S-I-P-----RF-R---K-------F---L------------------------VSLEAK---Y---T-----G---------------------------------D----K-------…
img2k_4565198	----------------------------------------------------------------------------------------M-------------------K--------------------------------------------------------------------------------------------F---------------------------T------------K----------N--K-------L------R-------S-I-P-----SF-Q---K-------F---L------------------------VSLEAK---Y---T-----E---------------------------------D----K-------…
img2k_4537341	----------------------------------------------------------------------------------------M-------------------K--------------------------------------------------------------------------------------------F---------------------------T------------K----------N--N-------L------R-------S-I-P-----SF-R---K-------F---L------------------------VSLEAK---Y---T-----E---------------------------------D----K-------…
img2k_4527738	----------------------------------------------------------------------------------------M-------------------K--------------------------------------------------------------------------------------------F---------------------------T------------K----------S--N-------L------R-------N-R-S-----NF-R---N-------F---L------------------------VSLEAK---Y---T-----E---------------------------------D----K-------…
1477200	----------------------------------------------------------------------------------------M-------------------E--------------------------------------------------------------------------------------------F---------------------------T------------K----------N--N-------L------R-------N-H-P-----GF-R---E-------F---L------------------------VSLEAK---Y---T-----E---------------------------------D----K-------…
img2k_4508449	----------------------------------------------------------------------------------------M-------------------K--------------------------------------------------------------------------------------------F---------------------------T------------K----------T--N-------I------R-------S-I-P-----NF-R---K-------F---L------------------------VSLEAK---Y---T-----E---------------------------------D----K-------…
img2k_4521582	----------------------------------------------------------------------------------------M-------------------K--------------------------------------------------------------------------------------------L---------------------------T------------K----------N--N-------L------R-------S-I-P-----RF-R---Q-------F---L------------------------VSLEAK---Y---T-----E---------------------------------D----K-------…
img2k_4545594	----------------------------------------------------------------------------------------M-------------------K--------------------------------------------------------------------------------------------F---------------------------T------------K----------N--N-------L------R-------S-I-P-----SF-R---K-------F---L------------------------VSLEAK---Y---T-----E---------------------------------D----K-------…
origOb_1596	----------------------------------------------------------------------------------------M-------------------K--------------------------------------------------------------------------------------------F---------------------------S------------K----------K--L-------L------R-------S-R-L-----NK-N---D-------F---L------------------------DNLEER---Y---T-----E---------------------------------D----K-------…
img2k_4569169	----------------------------------------------------------------------------------------ME------------------K--------------------------------------------------------------------------------------------L---------------------------S------------K----------S--N-------L------R-------S-R-S-----KI-R---N-------F---L------------------------VSLEAK---Y---T-----E---------------------------------D----K-------…
img2k_4541104	----------------------------------------------------------------------------------------M-------------------K--------------------------------------------------------------------------------------------F---------------------------T------------K----------N--N-------L------R-------N-F-P-----SF-R---K-------F---L------------------------VSLEAK---Y---T-----E---------------------------------D----K-------…
img2k_4541138	----------------------------------------------------------------------------------------M-------------------K--------------------------------------------------------------------------------------------L---------------------------T------------K----------N--N-------L------R-------S-I-P-----RF-R---Q-------F---L------------------------VSLEAK---Y---T-----E---------------------------------D----K-------…
img2k_4508421	----------------------------------------------------------------------------------------M-------------------K--------------------------------------------------------------------------------------------L---------------------------T------------K----------N--N-------L------R-------S-I-P-----RF-R---Q-------F---L------------------------VSLEAK---Y---T-----E---------------------------------D----K-------…
origOb_1650	----------------------------------------------------------------------------------------M-------------------T--------------------------------------------------------------------------------------------K---------------------------E------------Y----------R--N-------L------A-----------T-----AL-D---P-------L---V------------------------RSLEQK---Y---T-----E---------------------------------D----K-------…
origOb_1619	----------------------------------------------------------------------------------------M-------------------K--------------------------------------------------------------------------------------------F---------------------------S------------K----------K--L-------L------R-------E-R-L-----DR-S---K-------F---L------------------------KSLEDR---Y---T-----E---------------------------------D----K-------…
img2k_4522131	----------------------------------------------------------------------------------------M-------------------K--------------------------------------------------------------------------------------------L---------------------------T------------K----------N--S-------L------R-------S-I-P-----RF-R---Q-------F---L------------------------VILEAK---Y---T-----E---------------------------------D----K-------…
img2k_4562546	----------------------------------------------------------------------------------------M-------------------K--------------------------------------------------------------------------------------------F---------------------------T------------K----------S--N-------L------R-------N-R-S-----NF-R---N-------F---L------------------------VSLEAK---Y---T-----E---------------------------------D----K-------…
img2k_4553427	----------------------------------------------------------------------------------------M-------------------K--------------------------------------------------------------------------------------------L---------------------------T------------K----------N--N-------L------R-------S-I-P-----RF-R---Q-------F---L------------------------VSLEAK---Y---T-----E---------------------------------D----K-------…
1463351	----------------------------------------------------------------------------------------M-------------------E--------------------------------------------------------------------------------------------F---------------------------T------------K----------N--N-------L------R-------N-H-P-----GF-R---E-------F---L------------------------VSLEAK---Y---T-----E---------------------------------D----K-------…
img2k_4553502	----------------------------------------------------------------------------------------ME------------------K--------------------------------------------------------------------------------------------L---------------------------S------------K----------S--N-------L------R-------S-R-S-----KI-R---N-------F---L------------------------VSLEAK---Y---T-----E---------------------------------D----K-------…
14287	----------------------------------------------------------------------------------------M-------------------K--------------------------------------------------------------------------------------------F---------------------------T------------K----------N--N-------L------R-------S-I-P-----RF-R---Q-------F---L------------------------VSLEAK---Y---T-----E---------------------------------D----K-------…
img2k_4545585	----------------------------------------------------------------------------------------M-------------------K--------------------------------------------------------------------------------------------F---------------------------T------------K----------N--N-------L------R-------S-I-P-----SF-R---K-------F---L------------------------DSLEAK---Y---T-----E---------------------------------N----K-------…
img2k_4518446	----------------------------------------------------------------------------------------M-------------------K--------------------------------------------------------------------------------------------F---------------------------T------------K----------N--K-------L------R-------S-I-P-----SF-R---Q-------F---L------------------------VSLEAK---Y---T-----E---------------------------------D----K-------…
img2k_4537320	-----------------------------------------------------M---------------------------EGGEGKIM-------------------K--------------------------------------------------------------------------------------------F---------------------------T------------K----------N--N-------L------R-------S-I-P-----SF-R---Q-------F---L------------------------VSLEAK---Y---T-----E---------------------------------D----K-------…
img2k_4545257	----------------------------------------------------------------------------------------M-------------------K--------------------------------------------------------------------------------------------F---------------------------T------------K----------N--N-------L------R-------N-F-S-----SF-R---K-------F---L------------------------VSLEAK---Y---T-----Q---------------------------------D----K-------…
origOb_1591	----------------------------------------------------------------------------------------M-------------------K--------------------------------------------------------------------------------------------F---------------------------T------------K----------N--N-------L------R-------N-I-P-----KF-R---S-------F---L------------------------VSLEAK---Y---T-----E---------------------------------D----K-------…
img2k_5994737	----------------------------------------------------------------------------------------M-------------------K--------------------------------------------------------------------------------------------F---------------------------T------------K----------N--N-------L------R-------S-I-P-----SF-R---K-------F---L------------------------VSLEAK---Y---T-----E---------------------------------D----K-------…
img2k_4537313	----------------------------------------------------------------------------------------M-------------------K--------------------------------------------------------------------------------------------F---------------------------T------------K----------N--N-------L------R-------N-F-P-----SF-R---K-------F---L------------------------VSLEAK---Y---T-----E---------------------------------D----K-------…
img2k_4565193	----------------------------------------------------------------------------------------M-------------------K--------------------------------------------------------------------------------------------F---------------------------T------------K----------N--N-------L------R-------N-F-S-----SF-Q---K-------F---L------------------------VSLEAK---Y---T-----Q---------------------------------D----K-------…
img2k_4537393	----------------------------------------------------------------------------------------M-------------------K--------------------------------------------------------------------------------------------F---------------------------T------------K----------N--K-------L------R-------S-I-P-----SF-Q---K-------F---L------------------------VSLEAK---Y---T-----E---------------------------------D----K-------…
origOb_1595	----------------------------------------------------------------------------------------ME------------------K--------------------------------------------------------------------------------------------L---------------------------S------------K----------S--N-------L------R-------S-R-S-----KI-R---N-------F---L------------------------VSLEAK---Y---T-----E---------------------------------D----K-------…
15512	----------------------------------------------------------------------------------------M-------------------K--------------------------------------------------------------------------------------------F---------------------------T------------K----------N--K-------L------R-------S-I-P-----SF-Q---R-------F---L------------------------VSLEAK---Y---T-----E---------------------------------D----T-------…
img2k_6936275	----------------------------------------------------------------------------------------M-------------------K--------------------------------------------------------------------------------------------F---------------------------T------------K----------N--N-------L------R-------N-F-P-----SF-R---K-------F---L------------------------VSLEAK---Y---T-----E---------------------------------D----K-------…
img2k_4527620	-----------------------------------------------------M---------------------------KGGE-IFM-------------------L--------------------------------------------------------------------------------------------F---------------------------T------------K----------N--N-------L------R-------S-I-P-----SF-R---K-------F---L------------------------DSLEAK---Y---T-----E---------------------------------D----K-------…
img2k_4518484	----------------------------------------------------------------------------------------M-------------------K--------------------------------------------------------------------------------------------F---------------------------T------------K----------S--N-------L------R-------N-R-S-----NF-R---N-------F---L------------------------VSLEAK---Y---T-----E---------------------------------D----K-------…
img2k_5989302	----------------------------------------------------------------------------------------M-------------------K--------------------------------------------------------------------------------------------F---------------------------T------------K----------N--R-------L------R-------S-V-P-----RF-H---Q-------F---L------------------------VSLEAK---Y---T-----G---------------------------------N----M-------…
img2k_4553441	----------------------------------------------------------------------------------------M-------------------K--------------------------------------------------------------------------------------------F---------------------------T------------K----------N--K-------L------R-------S-I-P-----SF-Q---K-------F---L------------------------VSLEAK---Y---T-----E---------------------------------D----K-------…
img2k_4530583	----------------------------------------------------------------------------------------M-------------------K--------------------------------------------------------------------------------------------F---------------------------S------------K----------N--L-------L------R-------S-R-L-----NK-N---G-------F---L------------------------DILEAR---Y---T-----E---------------------------------D----K-------…
img2k_4569170	----------------------------------------------------------------------------------------M-------------------K--------------------------------------------------------------------------------------------F---------------------------T------------K----------N--N-------L------R-------S-I-P-----RF-R---Q-------F---L------------------------VSLEAK---Y---T-----E---------------------------------D----K-------…
img2k_4522173	----------------------------------------------------------------------------------------M-------------------K--------------------------------------------------------------------------------------------L---------------------------T------------K----------N--N-------L------R-------S-I-P-----RF-R---Q-------F---L------------------------VSLEAK---Y---T-----E---------------------------------D----K-------…
img2k_4547422	----------------------------------------------------------------------------------------M-------------------K--------------------------------------------------------------------------------------------F---------------------------T------------K----------N--N-------L------R-------S-I-P-----RF-R---Q-------F---L------------------------VSLEAK---Y---T-----E---------------------------------D----K-------…
img2k_5996277	----------------------------------------------------------------------------------------M-------------------K--------------------------------------------------------------------------------------------F---------------------------T------------K----------N--N-------L------R-------S-I-P-----SF-R---Q-------F---L------------------------VSLEAK---Y---T-----E---------------------------------D----K-------…
1465994	----------------------------------------------------------------------------------------M-------------------K--------------------------------------------------------------------------------------------F---------------------------T------------K----------N--N-------L------R-------N-V-P-----KF-R---M-------F---L------------------------VSLEAK---Y---T-----E---------------------------------D----K-------…
img2k_8366349	-----------------------------------------------------M---------------------------KGGE-IFM-------------------L--------------------------------------------------------------------------------------------F---------------------------T------------K----------N--N-------L------R-------S-I-P-----SF-R---K-------F---L------------------------DSLEAK---Y---T-----E---------------------------------D----K-------…
img2k_4518464	----------------------------------------------------------------------------------------M-------------------K--------------------------------------------------------------------------------------------F---------------------------S------------K----------N--L-------L------R-------S-R-L-----NK-N---G-------F---L------------------------DILEAR---Y---T-----E---------------------------------D----K-------…
origOb_1553	----------------------------------------------------------------------------------------M-------------------K--------------------------------------------------------------------------------------------F---------------------------T------------K----------N--R-------L------R-------S-V-P-----RF-H---Q-------F---L------------------------VSLEAK---Y---T-----G---------------------------------N----M-------…
img2k_4521652	----------------------------------------------------------------------------------------M-------------------E--------------------------------------------------------------------------------------------F---------------------------T------------K----------N--N-------L------R-------N-F-S-----SF-R---E-------F---L------------------------VSLEAK---Y---T-----E---------------------------------D----Q-------…
img2k_4562537	-----------------------------------------------------MILWTSRGSIGDCLCQVCLDLVSKSEDRKDVK-TLM-------------------K--------------------------------------------------------------------------------------------F---------------------------S------------K----------N--L-------L------R-------S-R-L-----NK-N---G-------F---L------------------------DILEAR---Y---T-----E---------------------------------D----K-------…
img2k_4530607	----------------------------------------------------------------------------------------M-------------------K--------------------------------------------------------------------------------------------F---------------------------T------------K----------S--N-------L------R-------N-R-S-----NF-R---N-------F---L------------------------VSLEAK---Y---T-----E---------------------------------D----K-------…
1442232	----------------------------------------------------------------------------------------M-------------------R--------------------------------------------------------------------------------------------F---------------------------T------------K----------N--N-------L------R-------N-Y-P-----KF-R---Q-------F---L------------------------ISLEAK---Y---T-----E---------------------------------D----K-------…
img2k_6936300	----------------------------------------------------------------------------------------M-------------------K--------------------------------------------------------------------------------------------F---------------------------T------------K----------N--S-------L------R-------S-I-P-----SF-R---Q-------F---L------------------------DRVEAK---F---T-----Q---------------------------------S----Q-------…
img2k_4522096	----------------------------------------------------------------------------------------M-------------------K--------------------------------------------------------------------------------------------F---------------------------T------------K----------N--R-------L------R-------S-V-P-----RF-H---Q-------F---L------------------------VSLEAK---Y---T-----G---------------------------------N----M-------…
img2k_4569138	----------------------------------------------------------------------------------------M-------------------K--------------------------------------------------------------------------------------------F---------------------------T------------K----------T--N-------I------R-------S-I-P-----NF-R---K-------F---L------------------------VSLEAK---Y---T-----E---------------------------------D----K-------…
1419500	----------------------------------------------------------------------------------------M-------------------R--------------------------------------------------------------------------------------------F---------------------------T------------K----------S--N-------L------R-------N-Y-P-----KF-R---Q-------F---L------------------------ISLEAK---Y---T-----E---------------------------------D----K-------…
img2k_8366353	----------------------------------------------------------------------------------------M-------------------K--------------------------------------------------------------------------------------------F---------------------------T------------K----------S--N-------L------R-------N-R-S-----NF-R---N-------F---L------------------------VSLEAK---Y---T-----E---------------------------------D----K-------…
img2k_4508428	----------------------------------------------------------------------------------------ME------------------K--------------------------------------------------------------------------------------------L---------------------------S------------K----------S--N-------L------R-------S-R-S-----KI-R---N-------F---L------------------------VSLEAK---Y---T-----E---------------------------------D----K-------…
img2k_4508441	-----------------------------------------------------M---------------------------KGGE-IFM-------------------L--------------------------------------------------------------------------------------------F---------------------------T------------K----------N--N-------L------R-------S-I-P-----SF-R---K-------F---L------------------------DSLEAK---Y---T-----E---------------------------------D----K-------…
img2k_4547435	----------------------------------------------------------------------------------------M-------------------K--------------------------------------------------------------------------------------------F---------------------------T------------K----------N--S-------L------R-------S-I-P-----SF-R---Q-------F---L------------------------DRVEAK---F---T-----Q---------------------------------S----Q-------…
origOb_1668	----------------------------------------------------------------------------------------M-------------------K--------------------------------------------------------------------------------------------F---------------------------S------------K----------R--V-------L------I-------Q-R-L-----D--P---L-------F---L------------------------ESLEVQ---Y---S-----P---------------------------------D----K-------…
570085	----------------------------------------------------------------------------------------M-------------------K--------------------------------------------------------------------------------------------F---------------------------T------------K----------N--N-------L------R-------N-V-P-----KF-R---M-------F---L------------------------VSLEAK---Y---T-----E---------------------------------D----K-------…
img2k_8366343	----------------------------------------------------------------------------------------MK------------------K--------------------------------------------------------------------------------------------L---------------------------S------------K----------S--N-------L------R-------S-R-S-----KI-R---N-------F---L------------------------VSLEAK---Y---T-----E---------------------------------D----K-------…
img2k_4562542	-----------------------------------------------------M---------------------------KGGE-IFM-------------------L--------------------------------------------------------------------------------------------F---------------------------T------------K----------N--N-------L------R-------S-I-P-----SF-R---K-------F---L------------------------DSLEAK---Y---T-----E---------------------------------D----K-------…
img2k_4541187	----------------------------------------------------------------------------------------M-------------------K--------------------------------------------------------------------------------------------F---------------------------T------------K----------N--N-------L------R-------N-F-S-----SF-R---K-------F---L------------------------VSLEAK---Y---T-----Q---------------------------------D----K-------…
img2k_4518479	----------------------------------------------------------------------------------------M-------------------K--------------------------------------------------------------------------------------------F---------------------------T------------K----------N--K-------L------R-------S-I-P-----NF-Q---K-------F---L------------------------VSLEAK---Y---T-----E---------------------------------D----K-------…
1463243	----------------------------------------------------------------------------------------M-------------------K--------------------------------------------------------------------------------------------F---------------------------S------------K----------N--N-------L------R-------N-Y-P-----KF-R---P-------F---L------------------------ESLEAK---Y---T-----G---------------------------------D----K-------…
origOb_1557	----------------------------------------------------------------------------------------M-------------------E--------------------------------------------------------------------------------------------F---------------------------S------------K----------N--N-------L------R-------N-Y-P-----GF-R---E-------F---L------------------------VSLEAK---Y---T-----E---------------------------------D----K-------…
img2k_5994730	----------------------------------------------------------------------------------------M-------------------K--------------------------------------------------------------------------------------------F---------------------------T------------K----------N--N-------L------R-------N-F-P-----SF-R---K-------F---L------------------------VSLEAK---Y---T-----E---------------------------------D----K-------…
img2k_4508445	----------------------------------------------------------------------------------------M-------------------K--------------------------------------------------------------------------------------------F---------------------------T------------K----------S--N-------L------R-------N-R-S-----NF-R---N-------F---L------------------------VSLEAK---Y---T-----E---------------------------------D----K-------…
img2k_4538095	----------------------------------------------------------------------------------------M-------------------K--------------------------------------------------------------------------------------------F---------------------------T------------K----------N--N-------L------R-------S-I-P-----RF-R---Q-------F---L------------------------VSLEAK---Y---T-----E---------------------------------D----K-------…
img2k_4565189	----------------------------------------------------------------------------------------M-------------------K--------------------------------------------------------------------------------------------F---------------------------T------------K----------N--N-------L------R-------N-F-S-----GF-R---E-------F---L------------------------VSLEAK---Y---T-----E---------------------------------D----K-------…
origOb_1583	----------------------------------------------------------------------------------------M-------------------K--------------------------------------------------------------------------------------------F---------------------------T------------K----------N--N-------L------R-------N-H-P-----GF-H---Q-------F---L------------------------ASLEAK---Y---T-----E---------------------------------D----K-------…
img2k_6936314	----------------------------------------------------------------------------------------M-------------------K--------------------------------------------------------------------------------------------F---------------------------T------------K----------N--N-------L------R-------S-I-P-----SF-R---K-------F---L------------------------VSLEAK---Y---T-----E---------------------------------D----K-------…
img2k_4518453	----------------------------------------------------------------------------------------MK------------------K--------------------------------------------------------------------------------------------L---------------------------S------------K----------S--N-------L------R-------S-R-S-----KI-R---N-------F---L------------------------VSLEAK---Y---T-----E---------------------------------D----K-------…
img2k_4565168	----------------------------------------------------------------------------------------M-------------------K-SQ-----------------------------------------------------------------------------------------T---------------------------T------------K----------T--A-------L------R-------L-R-L--------S---S-------S---L------------------------EVLESR---Y---S-----S---------------------------------R----A-------…
img2k_4521551	----------------------------------------------------------------------------------------M-------------------V-PK-----------------------------------------------------------------------------------------L---------------------------T------------R----------S--A-------L------R-------V-R-L--------S---S-------S---L------------------------GVLESR---Y---S-----F---------------------------------E----V-------…
img2k_4565258	----------------------------------------------------------MIRRTTVVPTVIVSDSIFFYQNFKTKGVEKM-------------------K-SQ-----------------------------------------------------------------------------------------T---------------------------T------------K----------S--A-------L------R-------L-R-L--------S---S-------S---H------------------------EVLDSR---Y---S-----S---------------------------------D----A-------…
img2k_8366305	----------------------------------------------------------------------------------------M-------------------V-PK-----------------------------------------------------------------------------------------L---------------------------T------------R----------S--A-------L------R-------V-R-L--------S---S-------S---L------------------------GVLESR---Y---S-----F---------------------------------E----V-------…
img2k_6936290	----------------------------------------------------------------------------------------M-------------------K-SQ-----------------------------------------------------------------------------------------T---------------------------T------------K----------T--A-------L------R-------L-R-L--------S---S-------S---L------------------------EVLESR---Y---S-----S---------------------------------R----A-------…
img2k_4538122	----------------------------------------------------------------------------------------M-------------------K-SQ-----------------------------------------------------------------------------------------T---------------------------T------------K----------S--A-------L------R-------L-R-L--------S---S-------S---H------------------------EVLDSR---Y---S-----S---------------------------------R----A-------…
img2k_4518424	----------------------------------------------------------------------------------------M-------------------V-PK-----------------------------------------------------------------------------------------L---------------------------T------------R----------S--A-------L------R-------V-R-L--------S---S-------S---L------------------------GVLESR---Y---S-----F---------------------------------E----V-------…
img2k_4547449	----------------------------------------------------------------------------------------M-------------------K-SQ-----------------------------------------------------------------------------------------T---------------------------T------------K----------T--A-------L------R-------L-R-L--------S---S-------S---L------------------------EVLESR---Y---S-----S---------------------------------R----A-------…
origOb_1131	----------------------------------------------------------------------------------------M-------------------SVYL-----------------------------------------------------------------------------------------K---------------------------F------------Q----------S--A-------L------E-------E-F-Q--------L---K-------A---S------------------------NHWSAS---Y---R---------------------------------------R----A-------…
origOb_1201	----------------------------------------------------------------------------------------M-------------------TISR-----------------------------------------------------------------------------------------K---------------------------L------------T----------S--E-------V------E-------S-I-L--------I---R-------L---T------------------------YQVNSN---Y---S-----D---------------------------------T----A-------…
origOb_1195	----------------------------------------------------------------------------------------M-------------------TLSR-----------------------------------------------------------------------------------------K---------------------------T------------V----------L--E-------I------E-------S-I-L--------S---E-------L---T------------------------NQVSQL---Y---S-----D---------------------------------W----A-------…
img2k_4521511	---------------------------------------------------------------------------------------------------------------------------------------------------------------------------------------------------------------------------------------------------------------------------------------------------------------------------------------------------------------------------------------------------------------…
origOb_1393	----------------------------------------------------------------------------------------M-------------------I--------------------------------------------------------------------------------------------DITK---R--N--G---HS---------L------------Y----------S--L-------L------R-------S-S-Q-----L--R---I-------A---F------------------------QDILEP------------------------------------------------------------…
origOb_1515	----------------------------------------------------------------------------------------M-------------------A--------------------------------------------------------------------------------------------G--TKLDL--H--Q---TS---------L------------S----------A--W-------L------R-------S-I-P-----NF-C---R-------T---I------------------------STIREA------------------------------------------------------------…
origOb_1314	-----------------------------------------------------------------MILSVNFTFLLREVIHLRKKVSKM-------------------N--------------------------------------------------------------------------------------------L--L---A--S--S---QY---------E------------E----------A--F-------VNSSLLHN-------L-S-L-----YF-N---E-------I---D------------------------QKVIVK------------------------------------------------------------…
origOb_1350	----------------------------------------------------------------------------------------M-------------------N--------------------------------------------------------------------------------------------N--S---T--DHSV---SN---------S------------V----------H--F-------LPSHILVD-------D-S-V-----Y--K---E-------L---L------------------------KKVVAN------------------------------------------------------------…
3661219	----------------------------------------------------------------------------------------M-------------------S--------------------------------------------------------------------------------------------T--K---D--V--SIQRIE---------L------------K----------K--T-------L------K-------S-C-S-----VF-S---E-------L---V------------------------SEIRAT------------------------------------------------------------…
origOb_1588	----------------------------------------------------------------------------------------M-------------------E--------------------------------------------------------------------------------------------Q--L---KDFN--N---IV---------V------------N----------D--F-------L------K-------L-N-F-----RF-R---E-------L---I------------------------DAIRES------------------------------------------------------------…
origOb_1361	----------------------------------------------------------------------------------------M-------------------K---------------------------------------------------------------------------------------------------D--S--N---IT---------V------------R----------N--T-------L------K-------S-I-S-----NF-R---E-------L---I------------------------DQIREA------------------------------------------------------------…
origOb_1418	----------------------------------------------------------------------------------------M-------------------I--------------------------------------------------------------------------------------------T--K---D--S--N---IS---------V------------R----------D--S-------L------K-------S-S-I-----KF-R---E-------L---V------------------------TSIREA------------------------------------------------------------…
origOb_1338	----------------------------------------------------------------------------------------M-------------------S--------------------------------------------------------------------------------------------V--R---T--S--E---ND---------L------------K----------K--C-------L------K-------S-I-S-----EF-R---E-------L---I------------------------DVLREA------------------------------------------------------------…
2014484	----------------------------------------------------------------------------------------M-------------------F--------------------------------------------------------------------------------------------E--S---A--D--D---KE---------V------------I----------G--L-------L------R-------S-N-M-----KF-R---E-------L---I------------------------ARIREA------------------------------------------------------------…
origOb_1354	----------------------------------------------------------------------------------------M-------------------S--------------------------------------------------------------------------------------------Q--E---G--Y--N---LT---------I------------V----------E--I-------L------K-------S-I-K-----LF-R---E-------L---I------------------------VKLRET------------------------------------------------------------…
3653673	----------------------------------------------------------------------------------------M-------------------M--------------------------------------------------------------------------------------------Q--T---V--D--Q---SE---------L------------I----------T--L-------L------R-------S-S-Q-----KF-R---E-------L---V------------------------AYIREA------------------------------------------------------------…
3653603	----------------------------------------------------------------------------------------M-------------------I--------------------------------------------------------------------------------------------T--K---D--S--N---IS---------V------------R----------D--S-------L------K-------S-S-I-----KF-R---E-------L---V------------------------TSIREA------------------------------------------------------------…
3656385	----------------------------------------------------------------------------------------M-------------------I--------------------------------------------------------------------------------------------T--K---D--S--N---IS---------V------------R----------D--S-------L------K-------S-S-I-----KF-R---E-------L---V------------------------TSIREV------------------------------------------------------------…
origOb_1414	----------------------------------------------------------------------------------------M-------------------M--------------------------------------------------------------------------------------------Q--T---V--D--Q---SE---------L------------I----------T--L-------L------R-------S-S-Q-----KF-R---E-------L---V------------------------AYIREA------------------------------------------------------------…
img2k_3426454	----------------------------------------------------------------------------------------M-------------------S--------------------------------------------------------------------------------------------Q--E---G--Y--N---LT---------I------------V----------E--I-------L------K-------S-I-K-----LF-R---E-------L---I------------------------VKLRET------------------------------------------------------------…
3659009	----------------------------------------------------------------------------------------M-------------------I--------------------------------------------------------------------------------------------T--K---D--S--N---IS---------V------------R----------D--S-------L------K-------S-S-I-----KF-R---E-------L---V------------------------TSIREA------------------------------------------------------------…
3661149	----------------------------------------------------------------------------------------M-------------------C--------------------------------------------------------------------------------------------Q--E---G--A--N---PK---------I------------R----------D--I-------L------N-------S-I-Q-----PF-R---E-------L---I------------------------VYLREA------------------------------------------------------------…
3653598	----------------------------------------------------------------------------------------M-------------------C--------------------------------------------------------------------------------------------Q--E---G--A--N---PK---------I------------R----------D--I-------L------N-------S-I-Q-----PF-R---E-------L---I------------------------VHLREA------------------------------------------------------------…
img2k_1423977	----------------------------------------------------------------------------------------M-------------------F--------------------------------------------------------------------------------------------E--S---A--D--D---KE---------V------------I----------G--L-------L------R-------S-N-M-----KF-R---E-------L---I------------------------ARIREA------------------------------------------------------------…
origOb_1341	----------------------------------------------------------------------------------------M-------------------N--------------------------------------------------------------------------------------------Q--T---R--S--N--KKT---------V------------R----------E--V-------L------K-------S-I-Q-----LF-C---E-------L---I------------------------AHIREA------------------------------------------------------------…
origOb_1277	----------------------------------------------------------------------------------------M-------------------V--------------------------------------------------------------------------------------------A-----------------E---------L------------R----------V--T-------L------K-------T-L-P-----RF-R---Q-------L---V------------------------DDIRVS------------------------------------------------------------…
img2k_4565144	----------------------------------------------------------------------------------------M-------------------T--------------------------------------------------------------------------------------------K--N---SVFE--D---LD---------F------------K----------K--C-------L------R-------Q-S-E-----SF-R---R-------F---I------------------------DILLVK------------------------------------------------------------…
img2k_4542785	----------------------------------------------------------------------------------------M-------------------T--------------------------------------------------------------------------------------------K--N---SVFE--D---LD---------F------------K----------K--C-------L------R-------Q-S-E-----SF-R---R-------F---I------------------------DILLVK------------------------------------------------------------…
img2k_4537298	----------------------------------------------------------------------------------------M-------------------T--------------------------------------------------------------------------------------------K--N---SVFE--D---LD---------F------------K----------K--C-------L------R-------Q-S-E-----SF-R---R-------F---I------------------------DILLVK------------------------------------------------------------…
img2k_4545567	----------------------------------------------------------------------------------------M-------------------T--------------------------------------------------------------------------------------------K--N---SVFE--D---LD---------F------------K----------K--C-------L------R-------Q-S-E-----SF-R---R-------F---I------------------------DILLVK------------------------------------------------------------…
img2k_4541093	----------------------------------------------------------------------------------------M-------------------T--------------------------------------------------------------------------------------------K--N---SVFE--D---LD---------F------------K----------K--C-------L------R-------Q-S-E-----SF-R---R-------F---I------------------------DILLVK------------------------------------------------------------…
origOb_1519	----------------------------------------------------------------------------------------------------------------------------------------------------------------------------------------------------------------M--K--E---QD---------L------------N----------S--A-------L------R-------S-Y-Q-----PF-V---Q-------L---L------------------------IGIFAR------------------------------------------------------------…
388483	----------------------------------------------------------------------------------------------------------------------------------------------------------------------------------------------------------------M--S--N---NN---------L------------F----------K--T-------L------K-------S-I-K-----FF-C---E-------T---L------------------------AQIDAK------------------------------------------------------------…
393618	----------------------------------------------------------------------------------------------------------------------------------------------------------------------------------------------------------------M--S--N---NN---------L------------F----------K--T-------L------K-------S-I-K-----FF-C---E-------T---L------------------------AQIDAK------------------------------------------------------------…
origOb_1598	----------------------------------------------------------------------------------------------------------------------------------------------------------------------------------------------------------------M---------------------------------F----------N--V-------L------R-------S-I-Q-----FF-R---E-------T---L------------------------TQIDVR------------------------------------------------------------…
img2k_5990012	---------------------------------------------------------------------------------------------------------------------------------------------------------------------------------------------------------------------------------------------------------------------------------------------------------------------------------------------------------------------------------------------------------------…
img2k_4494166	---------------------------------------------------------------------------------------------------------------------------------------------------------------------------------------------------------------------------------------------------------------------------------------------------------------------------------------------------------------------------------------------------------------…
img2k_4546033	---------------------------------------------------------------------------------------------------------------------------------------------------------------------------------------------------------------------------------------------------------------------------------------------------------------------------------------------------------------------------------------------------------------…
img2k_4542815	---------------------------------------------------------------------------------------------------------------------------------------------------------------------------------------------------------------------------------------------------------------------------------------------------------------------------------------------------------------------------------------------------------------…
13733	---------------------------------------------------------------------------------------------------------------------------------------------------------------------------------------------------------------------------------------------------------------------------------------------------------------------------------------------------------------------------------------------------------------…
img2k_4541234	---------------------------------------------------------------------------------------------------------------------------------------------------------------------------------------------------------------------------------------------------------------------------------------------------------------------------------------------------------------------------------------------------------------…
23299	---------------------------------------------------------------------------------------------------------------------------------------------------------------------------------------------------------------------------------------------------------------------------------------------------------------------------------------------------------------------------------------------------------------…
img2k_4541142	---------------------------------------------------------------------------------------------------------------------------------------------------------------------------------------------------------------------------------------------------------------------------------------------------------------------------------------------------------------------------------------------------------------…
img2k_4508435	---------------------------------------------------------------------------------------------------------------------------------------------------------------------------------------------------------------------------------------------------------------------------------------------------------------------------------------------------------------------------------------------------------------…
origOb_1017	------------------------------------------------------------------------------------------------------------M--------------------------------------------------------------------------------------------K---------------------------ISKV---------S----------K--K-------L------E-------K-I--------F-D---R-------F---Q------------------------KE-------Y---T-----R---------------------------------K----Q-------…
origOb_1038	----------------------------------------------------------------------------------------M-------------------S--------------------------------------------------------------------------------------------Q---------------------------IGTI---------R----------Q--R-------L------N-------N-VWY-----DY-E---R-------S---I------------------------REKME----Y---L-----D---------------------------------K----Q-------…
origOb_1558	----------------------------------------------------------------------------------------M-------------------R--------------------------------------------------------------------------------------------K---------------------------L-TV---------S----------D--Q-------L--------------D-H--------F-R---R-------Y---L-------------------------QTLSK---N---L-----E---------------------------------K----V-------…
origOb_1527	----------------------------------------------------------------------------------------M-------------------S--------------------------------------------------------------------------------------------G---------------------------P-IV---------P----------D--T-------L------K-------D-M--------Y-Q---R-------W---L-------------------------TKLEV---L---T-----E---------------------------------R----Q-------…
origOb_880	-------------------------------------------------------MDKLVPVLPFSEISEVPEYLLTSEISFISEEEFE-------------------R--------------------------------------------------------------------------------------------C--------------------------------------------------------------S------Q-------Y-I----------I---K-------W---M------------------------M----E---N---A-----G--------------------------------------I-------…
origOb_760	-------------------------------------------------------MEKLIPYSPLSDTSGVPEYLMSSRVTWIERSEFE-------------------R--------------------------------------------------------------------------------------------M--------------------------------------------------------------Y------Q-------Y-L----------L---K-------W---M------------------------N----E---S---A-----G--------------------------------------I-------…
origOb_764	-------------------------------------------------------MESLIPSLPLSEITEVPEYLLTSEISFISEEDLS-------------------L--------------------------------------------------------------------------------------------N--------------------------------------------------------------G------Q-------T-L----------V---K-------W---M------------------------M----R---R---L-----E--------------------------------------I-------…
origOb_1009	----------------MNSYFEEGVDTALSLLFQIMSQFLFFLKNNDCPQKEVNLAMK-LSQLRFESLEDLPGYLVSNERYWFEG--GL-------------------E--------------------------------------------------------------------------------------------N---------------------------D------------F----------N--S-------Y------S-------P-K----------R---E-------I---I------------------------E----K---I---S-----P---------------------------------K----L-------…
origOb_996	-------------------------------------------------------MIS-ISSLRLDSTGDLPGYLVTSDLYWLKNHDRL-------------------E--------------------------------------------------------------------------------------------D---------------------------G------------R----------N--V-------P------I-------T-S----------K---G-------W---I------------------------S----E---Y---F-----P---------------------------------S----L-------…
origOb_100	--------------------------------MTAGSRS-----RTTLASSKMEIECLRAFTGSLGSSEDK-----REETTFFLEKCHR-------------------L--------------------------------------------------------------------------------------------I---------------------------P------------G----------L--S-------F------H-------S-F----------L---D-------E---L------------------------G----K---I---L-----I---------------------------------P----S-------…
origOb_101	--------------------------------MYTP---NDEQSKIESASTN--PRV------AIGLSERLRPDPPKEDTTQ-EIEFHE-------------------V--------------------------------------------------------------------------------------------A---------------------------G------------N----------F--E-------I------S-------S-F----------L---D-------S---L------------------------S----A---R---M-----N---------------------------------F----G-------…
origOb_94	--------------------------------MRVP--------------------------------------------GQ-NILLTE-------------------V--------------------------------------------------------------------------------------------V---------------------------G------------N----------F--N-------I------Q-------S-F----------L---D-------S---L------------------------D----S---A---I-----C---------------------------------D----Q-------…
origOb_105	--------------------------------MSQ-------QSA---VLVN--PGRKRNLSDLSGSPKRLELESLKEEIPG-DIDLSK-------------------V--------------------------------------------------------------------------------------------E---------------------------G------------N----------F--E-------I------S-------S-F----------L---D-------S---L------------------------S----A---K---I-----S---------------------------------D----Q-------…
origOb_124	--------------------------------MTISGNSMDGQETNTPVHPN--FGLGRESAGENGI---AGASPSSGNSFK-ELNLKR-------------------L--------------------------------------------------------------------------------------------G---------------------------P------------G----------F--K-------L------D-------S-F----------F---R-------S---L------------------------S----K---I---V-----N---------------------------------T----S-------…
origOb_96	---------------------------------------------------------------------------------------------------------------------------------------------------------------------------------------------------------------------------------------------------------------------------------------------------------------------------------------------------------------------------------------------------------------…
2026940	---------------------------------------------------------------------------------------------------------------------------------------------------------------------------------------------------------------------------------------------------------------------------------------------------------------------------------------------------------------------------------------------------------------…
2105057	----------------------------------------------------------------------------------------M-------------------Y--------------------------------------------------------------------------------------------S---------------------------Y------------K----------N--P-------K------D-------F-TE---------T---K-------P---G------------------------L----K---L---A-----S---------------------------------R----A-------…
2066761	---------------------------------------------------------------MVENFSLWALREVFSHYSKGGGDEGM-------------------Y--------------------------------------------------------------------------------------------S---------------------------Y------------K----------N--P-------K------D-------F-TE---------T---K-------P---G------------------------L----K---L---A-----S---------------------------------R----A-------…
2026939	----------------------------------------------------------------------------------------M-------------------Y--------------------------------------------------------------------------------------------S---------------------------Y------------K----------N--P-------K------D-------F-TE---------T---K-------P---G------------------------L----K---L---A-----S---------------------------------R----A-------…
img2k_6477180	--------------------------------------------------------------------------------MLDFLEERI-------------------D--------------------------------------------------------------------------------------------P---------------------------D------------E----------E--R-------T------Q-------FSW----------K---E-------E---L------------------------A----K---L---G-----Y---------------------------------K----T-------…
origOb_1609	----------------------------------------------------------------------------------------M-------------------S--------------------------------------------------------------------------------------------F---------------------------F------------S----------E--K-------A------D-------F-W----------A---E-------A---R------------------------I----A---L---A-----F---------------------------------K----L-------…
2779221	----------------------------------------------------------------------------------------MF------------------D--------------------------------------------------------------------------------------------Q---------------------------Y------------S----------P--K-------G------E-------Y-W----------E---M-------E---T------------------------I----A---L---A-----L---------------------------------K----G-------…
img2k_6524839	----------------------------------------------------------------------------------------M-------------------D--------------------------------------------------------------------------------------------P---------------------------V------------E----------Y--D-------P------E-------Y-E----------D---W-------L---R------------------------L----R---L---G-----F---------------------------------W----M-------…
img2k_6477073	----------------------------------------------------------------------------------------M-------------------D--------------------------------------------------------------------------------------------P---------------------------V------------E----------V--D-------P------E-------Y-E----------D---W-------L---R------------------------L----R---L---G-----F---------------------------------W----M-------…
1791504	----------------------------------------------------------------------------------------M-------------------D--------------------------------------------------------------------------------------------P---------------------------F------------E----------N--E-------P------E-------Y-G----------E---W-------M---G------------------------G----K---L---S-----L---------------------------------W----L-------…
img2k_6472754	-------------------------------------------------------------MWRDGCPTICLSFLLRDLYSKRKEEKTM-------------------D--------------------------------------------------------------------------------------------L---------------------------A------------E----------F--P-------P------E-------D-S----------E---L-------I---K------------------------L----V---C---Y-----R---------------------------------N----L-------…
57365	-------------------------------------------------------------------MRYSHYLLTKKMEMYLRKADQA-------------------L--------------------------------------------------------------------------------------------LI-P------------------------E------------V----------D--K-------L------T-------F-Y----------K---K-------E---A------------------------E----R---L---G-----S---------------------------------E----L-------…
1784140	-------------------------------------------------------------------MECSPWRINLFPYS---------------------------------------------------------------------------------------------------------------------------F------------------------T------------E----------G--R-------L------A-------F-Y----------K---E-------L---A------------------------E----R---L---G-----A---------------------------------E----L-------…
1529751	----------------------------------------------------------------------------------------M-------------------F--------------------------------------------------------------------------------------------PI-PI-----------------------R------------N----------F--R-------I------F-------F-Y----------Q---R-------E---C------------------------E----R---L---G-----I---------------------------------L----L-------…
1471957	---------------------------------------------------------------------------------------------------------------------------------------------------------------------------------------------------------------------------------------------------------------------------------------------------------------------------------------------------------------------------------------------------------------…
2779220	----------------------------------------------------------------------------------------M-------------------L--------------------------------------------------------------------------------------------M--N-------------------------------------N----------G--D-------I------A-------Y-W----------Q---K-------R---F------------------------N----Y---Y---S-----S---------------------------------R----V-------…
1960442	----------------------------------------------------------------------------------------M-------------------S--------------------------------------------------------------------------------------------M--K------------------------H------------K----------A--D-------R------E-------Y-W----------S---G-------F---T------------------------R----N---Y---A-----A---------------------------------R----V-------…
origOb_1332	-----------------------------------------------------------------------------------MINLNS-------------------Q--------------------------------------------------------------------------------------------N--R------------------------K------------E----------T--T-------I------R-------S-Y----------L---D-------I---A------------------------S----K---Y---A-----K---------------------------------I----L-------…
img2k_6974143	---------------------------------------------------------------------------------------------------------------------------------------------------------------------------------------------------------------------------------------------------------------------------------------------------------------------------------------------------------------------------------------------------------------…
713390	----------------------------------------------------------------------------------------------------------------------------------------------------------------------------------------------------------------------------------------------------------------------------------------------------------------------------------------------------------------M---------------------------------D----L-------…
origOb_1453	----------------------------------------------------------------------------------------M-------------------Q--------------------------------------------------------------------------------------------K--NKN----------------------W------------K----------R--E-------K------L-------F-W----------E---L-------T---R------------------------R----K---L---A-----T---------------------------------N----L-------…
origOb_1420	----------------------------------------------------------------------------------------M-------------------Q--------------------------------------------------------------------------------------------K--NRN----------------------W------------K----------R--E-------I------R-------F-Y----------Q---A-------L---R------------------------R----R---T---A-----S---------------------------------D----L-------…
origOb_1415	----------------------------------------------------------------------------------------M-------------------Q--------------------------------------------------------------------------------------------K--SRN----------------------W------------K----------R--E-------Y------R-------F-Y----------Q---A-------L---R------------------------Q----R---T---A-----S---------------------------------D----L-------…
1917141	---------------------------------------------------------------------------------------------------------------------------------------------------------------------------------------------------------------------------------------------------------------------------------------------------------------------------------------------------------------------------------------------------------------…
718934	----------------------------------------------------------------------------------------------------------------------------------------------------------------------------------------------------------------------------------------------------------------------------------------------------------------------------------------------------------------M---------------------------------D----L-------…
868741	---------------------------------------------------------------------------------------------------------------------------------------------------------------------------------------------------------------------------------------------------------------------------------------------------------------------------------------------------------------------------------------------------------------…
1887265	---------------------------------------------------------------------------------------------------------------------------------------------------------------------------------------------------------------------------------------------------------------------------------------------------------------------------------------------------------------------------------------------------------------…
75178	---------------------------------------------------------------------------------------------------------------------------------------------------------------------------------------------------------------------------------------------------------------------------------------------------------------------------------------------------------------------------------------------------------------…
1792355	---------------------------------------------------------------------------------------------------------------------------------------------------------------------------------------------------------------------------------------------------------------------------------------------------------------------------------------------------------------------------------------------------------------…
723811	----------------------------------------------------------------------------------------M-------------------G--------------------------------------------------------------------------------------------S--N------------------------PD----------------------A--T-------I------D-------F-Y----------N---K-------E---L------------------------E----S---G---C-----A---------------------------------I----L-------…
713198	----------------------------------------------------------------------------------------M-------------------G--------------------------------------------------------------------------------------------S--N------------------------QQ----------------------S--T-------I------D-------S-Y----------T---K-------E---L------------------------E----S---S---C-----A---------------------------------I----L-------…
719115	----------------------------------------------------------------------------------------M-------------------G--------------------------------------------------------------------------------------------S--N------------------------QQ----------------------S--T-------I------D-------S-Y----------T---K-------E---L------------------------E----S---S---C-----A---------------------------------I----L-------…
1960195	----------------------------------------------------------------------------------------M-------------------G--------------------------------------------------------------------------------------------S--N------------------------PD----------------------A--T-------I------D-------F-Y----------N---K-------E---L------------------------E----S---G---C-----A---------------------------------I----L-------…
img2k_4633689	----------------------------------------------------------------------------------------M-------------------S--------------------------------------------------------------------------------------------E--E------------------------ETR----------Y----------A--R-------Q------D-------F-F----------Y---R-------E---M------------------------E----S---C---Y-----A---------------------------------N----L-------…
2858099	----------------------------------------------------------------------------------------M-------------------S--------------------------------------------------------------------------------------------E--D------------------------ETR----------Y----------V--R-------Q------D-------F-F----------Y---R-------E---M------------------------E----S---C---Y-----V---------------------------------S----L-------…
4696046	----------------------------------------------------------------------------------------M-------------------G--------------------------------------------------------------------------------------------S--N------------------------PD----------------------A--T-------I------D-------F-Y----------N---K-------E---L------------------------E----S---G---C-----A---------------------------------I----L-------…
717055	----------------------------------------------------------------------------------------M-------------------G--------------------------------------------------------------------------------------------S--N------------------------QQ----------------------S--T-------I------D-------S-Y----------T---K-------E---L------------------------E----S---S---C-----A---------------------------------I----L-------…
734202	----------------------------------------------------------------------------------------MFSKERRLIM----------S--------------------------------------------------------------------------------------------E--D------------------------ETR----------Y----------V--R-------Q------D-------F-F----------Y---R-------E---M------------------------E----S---C---Y-----V---------------------------------S----L-------…
290418	----------------------------------------------------------------------------------------M-------------------G--------------------------------------------------------------------------------------------S--N------------------------QQ----------------------S--T-------I------D-------S-Y----------T---K-------E---L------------------------E----S---S---C-----A---------------------------------I----L-------…
1951295	----------------------------------------------------------------------------------------M-------------------G--------------------------------------------------------------------------------------------S--N------------------------PD----------------------A--T-------I------D-------F-Y----------N---K-------E---L------------------------E----S---G---C-----A---------------------------------I----L-------…
294550	----------------------------------------------------------------------------------------M-------------------G--------------------------------------------------------------------------------------------S--N------------------------QQ----------------------S--T-------I------D-------S-Y----------T---K-------E---L------------------------E----S---S---C-----A---------------------------------I----L-------…
53734	----------------------------------------------------------------------------------------M-------------------G--------------------------------------------------------------------------------------------S--N------------------------PD----------------------A--T-------I------D-------F-Y----------N---K-------E---L------------------------E----S---G---C-----A---------------------------------I----L-------…
1790194	----------------------------------------------------------------------------------------M-------------------S--------------------------------------------------------------------------------------------K--E------------------------ETR----------I----------V--R-------Q------D-------F-F----------L---G-------E---M------------------------K----K---C---F-----V---------------------------------E----V-------…
origOb_1454	----------------------------------------------------------------------------------------M-------------------G--------------------------------------------------------------------------------------------S--N------------------------LQ----------------------T--T-------I------D-------F-Y----------S---K-------E---L------------------------D----S---G---C-----A---------------------------------I----L-------…
1903168	----------------------------------------------------------------------------------------M-------------------S--------------------------------------------------------------------------------------------E--E------------------------ETR----------Y----------V--R-------Q------E-------F-F----------Y---R-------E---M------------------------E----S---C---Y-----V---------------------------------G----L-------…
784867	----------------------------------------------------------------------------------------M-------------------G--------------------------------------------------------------------------------------------S--N------------------------PD----------------------A--T-------I------D-------F-Y----------N---K-------E---L------------------------E----S---G---C-----A---------------------------------I----L-------…
1887263	----------------------------------------------------------------------------------------M-------------------G--------------------------------------------------------------------------------------------S--N------------------------PD----------------------A--T-------I------D-------F-Y----------N---K-------E---L------------------------E----S---G---C-----A---------------------------------I----L-------…
img2k_4748403	----------------------------------------------------------------------------------------M-------------------S--------------------------------------------------------------------------------------------E--D------------------------ETR----------Y----------V--R-------Q------D-------F-F----------Y---R-------E---M------------------------E----S---C---Y-----V---------------------------------S----L-------…
714459	----------------------------------------------------------------------------------------M-------------------G--------------------------------------------------------------------------------------------S--N------------------------QQ----------------------S--T-------I------D-------S-Y----------T---K-------E---L------------------------E----S---S---C-----A---------------------------------I----L-------…
origOb_1556	----------------------------------------------------------------------------------------M-------------------P--------------------------------------------------------------------------------------------T--S------------------------S-R----------Q----------A--Y-------L------E-------F-W----------N---H-------E---M------------------------K----R---L---S-----V---------------------------------T----L-------…
4487295	----------------------------------------------------------------------------------------M-------------------G--------------------------------------------------------------------------------------------R--N------------------------PD----------------------A--T-------I------D-------F-Y----------N---K-------E---L------------------------E----S---G---C-----A---------------------------------I----L-------…
719113	----------------------------------------------------------------------------------------M-------------------G--------------------------------------------------------------------------------------------S--N------------------------QQ----------------------S--T-------I------D-------S-Y----------T---K-------E---L------------------------E----S---S---C-----A---------------------------------I----L-------…
4490047	----------------------------------------------------------------------------------------M-------------------G--------------------------------------------------------------------------------------------S--N------------------------QQ----------------------S--T-------I------D-------S-Y----------S---K-------E---L------------------------K----S---S---C-----A---------------------------------I----L-------…
img2k_4102316	----------------------------------------------------------------------------------------M-------------------S--------------------------------------------------------------------------------------------E--D------------------------ETR----------Y----------V--R-------Q------D-------F-F----------Y---R-------E---M------------------------E----S---C---Y-----V---------------------------------S----L-------…
712705	----------------------------------------------------------------------------------------M-------------------G--------------------------------------------------------------------------------------------S--N------------------------PD----------------------A--T-------I------D-------F-Y----------N---K-------E---L------------------------E----S---G---C-----A---------------------------------I----L-------…
img2k_6446681	--------------------------------------------------------------------------------------------------------------------------------------------------------------------------------------------------------------------------------------------------------------------------------------------------------------------M------------------------D----D---A---L-----P---------------------------------I----L-------…
origOb_1077	------------------------------------------------------------------------------------------------------------M--------------------------------------------------------------------------------------------N--E------------------------LAR----------R----------E--S-------L------K-------L-I----------Q---D-------L---M------------------------D----D---A---L-----P---------------------------------I----L-------…
img2k_4163784	---------------------------------------------------------------------------------------------------------------------------------------------------------------------------------------------------------------------------------------------------------------------------------------------------------------------------------------------------------------------------------------------------------------…
img2k_4155576	------------------------------------------------------------------------------------------------------------M--------------------------------------------------------------------------------------------D--N------------------------LAR----------T----------E--A-------I------K-------I-L----------Q---N-------L---M------------------------E----E---A---S-----T---------------------------------E----L-------…
img2k_4748214	--------------------------------------------------------------------------------------------------------------------------------------------------------------------------------------------------------------------------------------------------M----------E--T-------L------K-------I-L----------Q---D-------L---M------------------------D----D---A---L-----P---------------------------------I----L-------…
1782502	------------------------------------------------------------------------------------------------------------M--------------------------------------------------------------------------------------------N--L------------------------DDR----------E----------K--S-------L------K-------I-L----------N---D-------L---M------------------------D----D---A---L-----P---------------------------------I----L-------…
img2k_5626457	---------------------------------------------------------------------------------------------------------------------------------------------------------------------------------------------------------------------------------------------------------------------------------------------------------------------------------------------------------------------------------------------------------------…
img2k_4991982	--------------------------------------------------------------------------------------------------------------------------------------------------------------------------------------------------------------------------------------------------------------------------------------------------------------------M------------------------S----E---S---C-----V---------------------------------L----L-------…
1404454	------------------------------------------------------------------------------------------------------------------------------------------------------------------------------------------------------------M------------------------WLR----------E----------S--K-------V------F-------Y-F----------D---I-------L---L------------------------R----E---A---C-----A---------------------------------I----L-------…
714889	------------------------------------------------------------------------------------------------------------------------------------------------------------------------------------------------------------M------------------------WLR----------E----------T--K-------V------F-------Y-F----------D---I-------L---L------------------------R----E---A---C-----A---------------------------------I----L-------…
img2k_6438961	------------------------------------------------------------------------------------------------------------------------------------------------------------------------------------------------------------M------------------------WLR----------E----------S--K-------V------F-------Y-F----------D---I-------L---L------------------------R----E---A---C-----A---------------------------------I----L-------…
626992	---------------------------------------------------------------------------------------------------------------------------------------------------------------------------------------------------------------------------------------------------------------------------------------------------------------------------------------------------------------------------------------------------------------…
img2k_5590761	---------------------------------------------------------------------------------------------------------------------------------------------------------------------------------------------------------------------------------------------------------------------------------------------------------------------------------------------------------------------------------------------------------------…
1971674	------------------------------------------------------------------------------------------------------------------------------------------------------------------------------------------------------------M------------------------WLR----------E----------S--K-------V------F-------Y-F----------D---I-------L---L------------------------R----E---A---C-----A---------------------------------I----L-------…
2779412	--------------------------------------------------------------------------------------------------------------------------------------------------------------------------------------------------------------------------------------------------------------------------------------------------------------------M------------------------E----K---T---F-----P---------------------------------I----L-------…
img2k_5654663	---------------------------------------------------------------------------------------------------------------------------------------------------------------------------------------------------------------------------------------------------------------------------------------------------------------------------------------------------------------------------------------------------------------…
img2k_6368724	--------------------------------------------------------------------------------------------------------------------------------------------------------------------------------------------------------------------------------------------------------------------------------------------------------------------M------------------------S----E---S---C-----V---------------------------------L----L-------…
2779413	-----------------------------------------------------------------------------------MDSIRKSLPKEGGIQ----------L--------------------------------------------------------------------------------------------S--L------------------------ETR----------E----------S--N-------I------L-------Y-F----------N---K-------L---L------------------------E----E---S---C-----A---------------------------------L----L-------…
177097	---------------------------------------------------------------------------------------------------------------------------------------------------------------------------------------------------------------------------------------------------------------------------------------------------------------------------------------------------------------------------------------------------------------…
origOb_1090	----------------------------------------------------------------------------------------M-------------------E--------------------------------------------------------------------------------------------R--IL-----------------------AGK----------E----------D--D-------V------S-------Y-F----------L---D-------L---M------------------------I----E---A---G-----D---------------------------------I----L-------…
3415628	--------------------------------------------------------------------------------------------------------------------------------------------------------------------------------------------------------------------------------------------------------------------------------------------------------------------M------------------------I----E---A---G-----D---------------------------------I----L-------…
img2k_6085749	----------------------------------------------------------------------------------------M-------------------E--------------------------------------------------------------------------------------------P--IL-----------------------VGK----------E----------K--D-------Y------S-------Y-F----------L---D-------L---L------------------------L----E---A---S-----N---------------------------------I----L-------…
img2k_6054549	----------------------------------------------------------------------------------------M-------------------E--------------------------------------------------------------------------------------------P--IL-----------------------VGK----------E----------K--D-------Y------S-------Y-F----------L---D-------L---L------------------------L----E---A---S-----N---------------------------------I----L-------…
img2k_5639456	----------------------------------------------------------------------------------------M-------------------E--------------------------------------------------------------------------------------------P--IL-----------------------VGK----------E----------K--D-------Y------S-------Y-F----------L---D-------L---L------------------------L----E---A---S-----N---------------------------------I----L-------…
img2k_5604097	----------------------------------------------------------------------------------------M-------------------E--------------------------------------------------------------------------------------------P--IL-----------------------VGK----------E----------K--D-------Y------S-------Y-F----------L---D-------L---L------------------------L----E---A---S-----N---------------------------------I----L-------…
origOb_1682	------------------------------------------------------------------------------------------------------------M------------------------------------------------------------------------------------------------------------------------H------------H----------K--K-------Q------K-------F-F----------Y---E-------F---G------------------------V----Q---F---A-----S---------------------------------E----Y-------…
origOb_1626	----------------------------------------------------------------------------------------M-------------------Q------------------------------------------------------------------------------------------------------------------------E------------Y----------Q--K-------I------D-------F-Y----------I---E-------V---S------------------------I----E---V---A-----R---------------------------------Q----I-------…
origOb_1675	----------------------------------------------------------------------------------------M-------------------N------------------------------------------------------------------------------------------------------------------------L------------H----------N--R-------K------K-------F-L----------L---E-------R---G------------------------K----R---Y---AL----K---------------------------------Q----L-------…
origOb_1679	----------------------------------------------------------------------------------------M-------------------N------------------------------------------------------------------------------------------------------------------------L------------N----------N--R-------K------K-------F-F----------L---E-------R---G------------------------L----I---Y---A-----K---------------------------------Q----T-------…
origOb_1683	----------------------------------------------------------------------------------------M-------------------K------------------------------------------------------------------------------------------------------------------------L------------H----------N--R-------K------K-------F-I----------L---E-------R---G------------------------A----I---Y---C-----K---------------------------------L----F-------…
origOb_1382	----------------------------------------------------------------------------------------M-------------------T------------------------------------------------------------------------------------------------------------------------V------------V----------P--V-------K------D-------F-C----------V---G-------V---S------------------------V----Q---Y---A-----K---------------------------------L----L-------…
img2k_6436642	-------------------------------------------------------------------------------------------------------------MSD-----------------------------------------------------------------------------------------S--R------------------------K------------I----------V--R-------L------Q-------F-F----------R---D-------Y---G------------------------R----E---A---A-----S---------------------------------L----L-------…
origOb_1655	----------------------------------------------------------------------------------------M-------------------ILLS-----------------------------------------------------------------------------------------K--E------------------------V------------N----------A--R-------L------H-------F-H----------L---H-------D---V------------------------E----K---S---A-----Q---------------------------------Q----L-------…
origOb_1589	----------------------------------------------------------------------------------------M-------------------Q-ER-----------------------------------------------------------------------------------------I--E------------------------R------------D----------Y--R-------L------K-------F-H----------F---S-------D---S------------------------E----E---A---A-----I---------------------------------L----L-------…
img2k_4547415	-------------------------------------------------------------------------------------------------------------MSS-----------------------------------------------------------------------------------------S--K------------------------K------------K----------N--R-------Y------K-------F-F----------D---E-------E---A------------------------K----V---L---S-----E---------------------------------L----L-------…
origOb_1532	----------------------------------------------------MPDTLLEVFGLMPFELFVFSFESRKSSKIHFLIGGDI-------------------TMSS-----------------------------------------------------------------------------------------S--K------------------------K------------R----------N--R-------F------L-------F-F----------D---E-------E---A------------------------K----V---L---S-----E---------------------------------L----L-------…
origOb_1550	-------------------------------------------------------------------------------------------------------------MT------------------------------------------------------------------------------------------K--K------------------------R------------D----------D--K-------L------Q-------F-F----------E---K-------Q---Q------------------------T----K---I---A-----N---------------------------------L----L-------…
346236	----------------------------------------------------------------------------------------M-------------------N--------------------------------------------------------------------------------------------T--E------------------------L------------S----------Q--E-------F------S-------Y-W----------N---T-------E---A------------------------E----R---V---G-----R---------------------------------Q----L-------…
origOb_1125	----------------------------------------------------------------------------------------M-------------------T--------------------------------------------------------------------------------------------P--E------------------------Y------------S----------E--E-------F------S-------Y-W----------N---K-------E---A------------------------E----I---V---G-----R---------------------------------Q----L-------…
img2k_6476995	----------------------------------------------------------------------------------------M-------------------N--------------------------------------------------------------------------------------------L--E------------------------L------------S----------E--E-------F------S-------Y-W----------E---R-------E---G------------------------S----I---V---G-----Q---------------------------------Q----L-------…
origOb_1132	----------------------------------------------------------------------------------------M-------------------N--------------------------------------------------------------------------------------------T--E------------------------V------------S----------K--E-------F------S-------Y-W----------Q---G-------E---A------------------------E----I---L---G-----R---------------------------------Q----L-------…
img2k_6509175	----------------------------------------------------------------------------------------M-------------------T--------------------------------------------------------------------------------------------P--E------------------------L------------Y----------E--E-------F------S-------Y-W----------N---K-------E---A------------------------E----I---A---G-----R---------------------------------E----L-------…
img2k_6505391	----------------------------------------------------------------------------------------M-------------------T--------------------------------------------------------------------------------------------P--E------------------------L------------Y----------E--E-------F------S-------Y-W----------N---K-------E---A------------------------E----I---A---G-----R---------------------------------A----L-------…
img2k_5596255	----------------------------------------------------------------------------------------M-------------------T-------D----------------------------------------------------------------------------------------------------------------E------------E----------N--L-------S------L-------Y-W----------E---T-------L---Y------------------------R----S---S---S-----A---------------------------------L----L-------…
img2k_6016463	----------------------------------------------------------------------------------------M-------------------T-------D----------------------------------------------------------------------------------------------------------------E------------E----------N--L-------S------L-------Y-W----------E---T-------L---Y------------------------R----S---S---S-----A---------------------------------L----L-------…
666824	----------------------------------------------------------------------------------------M-------------------T-------D----------------------------------------------------------------------------------------------------------------E------------E----------N--L-------S------L-------Y-W----------E---T-------L---Y------------------------R----S---S---S-----A---------------------------------L----L-------…
img2k_6060428	------------------------------------------MSRTIISRRAAGRTVRTPLWNVIVPQPGEITFVSPVVPN-HIRRIEE-------------------I-------EYS----------------------------------------------------------------------------------R--Q------------------------D------------H----------E--E-------I------H-------F-W----------Q---G-------E---L------------------------R----K---S---A-----S---------------------------------L----L-------…
origOb_1522	---------------------------------------------------------------------------------------------------------------------------------------------------------------------------------------------------------------------------------------------------------------------------------------------------------------------------------------------------------------------------------------------------------------…
origOb_1475	------------------------------------------MSSVFL---------------------------TSVLHI-ILKEAIE-------------------I-------QRY----------------------------------------------------------------------------------P--K------------------------D------------S----------S--E-------V------A-------F-W----------Q---R-------K---L------------------------Q----E---S---G-----S---------------------------------L----L-------…
img2k_6029628	------------------------------------------MSRTIISRRVVGRTVRTPLWNVIVPQPGEITFVSPVVPN-HIRRIEE-------------------I-------EYS----------------------------------------------------------------------------------R--Q------------------------D------------H----------E--E-------I------H-------F-W----------Q---G-------E---L------------------------R----K---S---A-----S---------------------------------L----L-------…
origOb_1451	------------------------------------------MRFFLL---------------------------TLLLHS-YKEVTTE-------------------I-------LRY----------------------------------------------------------------------------------P--N------------------------G------------S----------P--E-------V------L-------F-W----------Q---G-------K---L------------------------Q----E---S---A-----R---------------------------------L----L-------…
img2k_5622733	------------------------------------------MSRTIISRRVVGRTVRTPLWNVIVPQPGEITFVSPVVPN-HIRRIEE-------------------I-------EYS----------------------------------------------------------------------------------R--Q------------------------D------------H----------E--E-------I------H-------F-W----------Q---G-------E---L------------------------R----K---S---A-----S---------------------------------L----L-------…
img2k_6035681	------------------------------------------MSRTIISRRVVGRTVRTPLWNVIVPQPGEITFVSPVVPN-HIRRIEE-------------------I-------EYS----------------------------------------------------------------------------------R--Q------------------------D------------H----------E--E-------I------H-------F-W----------Q---G-------E---L------------------------R----K---S---A-----S---------------------------------L----L-------…
77783	------------------------------------------------------------------------------------------------------------------------------------------------------------------------------------------------------------------------------------------------------------------------M------I-------F-W----------Q---G-------R---L------------------------R----E---S---A-----S---------------------------------S----L-------…
origOb_1481	------------------------------------------MSFLF----------------------------SHLVHNISERRTLE-------------------I-------LRF----------------------------------------------------------------------------------K--S------------------------D------------S----------A--E-------I------K-------F-W----------Q---G-------K---L------------------------Q----N---A---G-----S---------------------------------E----L-------…
img2k_4107996	---------------------------------------------------------------------------------------------------------------------------------------------------------------------------------------------------------------------------------------------------------------------------------------------------------------------------------------------------------------------------------------------------------------…
img2k_5643187	------------------------------------------MSRTIISRRVVGRTVRTPLWNVIVPQPGEITFVSPVVPN-HIRRIEV-------------------I-------EYS----------------------------------------------------------------------------------R--Q------------------------D------------H----------E--E-------I------Q-------F-W----------Q---G-------E---L------------------------R----K---S---A-----S---------------------------------L----L-------…
1593836	---------------------------------------------------------------------------------------------------------------------------------------------------------------------------------------------------------------------------------------------------------------------------------------------------------------------------------------------------------------------------------------------------------------…
1888499	---------------------------------------------------------------------------------------------------------------------------------------------------------------------------------------------------------------------------------------------------------------------------------------------------------------------------------------------------------------------------------------------------------------…
img2k_6477082	----------------------------------------------------------------------------------------M-------------------D-------VQY----------------------------------------------------------------------------------S--K------------------------D------------P----------R--E-------I------E-------F-W----------R---E-------K---V------------------------R----G---A---A-----T---------------------------------E----L-------…
1920756	----------------------------------------------------------------------------------------M-------------------NQRMSKLVRLY----------------------------------------------------------------------------------T--K------------------------D------------P----------E--V-------V------D-------F-W----------R---R-------E---I------------------------R----E---A---S-----I---------------------------------P----L-------…
146318	----------------------------------------------------------------------------------------M-------------------D-------QYR----------------------------------------------------------------------------------T--K------------------------D------------P----------K--E-------I------L-------F-W----------R---E-------E---I------------------------S----R---A---A-----S---------------------------------E----L-------…
677001	----------------------------------------------------------------------------------------M-------------------D-------GNY----------------------------------------------------------------------------------T--K------------------------D------------P----------E--E-------V------R-------F-W----------R---S-------E---A------------------------R----S---A---A-----A---------------------------------E----L-------…
4484639	----------------------------------------------------------------------------------------M-------------------D-------GTY----------------------------------------------------------------------------------T--K------------------------D------------P----------E--D-------V------K-------F-W----------R---G-------E---A------------------------L----E---A---A-----T---------------------------------E----L-------…
origOb_1570	----------------------------------------------------------------------------------------M-------------------D-------TQH----------------------------------------------------------------------------------T--K------------------------D------------P----------E--Q-------I------K-------F-W----------R---D-------T---L------------------------E----S---Y---G-----S---------------------------------I----L-------…
origOb_1526	-----------------------------------------------------------------------MKHSPSDEGDLSHEDINM-------------------V-------HTN----------------------------------------------------------------------------------T--V------------------------D------------P----------E--V-------I------E-------F-W----------R---R-------E---A------------------------R----E---A---A-----A---------------------------------E----L-------…
4485313	----------------------------------------------------------------------------------------M-------------------D-------GSY----------------------------------------------------------------------------------T--K------------------------D------------P----------E--D-------V------K-------F-W----------R---G-------E---A------------------------H----E---A---A-----T---------------------------------E----L-------…
img2k_4174813	----------------------------------------------------------------------------------------M-------------------V-------DLH----------------------------------------------------------------------------------S--K------------------------D------------P----------M--E-------I------E-------F-W----------R---S-------E---I------------------------R----G---A---A-----R---------------------------------E----L-------…
img2k_6469920	----------------------------------------------------------------------------------------M-------------------D-------GNY----------------------------------------------------------------------------------T--K------------------------D------------P----------E--D-------V------K-------F-W----------R---G-------E---A------------------------H----E---A---A-----S---------------------------------V----L-------…
img2k_6479068	-----------------------------------------------------------------------M-----------RSMSKL-------------------D-------IPY----------------------------------------------------------------------------------T--K------------------------D------------P----------E--D-------I------S-------F-W----------R---E-------E---A------------------------H----E---A---A-----S---------------------------------E----L-------…
img2k_6481415	---------------------------------------------------------------------------------------------------------------------------------------------------------------------------------------------------------------------------------------------------------------------------------------------------------------------------------------------------------------------------------------------------------------…
1948936	----------------------------------------------------------------------------------------M-------------------D-------IIS----------------------------------------------------------------------------------T--K------------------------D------------P----------K--D-------V------D-------F-W----------R---K-------E---A------------------------H----E---A---A-----S---------------------------------I----L-------…
345257	---------------------------------------------------------------------------------------------------------------------------------------------------------------------------------------------------------------------------------------------------------------------------------------------------------------------------------------------------------------------------------------------------------------…
origOb_1440	----------------------------------------------------------------------------------------M----------------------------KH----------------------------------------------------------------------------------L--A------------------------G------------S----------A--E-------V------K-------F-W----------Q---G-------E---L------------------------R----D---A---G-----A---------------------------------S----L-------…
624767	---------------------------------------------------------------------------------------------------------------------------------------------------------------------------------------------------------------------------------------------------------------------------------------------------------------------------------------------------------------------------------------------------------------…
img2k_893944	-----------------------------------------------------------------------M-----------RSMSKL-------------------D-------IPY----------------------------------------------------------------------------------T--K------------------------D------------P----------E--D-------I------S-------F-W----------R---E-------E---A------------------------H----E---A---A-----S---------------------------------E----L-------…
713323	----------------------------------------------------------------------------------------M-------------------D-------FNY----------------------------------------------------------------------------------T--K------------------------D------------P----------K--E-------I------Q-------Y-W----------R---D-------R---L------------------------A----E---Y---G-----S---------------------------------I----L-------…
1794858	----------------------------------------------------------------------------------------M-------------------V-------HTN----------------------------------------------------------------------------------T--V------------------------D------------P----------E--V-------I------E-------F-W----------R---R-------E---A------------------------R----E---A---A-----A---------------------------------E----L-------…
4492838	----------------------------------------------------------------------------------------M-------------------D-------NYY----------------------------------------------------------------------------------S--K------------------------D------------P----------K--E-------I------Q-------Y-W----------K---D-------R---L------------------------A----E---Y---G-----S---------------------------------I----L-------…
img2k_6011499	---------------------------------------------------------------------------------------------------------------------------------------------------------------------------------------------------------------------------------------------------------------------------------------------------------------------------------------------------------------------------------------------------------------…
662383	-----------------------------------------------------------------------MHSPRKECSPILRSKTLM-------------------D-------RNY----------------------------------------------------------------------------------T--K------------------------D------------P----------E--D-------V------R-------F-W----------R---E-------E---A------------------------H----E---A---A-----S---------------------------------E----L-------…
img2k_6501415	---------------------------------------------------------------------------------------------------------------------------------------------------------------------------------------------------------------------------------------------------------------------------------------------------------------------------------------------------------------------------------------------------------------…
1917143	---------------------------------------------------------------------------------------------------------------------------------------------------------------------------------------------------------------------------------------------------------------------------------------------------------------------------------------------------------------------------------------------------------------…
img2k_6700808	---------------------------------------------------------------------------------------------------------------------------------------------------------------------------------------------------------------------------------------------------------------------------------------------------------------------------------------------------------------------------------------------------------------…
img2k_6505429	---------------------------------------------------------------------------------------------------------------------------------------------------------------------------------------------------------------------------------------------------------------------------------------------------------------------------------------------------------------------------------------------------------------…
662844	----------------------------------------------------------------------------------------M-------------------D-------FNR----------------------------------------------------------------------------------T--K------------------------D------------P----------E--E-------V------K-------F-W----------R---E-------E---A------------------------R----Q---A---A-----S---------------------------------S----L-------…
1920749	---------------------------------------------------------------------------------------------------------------------------------------------------------------------------------------------------------------------------------------------------------------------------------------------------------------------------------------------------------------------------------------------------------------…
724415	----------------------------------------------------------------------------------------M-------------------D-------DRY----------------------------------------------------------------------------------T--K------------------------D------------P----------E--E-------V------R-------F-W----------R---E-------E---A------------------------H----V---A---A-----S---------------------------------E----L-------…
img2k_6511759	---------------------------------------------------------------------------------------------------------------------------------------------------------------------------------------------------------------------------------------------------------------------------------------------------------------------------------------------------------------------------------------------------------------…
origOb_1535	----------------------------------------------------------------------------------------M-------------------D-------RMY----------------------------------------------------------------------------------T--K------------------------D------------P----------Q--E-------I------Q-------F-W----------R---D-------K---L------------------------Q----S---Y---G-----S---------------------------------I----L-------…
724345	----------------------------------------------------------------------------------------M-------------------D-------FNY----------------------------------------------------------------------------------T--K------------------------D------------P----------K--K-------I------Q-------Y-W----------R---D-------R---L------------------------A----E---Y---G-----S---------------------------------I----L-------…
origOb_1441	----------------------------------------------------------------------------------------M-------------------D-------RNY----------------------------------------------------------------------------------T--K------------------------D------------P----------E--D-------V------R-------F-W----------R---E-------E---A------------------------H----E---A---A-----S---------------------------------E----L-------…
1883283	-----------------------------------------------------------------------M-----------RSMSKL-------------------D-------IPY----------------------------------------------------------------------------------T--K------------------------D------------P----------E--D-------I------S-------F-W----------R---E-------E---A------------------------H----E---A---A-----S---------------------------------E----L-------…
1883282	---------------------------------------------------------------------------------------------------------------------------------------------------------------------------------------------------------------------------------------------------------------------------------------------------------------------------------------------------------------------------------------------------------------…
639113	---------------------------------------------------------------------------------------------------------------------------------------------------------------------------------------------------------------------------------------------------------------------------------------------------------------------------------------------------------------------------------------------------------------…
851105	---------------------------------------------------------------------------------------------------------------------------------------------------------------------------------------------------------------------------------------------------------------------------------------------------------------------------------------------------------------------------------------------------------------…
img2k_4171789	---------------------------------------------------------------------------------------------------------------------------------------------------------------------------------------------------------------------------------------------------------------------------------------------------------------------------------------------------------------------------------------------------------------…
714974	----------------------------------------------------------------------------------------MALHSFCNRCKTFYQGDQTVS-------GYH----------------------------------------------------------------------------------T--K------------------------D------------P----------K--E-------I------Q-------F-W----------R---D-------K---M------------------------K----V---H---A-----S---------------------------------I----L-------…
675925	-----------------------------------------------------------------------M-----------RSMSKL-------------------D-------IPY----------------------------------------------------------------------------------T--K------------------------D------------P----------E--D-------I------S-------F-W----------R---E-------E---A------------------------H----E---A---A-----S---------------------------------E----L-------…
img2k_6509208	----------------------------------------------------------------------------------------M-------------------D-------DYY----------------------------------------------------------------------------------S--K------------------------D------------P----------K--E-------I------L-------F-W----------K---D-------R---L------------------------A----E---Y---G-----S---------------------------------I----L-------…
img2k_5590795	---------------------------------------------------------------------------------------------------------------------------------------------------------------------------------------------------------------------------------------------------------------------------------------------------------------------------------------------------------------------------------------------------------------…
634648	---------------------------------------------------------------------------------------------------------------------------------------------------------------------------------------------------------------------------------------------------------------------------------------------------------------------------------------------------------------------------------------------------------------…
618265	---------------------------------------------------------------------------------------------------------------------------------------------------------------------------------------------------------------------------------------------------------------------------------------------------------------------------------------------------------------------------------------------------------------…
img2k_6481418	-----------------------------------------------------------------------M-----------RSMSKL-------------------D-------IPY----------------------------------------------------------------------------------T--K------------------------D------------P----------E--D-------I------S-------F-W----------R---E-------E---A------------------------H----E---A---A-----S---------------------------------E----L-------…
img2k_6461418	---------------------------------------------------------------------------------------------------------------------------------------------------------------------------------------------------------------------------------------------------------------------------------------------------------------------------------------------------------------------------------------------------------------…
3415642	---------------------------------------------------------------------------------------------------------------------------------------------------------------------------------------------------------------------------------------------------------------------------------------------------------------------------------------------------------------------------------------------------------------…
1240028	-----------------------------------------------------------------------M-----------N----M-------------------D-------KMY----------------------------------------------------------------------------------T--K------------------------N------------P----------K--D-------V------Q-------F-W----------R---D-------K---L------------------------K----E---S---G-----S---------------------------------N----L-------…
1892424	-----------------------------------------------------------------------M-----------RSMSKL-------------------D-------IPY----------------------------------------------------------------------------------T--K------------------------D------------P----------E--D-------I------S-------F-W----------R---E-------E---A------------------------H----E---A---A-----S---------------------------------E----L-------…
1932735	-----------------------------------------------------------------------M-----------RSMSKL-------------------D-------IPY----------------------------------------------------------------------------------T--K------------------------D------------P----------E--D-------I------S-------F-W----------R---E-------E---A------------------------H----E---A---A-----S---------------------------------E----L-------…
638116	---------------------------------------------------------------------------------------------------------------------------------------------------------------------------------------------------------------------------------------------------------------------------------------------------------------------------------------------------------------------------------------------------------------…
origOb_1533	----------------------------------------------------------------------------------------M-------------------S-------GYH----------------------------------------------------------------------------------T--K------------------------D------------P----------K--E-------I------Q-------F-W----------R---D-------K---M------------------------K----V---H---A-----S---------------------------------I----L-------…
origOb_1467	----------------------------------------------------------------------------------------M----------------------------RY----------------------------------------------------------------------------------L--A------------------------N------------S----------P--E-------I------T-------F-W----------Q---E-------K---L------------------------R----A---S---G-----L---------------------------------A----L-------…
img2k_6461433	---------------------------------------------------------------------------------------------------------------------------------------------------------------------------------------------------------------------------------------------------------------------------------------------------------------------------------------------------------------------------------------------------------------…
4486051	-----------------------------------------------------------------------M-----------RSMSKL-------------------D-------IPY----------------------------------------------------------------------------------T--K------------------------D------------P----------E--D-------I------S-------F-W----------R---E-------E---A------------------------H----E---A---A-----S---------------------------------E----L-------…
607814	---------------------------------------------------------------------------------------------------------------------------------------------------------------------------------------------------------------------------------------------------------------------------------------------------------------------------------------------------------------------------------------------------------------…
1598463	----------------------------------------------------------------------------------------M-------------------D-------QYR----------------------------------------------------------------------------------T--K------------------------D------------P----------K--E-------I------L-------F-W----------R---E-------E---I------------------------S----R---A---A-----S---------------------------------E----L-------…
4486913	----------------------------------------------------------------------------------------MIRK-----------GGAKEI-------LRY----------------------------------------------------------------------------------L--A------------------------E------------S----------S--E-------V------Q-------F-W----------Q---G-------K---L------------------------Q----K---S---A-----S---------------------------------E----L-------…
img2k_6521259	----------------------------------------------------------------------------------------M-------------------E-------GYY----------------------------------------------------------------------------------T--K------------------------D------------P----------K--E-------I------L-------F-W----------R---E-------T---L------------------------Q----E---A---G-----L---------------------------------Q----L-------…
2779193	----------------------------------------------------------------------------------------M-------------------D-------DLR----------------------------------------------------------------------------------T--K------------------------D------------P----------K--E-------V------Q-------F-W----------R---D-------R---L------------------------R----S---S---G-----S---------------------------------I----L-------…
677595	---------------------------------------------------------------------------------------------------------------------------------------------------------------------------------------------------------------------------------------------------------------------------------------------------------------------------------------------------------------------------------------------------------------…
2779166	---------------------------------------------------------------------------------------------------------------------------------------------------------------------------------------------------------------------------------------------------------------------------------------------------------------------------------------------------------------------------------------------------------------…
1914171	----------------------------------------------------------------------------------------M-------------------D-------RMY----------------------------------------------------------------------------------T--K------------------------D------------P----------Q--K-------I------Q-------F-W----------R---D-------K---L------------------------Q----S---Y---G-----S---------------------------------I----L-------…
625078	---------------------------------------------------------------------------------------------------------------------------------------------------------------------------------------------------------------------------------------------------------------------------------------------------------------------------------------------------------------------------------------------------------------…
1596334	---------------------------------------------------------------------------------------------------------------------------------------------------------------------------------------------------------------------------------------------------------------------------------------------------------------------------------------------------------------------------------------------------------------…
1550230	----------------------------------------------------------------------------------------M-------------------I-------D----------------------------------------------------------------------------------------------------------------K------------T----------S--C-------I------L-------F-W----------K---E-------K---V------------------------S----R---G---S-----F---------------------------------V----S-------…
img2k_4174828	---------------------------------------------------------------------------------------------------------------------------------------------------------------------------------------------------------------------------------------------------------------------------------------------------------------------------------------------------------------------------------------------------------------…
img2k_4134529	---------------------------------------------------------------------------------------------------------------------------------------------------------------------------------------------------------------------------------------------------------------------------------------------------------------------------------------------------------------------------------------------------------------…
img2k_4181991	---------------------------------------------------------------------------------------------------------------------------------------------------------------------------------------------------------------------------------------------------------------------------------------------------------------------------------------------------------------------------------------------------------------…
1596478	---------------------------------------------------------------------------------------------------------------------------------------------------------------------------------------------------------M--S------------------------S--------------------------R-------E------Q-------Y-W----------F---I-------A---L------------------------E----E---A---A-----R---------------------------------T----L-------…
673103	---------------------------------------------------------------------------------------------------------------------------------------------------------------------------------------------------------M--K------------------------S------------L----------T--D-------F------Q-------Y-W----------Y---N-------L---T------------------------E----K---S---A-----F---------------------------------E----L-------…
origOb_1516	---------------------------------------------------------------------------------------------------------------------------------------------------------------------------------------------------------M--K------------------------S------------L----------T--D-------F------Q-------Y-W----------Y---N-------L---T------------------------E----K---S---A-----F---------------------------------E----L-------…
origOb_1544	----------------------------------------------------------------------------------------M-------------------A-----------T----------------------------------------------TLEFP-------S---------------------V--Q------------------------A------------E----------N--H-------Y------R-------Y-W----------A---E-------L---K------------------------E----R---Y---S-----Q---------------------------------E----L-------…
img2k_6469864	---------------------------------------------------------------------------------------------------------------------------------------------------------------------------------------------------------------------------------------------------------------------------------------------------------------------------------------------------------------------------------------------------------------…
origOb_1499	----------------------------------------------------------------------------------------M-------------------G-----------Q----------------------------------------------PE----------P---------------------H--S------------------------K------------E----------N--F-------L------Q-------Y-W----------S---N-------V---W------------------------Y----Q---L---V-----Q---------------------------------E----T-------…
30373	--------------------------------------------------------------------MVFVNYILLTARKNRGGGEKM-------------------G-----------Q----------------------------------------------PE----------P---------------------H--S------------------------K------------E----------N--F-------L------Q-------Y-W----------S---N-------V---W------------------------Y----Q---L---V-----Q---------------------------------E----T-------…
1656388	----------------------------------------------------------------------------------------M-------------------SPLSKTRRHLLEI----------------------------------------------PL----------AQID------------------S--D------------------------R------------E----------N--F-------I------K-------V-W----------S---G-------V---I------------------------E----R---Y---T-----E---------------------------------D----L-------…
345375	---------------------------------------------------------------------------------------------------------------------------------------------------------------------------------------------------------------------------------------------------------------------------------------------------------------------------------------------------------------------------------------------------------------…
origOb_1409	----------------------------------------------------------------------------------------M-------------------E-----------I----------------------------------------------PS----------AQFD------------------S--D------------------------R------------E----------N--F-------I------K-------V-W----------S---G-------V---I------------------------E----R---Y---T-----D---------------------------------D----L-------…
2779167	---------------------------------------------------------------------------------------------------------------------------------------------------------------------------------------------------------------------------------------------------------------------------------------------------------------------------------------------------------------------------------------------------------------…
344658	---------------------------------------------------------------------------------------------------------------------------------------------------------------------------------------------------------------------------------------------------------------------------------------------------------------------------------------------------------------------------------------------------------------…
1495517	---------------------------------------------------------------------------------------------------------------------------------------------------------------------------------------------------------------------------------------------------------------------------------------------------------------------------------------------------------------------------------------------------------------…
672118	---------------------------------------------------------------------------------------------------------------------------------------------------------------------------------------------------------------------------------------------------------------------------------------------------------------------------------------------------------------------------------------------------------------…
origOb_1491	----------------------------------------------------------------------------------------M-------------------E-----------I----------------------------------------------TL----------S--E------------------K--D------------------------R------------L----------N--F-------R------Q-------Y-W----------S---Q-------I---Y------------------------Y----E---Y---I-----N---------------------------------D----L-------…
1785575	---------------------------------------------------------------------------------------------------------------------------------------------------------------------------------------------------------------------------------------------------------------------------------------------------------------------------------------------------------------------------------------------------------------…
origOb_1547	----------------------------------------------------------------------------------------M-------------------R-----------V-----------------------------------------------L----------S---------------------K--D------------------------R------------L----------N--F-------E------E-------Y-W----------S---K-------V---Y------------------------Y----S---Y---T-----N---------------------------------D----L-------…
3415640	----------------------------------------------------------------------------------------M-------------------S-----------V--------------------------------------------------------------------------------K--D------------------------R------------L----------N--F-------Q------E-------T-W----------L---Q-------I---Y------------------------Y----Q---Y---S-----N---------------------------------D----L-------…
origOb_1421	----------------------------------------------------------------------------------------M-------------------S-----------E----------------------------------------------NS----------AT-V------------------D--D------------------------R------------K----------N--F-------Q------K-------F-W----------S---E-------I---W------------------------Y----S---Y---S-----N---------------------------------D----L-------…
4487636	----------------------------------------------------------------------------------------M-------------------E-----------S----------------------------------------------PL----------S---------------------F--D------------------------R------------A----------N--F-------Q------Q-------Y-W----------S---L-------V---F------------------------Y----Q---Y---S-----T---------------------------------D----L-------…
origOb_1460	----------------------------------------------------------------------------------------M-------------------T-----------V----------------------------------------------VL----------S---------------------S--D------------------------RP-----------T----------N--F-------T------R-------Y-W----------S---Q-------V---F------------------------E----C---Y---T-----S---------------------------------D----L-------…
1814863	---------------------------------------------------------------------------------------------------------------------------------------------------------------------------------------------------------------------------------------------------------------------------------------------------------------------------------------------------------------------------------------------------------------…
1888493	---------------------------------------------------------------------------------------------------------------------------------------------------------------------------------------------------------------------------------------------------------------------------------------------------------------------------------------------------------------------------------------------------------------…
720995	---------------------------------------------------------------------------------------------------------------------------------------------------------------------------------------------------------------------------------------------------------------------------------------------------------------------------------------------------------------------------------------------------------------…
1621880	----------------------------------------------------------------------------------------M-------------------SPLSKTRRHLLEI----------------------------------------------PL----------AQID------------------S--D------------------------R------------E----------N--F-------I------K-------V-W----------S---G-------V---I------------------------E----R---Y---T-----D---------------------------------D----L-------…
img2k_6481437	----------------------------------------------------------------------------------------M-------------------E-----------A----------------------------------------------SL----------ALKQ------------------A--E------------------------E------------N----------N--F-------I------E-------Y-W----------S---Q-------V---W------------------------Y----Q---Y---S-----N---------------------------------D----L-------…
1666524	----------------------------------------------------------------------------------------M-------------------SPLSKTRRHLLEI----------------------------------------------PL----------AQID------------------S--D------------------------R------------E----------N--F-------I------K-------V-W----------S---G-------V---I------------------------E----R---Y---T-----D---------------------------------D----L-------…
origOb_1463	----------------------------------------------------------------------------------------M-------------------N-----------V----------------------------------------------VL----------S---------------------S--D------------------------RP-----------I----------N--F-------T------E-------Y-W----------S---Q-------V---F------------------------D----N---L---T-----T---------------------------------D----L-------…
30339	---------------------------------------------------------------------------------------------------------------------------------------------------------------------------------------------------------------------------------------------------------------------------------------------------------------------------------------------------------------------------------------------------------------…
origOb_1512	----------------------------------------------------------------------------------------M-------------------E-----------I----------------------------------------------NL----------S--E------------------K--D------------------------R------------L----------N--F-------R------K-------T-W----------L---D-------V---Y------------------------Y----Q---Y---T-----T---------------------------------D----L-------…
345009	----------------------------------------------------------------------------------------M-------------------N-----------I----------------------------------------------SL----------T---------------------A--T------------------------E------------S----------I--S-------K------A-------A-F----------T---R-------D---R------------------------F----V---L---A-----R---------------------------------D----L-------…
img2k_5005690	----------------------------------------------------------------------------------------M-------------------F-----------S----------------------------------------------SA----------V---------------------L--A------------------------D------------S----------T--D-------F------K-------G-F----------S---Q-------D---R------------------------F----V---L---G-----R---------------------------------D----L-------…
345714	----------------------------------------------------------------------------------------M-------------------Y-----------S----------------------------------------------PS----------V---------------------L--A------------------------ER-----------E----------S--T-------L------N-------A-F----------L---R-------T---R------------------------F----V---I---A-----R---------------------------------D----L-------…
origOb_1388	----------------------------------------------------------------------------------------M-------------------Y-----------I----------------------------------------------SA----------A---------------------Y--A------------------------E------------T----------K--A-------L------K-------A-F----------R---T-------D---R------------------------L----T---L---A-----W---------------------------------D----L-------…
346249	----------------------------------------------------------------------------------------M-------------------N-----------I----------------------------------------------SL----------T---------------------A--T------------------------E------------S----------I--S-------K------A-------A-F----------I---R-------D---R------------------------F----V---L---A-----R---------------------------------D----L-------…
img2k_5001301	----------------------------------------------------------------------------------------M-------------------F-----------S----------------------------------------------SA----------V---------------------L--A------------------------D------------S----------T--D-------F------K-------G-F----------S---Q-------D---R------------------------F----V---L---G-----R---------------------------------D----L-------…
img2k_6497115	----------------------------------------------------------------------------------------M-------------------F-----------S----------------------------------------------DA----------V---------------------L--E------------------------QR-----------Q----------T--T-------L------Q-------S-F----------L---R-------D---R------------------------L----S---I---A-----W---------------------------------D----L-------…
345036	----------------------------------------------------------------------------------------M-------------------Y-----------S----------------------------------------------PS----------V---------------------L--A------------------------ER-----------E----------N--T-------L------N-------A-F----------L---R-------T---R------------------------F----V---I---A-----R---------------------------------D----L-------…
img2k_6497112	----------------------------------------------------------------------------------------M-------------------Y-----------S----------------------------------------------DA----------I---------------------L--E------------------------QR-----------Q----------G--T-------L------Q-------S-F----------L---R-------D---R------------------------L----V---I---A-----W---------------------------------D----L-------…
4697096	----------------------------------------------------------------------------------------M-------------------N-----------I----------------------------------------------SS----------P---------------------T--S------------------------F------------G----------P--S-------Y------E-------A-F----------K---R-------D---R------------------------L----V---L---A-----W---------------------------------D----L-------…
1530463	----------------------------------------------------------------------------------------M-------------------N-----------T----------------------------------------------SV----------V---------------------T--S------------------------NR-----------N----------L--NQE-----K------I-------S-F----------S---R-------D---A------------------------F----S---L---A-----S---------------------------------D----L-------…
origOb_1457	----------------------------------------------------------------------------------------M-------------------Y-----------S----------------------------------------------AA----------I---------------------A--A------------------------E------------S----------L--E-------L------Q-------G-F----------R---Q-------D---R------------------------F----V---L---G-----R---------------------------------D----L-------…
345342	----------------------------------------------------------------------------------------M-------------------Q-----------T----------------------------------------------AL-----------------------------------R------------------------Q------------D----------S--K-------L------E-------L-F----------K---Q-------D---R------------------------L----V---V---A-----W---------------------------------D----L-------…
origOb_1577	----------------------------------------------------------------------------------------MTKLCLRVSKFPEEREM---N-----------I----------------------------------------------SS----------P---------------------T--S------------------------F------------G----------P--S-------Y------E-------A-F----------K---R-------D---R------------------------L----V---L---A-----W---------------------------------D----L-------…
img2k_6477078	----------------------------------------------------------------------------------------M-------------------Y-----------S----------------------------------------------PV----------V---------------------L--E------------------------QR-----------E----------T--T-------L------Y-------A-F----------L---R-------T---R------------------------L----V---I---A-----R---------------------------------E----L-------…
img2k_6472740	----------------------------------------------------------------------------------------M-------------------Y-----------S----------------------------------------------SV----------V---------------------L--E------------------------QR-----------S----------S--T-------L------S-------A-F----------L---R-------T---R------------------------F----V---I---A-----R---------------------------------D----L-------…
img2k_6521281	----------------------------------------------------------------------------------------M-------------------Y-----------S----------------------------------------------TE----------V---------------------L--E------------------------LR-----------I----------S--T-------L------D-------S-F----------K---R-------D---R------------------------F----V---L---A-----I---------------------------------G----L-------…
origOb_1560	----------------------------------------------------------------------------------------M-------------------N-----------I----------------------------------------------SL----------T---------------------A--T------------------------E------------N----------I--S-------K------A-------A-F----------T---R-------D---R------------------------F----V---L---A-----R---------------------------------D----L-------…
img2k_4981020	----------------------------------------------------------------------------------------M-------------------F-----------S----------------------------------------------SA----------V---------------------L--A------------------------D------------S----------T--D-------F------K-------G-F----------S---Q-------D---R------------------------F----V---L---G-----R---------------------------------D----L-------…
origOb_1518	----------------------------------------------------------------------------------------M-------------------Y-----------S----------------------------------------------PV----------T---------------------L--E------------------------QQ-----------N----------A--T-------L------A-------S-F----------K---R-------D---R------------------------L----V---L---A-----W---------------------------------D----L-------…
origOb_1530	----------------------------------------------------------------------------------------M-------------------Y-----------S----------------------------------------------DA----------T---------------------L--A------------------------VA-----------K----------D--T-------L------G-------A-F----------K---R-------D---R------------------------L----S---L---A-----W---------------------------------S----L-------…
345476	----------------------------------------------------------------------------------------M--------------------------------------------------------------------------------------------------------------------------------------------QR-----------E----------N--V-------L------Q-------S-F----------L---K-------D---R------------------------L----V---I---A-----W---------------------------------D----L-------…
origOb_1439	----------------------------------------------------------------------------------------M-------------------Y-----------S----------------------------------------------PG----------I---------------------L--M------------------------QR-----------E----------N--V-------L------Q-------S-F----------L---K-------D---R------------------------L----V---I---A-----W---------------------------------D----L-------…
1480036	----------------------------------------------------------------------------------------M-------------------N-----------I----------------------------------------------SS----------P---------------------T--L------------------------QW-----------S----------S--D-------R------I-------A-F----------G---R-------D---R------------------------F----S---L---A-----S---------------------------------D----L-------…
715539	----------------------------------------------------------------------------------------M-------------------Y-----------S----------------------------------------------SA----------V---------------------L--A------------------------Q------------S----------K--D-------F------E-------G-F----------K---Q-------D---R------------------------F----V---L---G-----R---------------------------------D----L-------…
175621	----------------------------------------------------------------------------------------M--------------------------------------------------------------------------------------------------------------------------------------------QR-----------E----------N--V-------L------Q-------S-F----------L---K-------D---R------------------------L----V---I---A-----W---------------------------------D----L-------…
346226	----------------------------------------------------------------------------------------M-------------------N-----------T----------------------------------------------SA----------M---------------------T--N------------------------RR-----------N----------L--ELE-----K------I-------S-F----------R---T-------D---T------------------------F----S---L---A-----S---------------------------------D----L-------…
img2k_4973212	----------------------------------------------------------------------------------------M-------------------Y-----------T----------------------------------------------TA----------V---------------------L--A------------------------A------------S----------K--D-------L------A-------G-F----------K---Q-------D---R------------------------F----V---L---G-----R---------------------------------D----L-------…
img2k_6477101	----------------------------------------------------------------------------------------M-------------------F-----------S----------------------------------------------DA----------V---------------------L--E------------------------QR-----------Q----------T--T-------L------Q-------S-F----------L---R-------D---R------------------------L----S---I---A-----W---------------------------------D----L-------…
4487575	----------------------------------------------------------------------------------------M-------------------Y-----------S----------------------------------------------TE----------V---------------------L--E------------------------LR-----------I----------S--T-------L------D-------S-F----------K---R-------D---R------------------------F----V---L---A-----I---------------------------------G----L-------…
origOb_1494	----------------------------------------------------------------------------------------M-------------------Y-----------S----------------------------------------------PS----------V---------------------L--A------------------------ER-----------E----------N--T-------L------N-------A-F----------L---R-------T---R------------------------F----V---V---A-----R---------------------------------D----L-------…
346436	----------------------------------------------------------------------------------------M-------------------F-----------Q----------------------------------------------TV----------T---------------------S--A------------------------ER-----------S----------A--T-------I------Q-------A-F----------A---R-------D---R------------------------F----T---I---A-----R---------------------------------D----L-------…
1920757	----------------------------------------------------------------------------------------M-------------------MV----------V---------------------------------------------DLC--------------------------------S--E------------------------V------------A----------N--Y-------Y------E-------Y-W----------D---Q-------E---R------------------------E----T---Y---T-----S---------------------------------D----L-------…
1960199	----------------------------------------------------------------------------------------M-------------------MV----------T---------------------------------------------ELC----------S---------------------G--T------------------------V------------E----------D--Y-------Y------K-------F-W----------D---Q-------E---R------------------------E----T---Y---T-----S---------------------------------D----L-------…
img2k_2776808	----------------------------------------------------------------------------------------M-------------------I-----------N----------------------------------------------LT----------E---------------------K--E------------------------I------------E----------D--R-------F------K-------Y-Y----------Y---Q-------V---R------------------------E----E---Y---A-----S---------------------------------G----V-------…
origOb_1419	----------------------------------------------------------------------------------------M-------------------N-----------N----------------------------------------------LT----------L---------------------V--E------------------------I------------E----------K--K-------F------R-------F-F----------F---Q-------I---R------------------------K----D---Y---A-----T---------------------------------G----V-------…
origOb_1445	----------------------------------------------------------------------------------------M-------------------K-----------S---------------------------------------------DIC--------------------------------S--D------------------------V------------E----------E--F-------Y------K-------Y-W----------D---Q-------E---R------------------------E----S---Y---V-----S---------------------------------D----L-------…
4413078	----------------------------------------------------------------------------------------M-------------------D-----------P----------------------------------------------VC--------------------------------T--T------------------------L------------D----------S--D-------F------E-------F-W----------S---D-------L---R------------------------V----R---Y---S-----F---------------------------------D----L-------…
4698774	----------------------------------------------------------------------------------------M-------------------I-----------V----------------------------------------------LSPE--------E---------------------T--E------------------------L------------Q----------N--A-------K------E-------F-W----------K---Q-------V---R------------------------L----E---Y---A-----L---------------------------------D----L-------…
img2k_4169316	---------------------------------------------------------------------------------------------------------------------------------------------------------------------------------------------------------------------------------------------------------------------------------------------------------------------------------------------M----D---Y---A-----N---------------------------------G----V-------…
1878040	----------------------------------------------------------------------------------------M-------------------N-----------N----------------------------------------------SA----------Q---------------------P--AV-----------------------H------------Q----------T--P-------L------E-------F-W----------T---G-------V---R------------------------K----D---Y---A-----T---------------------------------G----V-------…
img2k_6477105	----------------------------------------------------------------------------------------M-------------------K-----------I----------------------------------------------PQ--------------------------------A--V------------------------L------------E----------N--T-------Q------K-------Y-W----------N---Q-------I---R------------------------L----R---Y---A-----M---------------------------------D----L-------…
346233	----------------------------------------------------------------------------------------M-------------------Q-----------T----------------------------------------------VS--------------------------------E--T------------------------V------------E----------Q--R-------R------R-------F-F----------T---T-------V---R------------------------E----E---Y---A-----T---------------------------------G----V-------…
4698767	----------------------------------------------------------------------------------------M-------------------D-----------P----------------------------------------------VC--------------------------------T--T------------------------L------------D----------S--D-------F------E-------F-W----------S---D-------L---R------------------------V----R---Y---S-----F---------------------------------D----L-------…
176592	----------------------------------------------------------------------------------------M-------------------N-----------N----------------------------------------------LS----------Q---------------------R--E------------------------I------------E----------D--R-------F------Q-------F-F----------F---D-------V---R------------------------K----S---Y---A-----T---------------------------------G----V-------…
85378	----------------------------------------------------------------------------------------M-------------------S-----------QVSNPRGHDRYGFLRYGLGPSGVKTLVTKLCLQFQSKPERKLNEMTNLN----------Q---------------------A--VP-----------------------K------------Q----------T--N-------K------E-------Y-W----------L---K-------V---R------------------------A----D---Y---S-----D---------------------------------G----V-------…
img2k_4150076	----------------------------------------------------------------------------------------M-------------------L-----------TR---------------------------RCTV-----------ERQLS----------Q---------------------S--E------------------------V------------R----------E--K-------F------K-------Y-F----------F---R-------V---R------------------------K----D---Y---A-----T---------------------------------K----V-------…
4487001	----------------------------------------------------------------------------------------M-------------------MV----------T---------------------------------------------ELC----------S---------------------G--T------------------------V------------E----------D--Y-------Y------K-------F-W----------D---Q-------E---R------------------------E----T---Y---T-----S---------------------------------D----L-------…
4697563	----------------------------------------------------------------------------------------M-------------------D-----------P----------------------------------------------VC--------------------------------T--T------------------------L------------E----------S--D-------F------E-------F-W----------S---D-------L---R------------------------V----R---Y---S-----F---------------------------------D----L-------…
img2k_6509204	----------------------------------------------------------------------------------------M-------------------K-----------I----------------------------------------------PQ--------------------------------A--V------------------------L------------E----------N--T-------Q------K-------Y-W----------N---Q-------I---R------------------------L----R---Y---A-----M---------------------------------D----L-------…
origOb_1500	----------------------------------------------------------------------------------------M-------------------V-----------T---------------------------------------------ELC----------S---------------------G--T------------------------V------------E----------D--Y-------Y------K-------F-W----------D---Q-------E---R------------------------E----T---Y---T-----S---------------------------------D----L-------…
img2k_6505459	----------------------------------------------------------------------------------------M-------------------I-----------L----------------------------------------------PQ--------------------------------T--V------------------------L------------EDI--------S--A-------Q------E-------Y-W----------F---R-------T---R------------------------L----V---Y---G-----L---------------------------------E----L-------…
img2k_4174809	----------------------------------------------------------------------------------------M-------------------I-----------N----------------------------------------------LN----------P---------------------K--E------------------------I------------D----------K--T-------F------E-------Y-F----------F---E-------L---R------------------------S----R---Y---A-----D---------------------------------S----V-------…
1609632	---------------------------------------------------------------------------------------------------------------------------------------------------------------------------------------------------------------------------------------------------------------------------------------------------------------------------------------------------------------------------------------------------------------…
img2k_5004053	---------------------------------------------------------------------------------------------------------------------------------------------------------------------------------------------------------------------------------------------------------------------------------------------------------------------------------------------------------------------------------------------------------------…
346224	---------------------------------------------------------------------------------------------------------------------------------------------------------------------------------------------------------------------------------------------------------------------------------------------------------------------------------------------------------------------------------------------------------------…
1617824	---------------------------------------------------------------------------------------------------------------------------------------------------------------------------------------------------------------------------------------------------------------------------------------------------------------------------------------------------------------------------------------------------------------…
origOb_1489	------------------------------------------------------------------------------------------------------------------------------------------------------------------------------------------------ME-----TLN--Q------------------------N------------Q----------K--L-------L------D-------F-W----------L---R-------S---S------------------------F----E---L---A-----D---------------------------------V----L-------…
2749766	------------------------------------------------------------------------------------------------------------------------------------------------------------------------------------------------MK-----QTE--SY-DT--------------------F------------E----------S--K-------L------R-------Y-W----------S---Q-------E---G------------------------E----S---L---A-----L---------------------------------G----L-------…
1944442	------------------------------------------------------------------------------------------------------------------------------------------------------------------------------------------------ME-----AIE--PKSET--------------------K------------E----------D--R-------V------K-------Y-W----------N---Q-------E---G------------------------E----A---L---A-----L---------------------------------D----L-------…
1948920	------------------------------------------------------------------------------------------------------------------------------------------------------------------------------------------------ME-----AIE--PKSET--------------------K------------E----------D--R-------V------K-------Y-W----------N---Q-------E---G------------------------E----A---L---A-----L---------------------------------D----L-------…
1942756	------------------------------------------------------------------------------------------------------------------------------------------------------------------------------------------------ME-----KLR--NQ-DK--------------------L------------E----------N--K-------V------R-------Y-W----------N---Q-------E---G------------------------E----T---L---A-----L---------------------------------D----L-------…
4697365	---------------------------------------------------------------------------------------------------------------------------------------------------------------------------------------------------------------------------------------------------------------------------------------------------------------------------------------------------------------------------------------------------------------…
712699	----------------------------------------------------------------------------------------M-------------------L-----------F----------------------------------------------LL----------A----RSSKGVSNME-----QLI--S------------------------N------------S----------E--L-------K------E-------F-W----------A---K-------E---L------------------------R----T---L---A-----D---------------------------------Q----L-------…
origOb_1253	------------------------------------------------------------------------------------------------------------------------------------------------------------------------------------------------ME-----QLI--S------------------------N------------S----------E--L-------K------E-------F-W----------A---K-------E---L------------------------R----T---L---A-----D---------------------------------Q----L-------…
715805	----------------------------------------------------------------------------------------M-------------------L-----------S----------------------------------------------LL----------A----RSSKGVSNME-----QLI--S------------------------N------------S----------E--L-------K------E-------F-W----------A---K-------E---L------------------------R----T---L---A-----D---------------------------------Q----L-------…
img2k_6500534	----------------------------------------------------------------------------------------M-------------------F----------------------------------------------------------------------------------KMD-----RLS--Q------------------------K------------D----------S--L-------L------K-------F-W----------I---Q-------E---G------------------------K----E---M---A-----E---------------------------------E----L-------…
716605	------------------------------------------------------------------------------------------------------------------------------------------------------------------------------------------------MD-----RLS--D------------------------D------------P----------K--L-------L------E-------F-W----------R---E-------E---L------------------------D----S---L---S-----K---------------------------------R----L-------…
origOb_1254	------------------------------------------------------------------------------------------------------------------------------------------------------------------------------------------------MD-----RLS--D------------------------D------------P----------K--L-------L------E-------F-W----------R---E-------E---L------------------------D----S---L---S-----K---------------------------------R----L-------…
1910679	------------------------------------------------------------------------------------------------------------------------------------------------------------------------------------------------MKV----RLS--D------------------------D------------P----------E--L-------L------E-------F-W----------E---K-------E---L------------------------D----S---M---S-----L---------------------------------R----L-------…
img2k_6914556	----------------------------------------------------------------------------------------M-------------------T-----------S----------------------------------------------LV----------S------------------------G------------------------D------------P----------G--L-------Y------N-------F-W----------L---Q-------E---G------------------------E----S---L---A-----N---------------------------------D----L-------…
1599045	----------------------------------------------------------------------------------------M-------------------E-----------G----------------------------------------------TLHAAWTLRTFLSATILQSK--IGRKEYLMVCKLS--S------------------------D------------D----------E--L-------L------E-------F-W----------K---A-------E---G------------------------L----S---L---A-----E---------------------------------D----L-------…
1883277	----------------------------------------------------------------------------------------M-------------------S-----------S----------------------------------------------TL----------SPTILRSN--RMEQE-----IRP--S------------------------L------------E----------D--S-------L------S-------F-W----------R---S-------E---G------------------------E----N---L---A-----R---------------------------------D----L-------…
origOb_1283	----------------------------------------------------------------------------------------M-------------------E-----------Q----------------------------------------------LR-----------------------------------Q------------------------N------------E----------E--L-------L------N-------F-W----------M---T-------E---G------------------------E----K---L---A-----S---------------------------------E----M-------…
img2k_6798572	----------------------------------------------------------------------------------------M-------------------T-----------S----------------------------------------------LV----------S------------------------G------------------------D------------P----------G--L-------Y------N-------F-W----------L---Q-------E---G------------------------E----S---L---A-----N---------------------------------D----L-------…
4489698	----------------------------------------------------------------------------------------------------------------------------------------------------------------------------------------------------------------------------------------------------------------------------------------------------M---T-------E---G------------------------E----K---L---A-----S---------------------------------E----M-------…
img2k_7073902	----------------------------------------------------------------------------------------M-------------------T-----------S----------------------------------------------LL----------S------------------------G------------------------D------------R----------E--L-------Y------N-------F-W----------L---R-------E---G------------------------E----C---L---A-----N---------------------------------D----L-------…
1946877	----------------------------------------------------------------------------------------M-------------------S-----------S----------------------------------------------TL----------SPTILRSN--RMEQE-----IRP--S------------------------L------------E----------D--S-------L------S-------F-W----------R---S-------E---G------------------------E----N---L---A-----R---------------------------------D----L-------…
1221459	----------------------------------------------------------------------------------------M----------------------------------------------------------------------------------------FLSVTIHHSE--EWRKESTMTCKLA--S------------------------D------------T----------E--L-------L------E-------F-W----------T---A-------E---G------------------------I----S---L---A-----E---------------------------------D----L-------…
origOb_1221	----------------------------------------------------------------------------------------M------------------------------------------------------------------------------------------------------EQE-----IRP--S------------------------L------------E----------D--S-------L------S-------F-W----------R---S-------E---G------------------------E----N---L---A-----R---------------------------------D----L-------…
1612505	----------------------------------------------------------------------------------------M-------------------E-----------G----------------------------------------------TLHAAWTLRIFLSVTILQSK--IGRKEYLMVCKLS--S------------------------D------------N----------E--L-------L------E-------F-W----------K---A-------E---G------------------------L----S---L---A-----E---------------------------------D----L-------…
1907523	----------------------------------------------------------------------------------------M-------------------S-----------S----------------------------------------------TL----------SPTILRSN--RMEQE-----IRP--S------------------------L------------E----------D--S-------L------S-------F-W----------R---S-------E---G------------------------E----N---L---A-----R---------------------------------D----L-------…
img2k_6974061	----------------------------------------------------------------------------------------M-------------------T-----------S----------------------------------------------LV----------S------------------------G------------------------D------------P----------G--L-------Y------N-------F-W----------L---Q-------E---G------------------------K----S---L---A-----D---------------------------------D----L-------…
img2k_4973106	----------------------------------------------------------------------------------------M-------------------T-----------CRFFLAAFSANCS----------------------------------LL----------PG--ERTV--IMEMG-----TSP--I------------------------L------------S----------E--T-------I------Q-------F-W----------K---S-------E---G------------------------E----N---L---A-----L---------------------------------D----L-------…
1914086	----------------------------------------------------------------------------------------M-------------------S-----------S----------------------------------------------TL----------SPTILRSN--RMEQE-----IRP--S------------------------L------------E----------D--S-------L------S-------F-W----------R---S-------E---G------------------------E----N---L---A-----R---------------------------------D----L-------…
img2k_6715608	----------------------------------------------------------------------------------------M-------------------T-----------S----------------------------------------------LV----------S------------------------G------------------------D------------P----------G--L-------Y------N-------F-W----------L---Q-------E---G------------------------E----S---L---A-----N---------------------------------D----L-------…
1528824	----------------------------------------------------------------------------------------------------------------------------------------------------------------------------------------------------------MHN------------------------P------------L----------T--R-------S------D-------Y-Y----------S---S-------L---S------------------------A----E---L---A-----L---------------------------------Q----V-------…
85815	---------------------------------------------------------------------------------------MS-------------------S--------------------------------------------------------------------------------------------TQES------------------------I------------I----------S--I-------G------S-------Y-Y----------E---A-------E---A------------------------R----R---T---L-----T---------------------------------E----L-------…
3071245	------------------------------------------------------------------------------------------------------------------------------------------------------------------------------------------------------------M------------------------N------------L----------E--L-------S------R-------W-Y----------E---G-------V---G------------------------R----T---H---C-----D---------------------------------S----F-------…
720958	------------------------------------------------------------------------------------------------------------------------------------------------------------------------------------------------------------M------------------------N------------L----------E--L-------S------R-------W-Y----------E---S-------V---G------------------------R----A---H---C-----D---------------------------------S----F-------…
1409383	------------------------------------------------------------------------------------------------------------------------------------------------------------------------------------------------------------M------------------------N------------L----------E--L-------S------R-------W-Y----------E---S-------V---G------------------------R----T---H---C-----D---------------------------------S----F-------…
166958	---------------------------------------------------------------------------------------------------------------------------------------------------------------------------------------------------------------------------------------------------------------------------------------------------------------------------------------------------------------------------------------------------------------…
1900952	------------------------------------------------------------------------------------------------------------------------------------------------------------------------------------------------------------M------------------------N------------L----------E--L-------S------R-------W-Y----------E---S-------V---G------------------------R----T---H---C-----D---------------------------------S----F-------…
1893590	------------------------------------------------------------------------------------------------------------------------------------------------------------------------------------------------------------M------------------------N------------L----------E--L-------S------R-------W-Y----------E---S-------V---G------------------------R----T---H---C-----D---------------------------------S----F-------…
4490197	------------------------------------------------------------------------------------------------------------------------------------------------------------------------------------------------------------M------------------------N------------L----------E--L-------S------R-------W-Y----------E---S-------V---G------------------------R----T---H---C-----D---------------------------------S----F-------…
55220	------------------------------------------------------------------------------------------------------------------------------------------------------------------------------------------------------------M------------------------N------------L----------E--L-------S------R-------W-Y----------E---S-------V---G------------------------R----A---H---C-----D---------------------------------S----F-------…
img2k_4958014	------------------------------------------------------------------------------------------------------------------------------------------------------------------------------------------------------------M------------------------N------------L----------E--L-------A------A-------Y-Y----------E---S-------L---G------------------------K----K---F---A-----F---------------------------------D----F-------…
img2k_6575823	------------------------------------------------------------------------------------------------------------------------------------------------------------------------------------------------------------M------------------------N------------L----------E--L-------G------E-------Y-Y----------E---S-------L---G------------------------R----K---Y---A-----F---------------------------------D----F-------…
origOb_1565	------------------------------------------------------------------------------------------------------------------------------------------------------------------------------------------------------------M------------------------N------------I----------G--L-------A------K-------Q-Y----------E---E-------V---G------------------------R----Y---H---S-----Q---------------------------------G----L-------…
1404249	------------------------------------------------------------------------------------------------------------------------------------------------------------------------------------------------------------M------------------------N------------L----------E--L-------S------R-------W-Y----------E---S-------V---G------------------------K----T---H---C-----D---------------------------------S----F-------…
293989	------------------------------------------------------------------------------------------------------------------------------------------------------------------------------------------------------------M------------------------N------------L----------E--L-------S------R-------W-Y----------E---S-------V---G------------------------R----T---H---C-----D---------------------------------S----F-------…
2939639	------------------------------------------------------------------------------------------------------------------------------------------------------------------------------------------------------------M------------------------N------------L----------E--L-------S------R-------W-Y----------E---S-------V---G------------------------R----T---H---C-----D---------------------------------S----F-------…
217575	------------------------------------------------------------------------------------------------------------------------------------------------------------------------------------------------------------M------------------------N------------L----------E--L-------S------R-------W-Y----------E---S-------V---G------------------------R----T---H---C-----D---------------------------------S----F-------…
1793091	---------------------------------------------------------------------------------------------------------------------------------------------------------------------------------------------------------------------------------------------------------------------------------------------------------------------------------------------------------------------------------------------------------------…
2860906	------------------------------------------------------------------------------------------------------------------------------------------------------------------------------------------------------------M------------------------N------------L----------E--L-------S------R-------W-Y----------E---S-------V---G------------------------R----T---H---C-----D---------------------------------S----F-------…
img2k_4748344	------------------------------------------------------------------------------------------------------------------------------------------------------------------------------------------------------------M------------------------N------------L----------E--L-------G------R-------Y-Y----------E---D-------L---G------------------------R----K---F---A-----F---------------------------------D----F-------…
img2k_4979700	------------------------------------------------------------------------------------------------------------------------------------------------------------------------------------------------------------M------------------------N------------L----------E--L-------S------R-------W-Y----------E---G-------V---G------------------------R----T---H---C-----D---------------------------------S----F-------…
img2k_4174821	---------------------------------------------------------------------------------------------------------------------------------------------------------------------------------------------------------------------------------------------------------------------------------------------------------------------------------------------------------------------------------------------------------------…
219036	------------------------------------------------------------------------------------------------------------------------------------------------------------------------------------------------------------M------------------------N------------L----------E--L-------S------R-------W-Y----------E---S-------V---G------------------------R----T---H---C-----D---------------------------------S----F-------…
166692	------------------------------------------------------------------------------------------------------------------------------------------------------------------------------------------------------------M------------------------N------------L----------E--L-------S------R-------W-Y----------E---S-------V---G------------------------R----A---H---C-----D---------------------------------S----F-------…
img2k_4155117	------------------------------------------------------------------------------------------------------------------------------------------------------------------------------------------------------------M------------------------D------------I----------E--L-------A------K-------N-Y----------E---E-------L---A------------------------K----I---H---C-----E---------------------------------S----F-------…
780100	---------------------------------------------------------------------------------------------------------------------------------------------------------------------------------------------------------------------------------------------------------------------------------------------------------------------------------------------------------------------------------------------------------------…
53796	------------------------------------------------------------------------------------------------------------------------------------------------------------------------------------------------------------M------------------------N------------L----------E--L-------S------R-------W-Y----------E---S-------V---G------------------------R----A---H---C-----D---------------------------------S----F-------…
77961	------------------------------------------------------------------------------------------------------------------------------------------------------------------------------------------------------------M------------------------N------------L----------E--L-------S------R-------W-Y----------E---S-------V---G------------------------R----A---H---C-----D---------------------------------S----F-------…
img2k_4174442	------------------------------------------------------------------------------------------------------------------------------------------------------------------------------------------------------------M------------------------N------------I----------Q--L-------A------R-------Y-Y----------E---E-------L---A------------------------K----I---H---C-----E---------------------------------T----F-------…
631054	------------------------------------------------------------------------------------------------------------------------------------------------------------------------------------------------------------M------------------------N------------L----------E--L-------S------R-------W-Y----------E---D-------V---G------------------------K----T---H---C-----D---------------------------------S----F-------…
1879067	------------------------------------------------------------------------------------------------------------------------------------------------------------------------------------------------------------M------------------------D------------V----------K--L-------G------S-------Y-Y----------E---E-------V---A------------------------K----K---H---T-----F---------------------------------D----F-------…
2953065	------------------------------------------------------------------------------------------------------------------------------------------------------------------------------------------------------------M------------------------N------------L----------E--L-------A------D-------Y-Y----------E---E-------V---G------------------------R----K---H---C-----E---------------------------------T----F-------…
719512	------------------------------------------------------------------------------------------------------------------------------------------------------------------------------------------------------------M------------------------N------------L----------E--L-------S------R-------W-Y----------E---S-------V---G------------------------R----A---H---C-----D---------------------------------S----F-------…
345169	------------------------------------------------------------------------------------------------------------------------------------------------------------------------------------------------------------M------------------------N------------L----------E--L-------S------R-------W-Y----------E---S-------V---G------------------------R----A---H---C-----D---------------------------------S----F-------…
219572	------------------------------------------------------------------------------------------------------------------------------------------------------------------------------------------------------------M------------------------N------------L----------E--L-------S------R-------W-Y----------E---S-------V---G------------------------R----T---H---C-----N---------------------------------S----F-------…
61472	------------------------------------------------------------------------------------------------------------------------------------------------------------------------------------------------------------M------------------------N------------L----------E--L-------S------R-------W-Y----------E---S-------V---G------------------------R----A---H---C-----D---------------------------------S----F-------…
img2k_4938954	---------------------------------------------------------------------------------------ME-------------------G--------------------------------------------------------------------------------------------FQAM------------------------N------------L----------E--L-------S------R-------W-Y----------E---G-------V---G------------------------K----T---H---C-----D---------------------------------D----F-------…
1791282	---------------------------------------------------------------------------------------------------------------------------------------------------------------------------------------------------------------------------------------------------------------------------------------------------------------------------------------------------------------------------------------------------------------…
origOb_1561	--------------------------------------------------------------------------------------MFS-------------------R--------------------------------------------------------------------------------------------H--H------------------------Y------------H----------R--L-------F------D-------Y-Y----------N---L-------R---A------------------------Y----Q---L---Y-----L---------------------------------Q----L-------…
img2k_1955031	----------------------------------------------------------------------------------------M-------------------A--------------------------------------------------------------------------------------------Q--D------------------------I------------F----------Q--L-------K------E-------Y-Y----------F---P-------L---L------------------------E----K---Y---S-----L---------------------------------E----A-------…
img2k_2732328	----------------------------------------------------------------------------------------M-------------------T--------------------------------------------------------------------------------------------Q--D------------------------V------------F----------Q--L-------K------E-------Y-Y----------F---P-------L---L------------------------E----K---Y---S-----L---------------------------------E----A-------…
img2k_2821211	-------------------------------------------------------------MEGIGSDFSVSLESFFSYFLEEELERVM-------------------T--------------------------------------------------------------------------------------------Q--D------------------------V------------F----------Q--L-------K------E-------Y-Y----------F---P-------L---L------------------------E----K---Y---S-----L---------------------------------E----A-------…
img2k_1962800	----------------------------------------------------------------------------------------M-------------------A--------------------------------------------------------------------------------------------Q--D------------------------I------------F----------Q--L-------K------E-------Y-Y----------F---P-------L---L------------------------E----K---Y---S-----L---------------------------------E----A-------…
img2k_2099729	----------------------------------------------------------------------------------------M-------------------T--------------------------------------------------------------------------------------------Q--D------------------------V------------F----------Q--L-------K------E-------Y-Y----------F---P-------L---L------------------------E----K---Y---S-----L---------------------------------E----A-------…
img2k_2712908	-------------------------------------------------------------MEGIGSDFSVSLESFFSYFLEEELERVM-------------------T--------------------------------------------------------------------------------------------Q--D------------------------V------------F----------Q--L-------K------E-------Y-Y----------F---P-------L---L------------------------E----K---Y---S-----L---------------------------------E----A-------…
img2k_2759123	----------------------------------------------------------------------------------------M-------------------A--------------------------------------------------------------------------------------------Q--D------------------------I------------F----------Q--L-------K------E-------Y-Y----------F---P-------L---L------------------------E----K---Y---S-----L---------------------------------E----A-------…
1613295	----------------------------------------------------------------------------------------M-------------------A--------------------------------------------------------------------------------------------Q--D------------------------I------------E----------L--L-------K------K-------Y-Y----------F---P-------L---L------------------------E----R---H---S-----L---------------------------------E----A-------…
1879070	----------------------------------------------------------------------------------------M-------------------N--------------------------------------------------------------------------------------------HKQ-------------------------K------------E----------P--S-------W------E-------S-H----------W---D-------W---L------------------------E----S---Y---Q-----R---------------------------------E----V-------…
1917159	---------------------------------------------------------------------------------------------------------------------------------------------------------------------------------------------------------------------------------------------------------------------------------------------------------------------------------------------------------------------------------------------------------------…
1903180	----------------------------------------------------------------------------------------M-------------------N--------------------------------------------------------------------------------------------HKQ-------------------------K------------E----------P--S-------W------E-------S-H----------W---D-------W---L------------------------E----S---Y---Q-----R---------------------------------E----V-------…
717898	----------------------------------------------------------------------------------------M-------------------A--------------------------------------------------------------------------------------------DKN-------------------------K------------R----------P--Q-------W------E-------S-H----------E---A-------W---L------------------------Q----A---Y---V-----N---------------------------------E----V-------…
img2k_5856059	----------------------------------------------------------------------------------------M-------------------A--------------------------------------------------------------------------------------------EKNT------------------------K------------K----------P--Q-------W------E-------S-H----------E---A-------W---L------------------------Q----A---Y---V-----N---------------------------------E----V-------…
1942761	----------------------------------------------------------------MTMVLSSVLFWLMALSIFRERRYII-------------------Q--------------------------------------------------------------------------------------------A--T------------------------Y------------K----------E--L-------F------E-------Y-Y----------D---E-------W---L------------------------F----F---A---A-----L---------------------------------E----A-------…
1914132	---------------------------------------------------------------------------------------------------------------------------------------------------------------------------------------------------------M--D------------------------F------------I----------E--A-------W------E-------M-Y----------E---E-------F---L------------------------F----Y---S---A-----L---------------------------------E----V-------…
origOb_1633	------------------------------------------------------------------MVLSSVLFWLMALSIFRERRYII-------------------Q--------------------------------------------------------------------------------------------A--T------------------------Y------------K----------E--L-------F------E-------F-Y----------D---E-------W---L------------------------F----F---A---A-----L---------------------------------E----A-------…
3415647	--------------------------------------------------------------------------------------------------------------------------------------------------------------------------------------------------------------------------------------------------------------------------------------------------------------------------------------------------M---A---A-----L---------------------------------E----A-------…
1948943	----------------------------------------------------------------MTMVLSSVLFWLMALSIFRERRYII-------------------Q--------------------------------------------------------------------------------------------A--T------------------------Y------------K----------E--L-------F------E-------F-Y----------D---E-------W---L------------------------F----F---A---A-----L---------------------------------E----A-------…
1903182	----------------------------------------------------------------MTMVLSSVLFWLMALSIFRERRYII-------------------Q--------------------------------------------------------------------------------------------A--T------------------------Y------------K----------E--L-------F------E-------F-Y----------D---E-------W---L------------------------F----F---A---A-----L---------------------------------E----A-------…
1914113	---------------------------------------------------------------------------------------------------------------------------------------------------------------------------------------------------------------------------------------------------------------------------------------------------------------------------------------------------------------------------------------------------------------…
1905447	---------------------------------------------------------------------------------------------------------------------------------------------------------------------------------------------------------------------------------------------------------------------------------------------------------------------------------------------------------------------------------------------------------------…
346033	---------------------------------------------------------------------------------------------------------------------------------------------------------------------------------------------------------------------------------------------------------------------------------------------------------------------------------------------------------------------------------------------------------------…
712698	---------------------------------------------------------------------------------------------------------------------------------------------------------------------------------------------------------------------------------------------------------------------------------------------------------------------------------------------------------------------------------------------------------------…
img2k_6508523	---------------------------------------------------------------------------------------------------------------------------------------------------------------------------------------------------------------------------------------------------------------------------------------------------------------------------------------------------------------------------------------------------------------…
345710	---------------------------------------------------------------------------------------------------------------------------------------------------------------------------------------------------------------------------------------------------------------------------------------------------------------------------------------------------------------------------------------------------------------…
origOb_1602	---------------------------------------------------------------------------------------------------------------------------------------------------------------------------------------------------------------------------------------------------------------------------------------------------------------------------------------------------------------------------------------------------------------…
1881415	---------------------------------------------------------------------------------------------------------------------------------------------------------------------------------------------------------------------------------------------------------------------------------------------------------------------------------------------------------------------------------------------------------------…
img2k_5573111	---------------------------------------------------------------------------------------------------------------------------------------------------------------------------------------------------------------------------------------------------------------------------------------------------------------------------------------------------------------------------------------------------------------…
1920752	---------------------------------------------------------------------------------------------------------------------------------------------------------------------------------------------------------------------------------------------------------------------------------------------------------------------------------------------------------------------------------------------------------------…
724348	---------------------------------------------------------------------------------------------------------------------------------------------------------------------------------------------------------------------------------------------------------------------------------------------------------------------------------------------------------------------------------------------------------------…
677605	---------------------------------------------------------------------------------------------------------------------------------------------------------------------------------------------------------------------------------------------------------------------------------------------------------------------------------------------------------------------------------------------------------------…
img2k_4986309	---------------------------------------------------------------------------------------------------------------------------------------------------------------------------------------------------------------------------------------------------------------------------------------------------------------------------------------------------------------------------------------------------------------…
2942388	---------------------------------------------------------------------------------------------------------------------------------------------------------------------------------------------------------------------------------------------------------------------------------------------------------------------------------------------------------------------------------------------------------------…
img2k_6505468	---------------------------------------------------------------------------------------------------------------------------------------------------------------------------------------------------------------------------------------------------------------------------------------------------------------------------------------------------------------------------------------------------------------…
img2k_6472753	---------------------------------------------------------------------------------------------------------------------------------------------------------------------------------------------------------------------------------------------------------------------------------------------------------------------------------------------------------------------------------------------------------------…
30305	---------------------------------------------------------------------------------------------------------------------------------------------------------------------------------------------------------------------------------------------------------------------------------------------------------------------------------------------------------------------------------------------------------------…
1607717	---------------------------------------------------------------------------------------------------------------------------------------------------------------------------------------------------------------------------------------------------------------------------------------------------------------------------------------------------------------------------------------------------------------…
origOb_1465	----------------------------------------------------------------------------------------M-------------------T--------------------------------------------------------------------------------------------D--T------------------------P------------K----------T--I-------Y------D-------Y-Y----------A---K-------W---A------------------------R----K---T---L-----T---------------------------------D----L-------…
4483729	--------------------------------------------------------MTPTGDGSGFRTLLDP-GS-VSAFTFQEEVRNI-------------------T--------------------------------------------------------------------------------------------D--T------------------------I------------Q----------E--L-------T------E-------Y-Y----------E---E-------W---L------------------------Q----K---V---S-----L---------------------------------S----A-------…
1892429	--------------------------------------------------------MTPTGDGSGFRTLLDL-MI-CIYFPFRKEVRNI-------------------T--------------------------------------------------------------------------------------------D--T------------------------I------------Q----------E--L-------T------E-------Y-Y----------D---K-------W---L------------------------Q----K---V---S-----L---------------------------------S----A-------…
origOb_1507	----------------------------------------------------------------------------------------M-------------------S--------------------------------------------------------------------------------------------E--T------------------------T------------L----------E--R-------H------R-------Y-Y----------K---K-------W---A------------------------D----K---Q---I-----P---------------------------------I----L-------…
origOb_1607	----------------------------------------------------------------------------------------M-------------------P--------------------------------------------------------------------------------------------D--T------------------------P------------Q----------E--R-------F------D-------Y-Y----------L---N-------W---A------------------------R----R---V---E-----T---------------------------------E----L-------…
716963	--------------------------------------------------------MTL-GISRCFDTLQ-------YYWVISGKEGNL-------------------T--------------------------------------------------------------------------------------------D--T------------------------P------------R----------T--V-------Y------D-------Y-Y----------A---K-------W---A------------------------R----K---T---L-----S---------------------------------N----L-------…
1883296	--------------------------------------------------------MTHTGDGSGFRTLLDL-KI-CIYFPYRKEVRNI-------------------T--------------------------------------------------------------------------------------------D--T------------------------I------------Q----------E--L-------T------E-------Y-Y----------D---K-------W---L------------------------Q----K---V---S-----L---------------------------------S----A-------…
712832	--------------------------------------------------------MVLG-------SVVFLILS-CR-CVISRKEDTL-------------------S--------------------------------------------------------------------------------------------D--T------------------------P------------L----------S--V-------Y------D-------Y-Y----------V---R-------W---A------------------------R----K---A---L-----T---------------------------------N----L-------…
2779183	--------------------------------------------------------ME-------------------------GG-GKM-------------------P--------------------------------------------------------------------------------------------D--T------------------------F------------T----------E--V-------A------D-------Y-Y----------L---T-------W---A------------------------A----V---Q---A-----L---------------------------------E----L-------…
origOb_1620	----------------------------------------------------------------------------------------M-------------------P--------------------------------------------------------------------------------------------D--Q------------------------P------------Q----------E--R-------F------D-------Y-Y----------L---S-------W---A------------------------R----E---V---E-----N---------------------------------E----L-------…
origOb_1469	----------------------------------------------------------------------------------------M-------------------T--------------------------------------------------------------------------------------------D--T------------------------P------------Q----------N--V-------Y------D-------Y-Y----------A---K-------W---A------------------------R----K---T---L-----S---------------------------------V----L-------…
1907556	--------------------------------------------------------MTPTGDGSGFRTLLDR-MI-CIYFPYRKEVRNI-------------------T--------------------------------------------------------------------------------------------D--T------------------------I------------Q----------E--L-------T------E-------Y-Y----------D---K-------W---L------------------------Q----K---V---S-----L---------------------------------S----A-------…
674851	--------------------------------------------------------ME-------------------------GG-GKM-------------------P--------------------------------------------------------------------------------------------D--T------------------------F------------T----------E--V-------A------D-------Y-Y----------L---T-------W---A------------------------A----V---Q---A-----L---------------------------------E----L-------…
716710	--------------------------------------------------------MMV------LRSVLFL-HVHTKVFAPKGGDKFM-------------------P--------------------------------------------------------------------------------------------D--S------------------------F------------K----------D--L-------G------D-------Y-Y----------L---T-------W---A------------------------A----V---Q---A-----I---------------------------------E----L-------…
origOb_1664	----------------------------------------------------------------------------------------M-------------------V--------------------------------------------------------------------------------------------D--S------------------------F------------V----------T--I-------G------D-------Y-Y----------L---S-------W---L------------------------A----I---Q---S-----L---------------------------------E----V-------…
3663802	----------------------------------------------------------------------------------------M-------------------A--------------------------------------------------------------------------------------------D--T------------------------P------------K----------T--I-------Y------D-------Y-Y----------V---R-------W---A------------------------R----D---T---L-----T---------------------------------D----L-------…
4490606	--------------------------------------------------------MTPTGDGSGFRTLLDL-RV-CIYFPYRKEVRNI-------------------T--------------------------------------------------------------------------------------------D--T------------------------I------------Q----------E--L-------T------E-------Y-Y----------D---K-------W---L------------------------Q----K---V---S-----L---------------------------------S----A-------…
origOb_1486	----------------------------------------------------------------------------------------M-------------------T--------------------------------------------------------------------------------------------D--T------------------------P------------L----------S--V-------Y------R-------Y-Y----------V---E-------W---A------------------------R----K---T---L-----T---------------------------------K----V-------…
733971	---------------------------------------------------------------------------------------------------------------------------------------------------------------------------------------------------------------------------------------------------------------------------------------------------------------------------------------------------------------------------------------------------------------…
1785287	----------------------------------------------------------------------------------------M-------------------N--------------------------------------------------------------------------------------------D--R------------------------L------------E----------E--T-------I------E-------Y-Y----------S---K-------W---I------------------------E----E---R---V-----P---------------------------------I----V-------…
1793206	---------------------------------------------------------------------------------------------------------------------------------------------------------------------------------------------------------------------------------------------------------------------------------------------------------------------------------------------------------------------------------------------------------------…
1781196	----------------------------------------------------------------------------------------M-------------------D-----------------------------------------------------------------------------------------------S------------------------F------------V----------E--V-------N------K-------Y-Y----------I---A-------W---L------------------------E----N---Q---V-----P---------------------------------E----V-------…
1792129	----------------------------------------------------------------------------------------M-------------------N--------------------------------------------------------------------------------------------D--R------------------------L------------E----------E--I-------I------E-------Y-Y----------S---K-------W---I------------------------E----E---R---V-----P---------------------------------I----V-------…
1791904	----------------------------------------------------------------------------------------M-------------------D-----------------------------------------------------------------------------------------------S------------------------F------------V----------E--V-------N------K-------Y-Y----------V---A-------W---L------------------------E----N---Q---V-----P---------------------------------E----V-------…
origOb_1615	----------------------------------------------------------------------------------------M-------------------N--------------------------------------------------------------------------------------------D--R------------------------L------------E----------E--T-------I------E-------Y-Y----------S---K-------W---I------------------------E----E---R---V-----P---------------------------------I----V-------…
1793542	----------------------------------------------------------------------------------------M-------------------D-----------------------------------------------------------------------------------------------S------------------------F------------V----------E--V-------N------K-------Y-Y----------V---A-------W---L------------------------E----N---Q---V-----P---------------------------------E----V-------…
1793167	----------------------------------------------------------------------------------------M-------------------N--------------------------------------------------------------------------------------------D--R------------------------L------------E----------E--T-------I------E-------Y-Y----------S---K-------W---I------------------------E----E---R---V-----P---------------------------------I----V-------…
4486924	----------------------------------------------------------------------------------------M----------------------------------------------------------------------------------------------------------------D--S------------------------F------------V----------E--V-------N------K-------Y-Y----------V---A-------W---L------------------------E----N---Q---V-----P---------------------------------E----V-------…
844044	----------------------------------------------------------------------------------------M-------------------K--------------------------------------------------------------------------------------------D--S------------------------L------------E----------E--I-------I------G-------Y-Y----------S---T-------W---I------------------------E----R---Q---I-----P---------------------------------E----V-------…
4153614	-------------------------------------------------------------MVMVLSSECFLALSLFLFSFRKEVSLVM----------------------------------------------------------------------------------------------------------------D--S------------------------I------------E----------D--I-------Q------V-------Y-Y----------L---A-------W---L------------------------E----K---Q---V-----P---------------------------------E----V-------…
origOb_1590	----------------------------------------------------------------------------------------M----------------------------------------------------------------------------------------------------------------D--S------------------------I------------E----------D--I-------Q------V-------Y-Y----------L---A-------W---L------------------------E----K---Q---V-----P---------------------------------E----V-------…
631083	----------------------------------------------------------------------------------------M-------------------K--------------------------------------------------------------------------------------------D--S------------------------L------------E----------E--I-------I------G-------Y-Y----------S---T-------W---I------------------------E----R---Q---I-----P---------------------------------E----V-------…
origOb_1628	----------------------------------------------------------------------------------------M----------------------------------------------------------------------------------------------------------------D--T------------------------I------------D----------D--L-------E------E-------Y-Y----------L---P-------W---L------------------------E----S---Q---S-----N---------------------------------L----F-------…
4487590	----------------------------------------------------------------------------------------M----------------------------------------------------------------------------------------------------------------D--S------------------------F------------V----------E--V-------N------K-------Y-Y----------V---A-------W---L------------------------E----N---Q---V-----P---------------------------------E----V-------…
4484854	----------------------------------------------------------------------------------------M---------------------------------------------------------------------------------------------------------------------------------------------------------------------------------------------------------------------------A------------------------G----K---P---N-----P---------------------------------R----S-------…
origOb_1645	----------------------------------------------------------------------------------------M-------------------V--------------------------------------------------------------------------------------------D--T------------------------I------------D----------D--L-------Q------E-------Y-Y----------L---P-------W---L------------------------D----S---Q---S-----T---------------------------------L----L-------…
2779178	-------------------------------------------------------------------------------------MSNH----------------------------------------------------------------------------------------------------------------D--T------------------------I------------R----------S--T-------Q------E-------Y-Y----------N---L-------R---L------------------------S----E---L---A-----S---------------------------------E----V-------…
img2k_6715746	----------------------------------------------------------------------------------------M----------------------------------------------------------------------------------------------------------------D--T------------------------I------------A----------S--A-------Q------K-------Y-Y----------D---E-------V---L------------------------W----E---L---S-----D---------------------------------D----L-------…
21177	------------------------------------------------------------------------------------------------------------M--------------------------------------------------------------------------------------------K---------------------------------------------------E--L-------F------D-------Y-Y----------S---K-------L---S------------------------G----W---L---A-----L---------------------------------Q----L-------…
4697095	------------------------------------------------------------------------------------------------------------M--------------------------------------------------------------------------------------------Q--R------------------------I------------DY-S-------N--F-------Y------S-------Y-Y----------S---K-------L---A------------------------G----H---L---A-----F---------------------------------L----L-------…
626653	------------------------------------------------------------------------------------------------------------M--------------------------------------------------------------------------------------------S--T------------------------F------------QLNG-------E--K-------Y------E-------F-Y----------S---E-------L---S------------------------K----K---L---S-----A---------------------------------E----L-------…
1494602	-------------------------------------------------------------------------------------MNLT-------------------L--------------------------------------------------------------------------------------------N--R------------------------N------------S-------------R-------S------E-------Y-F----------I---L-------L---S------------------------Q----K---L---A-----E---------------------------------D----L-------…
img2k_5622750	---------------------------------------------------------------------------------------------------------------------------------------------------------------------------------------------------------------------------------------------------------------------------------------------------------------------------------------------------------------------------------------------------------------…
img2k_6518035	--------------------------------------------------------------------MLYRYLSANCS--EEIQMLYG-------------------T--------------------------------------------------------------------------------------------N--T------------------------Q------------S----------E--R-------R------L-------Y-F----------E---F-------L---A------------------------E----K---L---A-----R---------------------------------Q----L-------…
img2k_6508536	---------------------------------------------------MSVIDDSSRGFTDGASATFCRFFLYGGV--PVSQPIYG-------------------V--------------------------------------------------------------------------------------------N--T------------------------R------------S----------E--R-------K------L-------Y-Y----------V---S-------L---A------------------------E----K---Y---A-----R---------------------------------Q----L-------…
1823092	----------------------------------------------------------------------------------------------------------------------------------------------------------------------------------------------------------------------------------------------------M--------R--R-------I------L-------W-Y----------K---V-------E---A------------------------E----R---Y---S-----L---------------------------------Q----L-------…
713968	---------------MGGTVETPRIRFPKQRRTRGEEKASGRITNTVQWFAGPLGASANLRTEVCFFSDATLSSLFSLFLVKGVSRLNP-------------------M--------------------------------------------------------------------------------------------S--S------------------------Y------------DDM--------R--R-------I------L-------W-Y----------K---G-------E---A------------------------E----K---L---S-----F---------------------------------Q----L-------…
origOb_1430	--------------------------------------------------------------------------------------MNP-------------------L--------------------------------------------------------------------------------------------D--S------------------------Q------------EDM--------R--R-------I------L-------W-Y----------K---V-------E---A------------------------E----R---Y---S-----L---------------------------------Q----L-------…
img2k_6505464	------------------------------------------------------------------------------------------------------------M--------------------------------------------------------------------------------------------S--S------------------------Y------------DDM--------R--R-------I------L-------W-Y----------K---G-------E---A------------------------E----R---L---S-----N---------------------------------Q----L-------…
1828280	----------------------------------------------------------------------------------------------------------------------------------------------------------------------------------------------------------------------------------------------------M--------R--R-------I------L-------W-Y----------K---V-------E---A------------------------E----R---F---S-----L---------------------------------Q----L-------…
1794717	----------------------------------------------------------------------------------------------------------------------------------------------------------------------------------------------------------------------------------------------------M--------R--R-------I------L-------W-Y----------K---V-------E---A------------------------E----R---Y---S-----L---------------------------------Q----L-------…
1823076	---------------------------------------------------------------------------------------------------------------------------------------------------------------------------------------------------------------------------------------------------------------------------------------------------------------------------------------------------------------------------------------------------------------…
origOb_1624	--------------------------------------------------------------------------------------MYP-------------------L--------------------------------------------------------------------------------------------G--T------------------------N------------SEL--------T--R-------K------A-------Y-F----------L---A-------E---G------------------------E----R---L---G-----L---------------------------------Q----L-------…
origOb_1665	-----------------------------------------------------------------------------MVDLKGDVPLLP-------------------W--------------------------------------------------------------------------------------------N--D------------------------Q------------EEL--------R--R-------D--------------W-Y----------R---L-------Q---A------------------------I----K---L---G-----R---------------------------------Q----I-------…
origOb_1637	-----------------------------------------------------------------------------MP--QKEITTYW-------------------W--------------------------------------------------------------------------------------------P--D------------------------K------------EDG--------T--R-------V------T-------F-F----------K---L-------E---G------------------------F----R---L---G-----V---------------------------------Q----L-------…
img2k_6974174	-----------------------------------------------------------------------------M-------PMYP-------------------L--------------------------------------------------------------------------------------------G--T------------------------N------------SEL--------T--R-------R------A-------Y-F----------L---A-------E---G------------------------E----R---L---G-----L---------------------------------Q----L-------…
1794438	-----------------------------------------------------------------------------M-------PMYP-------------------L--------------------------------------------------------------------------------------------G--T------------------------N------------SEL--------T--R-------K------A-------Y-F----------L---A-------E---G------------------------E----R---L---G-----L---------------------------------Q----L-------…
607813	------------------------------------------------------------------------------------------------------------------------------------------------------------------------------------------------------------------------------------------------------------------------M------E-------Y-Y----------S---K-------I---GSNYG--------------------N----------------------------------------------------H----L-------…
1903159	---------------------------------------------------------------------------------------------------------------------------------------------------------------------------------------------------------------------------------------------------------------------------------------------------------------------------------------------------------------------------------------------------------------…
1879066	---------------------------------------------------------------------------------------------------------------------------------------------------------------------------------------------------------------------------------------------------------------------------------------------------------------------------------------------------------------------------------------------------------------…
origOb_1380	----------------------------------------------------------------------------------------M-------------------G-----------------------------------------------------------------------------------------------N------------------------K------------E----------T--R-------F------D-------Y-Y----------R---K-------V---SKTFA--------------------T----E---L---L-----E---------------------------------H----L-------…
origOb_1339	------------------------------------------------------------------------------------------------------------M-----------------------------------------------------------------------------------------------K------------------------V------------LDR--------R--T-------L------S-------L-L----------L---S-------I---K------------------------T----K---A---L-----Q---------------------------------H----Y-------…
origOb_1370	----------------------------------------------------------------------------------------M-------------------E-----------------------------------------------------------------------------------------------N------------------------R------------L----------K--T-------L------S-------F-L----------R---M-------W---R------------------------T----E---R---S-----D---------------------------------K----V-------…
1465643	----------------------------------------------------------------------------------------M-------------------E-----------------------------------------------------------------------------------------------K------------------------R------------L----------K--T-------L------E-------F-L----------S---H-------H---R------------------------N----S---I---L-----P---------------------------------L----W-------…
img2k_5996224	----------------------------------------------------------------------------------------M-------------------E-----------------------------------------------------------------------------------------------K------------------------C------------L----------K--T-------L------R-------F-L----------N---R-------H---R------------------------D----S---I---L-----P---------------------------------L----W-------…
1453689	----------------------------------------------------------------------------------------M-------------------E-----------------------------------------------------------------------------------------------K------------------------R------------L----------K--T-------L------R-------F-L----------S---H-------H---R------------------------N----S---I---L-----P---------------------------------L----W-------…
570087	----------------------------------------------------------------------------------------M-------------------E-----------------------------------------------------------------------------------------------K------------------------R------------L----------K--T-------L------E-------F-L----------S---H-------H---R------------------------N----S---I---L-----P---------------------------------L----W-------…
250132	----------------------------------------------------------------------------------------M-------------------E-----------------------------------------------------------------------------------------------K------------------------R------------L----------K--T-------L------R-------F-L----------S---H-------H---R------------------------N----S---I---L-----P---------------------------------L----W-------…
img2k_4562558	---------------------------------------------------------------------------------MRFGGLPM-------------------E-----------------------------------------------------------------------------------------------K------------------------C------------L----------K--T-------L------R-------F-L----------N---R-------H---R------------------------D----S---I---L-----P---------------------------------L----W-------…
2379088	----------------------------------------------------------------------------------------M-------------------E-----------------------------------------------------------------------------------------------K------------------------R------------L----------K--T-------L------R-------F-L----------S---H-------H---R------------------------N----S---I---L-----P---------------------------------L----W-------…
img2k_4527673	---------------------------------------------------------------------------------MGFGGLPM-------------------E-----------------------------------------------------------------------------------------------K------------------------C------------L----------K--T-------L------R-------F-L----------N---R-------H---R------------------------D----S---I---L-----P---------------------------------L----W-------…
1418903	----------------------------------------------------------------------------------------M-------------------D-----------------------------------------------------------------------------------------------A------------------------R------------L----------K--T-------L------E-------F-L----------S---R-------H---R------------------------N----S---I---L-----P---------------------------------L----W-------…
origOb_1548	----------------------------------------------------------------------------------------M-------------------E-----------------------------------------------------------------------------------------------K------------------------R------------L----------K--T-------L------E-------F-L----------S---R-------H---R------------------------S----S---I---L-----P---------------------------------L----W-------…
img2k_5994738	----------------------------------------------------------------------------------------M-------------------E-----------------------------------------------------------------------------------------------K------------------------C------------L----------K--T-------L------R-------F-L----------N---R-------H---R------------------------D----S---I---L-----P---------------------------------L----W-------…
1463749	----------------------------------------------------------------------------------------M-------------------E-----------------------------------------------------------------------------------------------K------------------------K------------L----------R--T-------L------E-------F-L----------S---R-------H---R------------------------N----S---I---L-----P---------------------------------L----W-------…
1454409	----------------------------------------------------------------------------------------M-------------------E-----------------------------------------------------------------------------------------------K------------------------R------------L----------K--T-------L------E-------F-L----------S---R-------H---R------------------------N----S---I---L-----P---------------------------------L----W-------…
2384214	----------------------------------------------------------------------------------------M-------------------E-----------------------------------------------------------------------------------------------K------------------------K------------L----------K--T-------L------E-------F-L----------S---H-------H---R------------------------N----S---I---L-----P---------------------------------L----W-------…
img2k_4508463	---------------------------------------------------------------------------------MGFGGLPM-------------------E-----------------------------------------------------------------------------------------------K------------------------C------------L----------K--T-------L------R-------F-L----------N---R-------H---R------------------------D----S---I---L-----P---------------------------------L----W-------…
img2k_5994473	---------------------------------------------------------------------------------MRLGGLPM-------------------E-----------------------------------------------------------------------------------------------K------------------------C------------L----------K--T-------L------R-------F-L----------N---R-------H---R------------------------D----S---I---L-----P---------------------------------L----W-------…
1446756	----------------------------------------------------------------------------------------M-------------------E-----------------------------------------------------------------------------------------------K------------------------R------------L----------K--T-------L------R-------F-L----------S---H-------H---R------------------------N----S---I---L-----P---------------------------------L----W-------…
1447789	----------------------------------------------------------------------------------------M-------------------E-----------------------------------------------------------------------------------------------K------------------------C------------L----------K--T-------L------R-------F-L----------N---L-------H---R------------------------D----S---I---L-----P---------------------------------L----W-------…
img2k_5993380	----------------------------------------------------------------------------------------M-------------------E-----------------------------------------------------------------------------------------------K------------------------C------------L----------K--T-------L------R-------F-L----------N---R-------H---R------------------------D----S---I---L-----P---------------------------------L----W-------…
1196319	----------------------------------------------------------------------------------------M-------------------E-----------------------------------------------------------------------------------------------K------------------------R------------L----------K--T-------L------R-------F-L----------S---H-------H---R------------------------N----S---I---L-----P---------------------------------L----W-------…
252298	----------------------------------------------------------------------------------------M-------------------E-----------------------------------------------------------------------------------------------K------------------------R------------L----------K--T-------L------R-------F-L----------S---H-------H---R------------------------N----S---I---L-----P---------------------------------L----W-------…
254485	----------------------------------------------------------------------------------------M-------------------E-----------------------------------------------------------------------------------------------K------------------------R------------L----------K--T-------L------R-------F-L----------S---H-------H---R------------------------N----S---I---L-----P---------------------------------L----W-------…
2379086	----------------------------------------------------------------------------------------M-------------------E-----------------------------------------------------------------------------------------------K------------------------K------------L----------K--T-------L------E-------F-L----------S---H-------H---R------------------------N----S---I---L-----P---------------------------------L----W-------…
img2k_4518487	---------------------------------------------------------------------------------MGFGGLPM-------------------E-----------------------------------------------------------------------------------------------K------------------------C------------L----------K--T-------L------R-------F-L----------N---R-------H---R------------------------D----S---I---L-----P---------------------------------L----W-------…
1442453	----------------------------------------------------------------------------------------M-------------------E-----------------------------------------------------------------------------------------------K------------------------C------------L----------K--T-------L------R-------F-L----------N---L-------H---R------------------------D----S---I---L-----P---------------------------------L----W-------…
252027	----------------------------------------------------------------------------------------M-------------------E-----------------------------------------------------------------------------------------------K------------------------R------------L----------K--T-------L------R-------F-L----------S---H-------H---R------------------------N----S---I---L-----P---------------------------------L----W-------…
1435944	----------------------------------------------------------------------------------------M-------------------E-----------------------------------------------------------------------------------------------K------------------------N------------L----------R--T-------L------E-------F-L----------S---R-------H---R------------------------N----S---I---L-----P---------------------------------L----W-------…
img2k_4521611	---------------------------------------------------------------------------------MRFGGLPM-------------------E-----------------------------------------------------------------------------------------------K------------------------C------------L----------K--T-------L------R-------F-L----------N---R-------H---R------------------------D----S---I---L-----P---------------------------------L----W-------…
1440013	----------------------------------------------------------------------------------------M-------------------E-----------------------------------------------------------------------------------------------K------------------------R------------L----------K--T-------L------R-------F-L----------S---H-------H---R------------------------N----S---I---L-----P---------------------------------L----W-------…
1440583	----------------------------------------------------------------------------------------M-------------------E-----------------------------------------------------------------------------------------------K------------------------R------------L----------K--T-------L------R-------F-L----------S---H-------H---R------------------------N----S---I---L-----P---------------------------------L----W-------…
img2k_4565240	----------------------------------------------------------------------------------------M-------------------E-----------------------------------------------------------------------------------------------K------------------------C------------L----------K--T-------L------R-------F-L----------N---R-------H---R------------------------D----S---I---L-----P---------------------------------L----W-------…
img2k_6936323	----------------------------------------------------------------------------------------M-------------------E-----------------------------------------------------------------------------------------------K------------------------C------------L----------K--T-------L------R-------F-L----------N---R-------H---R------------------------D----S---I---L-----P---------------------------------L----W-------…
img2k_4522132	---------------------------------------------------------------------------------MGFGGLPM-------------------E-----------------------------------------------------------------------------------------------K------------------------C------------L----------K--T-------L------R-------F-L----------N---R-------H---R------------------------D----S---I---L-----P---------------------------------L----W-------…
268935	----------------------------------------------------------------------------------------M-------------------E-----------------------------------------------------------------------------------------------K------------------------R------------L----------K--T-------L------R-------F-L----------S---H-------H---R------------------------N----S---I---L-----P---------------------------------L----W-------…
origOb_1359	------------------------------------------------------------------------------------------------------------M-----------------------------------------------------------------------------------------------E------------------------R------------V----------Q--T-------F------R-------Y-L----------N---T-------F---P------------------------E----E---H---F-----L---------------------------------E----L-------…
origOb_1689	------------------------------------------------------------------------------------------------------------M-----------------------------------------------------------------------------------------------N------------------------N------------A----------Q--T-------F------L-------Y-I----------R---N-------F---R------------------------D----S---N---L-----S---------------------------------L----V-------…
origOb_1695	------------------------------------------------------------------------------------------------------------M-----------------------------------------------------------------------------------------------N------------------------N------------I----------Q--T-------L------K-------Y-I----------R---N-------F---P------------------------E----S---N---S-----K---------------------------------F----L-------…
1270178	------------------------------------------------------------------------------------------------------------M-----------------------------------------------------------------------------------------------K------------------------N------------V----------E--T-------L------T-------F-L----------R---E-------L---R------------------------N----L---A---L-----P---------------------------------E----F-------…
1472392	---------------------------------------------------------------------------------------MT-------------------A-----------------------------------------------------------------------------------------------Q------------------------D------------R----------L--T-------G------L-------Y-Y----------E---K-------L---A------------------------R----H---N---A-----L---------------------------------V----L-------…
img2k_7047826	---------------------------------------------------------------------------------------MD-------------------F-----------------------------------------------------------------------------------------------L------------------------P------------L----------E--N-------Q------I-------F-Y----------D---K-------R---S------------------------E----L---N---A-----I---------------------------------R----Y-------…
origOb_1389	----------------------------------------------------------------------------------------M-------------------F-----------------------------------------------------------------------------------------------V------------------------S------------V----------E--T-------A------D-------Y-Y----------E---H-------L---G------------------------E----L---N---A-----Q---------------------------------R----I-------…
360450	------------------------------------------------------------------------MQQIEDHSSGKGGTLQM-------------------F-----------------------------------------------------------------------------------------------V------------------------S------------V----------E--T-------A------D-------Y-Y----------E---H-------L---G------------------------E----L---N---A-----Q---------------------------------R----I-------…
origOb_1670	---------------------------------------------MN----L-------------------G-VFEDS----------L-------------------R--------------------------------------------------------------------------------------------E--------------------------------------------------------------------------------------------------------------------------------------------L---A-----L---------------------------------E----I-------…
712764	---------------------------------------------MG----L-------------------ERELQKS----------L-------------------T--------------------------------------------------------------------------------------------S--------------------------------------------------------------------------------------------------------------------------------------------F---A-----L---------------------------------D----L-------…
origOb_1720	---------------------------------------------MS----F-------------------RETFGPS----------L-------------------W--------------------------------------------------------------------------------------------E--------------------------------------------------------------------------------------------------------------------------------------------T---A-----A---------------------------------S----L-------…
origOb_1708	---------MHHGPFRDLEYTDPTLWKDYFFPSFIHFQVKVKEKKMA----L-------------------EEEIKAS----------L-------------------I--------------------------------------------------------------------------------------------T--------------------------------------------------------------------------------------------------------------------------------------------T---A-----L---------------------------------D----L-------…
718295	---------------------------------------------MA----F-------------------EEDFKQS----------L-------------------T--------------------------------------------------------------------------------------------K--------------------------------------------------------------------------------------------------------------------------------------------N---A-----L---------------------------------E----L-------…
1790897	---------------------------------------------MA----F-------------------EEDFKQS----------L-------------------I--------------------------------------------------------------------------------------------K--------------------------------------------------------------------------------------------------------------------------------------------N---A-----L---------------------------------D----L-------…
2973413	---------------------------------------------------------------------------------------------------------------------------------------------------------------------------------------------------------------------------------------------------------------------------------------------------------------------------------------------------------------------------------------------------------------…
origOb_1084	-------------------------MKRGFD-RL---KKRNSDRYFANRERL-------------------KNENREF----------LEF-----------------K--------------------------------------------------------------------------------------------Q--D------------------------PEIL---------S----------D--R-------N------E-------V-Y----------S---I-------I---M------------------------R----K---Q---V-----S---------------------------------R----V-------…
origOb_1080	-------------------------MG-VFN-IF---RKRNSSRYRENRERL-------------------KRENQKV----------RDF-----------------K--------------------------------------------------------------------------------------------Q--D------------------------HEVL---------S----------D--R-------N------E-------V-Y----------I---V-------F---I------------------------E----Q---Q---V-----S---------------------------------R----I-------…
392288	--------------------------------MFIGRNKRTSPDFLKK-KHA-------------------EQEAKKP----------KKS-----------------Q--------------------------------------------------------------------------------------------P--D------------------------SKII---------R----------D--R-------I------E-------V-W----------S---K-------T---C------------------------F----Q---V---R-----Q---------------------------------L----Y-------…
389299	--------------------------------MFIGRNKRTSPDFLKK-KHA-------------------EQEAKKP----------KKS-----------------Q--------------------------------------------------------------------------------------------P--D------------------------SKII---------R----------D--R-------I------E-------V-W----------S---K-------T---C------------------------F----Q---V---R-----Q---------------------------------L----Y-------…
390083	-------------------------MKKGSENMFIGRNKRTSPEFLKK-KHE-------------------EQEAKKP----------IKS-----------------K--------------------------------------------------------------------------------------------S--D------------------------PKII---------Q----------D--R-------F------E-------V-W----------S---K-------T---C------------------------A----Q---V---R-----Q---------------------------------L----Y-------…
376524	---------------------------------------------------------------------------------------------------------------------------------------------------------------------------------------------------------------------------------------------------------------------------------------------------------------------------------------------------------------------------------------------------------------…
367035	---------------------------------------------------------------------------------------------------------------------------------------------------------------------------------------------------------------------------------------------------------------------------------------------------------------------------------------------------------------------------------------------------------------…
origOb_1184	----------------------------------------------M----Q-------------------KDIFTKQLDTKSRIPQKN-------------------K--------------------------------------------------------------------------------------------I--Q------------------------LTDS---------E----------R--R-------V------I-------I-I----------E---D-------Y---F------------------------A----L---C---T-----L---------------------------------I----A-------…
374093	---------------------------------------------------------------------------------------------------------------------------------------------------------------------------------------------------------------------------------------------------------------------------------------------------------------------------------------------------------------------------------------------------------------…
423432	---------------------------------------------------------------------------------------------------------------------------------------------------------------------------------------------------------------------------------------------------------------------------------------------------------------------------------------------------------------------------------------------------------------…
370767	---------------------------------------------------------------------------------------------------------------------------------------------------------------------------------------------------------------------------------------------------------------------------------------------------------------------------------------------------------------------------------------------------------------…
402426	---------------------------------------------------------------------------------------------------------------------------------------------------------------------------------------------------------------------------------------------------------------------------------------------------------------------------------------------------------------------------------------------------------------…
390213	---------------------------------------------------------------------------------------------------------------------------------------------------------------------------------------------------------------------------------------------------------------------------------------------------------------------------------------------------------------------------------------------------------------…
366640	---------------------------------------------------------------------------MKQLDTKSRIPQKN-------------------K--------------------------------------------------------------------------------------------I--Q------------------------LTDS---------E----------R--R-------V------I-------I-I----------E---D-------Y---F------------------------A----L---C---T-----L---------------------------------I----A-------…
390158	---------------------------------------------------------------------------------------------------------------------------------------------------------------------------------------------------------------------------------------------------------------------------------------------------------------------------------------------------------------------------------------------------------------…
393924	---------------------------------------------------------------------------------------------------------------------------------------------------------------------------------------------------------------------------------------------------------------------------------------------------------------------------------------------------------------------------------------------------------------…
392123	---------------------------------------------------------------------------------------------------------------------------------------------------------------------------------------------------------------------------------------------------------------------------------------------------------------------------------------------------------------------------------------------------------------…
361954	---------------------------------------------------------------------------------------------------------------------------------------------------------------------------------------------------------------------------------------------------------------------------------------------------------------------------------------------------------------------------------------------------------------…
392274	---------------------------------------------------------------------------------------------------------------------------------------------------------------------------------------------------------------------------------------------------------------------------------------------------------------------------------------------------------------------------------------------------------------…
origOb_1173	----------------------------------------------------------------------------------------M-------------------M--------------------------------------------------------------------------------------------Q--K------------------------NEYL---------S----------L--V-------L------K-------N-W----------R---A-------I---C------------------------L----R---V---Q-----T---------------------------------D----E-------…
origOb_1164	------------------------------------------------------------------------------------------------------------M--------------------------------------------------------------------------------------------D--K------------------------TQYL---------D----------L--V-------L------T-------N-W----------R---A-------I---C------------------------L----S---V---A-----E---------------------------------Q----E-------…
img2k_4520507	----------------------------------------------------------------------------------------M-------------------M--------------------------------------------------------------------------------------------E--K------------------------KDYF---------Q----------L--V-------T------S-------N-W----------R---R-------I---C------------------------L----Q---V---Q-----K---------------------------------D----E-------…
origOb_1194	------------------------------------------------------------------------------------------------------------M--------------------------------------------------------------------------------------------D--K------------------------TRYL---------E----------L--V-------L------T-------N-W----------K---S-------I---C------------------------L----S---V---A-----E---------------------------------E----E-------…
origOb_1160	----------------------------------------------------------------------------------------M-------------------M--------------------------------------------------------------------------------------------Q--K------------------------KDYF---------Q----------L--V-------T------S-------N-W----------R---R-------I---C------------------------L----R---V---Q-----Q---------------------------------D----E-------…
origOb_1163	----------------------------------------------------------------------------------------M-------------------M--------------------------------------------------------------------------------------------P--R------------------------EEYL---------L----------L--I-------L------K-------N-W----------R---R-------I---C------------------------L----R---V---Q-----T---------------------------------D----E-------…
1437477	---------------------------------------------------------------------------------------------------------------------------------------------------------------------------------------------------------------------------------------------------------------------------------------------------------------------------------------------------------------------------------------------------------------…
1468529	--------------------------------MS---------KF------L-------------------NQTEKKFP-DQ-HKDRKL-------------------L--------------------------------------------------------------------------------------------D--D------------------------AVYR---------R----------L--V-------Q------K-------N-Y----------L---T-------L---S------------------------C----Q---I---F-----P---------------------------------R----Q-------…
origOb_1217	--------------------------------MS---------KF------L-------------------NQSEKKFS-DQ-HKGQNL-------------------L--------------------------------------------------------------------------------------------E--D------------------------AVYR---------R----------L--V-------Q------K-------N-Y----------L---T-------L---S------------------------R----Q---I---F-----R---------------------------------R----Q-------…
origOb_1196	--------------------------------MF---------QT------L-------------------KNILRKKS-PVHQNDRGL-------------------L--------------------------------------------------------------------------------------------E--D------------------------GDFR---------R----------L--V-------H------R-------N-Y----------L---L-------L---S------------------------H----Q---V---F-----E---------------------------------V----Q-------…
img2k_6936152	--------------------------------MS---------KF------L-------------------NHTEKKFS-DR-HKDRKL-------------------L--------------------------------------------------------------------------------------------D--D------------------------AVYR---------R----------L--V-------Q------K-------N-Y----------L---T-------L---S------------------------R----Q---I---F-----H---------------------------------R----Q-------…
263586	--------------------------------MS---------KTVP----I-------------------SPSKRRF----------R-------------------M--------------------------------------------------------------------------------------------E--D------------------------AEYR---------S----------V--V-------L------E-------Q-Y----------L---G-------M---C------------------------R----L---I---F-----D---------------------------------R----Q-------…
13618	--------------------------------MS---------ILDK----L-------------------LSSRSQTA-SQ--DGNGL-------------------L--------------------------------------------------------------------------------------------Q--D------------------------EDYR---------H----------L--V-------G------R-------Q-Y----------L---S-------L---A------------------------Q----I---V---F-----D---------------------------------R----Q-------…
251059	--------------------------------MS---------KTVP----I-------------------RPSKRRF----------R-------------------M--------------------------------------------------------------------------------------------E--D------------------------AKYR---------S----------V--V-------L------E-------Q-Y----------L---G-------M---C------------------------R----L---I---F-----D---------------------------------R----Q-------…
1463908	--------------------------------MS---------KTIP----I-------------------KPSRRRF----------R-------------------M--------------------------------------------------------------------------------------------E--E------------------------AEYR---------S----------V--V-------L------E-------Q-Y----------L---G-------M---C------------------------R----L---I---F-----D---------------------------------R----Q-------…
origOb_1020	--------------------------------MS---------NYQS----L-------------------ISSQRRP----------R-------------------L--------------------------------------------------------------------------------------------E--D------------------------AEYR---------S----------V--V-------L------E-------Q-Y----------L---G-------M---C------------------------R----L---V---F-----E---------------------------------R----Q-------…
318429	--------------------------------MS---------KTVP----I-------------------RPSKRRF----------R-------------------M--------------------------------------------------------------------------------------------E--D------------------------AEYR---------S----------V--V-------L------E-------Q-Y----------L---G-------M---C------------------------R----L---I---F-----D---------------------------------R----Q-------…
254141	--------------------------------MS---------KTVP----I-------------------KPSKRRF----------R-------------------M--------------------------------------------------------------------------------------------E--D------------------------AEYR---------S----------V--V-------L------E-------Q-Y----------L---G-------M---C------------------------R----L---I---F-----D---------------------------------R----Q-------…
2379069	--------------------------------MS---------KTVP----I-------------------NPSKRRL----------R-------------------L--------------------------------------------------------------------------------------------E--D------------------------AEYR---------S----------V--V-------L------E-------Q-Y----------L---G-------M---C------------------------R----M---V---F-----E---------------------------------R----Q-------…
origOb_1035	--------------------------------MS---------KTVP----I-------------------RPSKRRF----------R-------------------M--------------------------------------------------------------------------------------------E--D------------------------AEYR---------S----------V--V-------L------E-------Q-Y----------L---G-------M---C------------------------R----L---I---F-----D---------------------------------R----Q-------…
317533	--------------------------------MS---------KTVP----I-------------------RPSKRRF----------R-------------------M--------------------------------------------------------------------------------------------E--D------------------------AEYR---------S----------V--V-------L------E-------Q-Y----------L---G-------M---C------------------------R----L---I---F-----D---------------------------------R----Q-------…
origOb_970	--------------------------------MS---------ILEY----L-------------------RSLRKKHSSTQ--TGTGL-------------------L--------------------------------------------------------------------------------------------R--D------------------------EDYR---------L----------L--V-------S------E-------S-W----------L---S-------L---A------------------------Q----I---V---F-----G---------------------------------R----Q-------…
347270	--------------------------------MS---------KTVP----I-------------------RPSKRRF----------R-------------------M--------------------------------------------------------------------------------------------E--D------------------------AKYR---------S----------V--V-------L------E-------Q-Y----------L---G-------M---C------------------------R----L---I---F-----D---------------------------------R----Q-------…
origOb_1130	----------------------------------------------------------------------------------------M-------------------I--------------------------------------------------------------------------------------------E--R------------------------KSYY---------E----------L--I-------R------G-------N-Y----------F---C-------Y---A------------------------K----L---A---F-----Q---------------------------------R----V-------…
origOb_1205	----------------------------------------------------------------------------------------M-------------------M--------------------------------------------------------------------------------------------K--N------------------------EDYY---------L----------V--V-------K------R-------N-Y----------L---S-------V---S------------------------T----F---V---F-----S---------------------------------R----V-------…
1653912	----------------------------------------------------------------------------------------M-------------------I--------------------------------------------------------------------------------------------E--N------------------------NEYR---------R----------V--I-------M------K-------E-Y----------L---R-------L---S------------------------K----I---A---F-----R---------------------------------T----E-------…
1653975	----------------------------------------------------------------------------------------M-------------------I--------------------------------------------------------------------------------------------N--N------------------------DDYR---------N----------L--V-------G------R-------N-Y----------L---A-------F---A------------------------Q----K---A---F-----E---------------------------------Q----V-------…
origOb_1128	----------------------------------------------------------------------------------------M-------------------L--------------------------------------------------------------------------------------------D--N------------------------QSYR---------R----------I--V-------W------K-------N-Y----------L---R-------F---S------------------------G----N---A---F-----D---------------------------------E----L-------…
403309	--------------------------------MN---------RL------LLRDSSYLLEDKSDSSRKQTRKEEIYT----------M-------------------I--------------------------------------------------------------------------------------------D--S------------------------RLYK---------N----------E--I-------L------A-------S-Y----------I---R-------A---C------------------------G----I---V---H-----R---------------------------------D----V-------…
origOb_1586	----------------------------------------------------------------------------------------M-------------------T--------------------------------------------------------------------------------------------N--N------------------------QSYR---------E----------R--V-------F------S-------N-Y----------D---R-------Y---C------------------------D----D---V---F-----Q---------------------------------R----V-------…
origOb_798	--------------------------------------------------MSLSEIVSISRRVQMEEWYQSHSTPALPSRLSTDVRRLM-------------------K--------------------------------------------------------------------------------------------Y---------------------------E------------GLNRKKADNLEL--F----DQ-S------V-------E-I----------P---R-------I---L-N--PIST---------------SM----R---L---R-----L---------------------------------K----V-------…
origOb_1185	--------------------------------------------------------------------------------------------------------------------------------------------------------------------------------------------------------------------------------------------------------------------------------------------------------------------------MDRTVELFRVLRESREMRYD----A---L---S-----K---------------------------------E----V-------…
origOb_1179	----------------------------------------------------------------------------------------M-------------------S---------------------------------------------------------------------------------------------------------------------------------------------------P----NN-Q------F-------V-L----------R---Q-------E---VKQ--TVDRTIELFRVLRESRENRYE----E---L---S-----K---------------------------------E----V-------…
origOb_1085	----------------------------------------------------------------------------------------M-------------------V--------------------------------------------------------------------------------------------F---------------------------R------------E----------L--Y----TE------------------T----------R---GT------K---LVFLQEKKA---------------LR----P---S---L-----K---------------------------------R----L-------…
origOb_1212	----------------------------------------------------------------------------------------M-------------------S--------------------------------------------------------------------------------------------D----------------------------------------S----------S--F----EG------------------M----------H---G-------R---L--LKLNAT---------------KR----P---K---L-----K---------------------------------G----V-------…
origOb_1107	----------------------------------------------------------------------------------------M-------------------L---------------------------------------------------------------------------------------------------------------------------------------------------T----EN-V------V-------S-V----------------------P---LTQ-DSFRL---------------AR----KNQTL---S-----N---------------------------------D----S-------…
origOb_1144	----------------------------------------------------------------------------------------M-------------------T--------------------------------------------------------------------------------------------M---------------------------K------------Y----------LSLS----KY-L------H-------P-K----------P---R-------P---I-----QSP---------------GR----S----------------------------------------------------V-------…
origOb_1141	----------------------------------------------------------------------------------------M-------------------F--------------------------------------------------------------------------------------------F---------------------------R------------S----------P--------------------------------------N---G-------P---VTF-DPHSS---------------LL----P----------------------------------------------------V-------…
4487278	----------------------------------------------------------------------------------------M-------------------I--------------------------------------------------------------------------------------------S---------------------------K------------E----------VNLM----TN-L------V-------Q-V----------P---G-------P---N----CQTL---------------PF----P----------------------------------------------------I-------…
origOb_1119	----------------------------------------------------------------------------------------M-------------------V--------------------------------------------------------------------------------------------L---------------------------T------------N----------SHLR----EI-D------I-------E-I----------D---G-------P---L----LESL---------------AP----P----------------------------------------------------I-------…
origOb_1199	----------------------------------------------------------------------------------------M-------------------T----------------------------------------------------------------------------------------------------------------------------------------------------------DS------E-------L----------------K-------S---LEV--RQLQ---------------TV----N---L---M-----H---------------------------------V----V-------…
390765	----------------------------------------------------------------------------------------M-------------------II-------------------------------------------------------------------------------------------I---------------------------------------------------L--N----ENGS------I-------A----------------M-------D---IKP--E------------------VR----K---L---L-----R---------------------------------V------------…
img2k_5071401	----------------------------------------------------------------------------------------M-------------------YT-------------------------------------------------------------------------------------------F---------------------------E------------K----------L--L----EASS------L-------P----------------S-------D---MIQ--V------------------VN----F---L---L-----V---------------------------------R------------…
origOb_1145	----------------------------------------------------------------------------------------M-------------------L--------------------------------------------------------------------------------------------F---------------------------T------------K----------V-------NMNY------V-------I-L----------E---S-------S---VEE--VIKS---------------VK----N---L---T-----A---------------------------------N----I-------…
origOb_1186	----------------------------------------------------------------------------------------M-------------------I--------------------------------------------------------------------------------------------I---------------------------D------------Q----------I--V----HKYD------V-------V-L----------E---Q-------D---VAL--VVKS---------------TD----K---L---K-----K---------------------------------R----V-------…
3653559	----------------------------------------------------------------------------------------MSM-----------------L--------------------------------------------------------------------------------------------V---------------------------T------------E----------AQ-L----QLDS------L-------L-L----------E---T-------S---VVQ--VIRS---------------TR----H---L---C-----K---------------------------------T----L-------…
2006844	----------------------------------------------------------------------------------------MSM-----------------I--------------------------------------------------------------------------------------------V---------------------------T------------E----------AM-L----GLDS------L-------L-L----------E---T-------S---VVS--VIRS---------------TK----H---L---C-----K---------------------------------T----L-------…
2146272	----------------------------------------------------------------------------------------M-------------------L--------------------------------------------------------------------------------------------L---------------------------D------------K----------L--I----HQYD------V-------V-L----------E---T-------S---VAE--VIKS---------------TR----K---L---C-----K---------------------------------T----L-------…
origOb_1183	----------------------------------------------------------------------------------------M-------------------GI-------------------------------------------------------------------------------------------F---------------------------F------------S----------N--P----EPYS------L-------I-L----------E---S-------E---VEK--VIHD---------------TK----K---L---V-----R---------------------------------V----I-------…
2014378	----------------------------------------------------------------------------------------M-------------------ET-------------------------------------------------------------------------------------------I---------------------------W------------D----------V--V----HQYD------V-------V-L----------E---S-------D---VKS--VIKT---------------QK----N---F---C-----K---------------------------------N----L-------…
origOb_1133	----------------------------------------------------------------------------------------M-------------------I------------------------------------------------------------------------------------------------------------------------N------------S----------I--F----DEYS------V-------I-L----------E---S-------S---VEQ--VIKT---------------TE----R---L---S-----K---------------------------------N----L-------…
origOb_1193	----------------------------------------------------------------------------------------M-------------------F--------------------------------------------------------------------------------------------I---------------------------E------------S----------W--Q----LDSQ------L-------V-L----------E---D-------S---VAS--VVKS---------------CK----D---L---K-----R---------------------------------R----V-------…
origOb_8	-------------------------------------------------------------MEERCLEGVMPSGWIILQLLLKKIFELI-------------------PI-------------------------------------------------------------------------------------------I---------------------------T------------S----------K--GGETSMEVS------I-------I-L----------E---GLRQDRKSK---QEI--T-------------------E----K---L---I-----G---------------------------------K----T-------…
origOb_1079	------------------------------------------------------------------------------------------------------------------------------------------------------------------------------------------------------------------------------------------------------------------MSDENIS------K-------I-I----------L---ALREQSKRD---QDA--KVLQ---------------LD----Q---L---E-----E---------------------------------F----F-------…
img2k_3420390	----------------------------------------------------------------------------------------M-------------------RG-------------------------------------------------------------------------------------------I---------------------------T------------N----------Y--D----TIYD------E---------I----------E---K-------S---FVQ--TQKG----------------------------------------------------------------------------------…
1464375	----------------------------------------------------------------------------------------M-------------------GH-------------------------------------------------------------------------------------------S---------------------------SWL----------D----------L--N----EFEQ------Y---------I----------L---Y-------A---LAR--LHLS----------------------------------------------------------------------------------…
img2k_5990005	----------------------------------------------------------------------------------------M-------------------SG-------------------------------------------------------------------------------------------S---------------------------SWL----------N----------L--D----RFEE------F---------I----------R---A-------A---LTR--LKIS----------------------------------------------------------------------------------…
img2k_4508415	----------------------------------------------------------------------------------------M-------------------SG-------------------------------------------------------------------------------------------S---------------------------SWL----------N----------L--D----RFEE------F---------I----------Q---A-------A---LTR--LKIT----------------------------------------------------------------------------------…
img2k_4562555	----------------------------------------------------------------------------------------M-------------------SG-------------------------------------------------------------------------------------------S---------------------------SWL----------N----------L--D----RFEE------F---------I----------Q---A-------A---LTR--LKIT----------------------------------------------------------------------------------…
img2k_4565588	----------------------------------------------------------------------------------------M-------------------SG-------------------------------------------------------------------------------------------S---------------------------SWL----------N----------L--D----RFEE------F---------V----------Q---A-------A---LTR--LKIT----------------------------------------------------------------------------------…
origOb_1564	----------------------------------------------------------------------------------------M-------------------SG-------------------------------------------------------------------------------------------S---------------------------SWL----------N----------L--D----RFEE------F---------V----------Q---A-------A---LTR--LRIT----------------------------------------------------------------------------------…
img2k_4537327	----------------------------------------------------------------------------------------M-------------------SG-------------------------------------------------------------------------------------------S---------------------------SWL----------N----------L--D----RFEE------F---------I----------R---A-------A---LTR--LKIS----------------------------------------------------------------------------------…
1448035	---------------------------------------------------------------------------------------------------------------------------------------------------------------------------------------------------------------------------------------------------------------------------------------------------------------------------------------------------------------------------------------------------------------…
origOb_279	----------------------------------------------------------------------------------------M-------------------F--------------------------------------------------------------------------------------------Q---------------------------I------------N----------T--S-------Y------Y-------D-F----------V---E-------E---V------------------------R----E---LV--L-----S---------------------------------N----A-------…
origOb_103	----------------------------------------------------------------------------------------M-------------------R--------------------------------------------------------------------------------------------Q---------------------------L------------N----------K--T-------V------S-------E-F----------S---Q-------E---L------------------------E----R---N---L-----E---------------------------------N----R-------…
origOb_68	----------------------------------------------------------------------------------------M-------------------R--------------------------------------------------------------------------------------------D---------------------------L------------N----------I--S-------V------S-------A-F----------D---K-------Q---L------------------------E----T---M---F-----T---------------------------------S----N-------…
origOb_95	----------------------------------------------------------------------------------------M-------------------R--------------------------------------------------------------------------------------------N---------------------------L------------S----------I--T-------T------S-------A-F----------A---K-------E---L------------------------E----V---L---F-----K---------------------------------K----P-------…
origOb_74	----------------------------------------------------------------------------------------M-------------------R--------------------------------------------------------------------------------------------D---------------------------L------------N----------I--S-------S------S-------A-F----------D---K-------E---L------------------------E----R---K---F-----Q---------------------------------E----S-------…
origOb_86	----------------------------------------------------------------------------------------M-------------------R--------------------------------------------------------------------------------------------D---------------------------L------------N----------I--S-------S------E-------A-F----------D---K-------E---L------------------------E----R---N---L-----C---------------------------------N----G-------…
img2k_2891050	----------------------------------------------------------------------------------------M-------------------R--------------------------------------------------------------------------------------------D---------------------------L------------T----------I--N-------S------S-------T-F----------D---K-------E---L------------------------E----K---I---F-----S---------------------------------N----A-------…
13169	---------------------------------------------------------------------------------------------------------------------------------------------------------------------------------------------------------------------------------------------------------------------------------------------------------------------------------------------------------------------------------------------------------------…
img2k_6935875	---------------------------------------------------------------------------------------------------------------------------------------------------------------------------------------------------------------------------------------------------------------------------------------------------------------------------------------------------------------------------------------------------------------…
img2k_4540722	---------------------------------------------------------------------------------------------------------------------------------------------------------------------------------------------------------------------------------------------------------------------------------------------------------------------------------------------------------------------------------------------------------------…
img2k_4546014	---------------------------------------------------------------------------------------------------------------------------------------------------------------------------------------------------------------------------------------------------------------------------------------------------------------------------------------------------------------------------------------------------------------…
origOb_232	---------------------------------------------------------------------------------------------------------------------------------------------------------------------------------------------------------M---------------------------D------------S---------------------Y------I-------Q-F----------C---K-------G---L------------------------D----K---H---V-----K---------------------------------KTFAKL-------…
origOb_242	---------------------------------------------------------------------------------------------------------------------------------------------------------------------------------------------------------M---------------------------D------------P---------------------Y------I-------Q-F----------C---K-------G---L------------------------D----Q---H---I-----I---------------------------------KTFASL-------…
img2k_3170787	------------------------------------------------------------------------------------------------------------M--------------------------------------------------------------------------------------------R---------------------------L------------N---------------------Y------L-------R-F----------L---N-------G---L------------------------D----K---R---I-----Q---------------------------------EKFSVF-------…
origOb_210	----------------------------------------------------------------------------------------M-------------------K--------------------------------------------------------------------------------------------D---------------------------P------------N---------------------F------I-------R-F----------V---N-------G---L------------------------E----G---F---FA----S---------------------------------EPHRSF-------…
origOb_221	------------------------------------------------------------------------------------MKFLN-------------------S------------------------------------------------------------------------------------------------------------------------Q------------K---------------------Y------I-------Q-F----------C---D-------S---L------------------------N----S---Y---I-----L---------------------------------KKFRTL-------…
362492	---------------------------------------------------------------------------------------------------------------------------------------------------------------------------------------------------------------------------------------------------------------------------------------------------------------------------------------------------------------------------------------------------------------…
1420075	---------------------------------------------------------------------------------------MN-------------------Q--------------------------------------------------------------------------------------------D---------------------------P------------D---------------------F------Q-------N-F----------I---K-------G---L------------------------E----L---H---M-----K---------------------------------KTFFFL-------…
origOb_235	---------------------------------------------------------------------------------------MP-------------------K------------------------------------------------------------------------------------------------------------------------S------------G---------------------Y------I-------E-F----------C---H-------E---I------------------------E----K---V---V-----R---------------------------------SKFRPV-------…
origOb_292	------------------------------------------------------------------------------------------------------------M--------------------------------------------------------------------------------------------D---------------------------Q------------N---------------------F------L-------G-F----------V---K-------N---L------------------------E----R---Y---I-----D---------------------------------RTFGEV-------…
origOb_234	---------------------------------------------------------------------------------------------------------------------------------------------------------------------------------------------------------M---------------------------S------------S---------------------Y------A-------N-F----------C---N-------E---V------------------------E----R---H---I-----S---------------------------------EIFGDS-------…
origOb_194	---------------------------------------------------------------------------------------------------------------------------------------------------------------------------------------------------------M---------------------------N------------P---------------------F------Q-------T-F----------C---H-------Q---V------------------------E----R---Q---V-----S---------------------------------KIFGDS-------…
origOb_238	---------------------------------------------------------------------------------------------------------------------------------------------------------------------------------------------------------M---------------------------D----------------------------------F------H-------S-F----------I---Q-------E---V------------------------D----S---Q---V-----I---------------------------------QIFGDQ-------…
origOb_224	---------------------------------------------------------------------------------------------------------------------------------------------------------------------------------------------------------M---------------------------S------------P---------------------F------E-------I-F----------C---Q-------E---V------------------------E----K---H---I-----S---------------------------------EIFGPS-------…
origOb_297	---------------------------------------------------------------------------------------------------------------------------------------------------------------------------------------------------------M---------------------------P------------T---------------------F------I-------Q-F----------C---S-------S---T------------------------E----A---R---I-----R---------------------------------AVFHQT-------…
origOb_299	---------------------------------------------------------------------------------------------------------------------------------------------------------------------------------------------------------M---------------------------R------------D---------------------L------D-------L-F----------Q---E-------N---L------------------------D----N---R---I-----Q---------------------------------KIFHRT-------…
origOb_280	---------------------------------------------------------------------------------------------------------------------------------------------------------------------------------------------------------M---------------------------I------------S---------------------L------S-------E-F----------Q---D-------S---L------------------------Q----K---R---L-----K---------------------------------AIFHQT-------…
origOb_190	---------------------------------------------------------------------------------------------------------------------------------------------------------------------------------------------------------M---------------------------R------------S---------------------L------E-------R-F----------E---E-------E---L------------------------R----K---T---V-----Q---------------------------------KTFAPV-------…
origOb_189	---------------------------------------------------------------------------------------------------------------------------------------------------------------------------------------------------------M---------------------------L------------N---------------------L------K-------S-F----------E---T-------E---L------------------------R----K---N---V-----S---------------------------------KNFGPL-------…
origOb_170	-------------------------------------------------------------------------------------------------------------------------------------------------------------------------------------------------------------------------------------M------------N---------------------F------E-------Q-F----------K---V-------H---M------------------------S----E---Y---I-----T---------------------------------RTFSAL-------…
origOb_168	-------------------------------------------------------------------------------------------------------------------------------------------------------------------------------------------------------------------------------------M------------T---------------------F------E-------Q-F----------K---V-------H---M------------------------E----E---Y---V-----T---------------------------------RTFSAI-------…
1780577	----------------------------------------------------------------------------------------M-------------------T--------------------------------------------------------------------------------------------I---------------------------Q------------K---------------------F------N-------L-F----------R---K-------G---L------------------------D----K---Q---I-----N---------------------------------KTFSLL-------…
origOb_216	---------------------------------------------------------------------------------------------------------------------------------------------------------------------------------------------------------M---------------------------S------------D---------------------F------L-------T-F----------C---S-------E---L------------------------D----K---Q---V-----R---------------------------------LKFFNL-------…
origOb_145	----------------------------------------------------------------------------------------M-------------------K--------------------------------------------------------------------------------------------L---------------------------S------------Q---------------------F------D-------Q-F----------V---V-------E---V------------------------K----K---N---V-----L---------------------------------KNFESL-------…
origOb_144	----------------------------------------------------------------------------------------M-------------------D--------------------------------------------------------------------------------------------I---------------------------F------------A---------------------F------K-------V-F----------K---S-------E---V------------------------K----K---I---V-----F---------------------------------KYFRNL-------…
origOb_149	----------------------------------------------------------------------------------------M-------------------D--------------------------------------------------------------------------------------------S---------------------------T------------Q---------------------Y------S-------I-F----------K---S-------E---V------------------------E----R---Q---I-----R---------------------------------ITFRDL-------…
origOb_154	----------------------------------------------------------------------------------------M-------------------R--------------------------------------------------------------------------------------------N---------------------------T------------Q---------------------F------I-------K-F----------K---S-------E---V------------------------E----R---N---V-----R---------------------------------KNFKDL-------…
origOb_155	----------------------------------------------------------------------------------------M-------------------N--------------------------------------------------------------------------------------------F---------------------------P------------Q---------------------Y------N-------Q-F----------K---V-------E---V------------------------E----R---N---I-----R---------------------------------KTFKTL-------…
origOb_147	----------------------------------------------------------------------------------------M-------------------D--------------------------------------------------------------------------------------------F---------------------------S------------Q---------------------Y------H-------Q-F----------K---L-------E---V------------------------Q----K---N---V-----L---------------------------------KTFKNL-------…
origOb_120	------------------------------------------------------------------------------------------------------------M--------------------------------------------------------------------------------------------H---------------------------S------------K---------------------F------E-------N-F----------V---V-------Q---V------------------------E----T---V---V-----R---------------------------------KNFQEL-------…
origOb_173	------------------------------------------------------------------------------------------------------------M--------------------------------------------------------------------------------------------T---------------------------E------------T---------------------F------I-------E-F----------V---E-------G---F------------------------E----Q---Q---V-----F---------------------------------KIFGPM-------…
origOb_226	------------------------------------------------------------------------------------------------------------M--------------------------------------------------------------------------------------------K---------------------------Q------------S---------------------F------Q-------Q-F----------C---L-------D---T------------------------D----K---H---I-----C---------------------------------RVFRNL-------…
origOb_174	------------------------------------------------------------------------------------------------------------M--------------------------------------------------------------------------------------------A---------------------------T------------S---------------------F------Q-------K-F----------E---E-------E---C------------------------E----K---W---I-----L---------------------------------TTFREM-------…
img2k_4541932	---------------------------------------------------------------------------------------------------------------------------------------------------------------------------------------------------------------------------------------------------------------------------------------------------------------------------------------------------------------------------------------------------------------…
origOb_179	------------------------------------------------------------------------------------------------------------M--------------------------------------------------------------------------------------------KS--------------------------K------------A---------------------F------I-------Q-F----------C---R-------G---L------------------------D----Q---R---I-----N---------------------------------SVFGPL-------…
origOb_204	------------------------------------------------------------------------------------------------------------M--------------------------------------------------------------------------------------------DS--------------------------K------------V---------------------F------F-------Q-F----------C---Q-------G---L------------------------E----Q---R---I-----L---------------------------------TVFGPL-------…
origOb_260	------------------------------------------------------------------------------------------------------------M--------------------------------------------------------------------------------------------D---------------------------S------------K---------------------Y------I-------Q-F----------Y---S-------G---L------------------------D----S---F---I-----R---------------------------------TTYRDF-------…
origOb_256	---------------------------------------------------------------MRGTWSSNPVSQLSLYPLYPSEKEVR-------------------N--------------------------------------------------------------------------------------------L---------------------------S------------N---------------------Y------I-------Q-F----------L---K-------G---L------------------------E----K---H---I-----T---------------------------------QNFQEE-------…
img2k_2852793	---------------------------------------------------------------------------------------------------------------------------------------------------------------------------------------------------------------------------------------------------------------------------------------------------------------------------------------------------------------------------------------------------------------…
origOb_261	---------------------------------------------------------------------------------------MK-------------------D--------------------------------------------------------------------------------------------I---------------------------S------------S---------------------F------E-------Q-F----------Q---K-------G---L------------------------E----K---H---I-----Q---------------------------------SAFSRI-------…
img2k_4860126	----------------------------------------------------------------------------------------M-------------------RNR------------------------------------------------------------------------------------------NG--------------------------Y------------W----------L--S-------T------D-------Q-I----------D---M-------E---F------------------------Q----N---F---F-----K---------------------------------K----Y-------…
img2k_2786461	----------------------------------------------------------------------------------------M-------------------IC-------------------------------------------------------------------------------------------NQ--------------------------K------------L----------L--S-------V------Y-------D-I----------N---H-------K---I------------------------D----N---Y---L-----N---------------------------------N------------…
img2k_2851406	----------------------------------------------------------------------------------------M-------------------IC-------------------------------------------------------------------------------------------NQ--------------------------K------------L----------L--S-------V------Y-------D-I----------N---H-------K---I------------------------D----N---Y---L-----N---------------------------------N------------…
origOb_455	--------------------------------------------------------------------------------------MKL-------------------YQ-------------------------------------------------------------------------------------------SQ--------------------------K------------L----------L--N-------P------V-------E-I----------E---N-------K---T------------------------I----N---Y---L-----F---------------------------------K------------…
4494464	----------------------------------------------------------------------------------------M-------------------KG-------------------------------------------------------------------------------------------GEAQMSS---------------------L------------F----------L--S-------V------L-------D-L----------D---Q-------R---I------------------------S----K---F---V-----H---------------------------------N----N-------…
origOb_390	----------------------------------------------------------------------------------------M-------------------IN-------------------------------------------------------------------------------------------RKEKIS---------------------------------------------------------S------Q-------E-I----------D---Q-------Y---F------------------------K----T---F---V-----G---------------------------------K----N-------…
origOb_421	----------------------------------------------------------------------------------------M-------------------TD-------------------------------------------------------------------------------------------KG--------------------------E------------Y----------L--E-------S------D-------E-V----------I---R-------R---L------------------------Q----I---Y---F-----D---------------------------------K----Y-------…
origOb_458	----------------------------------------------------------------------------------------M-------------------SD-------------------------------------------------------------------------------------------S---------------------------K------------L----------L--S-------S------D-------L-E--------------D-------R---I------------------------I----Q---F---L-----D---------------------------------P----Y-------…
origOb_454	----------------------------------------------------------------------------------------M-------------------SN-------------------------------------------------------------------------------------------S---------------------------K------------F----------I--S-------S------D-------I-S--------------F-------R---I------------------------M----K---F---L-----K---------------------------------P----Y-------…
origOb_564	----------------------------------------------------------------------------------------M-------------------NY-------------------------------------------------------------------------------------------QG--------------------------N------------P----------I--P-------V------Q-------D-I----------Q---K-------I---I------------------------Q----G---I---V-----D---------------------------------R----N-------…
img2k_2013065	----------------------------------------------------------------------------------------M-------------------YN-------------------------------------------------------------------------------------------SK--------------------------L------------L----------M--S-------P------E-------D-I----------K---E-------Y---L------------------------D----R---L---F-----D---------------------------------L----KT------…
img2k_5368862	----------------------------------------------------------------------------------------M-------------------YQ-------------------------------------------------------------------------------------------DN--------------------------K------------L----------I--D-------P------E-------K-L----------Q---N-------L---I------------------------D----N---I---F-----S---------------------------------S----ET------…
origOb_129	----------------------------------------------------------------------------------------M-------------------K--------------------------------------------------------------------------------------------N---------------------------Y------------Y----------D--S-------S------V-------L-L----------E---N-------Q---I------------------------I----Q---F---F-----E---------------------------------K----L-------…
origOb_165	----------------------------------------------------------------------------------------M-------------------K--------------------------------------------------------------------------------------------N---------------------------N------------F----------L--S-------S------I-------E-I----------E---N-------R---I------------------------I----Q---F---F-----D---------------------------------K----L-------…
origOb_117	----------------------------------------------------------------------------------------M-------------------R--------------------------------------------------------------------------------------------N---------------------------Y------------K----------F--S-------I------Q-------Y-L----------E---L-------Q---I------------------------I----Q---F---F-----E---------------------------------E----L-------…
origOb_167	----------------------------------------------------------------------------------------M-------------------K--------------------------------------------------------------------------------------------N---------------------------Y------------S----------Q--P-------S------G-------V-L----------E---N-------Q---I------------------------I----Q---F---L-----N---------------------------------R----L-------…
origOb_104	---------------------------------------------------------------------------------------MT-------------------F--------------------------------------------------------------------------------------------KE--------------------------K------------F----------A--S-------Y------P-------D-I----------A---E-------P---V------------------------L----N---C---F-----A---------------------------------N----S-------…
1998863	---------------------------------------------------------------------------------------------------------------------------------------------------------------------------------------------------------------------------------------------------------------------------------------------------------------------------------------------------------------------------------------------------------------…
2146002	--------------------------------------------------------------------------------------------------------------------------------------------------------------------------------------------------------------------------------------------------------------------------------------------------------------------M------------------------Y----S---V---F-----T---------------------------------D----C-------…
origOb_80	----------------------------------------------------------------------------------------M-------------------K--------------------------------------------------------------------------------------------ND--------------------------P------------N----------L--S-------I------S-------E-L----------N---S-------R---I------------------------Y----E---V---F-----A---------------------------------R----T-------…
3658797	----------------------------------------------------------------------------------------M-------------------F--------------------------------------------------------------------------------------------LS--------------------------K-----------------------K--T-------L------P-------E-L----------D---Q-------S---I------------------------Q----K---T---F-----E---------------------------------G----I-------…
origOb_110	----------------------------------------------------------------------------------------M-------------------R--------------------------------------------------------------------------------------------DN--------------------------K------------D----------L--T-------D------Q-------E-L----------L---S-------R---M------------------------Y----S---V---F-----T---------------------------------D----C-------…
2223259	----------------------------------------------------------------------------------------M-------------------K--------------------------------------------------------------------------------------------D---------------------------S------------V----------M--S-------F------E-------E-L----------R---V-------R---T------------------------R----K---V---L-----L---------------------------------S----L-------…
origOb_271	----------------------------------------------------------------------------------------M-------------------K--------------------------------------------------------------------------------------------Q---------------------------S------------N----------T--S-------S------S-------E-L----------E---V-------K---I------------------------K----K---V---V-----L---------------------------------D----VL------…
origOb_142	----------------------------------------------------------------------------------------M-------------------K--------------------------------------------------------------------------------------------N---------------------------E------------I----------I--S-------S------S-------E-L----------D---K-------K---I------------------------Q----N---F---F-----K---------------------------------G----F-------…
img2k_2219018	--------------------------------------------------------------------------------------------------------------------------------------------------------------------------------------------------------------------------------------------------------------------------------------------------------M-------K---I------------------------S----K---K---V-----I---------------------------------E----T-------…
img2k_3428660	--------------------------------------------------------------------------------------------------------------------------------------------------------------------------------------------------------------------------------------------------------------------------------------------------------M-------K---I------------------------S----K---K---V-----I---------------------------------E----T-------…
origOb_123	----------------------------------------------------------------------------------------M-------------------I--------------------------------------------------------------------------------------------N---------------------------F------------R----------S--S-------S------E-------E-L----------D---M-------K---I------------------------S----K---K---V-----I---------------------------------E----T-------…
origOb_150	----------------------------------------------------------------------------------------M-------------------K--------------------------------------------------------------------------------------------D---------------------------S------------V----------S--S-------S------I-------E-L----------D---T-------K---I------------------------R----A---K---I-----I---------------------------------K----L-------…
origOb_247	----------------------------------------------------------------------------------------M-------------------K--------------------------------------------------------------------------------------------D---------------------------KK-----------D----------L--S-------P------D-------A-L----------D---C-------Q---I------------------------R----R---V---I-----L---------------------------------K----T-------…
2029772	----------------------------------------------------------------------------------------M-------------------K--------------------------------------------------------------------------------------------D---------------------------R------------D----------L--T-------T------A-------E-L----------D---V-------G---I------------------------R----R---V---V-----L---------------------------------K----T-------…
origOb_262	----------------------------------------------------------------------------------------M-------------------K--------------------------------------------------------------------------------------------D---------------------------R------------D----------L--T-------T------A-------E-L----------D---V-------G---I------------------------R----R---V---V-----L---------------------------------K----T-------…
2014110	----------------------------------------------------------------------------------------M-------------------K--------------------------------------------------------------------------------------------D---------------------------R------------D----------L--T-------T------A-------E-L----------D---V-------G---I------------------------R----R---V---V-----L---------------------------------K----T-------…
2014075	----------------------------------------------------------------------------------------M-------------------K--------------------------------------------------------------------------------------------N---------------------------S------------V----------V--T-------S------T-------E-L----------D---V-------K---I------------------------R----K---I---I-----L---------------------------------T----S-------…
img2k_4501456	----------------------------------------------------------------------------------------M-------------------L--------------------------------------------------------------------------------------------D---------------------------S------------P----------I--S-------S------F-------E-L----------D---V-------R---I------------------------R----K---S---F-----S---------------------------------K----F-------…
1998964	----------------------------------------------------------------------------------------M-------------------K--------------------------------------------------------------------------------------------D---------------------------R------------D----------L--T-------T------A-------E-L----------D---V-------G---I------------------------R----R---V---V-----L---------------------------------K----T-------…
2006568	----------------------------------------------------------------------------------------M-------------------K--------------------------------------------------------------------------------------------D---------------------------R------------D----------L--T-------T------T-------E-L----------D---V-------G---I------------------------R----R---V---V-----L---------------------------------K----T-------…
3653461	----------------------------------------------------------------------------------------M-------------------K--------------------------------------------------------------------------------------------N---------------------------S------------V----------V--T-------S------T-------E-L----------D---V-------K---I------------------------R----K---I---I-----L---------------------------------T----S-------…
origOb_240	----------------------------------------------------------------------------------------M-------------------K--------------------------------------------------------------------------------------------D---------------------------KK-----------D----------L--S-------P------S-------A-L----------D---L-------Q---I------------------------R----K---V---V-----L---------------------------------K----T-------…
3661039	----------------------------------------------------------------------------------------M-------------------K--------------------------------------------------------------------------------------------N---------------------------S------------V----------V--T-------S------T-------E-L----------D---V-------K---I------------------------R----K---I---I-----L---------------------------------T----S-------…
origOb_84	----------------------------------------------------------------------------------------M-------------------L--------------------------------------------------------------------------------------------M---------------------------S------------K----------I--P-------T------D-------E-L----------D---M-------K---I------------------------R----K---V---V-----V---------------------------------R----L-------…
1998883	---------------------------------------------------------------------------------------------------------------------------------------------------------------------------------------------------------------------------------------------------------------------------------------------------------------------------------------------------------------------------------------------------------------…
origOb_132	----------------------------------------------------------------------------------------M-------------------T--------------------------------------------------------------------------------------------E---------------------------I------------E----------I--S-------A------L-------E-L----------D---V-------R---L------------------------R----K---I---C-----L---------------------------------K----L-------…
2014096	---------------------------------------------------------------------------------------------------------------------------------------------------------------------------------------------------------------------------------------------------------------------------------------------------------------------------------------------------------------------------------------------------------------…
img2k_2169804	---------------------------------------------------------------------------------------------------------------------------------------------------------------------------------------------------------------------------------------------------------------------------------------------------------------------------------------------------------------------------------------------------------------…
img2k_1435256	---------------------------------------------------------------------------------------------------------------------------------------------------------------------------------------------------------------------------------------------------------------------------------------------------------------------------------------------------------------------------------------------------------------…
1998882	---------------------------------------------------------------------------------------------------------------------------------------------------------------------------------------------------------------------------------------------------------------------------------------------------------------------------------------------------------------------------------------------------------------…
2223185	---------------------------------------------------------------------------------------------------------------------------------------------------------------------------------------------------------------------------------------------------------------------------------------------------------------------------------------------------------------------------------------------------------------…
img2k_2340805	---------------------------------------------------------------------------------------------------------------------------------------------------------------------------------------------------------------------------------------------------------------------------------------------------------------------------------------------------------------------------------------------------------------…
origOb_88	----------------------------------------------------------------------------------------M-------------------K--------------------------------------------------------------------------------------------N---------------------------S------------T----------T--S-------I------E-------G-I----------D---I-------E---I------------------------R----K---V---V-----L---------------------------------K----T-------…
origOb_87	----------------------------------------------------------------------------------------M-------------------R--------------------------------------------------------------------------------------------N---------------------------S------------T----------I--S-------S------T-------E-I----------E---I-------R---I------------------------R----K---I---I-----L---------------------------------E----L-------…
origOb_183	----------------------------------------------------------------------------------------M-------------------K--------------------------------------------------------------------------------------------D---------------------------S------------N----------L--S-------M------L-------E-L----------D---L-------K---L------------------------G----K---T---I-----D---------------------------------R----F-------…
img2k_2291970	------------------------------------------------------------------------------------------------------------------------------------------------------------------------------------------------------------------------------------------------------------------------M------L-------E-L----------D---L-------K---L------------------------G----K---T---I-----D---------------------------------R----F-------…
2219868	------------------------------------------------------------------------------------------------------------------------------------------------------------------------------------------------------------------------------------------------------------------------M------L-------E-L----------D---L-------K---L------------------------G----K---T---I-----D---------------------------------R----F-------…
origOb_201	----------------------------------------------------------------------------------------M-------------------K--------------------------------------------------------------------------------------------D---------------------------S------------N----------L--S-------M------I-------E-L----------D---L-------K---L------------------------G----K---T---I-----D---------------------------------R----F-------…
origOb_264	----------------------------------------------------------------------------------------M-------------------KS-------------------------------------------------------------------------------------------S---------------------------S------------Q-------------L-------DL-----S-------V-L----------D---S-------I---V------------------------S----Q---W---I-----R---------------------------------A----R-------…
origOb_344	----------------------------------------------------------------------------------------M-------------------KV-------------------------------------------------------------------------------------------S---------------------------V------------P----------W--S-------EV-----T-------V-L----------E---E-------K---V------------------------K----A---W---F-----L---------------------------------N----R-------…
origOb_205	----------------------------------------------------------------------------------------M-------------------KL-------------------------------------------------------------------------------------------S---------------------------K------------T----------E-------------------------I-L----------E---K-------E---L------------------------Q----R---L---I-----S---------------------------------S----NPD-----…
origOb_613	-------------------------------------------------------------------------------------------------------------M-------------------------------------------------------------------------------------------I---------------------------S------------I----------Q-------------------------F-F----------E---E-------Q---I------------------------R----K---I---L-----K---------------------------------K----N-------…
origOb_759	---------------------------------------------------------------------------------------------------------------------------------------------------------------------------------------------------------------------------------------------------------------------------------------------------------------------------------------------------------------------------------------------------------------…
1440317	----------------------------------------------------------------------------------------M-------------------IL-------------------------------------------------------------------------------------------S---------------------------D------------S----------F-----------------Y-------S-V----------E---N-------R---A------------------------R----C---R---I-----N---------------------------------Q----R-------…
origOb_208	----------------------------------------------------------------------------------------M-------------------IL-------------------------------------------------------------------------------------------S---------------------------D------------S----------F-----------------Y-------S-V----------E---N-------R---A------------------------R----C---R---I-----N---------------------------------Q----R-------…
img2k_4501462	----------------------------------------------------------------------------------------M-------------------IL-------------------------------------------------------------------------------------------S---------------------------S------------N----------F-----------------Y-------S-I----------E---S-------R---V------------------------R----S---V---I-----E---------------------------------K----R-------…
3658792	---------------------------------------------------------------------------------------------------------------------------------------------------------------------------------------------------------------------------------------------------------------------------------------------------------------------------------------------------------------------------------------------------------------…
origOb_69	----------------------------------------------------------------------------------------M-------------------ND-------------------------------------------------------------------------------------------R---------------------------E------------L----------Q-----------------LRDSILRDK-K----------L---S-------F---L------------------------R----K---I---I-----Q---------------------------------L----I-------…
origOb_50	------------------------------------------------------------------------------------------------------------MD-------------------------------------------------------------------------------------------R---------------------------E------------D----------L-----------------IKAFLSSRE-C----------F---R-------F---L------------------------E----T---P---V-----Q---------------------------------Q----I-------…
img2k_4501450	------------------------------------------------------------------------------------------------------------MI-------------------------------------------------------------------------------------------H---------------------------S------------N----------L-----------------V-------Y-L----------L---N-------F---C------------------------D----E---H---L-----R---------------------------------S----L-------…
img2k_3427616	---------------------------------------------------------------------------------------------------------------------------------------------------------------------------------------------------------------------------------------------------------------------------------------------------------------------------------------------------------------------------------------------------------------…
1998887	------------------------------------------------------------------------------------------------------------MD-------------------------------------------------------------------------------------------I---------------------------S------------Y----------Y-----------------S-------N-L----------S---S-------F---L------------------------N----S---K---FS----L---------------------------------F----D-------…
2006549	------------------------------------------------------------------------------------------------------------MD-------------------------------------------------------------------------------------------I---------------------------S------------Y----------Y-----------------S-------N-L----------S---S-------F---L------------------------N----S---K---FS----L---------------------------------F----D-------…
origOb_139	---------------------------------------------------------------------------------------MS-------------------AD-------------------------------------------------------------------------------------------L---------------------------S------------S----------Y-----------------P-------L-V----------Q---D-------F---L------------------------F----N---K---I-----G---------------------------------F----D-------…
4561242	---------------------------------------------------------------------------------------------------------------------------------------------------------------------------------------------------------------------------------------------------------------------------------------------------------------------------------------------------------------------------------------------------------------…
origOb_198	------------------------------------------------------------------------------------------------------------MV-------------------------------------------------------------------------------------------L---------------------------S------------D----------Y-----------------F-------F-V----------S---E-------F---L------------------------N----RGS-L---A-----T---------------------------------L----A-------…
3920989	------------------------------------------------------------------------------------------------------------MD-------------------------------------------------------------------------------------------F---------------------------S------------G----------W-----------------Y-------D-L----------V---Q-------F---E------------------------Q----R---V---L-----S---------------------------------Q----F-------…
3653469	------------------------------------------------------------------------------------------------------------MD-------------------------------------------------------------------------------------------F---------------------------S------------G----------W-----------------Y-------D-L----------V---Q-------F---E------------------------Q----R---V---L-----S---------------------------------Q----F-------…
2146015	------------------------------------------------------------------------------------------------------------MI-------------------------------------------------------------------------------------------N---------------------------P------------N----------L-----------------A-------S-L----------D---E-------F---L------------------------R----R---LDRHI-----Q---------------------------------F----S-------…
img2k_2219114	------------------------------------------------------------------------------------------------------------MI-------------------------------------------------------------------------------------------S---------------------------K------------N----------L-----------------F-------Y-L----------N---S-------F---L------------------------Q----E---PD--I-----Q---------------------------------F----L-------…
origOb_152	------------------------------------------------------------------------------------------------------------MI-------------------------------------------------------------------------------------------S---------------------------K------------N----------L-----------------F-------Y-L----------N---S-------F---L------------------------Q----E---PD--I-----Q---------------------------------F----L-------…
2219866	------------------------------------------------------------------------------------------------------------MI-------------------------------------------------------------------------------------------N---------------------------P------------N----------L-----------------A-------S-L----------D---E-------F---L------------------------R----R---LDRHI-----Q---------------------------------F----S-------…
2223210	------------------------------------------------------------------------------------------------------------MI-------------------------------------------------------------------------------------------N---------------------------P------------N----------L-----------------A-------S-L----------D---E-------F---L------------------------R----R---LDRLI-----Q---------------------------------F----S-------…
img2k_4319916	---------------------------------------------------------------------------------------------------------------------------------------------------------------------------------------------------------------------------------------------------------------------------------------------------------------------------------------------------------------------------------------------------------------…
2014100	----------------------------------------------------------------------------------------M-------------------AL-------------------------------------------------------------------------------------------D---------------------------S------------C----------W-----------------P-------D-L----------I---S-------F---I------------------------A----P---I---Q-----Q---------------------------------H----C-------…
2223227	----------------------------------------------------------------------------------------M-------------------AI-------------------------------------------------------------------------------------------D---------------------------S------------N----------L-----------------A-------F-A----------P---E-------F---I------------------------R----P---I---V-----Q---------------------------------F----C-------…
origOb_207	----------------------------------------------------------------------------------------M-------------------AL-------------------------------------------------------------------------------------------D---------------------------S------------C----------W-----------------P-------D-L----------I---S-------F---I------------------------A----P---I---Q-----Q---------------------------------H----C-------…
origOb_12	----------------------------------------------------------------------------------------M-------------------AI-------------------------------------------------------------------------------------------D---------------------------S------------N----------L-----------------Y-------F-A----------N---S-------F---L------------------------I----P---V---V-----Q---------------------------------Y----C-------…
img2k_1836052	----------------------------------------------------------------------------------------M-------------------AI-------------------------------------------------------------------------------------------D---------------------------S------------N----------L-----------------A-------F-A----------P---E-------F---I------------------------R----P---I---V-----Q---------------------------------F----C-------…
origOb_212	----------------------------------------------------------------------------------------M-------------------SL-------------------------------------------------------------------------------------------H---------------------------P------------N----------L-----------------V-------F-I----------R---N-------F---I------------------------D----Q---I---K-----D---------------------------------D----C-------…
origOb_230	----------------------------------------------------------------------------------------M-------------------AI-------------------------------------------------------------------------------------------N---------------------------S------------N----------L-----------------S-------F-A----------K---D-------F---I------------------------K----P---I---V-----Q---------------------------------D----C-------…
origOb_200	----------------------------------------------------------------------------------------M-------------------AL-------------------------------------------------------------------------------------------N---------------------------S------------N----------L-----------------V-------F-A----------Q---E-------F---L------------------------K----P---I---A-----D---------------------------------F----A-------…
origOb_175	----------------------------------------------------------------------------------------M--------------------I-------------------------------------------------------------------------------------------D---------------------------P------------N----------L-----------------H-------Y-V----------L---D-------F---L------------------------K----P---I---L-----D---------------------------------T----A-------…
origOb_220	----------------------------------------------------------------------------------------M-------------------T--------------------------------------------------------------------------------------------S---------------------------N------------L----------L-----------------P-------F-A----------A---S-------F---I------------------------E----E---T---V-----Q---------------------------------F----C-------…
origOb_218	----------------------------------------------------------------------------------------M-------------------SI-------------------------------------------------------------------------------------------N---------------------------P------------N----------L-----------------Y-------F-A----------Q---D-------F---I------------------------K----P---I---S-----D---------------------------------F----C-------…
origOb_187	------------------------------------------------------------------------------------------------------------MI-------------------------------------------------------------------------------------------N---------------------------S------------N----------L-----------------H-------F-L----------N---T-------F---L------------------------E----K---Q---LG----D---------------------------------F----A-------…
origOb_122	------------------------------------------------------------------------------------------------------------MI-------------------------------------------------------------------------------------------S---------------------------S------------N----------L-----------------A-------F-V----------Q---Q-------F---L------------------------T----T---I---RN----K---------------------------------I----D-------…
origOb_131	------------------------------------------------------------------------------------------------------------MI-------------------------------------------------------------------------------------------D---------------------------S------------N----------L-----------------H-------F-L----------R---N-------F---L------------------------T----E---I---EN----K---------------------------------I----C-------…
img2k_4547099	-------------------------------------------------------------------------------------------------------------------------------------------------------------------------------------------------------------------------------------------------------------M-----------------R-------S-L----------F---N-------F---L------------------------K----T---K---T-----R---------------------------------IDYN-E-------…
13011	-------------------------------------------------------------------------------------------------------------------------------------------------------------------------------------------------------------------------------------------------------------M-----------------S-------T-L----------F---N-------F---L------------------------K----Q---K---T-----K---------------------------------IDYN-V-------…
origOb_499	-------------------------------------------------------------------------------------------------------------------------------------------------------------------------------------------------------------------------------------------------------------M-----------------N-------S-L----------F---N-------F---L------------------------K----T---K---T-----K---------------------------------IDYN-V-------…
img2k_4540786	-------------------------------------------------------------------------------------------------------------------------------------------------------------------------------------------------------------------------------------------------------------M-----------------S-------S-L----------F---N-------F---L------------------------K----T---K---T-----R---------------------------------IDYN-E-------…
3658839	-------------------------------------------------------------------------------------------------------------------------------------------------------------------------------------------------------------------------------------------------------------M-----------------N-------D-F--------------------------I------------------------I----E---N-------------------------------------------LNPQ-K-------…
origOb_422	--------------------------------------------------------------------------------------MTL-------------------DQ-------------------------------------------------------------------------------------------Y---------------------------H------------L----------M-----------------N-------D-F--------------------------I------------------------I----E---N-------------------------------------------LNPQ-K-------…
origOb_1678	-------------------------------------------------------------------------------------------------------------------------------------------------------------------------------------------------------------------------------------------------------------M--K-------P------R-------F-L----------L---S-------D---F------------------------L----R---N---K-----I---------------------------------C----N-------…
origOb_277	--------------------------------------------------------------------------------------MNF-------------------M--------------------------------------------------------------------------------------------S---------------------------N------------S----------Y--N-------P------Y-------S-V----------G---Q-------A---I------------------------L----R---V---L-----E---------------------------------R----N-------…
origOb_409	---------------------------------------------------------------------------------------------------------------------------------------------------------------------------------------------------------M---------------------------V------------S----------D--N-------L------Y-------S-V----------I---T-------G---F------------------------E----K---K---I-----S---------------------------------Q----I-------…
origOb_708	-------------------------------------------------------------------------------------------------------------------------------------------------------------------------------------------------------------------------------------M------------N----------I--N-------F------S-------T-I----------L---E-------D---F------------------------E----S---F---V-----T---------------------------------K----E-------…
570001	---------------------------------------------------------------------------------------------------------------------------------------------------------------------------------------------------------------------------------------------------------------------------------------------------------------------------------------------------------------------------------------------------------------…
1465704	---------------------------------------------------------------------------------------------------------------------------------------------------------------------------------------------------------------------------------------------------------------------------------------------------------------------------------------------------------------------------------------------------------------…
origOb_748	-------------------------------------------------------------------------------------------------------------------------------------------------------------------------------------------------------------------------------------M------------S----------K--N-------L------Y-------S-I----------L---K-------N---V------------------------E----Q---V---L-----N---------------------------------Q----Y-------…
img2k_2445595	-------------------------------------------------------------------------------------------------------------------------------------------------------------------------------------------------------------------------------------M------------S----------S--N-------T------H-------S-I----------L---A-------N---V------------------------E----K---H---I-----K---------------------------------L----F-------…
img2k_2880567	-------------------------------------------------------------------------------------------------------------------------------------------------------------------------------------------------------------------------------------M------------T----------V--Q-------L------Y-------S-I----------L---N-------E---V------------------------E----T---F---L-----Q---------------------------------T----S-------…
origOb_674	-------------------------------------------------------------------------------------------------------------------------------------------------------------------------------------------------------------------------------------M------------N----------I--N-------L------Y-------S-I----------L---N-------E---A------------------------E----K---K---F-----R---------------------------------S----F-------…
origOb_381	-------------------------------------------------------------------------------------------------------------------------------------------------------------------------------------------------------------------------------------M------------S----------N--S-------F------Y-------S-I----------F---D-------K---V------------------------Q----L---T---L-----R---------------------------------R----F-------…
origOb_313	-----------------------------------------------------------------------------------------------------------------------------------------------------------------------------------------------------------------------------------------------------------------------------------------M----------F---D-------E---V------------------------Q----K---K---L-----I---------------------------------Q----F-------…
origOb_357	-------------------------------------------------------------------------------------------------------------------------------------------------------------------------------------------------------------------------------------M------------S----------K--I-------S------Y-------S-I----------F---D-------E---V------------------------Q----K---K---L-----R---------------------------------K----F-------…
origOb_361	-------------------------------------------------------------------------------------------------------------------------------------------------------------------------------------------------------------------------------------M------------S----------N--N-------L------Y-------S-I----------F---D-------G---V------------------------Q----K---K---L-----R---------------------------------K----F-------…
1465451	-------------------------------------------------------------------------------------------------------------------------------------------------------------------------------------------------------------------------------------M------------S----------N--S-------F------Y-------S-I----------F---D-------K---V------------------------Q----L---T---L-----R---------------------------------R----F-------…
710432	-------------------------------------------------------------------------------------------------------------------------------------------------------------------------------------------------------------------------------------M------------S----------N--S-------F------Y-------S-I----------F---D-------K---V------------------------Q----L---T---L-----R---------------------------------R----F-------…
img2k_8387318	-------------------------------------------------------------------------------------------------------------------------------------------------------------------------------------------------------------------------------------M------------N----------Y--N-------L------P-------V-I----------L---E-------E---M------------------------E----R---K---L-----T---------------------------------D----F-------…
origOb_644	-------------------------------------------------------------------------------------------------------------------------------------------------------------------------------------------------------------------------------------M------------N----------Y--N-------L------P-------V-I----------L---E-------E---M------------------------E----R---K---L-----T---------------------------------D----F-------…
origOb_690	-------------------------------------------------------------------------------------------------------------------------------------------------------------------------------------------------------------------------------------M------------A----------T--I-------Q------F-------S-V----------M---Q-------E---V------------------------D----R---K---L-----T---------------------------------N----Y-------…
origOb_686	-------------------------------------------------------------------------------------------------------------------------------------------------------------------------------------------------------------------------------------M------------T----------M--N-------S------Y-------S-I----------M---E-------Q---V------------------------E----R---K---L-----I---------------------------------A----Y-------…
841566	----------------------------------------------------------------------------------------M-------------------S--------------------------------------------------------------------------------------------D---------------------------M------------S----------Y--I-------Q------F--------------------L---D-------I---V------------------------N----K---K---I-----Q---------------------------------G----F-------…
origOb_682	-------------------------------------MSNTTSFSDIQSLLRKV-------------GE---------------SS--V-------------------E--------------------------------------------------------------------------------------------I---------------------------S------------M----------K--D-------P------D-------K-I----------L---A-------E---S------------------------Y----K---I---L-----D---------------------------------Q----I-------…
img2k_8371274	---------------------------------------------------------------------------------------------------------------------------------------------------------------------------------------------------------------------------------------------------------------------------------------------------------------------------------------------------------------------------------------------------------------…
origOb_1447	----------------------------------------------------------------------------------------M-------------------S-------------------------------------------------------------------------------------------------------------------------------------N----------F--N-------S------H-------S-V----------F---T-------E---V------------------------E----K---I---L-----R---------------------------------Q----L-------…
394453	----------------------------------------------------------------------------------------M-------------------S--------------------------------------------------------------------------------------------E---------------------------K------------T----------C--S-------Q------N-------F-V----------I---E-------E---C------------------------E----K---F---F-----N---------------------------------S----Q-------…
origOb_772	-----------------------------------------------------MWDLGTLQLHKLRRKE---------------VN--I-------------------L--------------------------------------------------------------------------------------------K---------------------------N------------D----------F--D-------S------Y-------S-V----------F---N-------E---I------------------------E----N---F---L-----N---------------------------------H----V-------…
img2k_8430819	-----------------------------------------------------MRSTNTSNFKKFKKKG---------------SEIIM-------------------S--------------------------------------------------------------------------------------------I---------------------------G------------S----------S--T-------S------Y-------S-I----------M---E-------Q---A------------------------E----K---K---L-----R---------------------------------S----F-------…
origOb_628	----------------------------------------------------------------------------------------M-------------------K------------------------------------------------------------------------------------------------------------------------N------------C----------F--D-------K------S-------K-V----------L---E-------E---V------------------------K----K---F---L-----L---------------------------------R----Q-------…
origOb_779	----------------------------------------------------------------------------------------M-------------------S--------------------------------------------------------------------------------------------E---------------------------K------------T----------Y--S-------Q------N-------F-V----------I---E-------E---S------------------------E----K---F---F-----N---------------------------------S----Q-------…
389359	-----------------------------------------------------MRSTNTSNFKKFKKKG---------------SEIIM-------------------S--------------------------------------------------------------------------------------------I---------------------------G------------S----------S--T-------T------Y-------S-I----------M---E-------Q---A------------------------E----K---K---L-----R---------------------------------S----F-------…
img2k_6928709	----------------------------------------------------------------------------------------M-------------------S--------------------------------------------------------------------------------------------I---------------------------G------------S----------R--S-------N------Y-------S-I----------L---E-------N---A------------------------E----K---K---L-----R---------------------------------S----Y-------…
387546	-----------------------------------------------------M-------------KG---------------SEI-M-------------------S--------------------------------------------------------------------------------------------E---------------------------K------------T----------Y--S-------Q------N-------F-V----------I---E-------E---S------------------------E----K---F---F-----N---------------------------------S----Q-------…
origOb_763	--------------------------------------------------------------------------------------------------------------------------------------------------------------------------------------------------------------------------------------------------M----------L--D-------L------Y-------S-I----------V---D-------N---S------------------------H----R---K---I-----S---------------------------------S----L-------…
origOb_729	-------------------------------------------------------------------------------------------------------------------------------------------------------------------------------------------------------------------------------------M------------Y----------I--D-------L------I-------N-V----------L---E-------H---V------------------------N----E---N---I-----Y---------------------------------Q----T-------…
origOb_1228	------------------------------------------------------------------------------------------------------------M--------------------------------------------------------------------------------------------H---------------------------H------------S----------Y--S-----------------------------------I---E-------D---V------------------------I----Q---K---L-----N---------------------------------C----H-------…
img2k_5368859	----------------------------------------------------------------------------------------M-------------------T--------------------------------------------------------------------------------------------K---------------------------T------------E----------Y--D-------S------Y-------E-V----------V---G-------E---I------------------------L----K---F---F-----Q---------------------------------H----Q-------…
1435557	-----------------------------------------------------M-------------KIFQERR----------RF--P-------------------V--------------------------------------------------------------------------------------------M---------------------------P------------S----------Y--N-------L------I-------T-A----------T---E-------E---V------------------------E----Q---F---L-----Q---------------------------------A----Q-------…
origOb_792	---------------------------------------------------------------------------------------------------------------------------------------------------------------------------------------------------------M---------------------------P------------S----------Y--N-------L------I-------S-A----------T---E-------E---V------------------------E----H---F---L-----Q---------------------------------A----Q-------…
origOb_742	-----------------------------------------------------M-------------CVVGTRPYFKYNSLRKEEF--Q-------------------L--------------------------------------------------------------------------------------------K---------------------------F------------E----------F--D-------S------I-------L-V----------T---E-------E---I------------------------E----K---F---L-----R---------------------------------V----Q-------…
252270	-----------------------------------------------------M-------------KIFKERR----------RF--P-------------------V--------------------------------------------------------------------------------------------M---------------------------P------------S----------Y--N-------L------I-------S-A----------T---E-------E---V------------------------E----H---F---L-----Q---------------------------------A----Q-------…
253673	---------------------------------------------------------------------------------------------------------------------------------------------------------------------------------------------------------------------------------------------------------------------------------------------------------------------------------------------------------------------------------------------------------------…
origOb_503	------------------------------------------------------------------------------------------------------------M--------------------------------------------------------------------------------------------S---------------------------K------------D----------L--N-------L------N-------K-A----------V---K-------G---I------------------------E----K---F---L-----Q---------------------------------R----Q-------…
origOb_546	----------------------------------------------------------------------------------------M-------------------E--------------------------------------------------------------------------------------------P---------------------------Q------------K----------I--D-----------------------------------M---Q-------V---V------------------------D----K---K---L-----S---------------------------------Q----L-------…
origOb_295	---------------------------------------------------------------------------------------MA-------------------L--------------------------------------------------------------------------------------------E---------------------------N------------T-------------T-------L------V-------Q-L----------D---S-------A---L------------------------A----E---F---F-----DQ--------------------------------K--E-F-------…
origOb_291	---------------------------------------------------------------------------------------MA-------------------L--------------------------------------------------------------------------------------------N---------------------------E------------T-------------T-------I------D-------S-L----------D---S-------R---L------------------------A----E---F---F-----GR--------------------------------K--E-F-------…
402368	-----------------------------------------------------MRGESWSRNHLPLFSESCGNGSTRPVLFHLKEVFLR-------------------M--------------------------------------------------------------------------------------------I---------------------------S------------T-------------T-------R------E-------E-L----------F---Q-------S---I------------------------T----K---V---L-----S---------------------------------KEEN-F-------…
323713	-----------------------------------------------------MRGESWSRNHLPLFSESCGNGSTRPVLFHLKEVFLR-------------------M--------------------------------------------------------------------------------------------I---------------------------S------------T-------------T-------R------E-------E-L----------F---Q-------S---I------------------------T----K---V---L-----S---------------------------------KEEN-F-------…
origOb_839	------------------------------------------------------------------------------------------------------------M--------------------------------------------------------------------------------------------I---------------------------S------------T-------------T-------R------E-------E-L----------F---Q-------S---I------------------------T----K---V---L-----S---------------------------------KEEN-F-------…
1465818	---------------------------------------------------------------------------------------------------------------------------------------------------------------------------------------------------------------------------------------------------------------------------------------------------------------------------------------------------------------------------------------------------------------…
1444295	---------------------------------------------------------------------------------------------------------------------------------------------------------------------------------------------------------------------------------------------------------------------------------------------------------------------------------------------------------------------------------------------------------------…
origOb_228	------------------------------------------------------------------------------------------------------------M--------------------------------------------------------------------------------------------L---------------------------D------------L-------------T-------Y------S-------Q-L----------D---Q-------N---L------------------------E----G---F---Y-----Q---------------------------------K--N-L-------…
origOb_601	----------------------------------------------------------------------------------------M-------------------A--------------------------------------------------------------------------------------------L---------------------------ET-----------T-------------S-------L------R-------Q-L----------D---S-------T---F------------------------R----K---F---F-----S---------------------------------S--K-C-------…
2226499	-------------------------------------------------------------------------------------MS-M-------------------S--------------------------------------------------------------------------------------------L---------------------------ET-----------T-------------S-------L------A-------Q-L----------D---T-------F---F------------------------Q----K---F---F-----S---------------------------------Q--N-C-------…
origOb_614	----------------------------------------------------------------------------------------M-------------------S--------------------------------------------------------------------------------------------L---------------------------ET-----------T-------------S-------L------R-------A-L----------D---N-------F---F------------------------R----E---F---F-----S---------------------------------K--D-C-------…
2219939	-------------------------------------------------------------------------------------MVLV-------------------A--------------------------------------------------------------------------------------------L---------------------------ET-----------T-------------S-------L------E-------Q-L----------D---R-------F---F------------------------E----E---F---F-----R---------------------------------R--D-C-------…
origOb_598	-------------------------------------------------------------------------------------MS-M-------------------S--------------------------------------------------------------------------------------------L---------------------------ET-----------T-------------S-------L------A-------Q-L----------D---T-------F---F------------------------Q----K---F---F-----S---------------------------------Q--N-C-------…
img2k_3427867	---------------------------------------------------------------------------------------------------------------------------------------------------------------------------------------------------------------------------------------------------------------------------------------------------------------------------------------------------------------------------------------------------------------…
2006642	---------------------------------------------------------------------------------------------------------------------------------------------------------------------------------------------------------------------------------------------------------------------------------------------------------------------------------------------------------------------------------------------------------------…
img2k_2237113	-------------------------------------------------------------------------------------MS-M-------------------S--------------------------------------------------------------------------------------------L---------------------------ET-----------T-------------S-------L------A-------Q-L----------D---T-------F---F------------------------Q----K---F---F-----S---------------------------------Q--N-C-------…
origOb_740	----------------------------------------------------------------------------------------M-------------------A--------------------------------------------------------------------------------------------L---------------------------ET-----------T-------------S-------L------E-------Q-L----------D---S-------Y---F------------------------E----K---F---F-----Q---------------------------------K----H-------…
1443630	----------------------------------------------------------------------------------------M-------------------A--------------------------------------------------------------------------------------------L---------------------------ET-----------T-------------S-------L------E-------Q-L----------D---S-------Y---F------------------------E----K---F---F-----Q---------------------------------K----H-------…
origOb_578	----------------------------------------------------------------------------------------M-------------------A--------------------------------------------------------------------------------------------L---------------------------ET-----------T-------------S-------L------E-------Q-L----------D---R-------F---F------------------------E----K---Y---F-----R---------------------------------ES-D-C-------…
origOb_938	------------------------------------------------------------------------------------------------------------M--------------------------------------------------------------------------------------------FT--------------------------G------------L-------------T-------I------K-------S-L----------D---H-------S---L------------------------E----N---F---F-----G---------------------------------D--L-L-------…
img2k_5882906	---------------------------------------------------------------------------------------------------------------------------------------------------------------------------------------------------------------------------------------------------------------------------------------------------------------------------------------------------------------------------------------------------------------…
[truncated: 1,006 more rows]
