# Supplementary material for: Identification of hot spring Obelisk-like RNA replicons and expanded diversity of the Obelisk superfamily
Source: Nat Commun. 2026 Apr 20;17:3041. doi: 10.1038/s41467-026-71096-6 (PMC13096302; doi:10.1038/s41467-026-71096-6)
Supplement: Supplementary file 6 — Source data [file 41467_2026_71096_MOESM6_ESM.zip › Source_data_fig/Fig.S4__alignments_for_SeqLogo/O13__test.109.sr]

origOb_1043	---------------------------------------------------------------------------------------------------------------------------------------------------------------------------------------------------------------------------------------------------------------------------------------------------------------------------------------------------------------------------------------------------------------…
4517454	---------------------------------------------------------------------------------------------------------------------------------------------------------------------------------------------------------------------------------------------------------------------------------------------------------------------------------------------------------------------------------------------------------------…
2121307	---------------------------------------------------------------------------------------------------------------------------------------------------------------------------------------------------------------------------------------------------------------------------------------------------------------------------------------------------------------------------------------------------------------…
4561719	---------------------------------------------------------------------------------------------------------------------------------------------------------------------------------------------------------------------------------------------------------------------------------------------------------------------------------------------------------------------------------------------------------------…
3656379	---------------------------------------------------------------------------------------------------------------------------------------------------------------------------------------------------------------------------------------------------------------------------------------------------------------------------------------------------------------------------------------------------------------…
563596	---------------------------------------------------------------------------------------------------------------------------------------------------------------------------------------------------------------------------------------------------------------------------------------------------------------------------------------------------------------------------------------------------------------…
326458	---------------------------------------------------------------------------------------------------------------------------------------------------------------------------------------------------------------------------------------------------------------------------------------------------------------------------------------------------------------------------------------------------------------…
1759237	---------------------------------------------------------------------------------------------------------------------------------------------------------------------------------------------------------------------------------------------------------------------------------------------------------------------------------------------------------------------------------------------------------------…
748041	---------------------------------------------------------------------------------------------------------------------------------------------------------------------------------------------------------------------------------------------------------------------------------------------------------------------------------------------------------------------------------------------------------------…
1999007	---------------------------------------------------------------------------------------------------------------------------------------------------------------------------------------------------------------------------------------------------------------------------------------------------------------------------------------------------------------------------------------------------------------…
4422526	---------------------------------------------------------------------------------------------------------------------------------------------------------------------------------------------------------------------------------------------------------------------------------------------------------------------------------------------------------------------------------------------------------------…
361331	---------------------------------------------------------------------------------------------------------------------------------------------------------------------------------------------------------------------------------------------------------------------------------------------------------------------------------------------------------------------------------------------------------------…
373932	---------------------------------------------------------------------------------------------------------------------------------------------------------------------------------------------------------------------------------------------------------------------------------------------------------------------------------------------------------------------------------------------------------------…
366714	---------------------------------------------------------------------------------------------------------------------------------------------------------------------------------------------------------------------------------------------------------------------------------------------------------------------------------------------------------------------------------------------------------------…
1424144	---------------------------------------------------------------------------------------------------------------------------------------------------------------------------------------------------------------------------------------------------------------------------------------------------------------------------------------------------------------------------------------------------------------…
2040032	---------------------------------------------------------------------------------------------------------------------------------------------------------------------------------------------------------------------------------------------------------------------------------------------------------------------------------------------------------------------------------------------------------------…
2277166	---------------------------------------------------------------------------------------------------------------------------------------------------------------------------------------------------------------------------------------------------------------------------------------------------------------------------------------------------------------------------------------------------------------…
2289126	---------------------------------------------------------------------------------------------------------------------------------------------------------------------------------------------------------------------------------------------------------------------------------------------------------------------------------------------------------------------------------------------------------------…
2059514	---------------------------------------------------------------------------------------------------------------------------------------------------------------------------------------------------------------------------------------------------------------------------------------------------------------------------------------------------------------------------------------------------------------…
2114346	---------------------------------------------------------------------------------------------------------------------------------------------------------------------------------------------------------------------------------------------------------------------------------------------------------------------------------------------------------------------------------------------------------------…
375925	---------------------------------------------------------------------------------------------------------------------------------------------------------------------------------------------------------------------------------------------------------------------------------------------------------------------------------------------------------------------------------------------------------------…
325873	---------------------------------------------------------------------------------------------------------------------------------------------------------------------------------------------------------------------------------------------------------------------------------------------------------------------------------------------------------------------------------------------------------------…
577243	---------------------------------------------------------------------------------------------------------------------------------------------------------------------------------------------------------------------------------------------------------------------------------------------------------------------------------------------------------------------------------------------------------------…
803359	---------------------------------------------------------------------------------------------------------------------------------------------------------------------------------------------------------------------------------------------------------------------------------------------------------------------------------------------------------------------------------------------------------------…
169416	---------------------------------------------------------------------------------------------------------------------------------------------------------------------------------------------------------------------------------------------------------------------------------------------------------------------------------------------------------------------------------------------------------------…
165293	---------------------------------------------------------------------------------------------------------------------------------------------------------------------------------------------------------------------------------------------------------------------------------------------------------------------------------------------------------------------------------------------------------------…
1544515	---------------------------------------------------------------------------------------------------------------------------------------------------------------------------------------------------------------------------------------------------------------------------------------------------------------------------------------------------------------------------------------------------------------…
925370	---------------------------------------------------------------------------------------------------------------------------------------------------------------------------------------------------------------------------------------------------------------------------------------------------------------------------------------------------------------------------------------------------------------…
4670929	---------------------------------------------------------------------------------------------------------------------------------------------------------------------------------------------------------------------------------------------------------------------------------------------------------------------------------------------------------------------------------------------------------------…
4683576	---------------------------------------------------------------------------------------------------------------------------------------------------------------------------------------------------------------------------------------------------------------------------------------------------------------------------------------------------------------------------------------------------------------…
4559339	---------------------------------------------------------------------------------------------------------------------------------------------------------------------------------------------------------------------------------------------------------------------------------------------------------------------------------------------------------------------------------------------------------------…
561035	---------------------------------------------------------------------------------------------------------------------------------------------------------------------------------------------------------------------------------------------------------------------------------------------------------------------------------------------------------------------------------------------------------------…
origOb_791	---------------------------------------------------------------------------------------------------------------------------------------------------------------------------------------------------------------------------------------------------------------------------------------------------------------------------------------------------------------------------------------------------------------…
1556465	---------------------------------------------------------------------------------------------------------------------------------------------------------------------------------------------------------------------------------------------------------------------------------------------------------------------------------------------------------------------------------------------------------------…
1326366	---------------------------------------------------------------------------------------------------------------------------------------------------------------------------------------------------------------------------------------------------------------------------------------------------------------------------------------------------------------------------------------------------------------…
origOb_865	---------------------------------------------------------------------------------------------------------------------------------------------------------------------------------------------------------------------------------------------------------------------------------------------------------------------------------------------------------------------------------------------------------------…
origOb_871	---------------------------------------------------------------------------------------------------------------------------------------------------------------------------------------------------------------------------------------------------------------------------------------------------------------------------------------------------------------------------------------------------------------…
221561	---------------------------------------------------------------------------------------------------------------------------------------------------------------------------------------------------------------------------------------------------------------------------------------------------------------------------------------------------------------------------------------------------------------…
221369	---------------------------------------------------------------------------------------------------------------------------------------------------------------------------------------------------------------------------------------------------------------------------------------------------------------------------------------------------------------------------------------------------------------…
1861948	---------------------------------------------------------------------------------------------------------------------------------------------------------------------------------------------------------------------------------------------------------------------------------------------------------------------------------------------------------------------------------------------------------------…
1774721	---------------------------------------------------------------------------------------------------------------------------------------------------------------------------------------------------------------------------------------------------------------------------------------------------------------------------------------------------------------------------------------------------------------…
1683356	---------------------------------------------------------------------------------------------------------------------------------------------------------------------------------------------------------------------------------------------------------------------------------------------------------------------------------------------------------------------------------------------------------------…
4556592	---------------------------------------------------------------------------------------------------------------------------------------------------------------------------------------------------------------------------------------------------------------------------------------------------------------------------------------------------------------------------------------------------------------…
4501899	---------------------------------------------------------------------------------------------------------------------------------------------------------------------------------------------------------------------------------------------------------------------------------------------------------------------------------------------------------------------------------------------------------------…
3403988	---------------------------------------------------------------------------------------------------------------------------------------------------------------------------------------------------------------------------------------------------------------------------------------------------------------------------------------------------------------------------------------------------------------…
215694	---------------------------------------------------------------------------------------------------------------------------------------------------------------------------------------------------------------------------------------------------------------------------------------------------------------------------------------------------------------------------------------------------------------…
797813	---------------------------------------------------------------------------------------------------------------------------------------------------------------------------------------------------------------------------------------------------------------------------------------------------------------------------------------------------------------------------------------------------------------…
4329633	---------------------------------------------------------------------------------------------------------------------------------------------------------------------------------------------------------------------------------------------------------------------------------------------------------------------------------------------------------------------------------------------------------------…
1308314	---------------------------------------------------------------------------------------------------------------------------------------------------------------------------------------------------------------------------------------------------------------------------------------------------------------------------------------------------------------------------------------------------------------…
1544492	---------------------------------------------------------------------------------------------------------------------------------------------------------------------------------------------------------------------------------------------------------------------------------------------------------------------------------------------------------------------------------------------------------------…
390071	---------------------------------------------------------------------------------------------------------------------------------------------------------------------------------------------------------------------------------------------------------------------------------------------------------------------------------------------------------------------------------------------------------------…
1677134	---------------------------------------------------------------------------------------------------------------------------------------------------------------------------------------------------------------------------------------------------------------------------------------------------------------------------------------------------------------------------------------------------------------…
origOb_106	---------------------------------------------------------------------------------------------------------------------------------------------------------------------------------------------------------------------------------------------------------------------------------------------------------------------------------------------------------------------------------------------------------------…
1693090	---------------------------------------------------------------------------------------------------------------------------------------------------------------------------------------------------------------------------------------------------------------------------------------------------------------------------------------------------------------------------------------------------------------…
1702878	---------------------------------------------------------------------------------------------------------------------------------------------------------------------------------------------------------------------------------------------------------------------------------------------------------------------------------------------------------------------------------------------------------------…
2044648	---------------------------------------------------------------------------------------------------------------------------------------------------------------------------------------------------------------------------------------------------------------------------------------------------------------------------------------------------------------------------------------------------------------…
2170827	---------------------------------------------------------------------------------------------------------------------------------------------------------------------------------------------------------------------------------------------------------------------------------------------------------------------------------------------------------------------------------------------------------------…
975748	---------------------------------------------------------------------------------------------------------------------------------------------------------------------------------------------------------------------------------------------------------------------------------------------------------------------------------------------------------------------------------------------------------------…
588544	---------------------------------------------------------------------------------------------------------------------------------------------------------------------------------------------------------------------------------------------------------------------------------------------------------------------------------------------------------------------------------------------------------------…
845123	---------------------------------------------------------------------------------------------------------------------------------------------------------------------------------------------------------------------------------------------------------------------------------------------------------------------------------------------------------------------------------------------------------------…
878536	---------------------------------------------------------------------------------------------------------------------------------------------------------------------------------------------------------------------------------------------------------------------------------------------------------------------------------------------------------------------------------------------------------------…
origOb_1028	---------------------------------------------------------------------------------------------------------------------------------------------------------------------------------------------------------------------------------------------------------------------------------------------------------------------------------------------------------------------------------------------------------------…
origOb_1030	---------------------------------------------------------------------------------------------------------------------------------------------------------------------------------------------------------------------------------------------------------------------------------------------------------------------------------------------------------------------------------------------------------------…
545945	---------------------------------------------------------------------------------------------------------------------------------------------------------------------------------------------------------------------------------------------------------------------------------------------------------------------------------------------------------------------------------------------------------------…
origOb_1121	---------------------------------------------------------------------------------------------------------------------------------------------------------------------------------------------------------------------------------------------------------------------------------------------------------------------------------------------------------------------------------------------------------------…
origOb_1114	---------------------------------------------------------------------------------------------------------------------------------------------------------------------------------------------------------------------------------------------------------------------------------------------------------------------------------------------------------------------------------------------------------------…
1206222	---------------------------------------------------------------------------------------------------------------------------------------------------------------------------------------------------------------------------------------------------------------------------------------------------------------------------------------------------------------------------------------------------------------…
1513120	---------------------------------------------------------------------------------------------------------------------------------------------------------------------------------------------------------------------------------------------------------------------------------------------------------------------------------------------------------------------------------------------------------------…
1539479	---------------------------------------------------------------------------------------------------------------------------------------------------------------------------------------------------------------------------------------------------------------------------------------------------------------------------------------------------------------------------------------------------------------…
1470746	---------------------------------------------------------------------------------------------------------------------------------------------------------------------------------------------------------------------------------------------------------------------------------------------------------------------------------------------------------------------------------------------------------------…
1470855	---------------------------------------------------------------------------------------------------------------------------------------------------------------------------------------------------------------------------------------------------------------------------------------------------------------------------------------------------------------------------------------------------------------…
1517166	---------------------------------------------------------------------------------------------------------------------------------------------------------------------------------------------------------------------------------------------------------------------------------------------------------------------------------------------------------------------------------------------------------------…
1270772	---------------------------------------------------------------------------------------------------------------------------------------------------------------------------------------------------------------------------------------------------------------------------------------------------------------------------------------------------------------------------------------------------------------…
719333	---------------------------------------------------------------------------------------------------------------------------------------------------------------------------------------------------------------------------------------------------------------------------------------------------------------------------------------------------------------------------------------------------------------…
1278800	---------------------------------------------------------------------------------------------------------------------------------------------------------------------------------------------------------------------------------------------------------------------------------------------------------------------------------------------------------------------------------------------------------------…
1316707	---------------------------------------------------------------------------------------------------------------------------------------------------------------------------------------------------------------------------------------------------------------------------------------------------------------------------------------------------------------------------------------------------------------…
1535410	---------------------------------------------------------------------------------------------------------------------------------------------------------------------------------------------------------------------------------------------------------------------------------------------------------------------------------------------------------------------------------------------------------------…
2868283	---------------------------------------------------------------------------------------------------------------------------------------------------------------------------------------------------------------------------------------------------------------------------------------------------------------------------------------------------------------------------------------------------------------…
1519167	---------------------------------------------------------------------------------------------------------------------------------------------------------------------------------------------------------------------------------------------------------------------------------------------------------------------------------------------------------------------------------------------------------------…
3171841	---------------------------------------------------------------------------------------------------------------------------------------------------------------------------------------------------------------------------------------------------------------------------------------------------------------------------------------------------------------------------------------------------------------…
1408058	---------------------------------------------------------------------------------------------------------------------------------------------------------------------------------------------------------------------------------------------------------------------------------------------------------------------------------------------------------------------------------------------------------------…
1512981	---------------------------------------------------------------------------------------------------------------------------------------------------------------------------------------------------------------------------------------------------------------------------------------------------------------------------------------------------------------------------------------------------------------…
715654	---------------------------------------------------------------------------------------------------------------------------------------------------------------------------------------------------------------------------------------------------------------------------------------------------------------------------------------------------------------------------------------------------------------…
1475592	---------------------------------------------------------------------------------------------------------------------------------------------------------------------------------------------------------------------------------------------------------------------------------------------------------------------------------------------------------------------------------------------------------------…
721837	---------------------------------------------------------------------------------------------------------------------------------------------------------------------------------------------------------------------------------------------------------------------------------------------------------------------------------------------------------------------------------------------------------------…
3658280	---------------------------------------------------------------------------------------------------------------------------------------------------------------------------------------------------------------------------------------------------------------------------------------------------------------------------------------------------------------------------------------------------------------…
1405159	---------------------------------------------------------------------------------------------------------------------------------------------------------------------------------------------------------------------------------------------------------------------------------------------------------------------------------------------------------------------------------------------------------------…
1270145	---------------------------------------------------------------------------------------------------------------------------------------------------------------------------------------------------------------------------------------------------------------------------------------------------------------------------------------------------------------------------------------------------------------…
1441129	---------------------------------------------------------------------------------------------------------------------------------------------------------------------------------------------------------------------------------------------------------------------------------------------------------------------------------------------------------------------------------------------------------------…
353856	---------------------------------------------------------------------------------------------------------------------------------------------------------------------------------------------------------------------------------------------------------------------------------------------------------------------------------------------------------------------------------------------------------------…
378471	---------------------------------------------------------------------------------------------------------------------------------------------------------------------------------------------------------------------------------------------------------------------------------------------------------------------------------------------------------------------------------------------------------------…
2059556	---------------------------------------------------------------------------------------------------------------------------------------------------------------------------------------------------------------------------------------------------------------------------------------------------------------------------------------------------------------------------------------------------------------…
2114363	---------------------------------------------------------------------------------------------------------------------------------------------------------------------------------------------------------------------------------------------------------------------------------------------------------------------------------------------------------------------------------------------------------------…
origOb_919	---------------------------------------------------------------------------------------------------------------------------------------------------------------------------------------------------------------------------------------------------------------------------------------------------------------------------------------------------------------------------------------------------------------…
394710	---------------------------------------------------------------------------------------------------------------------------------------------------------------------------------------------------------------------------------------------------------------------------------------------------------------------------------------------------------------------------------------------------------------…
371146	---------------------------------------------------------------------------------------------------------------------------------------------------------------------------------------------------------------------------------------------------------------------------------------------------------------------------------------------------------------------------------------------------------------…
402427	---------------------------------------------------------------------------------------------------------------------------------------------------------------------------------------------------------------------------------------------------------------------------------------------------------------------------------------------------------------------------------------------------------------…
2332263	---------------------------------------------------------------------------------------------------------------------------------------------------------------------------------------------------------------------------------------------------------------------------------------------------------------------------------------------------------------------------------------------------------------…
2054405	---------------------------------------------------------------------------------------------------------------------------------------------------------------------------------------------------------------------------------------------------------------------------------------------------------------------------------------------------------------------------------------------------------------…
2277196	---------------------------------------------------------------------------------------------------------------------------------------------------------------------------------------------------------------------------------------------------------------------------------------------------------------------------------------------------------------------------------------------------------------…
378502	---------------------------------------------------------------------------------------------------------------------------------------------------------------------------------------------------------------------------------------------------------------------------------------------------------------------------------------------------------------------------------------------------------------…
2231586	---------------------------------------------------------------------------------------------------------------------------------------------------------------------------------------------------------------------------------------------------------------------------------------------------------------------------------------------------------------------------------------------------------------…
1424126	---------------------------------------------------------------------------------------------------------------------------------------------------------------------------------------------------------------------------------------------------------------------------------------------------------------------------------------------------------------------------------------------------------------…
1445343	---------------------------------------------------------------------------------------------------------------------------------------------------------------------------------------------------------------------------------------------------------------------------------------------------------------------------------------------------------------------------------------------------------------…
2061138	---------------------------------------------------------------------------------------------------------------------------------------------------------------------------------------------------------------------------------------------------------------------------------------------------------------------------------------------------------------------------------------------------------------…
402091	---------------------------------------------------------------------------------------------------------------------------------------------------------------------------------------------------------------------------------------------------------------------------------------------------------------------------------------------------------------------------------------------------------------…
2114353	---------------------------------------------------------------------------------------------------------------------------------------------------------------------------------------------------------------------------------------------------------------------------------------------------------------------------------------------------------------------------------------------------------------…
378361	---------------------------------------------------------------------------------------------------------------------------------------------------------------------------------------------------------------------------------------------------------------------------------------------------------------------------------------------------------------------------------------------------------------…
374162	---------------------------------------------------------------------------------------------------------------------------------------------------------------------------------------------------------------------------------------------------------------------------------------------------------------------------------------------------------------------------------------------------------------…
423987	---------------------------------------------------------------------------------------------------------------------------------------------------------------------------------------------------------------------------------------------------------------------------------------------------------------------------------------------------------------------------------------------------------------…
origOb_888	---------------------------------------------------------------------------------------------------------------------------------------------------------------------------------------------------------------------------------------------------------------------------------------------------------------------------------------------------------------------------------------------------------------…
392147	---------------------------------------------------------------------------------------------------------------------------------------------------------------------------------------------------------------------------------------------------------------------------------------------------------------------------------------------------------------------------------------------------------------…
384515	---------------------------------------------------------------------------------------------------------------------------------------------------------------------------------------------------------------------------------------------------------------------------------------------------------------------------------------------------------------------------------------------------------------…
1441355	---------------------------------------------------------------------------------------------------------------------------------------------------------------------------------------------------------------------------------------------------------------------------------------------------------------------------------------------------------------------------------------------------------------…
1419823	---------------------------------------------------------------------------------------------------------------------------------------------------------------------------------------------------------------------------------------------------------------------------------------------------------------------------------------------------------------------------------------------------------------…
1424274	---------------------------------------------------------------------------------------------------------------------------------------------------------------------------------------------------------------------------------------------------------------------------------------------------------------------------------------------------------------------------------------------------------------…
422545	---------------------------------------------------------------------------------------------------------------------------------------------------------------------------------------------------------------------------------------------------------------------------------------------------------------------------------------------------------------------------------------------------------------…
385334	---------------------------------------------------------------------------------------------------------------------------------------------------------------------------------------------------------------------------------------------------------------------------------------------------------------------------------------------------------------------------------------------------------------…
402861	---------------------------------------------------------------------------------------------------------------------------------------------------------------------------------------------------------------------------------------------------------------------------------------------------------------------------------------------------------------------------------------------------------------…
2099326	---------------------------------------------------------------------------------------------------------------------------------------------------------------------------------------------------------------------------------------------------------------------------------------------------------------------------------------------------------------------------------------------------------------…
1419853	---------------------------------------------------------------------------------------------------------------------------------------------------------------------------------------------------------------------------------------------------------------------------------------------------------------------------------------------------------------------------------------------------------------…
390211	---------------------------------------------------------------------------------------------------------------------------------------------------------------------------------------------------------------------------------------------------------------------------------------------------------------------------------------------------------------------------------------------------------------…
391513	---------------------------------------------------------------------------------------------------------------------------------------------------------------------------------------------------------------------------------------------------------------------------------------------------------------------------------------------------------------------------------------------------------------…
1488600	---------------------------------------------------------------------------------------------------------------------------------------------------------------------------------------------------------------------------------------------------------------------------------------------------------------------------------------------------------------------------------------------------------------…
356988	---------------------------------------------------------------------------------------------------------------------------------------------------------------------------------------------------------------------------------------------------------------------------------------------------------------------------------------------------------------------------------------------------------------…
2330733	---------------------------------------------------------------------------------------------------------------------------------------------------------------------------------------------------------------------------------------------------------------------------------------------------------------------------------------------------------------------------------------------------------------…
1424411	---------------------------------------------------------------------------------------------------------------------------------------------------------------------------------------------------------------------------------------------------------------------------------------------------------------------------------------------------------------------------------------------------------------…
origOb_873	---------------------------------------------------------------------------------------------------------------------------------------------------------------------------------------------------------------------------------------------------------------------------------------------------------------------------------------------------------------------------------------------------------------…
363808	---------------------------------------------------------------------------------------------------------------------------------------------------------------------------------------------------------------------------------------------------------------------------------------------------------------------------------------------------------------------------------------------------------------…
1419851	---------------------------------------------------------------------------------------------------------------------------------------------------------------------------------------------------------------------------------------------------------------------------------------------------------------------------------------------------------------------------------------------------------------…
393635	---------------------------------------------------------------------------------------------------------------------------------------------------------------------------------------------------------------------------------------------------------------------------------------------------------------------------------------------------------------------------------------------------------------…
1424760	---------------------------------------------------------------------------------------------------------------------------------------------------------------------------------------------------------------------------------------------------------------------------------------------------------------------------------------------------------------------------------------------------------------…
4515519	---------------------------------------------------------------------------------------------------------------------------------------------------------------------------------------------------------------------------------------------------------------------------------------------------------------------------------------------------------------------------------------------------------------…
4588780	---------------------------------------------------------------------------------------------------------------------------------------------------------------------------------------------------------------------------------------------------------------------------------------------------------------------------------------------------------------------------------------------------------------…
4515241	---------------------------------------------------------------------------------------------------------------------------------------------------------------------------------------------------------------------------------------------------------------------------------------------------------------------------------------------------------------------------------------------------------------…
4513870	---------------------------------------------------------------------------------------------------------------------------------------------------------------------------------------------------------------------------------------------------------------------------------------------------------------------------------------------------------------------------------------------------------------…
origOb_1137	---------------------------------------------------------------------------------------------------------------------------------------------------------------------------------------------------------------------------------------------------------------------------------------------------------------------------------------------------------------------------------------------------------------…
4118206	---------------------------------------------------------------------------------------------------------------------------------------------------------------------------------------------------------------------------------------------------------------------------------------------------------------------------------------------------------------------------------------------------------------…
4516021	---------------------------------------------------------------------------------------------------------------------------------------------------------------------------------------------------------------------------------------------------------------------------------------------------------------------------------------------------------------------------------------------------------------…
4532269	---------------------------------------------------------------------------------------------------------------------------------------------------------------------------------------------------------------------------------------------------------------------------------------------------------------------------------------------------------------------------------------------------------------…
4118016	---------------------------------------------------------------------------------------------------------------------------------------------------------------------------------------------------------------------------------------------------------------------------------------------------------------------------------------------------------------------------------------------------------------…
4515516	---------------------------------------------------------------------------------------------------------------------------------------------------------------------------------------------------------------------------------------------------------------------------------------------------------------------------------------------------------------------------------------------------------------…
4515236	---------------------------------------------------------------------------------------------------------------------------------------------------------------------------------------------------------------------------------------------------------------------------------------------------------------------------------------------------------------------------------------------------------------…
4619322	---------------------------------------------------------------------------------------------------------------------------------------------------------------------------------------------------------------------------------------------------------------------------------------------------------------------------------------------------------------------------------------------------------------…
origOb_979	---------------------------------------------------------------------------------------------------------------------------------------------------------------------------------------------------------------------------------------------------------------------------------------------------------------------------------------------------------------------------------------------------------------…
4098129	---------------------------------------------------------------------------------------------------------------------------------------------------------------------------------------------------------------------------------------------------------------------------------------------------------------------------------------------------------------------------------------------------------------…
4461065	---------------------------------------------------------------------------------------------------------------------------------------------------------------------------------------------------------------------------------------------------------------------------------------------------------------------------------------------------------------------------------------------------------------…
4447190	---------------------------------------------------------------------------------------------------------------------------------------------------------------------------------------------------------------------------------------------------------------------------------------------------------------------------------------------------------------------------------------------------------------…
4441412	---------------------------------------------------------------------------------------------------------------------------------------------------------------------------------------------------------------------------------------------------------------------------------------------------------------------------------------------------------------------------------------------------------------…
4703048	---------------------------------------------------------------------------------------------------------------------------------------------------------------------------------------------------------------------------------------------------------------------------------------------------------------------------------------------------------------------------------------------------------------…
4619303	---------------------------------------------------------------------------------------------------------------------------------------------------------------------------------------------------------------------------------------------------------------------------------------------------------------------------------------------------------------------------------------------------------------…
4535118	---------------------------------------------------------------------------------------------------------------------------------------------------------------------------------------------------------------------------------------------------------------------------------------------------------------------------------------------------------------------------------------------------------------…
4104347	---------------------------------------------------------------------------------------------------------------------------------------------------------------------------------------------------------------------------------------------------------------------------------------------------------------------------------------------------------------------------------------------------------------…
1855516	---------------------------------------------------------------------------------------------------------------------------------------------------------------------------------------------------------------------------------------------------------------------------------------------------------------------------------------------------------------------------------------------------------------…
1663206	---------------------------------------------------------------------------------------------------------------------------------------------------------------------------------------------------------------------------------------------------------------------------------------------------------------------------------------------------------------------------------------------------------------…
4456627	---------------------------------------------------------------------------------------------------------------------------------------------------------------------------------------------------------------------------------------------------------------------------------------------------------------------------------------------------------------------------------------------------------------…
4647196	---------------------------------------------------------------------------------------------------------------------------------------------------------------------------------------------------------------------------------------------------------------------------------------------------------------------------------------------------------------------------------------------------------------…
4098124	---------------------------------------------------------------------------------------------------------------------------------------------------------------------------------------------------------------------------------------------------------------------------------------------------------------------------------------------------------------------------------------------------------------…
4436199	---------------------------------------------------------------------------------------------------------------------------------------------------------------------------------------------------------------------------------------------------------------------------------------------------------------------------------------------------------------------------------------------------------------…
4447185	---------------------------------------------------------------------------------------------------------------------------------------------------------------------------------------------------------------------------------------------------------------------------------------------------------------------------------------------------------------------------------------------------------------…
4461090	---------------------------------------------------------------------------------------------------------------------------------------------------------------------------------------------------------------------------------------------------------------------------------------------------------------------------------------------------------------------------------------------------------------…
origOb_963	---------------------------------------------------------------------------------------------------------------------------------------------------------------------------------------------------------------------------------------------------------------------------------------------------------------------------------------------------------------------------------------------------------------…
4436371	---------------------------------------------------------------------------------------------------------------------------------------------------------------------------------------------------------------------------------------------------------------------------------------------------------------------------------------------------------------------------------------------------------------…
4535134	---------------------------------------------------------------------------------------------------------------------------------------------------------------------------------------------------------------------------------------------------------------------------------------------------------------------------------------------------------------------------------------------------------------…
origOb_943	---------------------------------------------------------------------------------------------------------------------------------------------------------------------------------------------------------------------------------------------------------------------------------------------------------------------------------------------------------------------------------------------------------------…
4447187	---------------------------------------------------------------------------------------------------------------------------------------------------------------------------------------------------------------------------------------------------------------------------------------------------------------------------------------------------------------------------------------------------------------…
4531795	---------------------------------------------------------------------------------------------------------------------------------------------------------------------------------------------------------------------------------------------------------------------------------------------------------------------------------------------------------------------------------------------------------------…
4514532	---------------------------------------------------------------------------------------------------------------------------------------------------------------------------------------------------------------------------------------------------------------------------------------------------------------------------------------------------------------------------------------------------------------…
4513867	---------------------------------------------------------------------------------------------------------------------------------------------------------------------------------------------------------------------------------------------------------------------------------------------------------------------------------------------------------------------------------------------------------------…
4562287	---------------------------------------------------------------------------------------------------------------------------------------------------------------------------------------------------------------------------------------------------------------------------------------------------------------------------------------------------------------------------------------------------------------…
origOb_953	---------------------------------------------------------------------------------------------------------------------------------------------------------------------------------------------------------------------------------------------------------------------------------------------------------------------------------------------------------------------------------------------------------------…
4587818	---------------------------------------------------------------------------------------------------------------------------------------------------------------------------------------------------------------------------------------------------------------------------------------------------------------------------------------------------------------------------------------------------------------…
4452631	---------------------------------------------------------------------------------------------------------------------------------------------------------------------------------------------------------------------------------------------------------------------------------------------------------------------------------------------------------------------------------------------------------------…
2325966	---------------------------------------------------------------------------------------------------------------------------------------------------------------------------------------------------------------------------------------------------------------------------------------------------------------------------------------------------------------------------------------------------------------…
1487963	---------------------------------------------------------------------------------------------------------------------------------------------------------------------------------------------------------------------------------------------------------------------------------------------------------------------------------------------------------------------------------------------------------------…
1441383	---------------------------------------------------------------------------------------------------------------------------------------------------------------------------------------------------------------------------------------------------------------------------------------------------------------------------------------------------------------------------------------------------------------…
2330706	---------------------------------------------------------------------------------------------------------------------------------------------------------------------------------------------------------------------------------------------------------------------------------------------------------------------------------------------------------------------------------------------------------------…
2173681	---------------------------------------------------------------------------------------------------------------------------------------------------------------------------------------------------------------------------------------------------------------------------------------------------------------------------------------------------------------------------------------------------------------…
402372	---------------------------------------------------------------------------------------------------------------------------------------------------------------------------------------------------------------------------------------------------------------------------------------------------------------------------------------------------------------------------------------------------------------…
2041593	---------------------------------------------------------------------------------------------------------------------------------------------------------------------------------------------------------------------------------------------------------------------------------------------------------------------------------------------------------------------------------------------------------------…
1841678	---------------------------------------------------------------------------------------------------------------------------------------------------------------------------------------------------------------------------------------------------------------------------------------------------------------------------------------------------------------------------------------------------------------…
2405006	---------------------------------------------------------------------------------------------------------------------------------------------------------------------------------------------------------------------------------------------------------------------------------------------------------------------------------------------------------------------------------------------------------------…
2182221	---------------------------------------------------------------------------------------------------------------------------------------------------------------------------------------------------------------------------------------------------------------------------------------------------------------------------------------------------------------------------------------------------------------…
2050255	---------------------------------------------------------------------------------------------------------------------------------------------------------------------------------------------------------------------------------------------------------------------------------------------------------------------------------------------------------------------------------------------------------------…
1420190	---------------------------------------------------------------------------------------------------------------------------------------------------------------------------------------------------------------------------------------------------------------------------------------------------------------------------------------------------------------------------------------------------------------…
2038655	---------------------------------------------------------------------------------------------------------------------------------------------------------------------------------------------------------------------------------------------------------------------------------------------------------------------------------------------------------------------------------------------------------------…
2051251	---------------------------------------------------------------------------------------------------------------------------------------------------------------------------------------------------------------------------------------------------------------------------------------------------------------------------------------------------------------------------------------------------------------…
2071661	---------------------------------------------------------------------------------------------------------------------------------------------------------------------------------------------------------------------------------------------------------------------------------------------------------------------------------------------------------------------------------------------------------------…
2281664	---------------------------------------------------------------------------------------------------------------------------------------------------------------------------------------------------------------------------------------------------------------------------------------------------------------------------------------------------------------------------------------------------------------…
2054391	---------------------------------------------------------------------------------------------------------------------------------------------------------------------------------------------------------------------------------------------------------------------------------------------------------------------------------------------------------------------------------------------------------------…
2056976	---------------------------------------------------------------------------------------------------------------------------------------------------------------------------------------------------------------------------------------------------------------------------------------------------------------------------------------------------------------------------------------------------------------…
2324871	---------------------------------------------------------------------------------------------------------------------------------------------------------------------------------------------------------------------------------------------------------------------------------------------------------------------------------------------------------------------------------------------------------------…
378555	---------------------------------------------------------------------------------------------------------------------------------------------------------------------------------------------------------------------------------------------------------------------------------------------------------------------------------------------------------------------------------------------------------------…
2044641	---------------------------------------------------------------------------------------------------------------------------------------------------------------------------------------------------------------------------------------------------------------------------------------------------------------------------------------------------------------------------------------------------------------…
1150066	---------------------------------------------------------------------------------------------------------------------------------------------------------------------------------------------------------------------------------------------------------------------------------------------------------------------------------------------------------------------------------------------------------------…
1573864	---------------------------------------------------------------------------------------------------------------------------------------------------------------------------------------------------------------------------------------------------------------------------------------------------------------------------------------------------------------------------------------------------------------…
1425076	---------------------------------------------------------------------------------------------------------------------------------------------------------------------------------------------------------------------------------------------------------------------------------------------------------------------------------------------------------------------------------------------------------------…
origOb_855	---------------------------------------------------------------------------------------------------------------------------------------------------------------------------------------------------------------------------------------------------------------------------------------------------------------------------------------------------------------------------------------------------------------…
1427051	---------------------------------------------------------------------------------------------------------------------------------------------------------------------------------------------------------------------------------------------------------------------------------------------------------------------------------------------------------------------------------------------------------------…
1848185	---------------------------------------------------------------------------------------------------------------------------------------------------------------------------------------------------------------------------------------------------------------------------------------------------------------------------------------------------------------------------------------------------------------…
2749654	---------------------------------------------------------------------------------------------------------------------------------------------------------------------------------------------------------------------------------------------------------------------------------------------------------------------------------------------------------------------------------------------------------------…
1996006	---------------------------------------------------------------------------------------------------------------------------------------------------------------------------------------------------------------------------------------------------------------------------------------------------------------------------------------------------------------------------------------------------------------…
1006599	---------------------------------------------------------------------------------------------------------------------------------------------------------------------------------------------------------------------------------------------------------------------------------------------------------------------------------------------------------------------------------------------------------------…
1010189	---------------------------------------------------------------------------------------------------------------------------------------------------------------------------------------------------------------------------------------------------------------------------------------------------------------------------------------------------------------------------------------------------------------…
614473	---------------------------------------------------------------------------------------------------------------------------------------------------------------------------------------------------------------------------------------------------------------------------------------------------------------------------------------------------------------------------------------------------------------…
621444	---------------------------------------------------------------------------------------------------------------------------------------------------------------------------------------------------------------------------------------------------------------------------------------------------------------------------------------------------------------------------------------------------------------…
1013028	---------------------------------------------------------------------------------------------------------------------------------------------------------------------------------------------------------------------------------------------------------------------------------------------------------------------------------------------------------------------------------------------------------------…
849911	---------------------------------------------------------------------------------------------------------------------------------------------------------------------------------------------------------------------------------------------------------------------------------------------------------------------------------------------------------------------------------------------------------------…
2356313	---------------------------------------------------------------------------------------------------------------------------------------------------------------------------------------------------------------------------------------------------------------------------------------------------------------------------------------------------------------------------------------------------------------…
68935	---------------------------------------------------------------------------------------------------------------------------------------------------------------------------------------------------------------------------------------------------------------------------------------------------------------------------------------------------------------------------------------------------------------…
2356312	---------------------------------------------------------------------------------------------------------------------------------------------------------------------------------------------------------------------------------------------------------------------------------------------------------------------------------------------------------------------------------------------------------------…
782504	---------------------------------------------------------------------------------------------------------------------------------------------------------------------------------------------------------------------------------------------------------------------------------------------------------------------------------------------------------------------------------------------------------------…
68936	---------------------------------------------------------------------------------------------------------------------------------------------------------------------------------------------------------------------------------------------------------------------------------------------------------------------------------------------------------------------------------------------------------------…
779680	---------------------------------------------------------------------------------------------------------------------------------------------------------------------------------------------------------------------------------------------------------------------------------------------------------------------------------------------------------------------------------------------------------------…
69072	---------------------------------------------------------------------------------------------------------------------------------------------------------------------------------------------------------------------------------------------------------------------------------------------------------------------------------------------------------------------------------------------------------------…
73896	---------------------------------------------------------------------------------------------------------------------------------------------------------------------------------------------------------------------------------------------------------------------------------------------------------------------------------------------------------------------------------------------------------------…
784851	---------------------------------------------------------------------------------------------------------------------------------------------------------------------------------------------------------------------------------------------------------------------------------------------------------------------------------------------------------------------------------------------------------------…
72305	---------------------------------------------------------------------------------------------------------------------------------------------------------------------------------------------------------------------------------------------------------------------------------------------------------------------------------------------------------------------------------------------------------------…
2025245	---------------------------------------------------------------------------------------------------------------------------------------------------------------------------------------------------------------------------------------------------------------------------------------------------------------------------------------------------------------------------------------------------------------…
1441152	---------------------------------------------------------------------------------------------------------------------------------------------------------------------------------------------------------------------------------------------------------------------------------------------------------------------------------------------------------------------------------------------------------------…
2237115	---------------------------------------------------------------------------------------------------------------------------------------------------------------------------------------------------------------------------------------------------------------------------------------------------------------------------------------------------------------------------------------------------------------…
2131237	---------------------------------------------------------------------------------------------------------------------------------------------------------------------------------------------------------------------------------------------------------------------------------------------------------------------------------------------------------------------------------------------------------------…
531294	---------------------------------------------------------------------------------------------------------------------------------------------------------------------------------------------------------------------------------------------------------------------------------------------------------------------------------------------------------------------------------------------------------------…
2155308	---------------------------------------------------------------------------------------------------------------------------------------------------------------------------------------------------------------------------------------------------------------------------------------------------------------------------------------------------------------------------------------------------------------…
386676	---------------------------------------------------------------------------------------------------------------------------------------------------------------------------------------------------------------------------------------------------------------------------------------------------------------------------------------------------------------------------------------------------------------…
358094	---------------------------------------------------------------------------------------------------------------------------------------------------------------------------------------------------------------------------------------------------------------------------------------------------------------------------------------------------------------------------------------------------------------…
2332266	---------------------------------------------------------------------------------------------------------------------------------------------------------------------------------------------------------------------------------------------------------------------------------------------------------------------------------------------------------------------------------------------------------------…
1437521	---------------------------------------------------------------------------------------------------------------------------------------------------------------------------------------------------------------------------------------------------------------------------------------------------------------------------------------------------------------------------------------------------------------…
308749	---------------------------------------------------------------------------------------------------------------------------------------------------------------------------------------------------------------------------------------------------------------------------------------------------------------------------------------------------------------------------------------------------------------…
423984	---------------------------------------------------------------------------------------------------------------------------------------------------------------------------------------------------------------------------------------------------------------------------------------------------------------------------------------------------------------------------------------------------------------…
540411	---------------------------------------------------------------------------------------------------------------------------------------------------------------------------------------------------------------------------------------------------------------------------------------------------------------------------------------------------------------------------------------------------------------…
262554	---------------------------------------------------------------------------------------------------------------------------------------------------------------------------------------------------------------------------------------------------------------------------------------------------------------------------------------------------------------------------------------------------------------…
2055913	---------------------------------------------------------------------------------------------------------------------------------------------------------------------------------------------------------------------------------------------------------------------------------------------------------------------------------------------------------------------------------------------------------------…
1441583	---------------------------------------------------------------------------------------------------------------------------------------------------------------------------------------------------------------------------------------------------------------------------------------------------------------------------------------------------------------------------------------------------------------…
4597586	---------------------------------------------------------------------------------------------------------------------------------------------------------------------------------------------------------------------------------------------------------------------------------------------------------------------------------------------------------------------------------------------------------------…
2365963	---------------------------------------------------------------------------------------------------------------------------------------------------------------------------------------------------------------------------------------------------------------------------------------------------------------------------------------------------------------------------------------------------------------…
351434	---------------------------------------------------------------------------------------------------------------------------------------------------------------------------------------------------------------------------------------------------------------------------------------------------------------------------------------------------------------------------------------------------------------…
2397268	---------------------------------------------------------------------------------------------------------------------------------------------------------------------------------------------------------------------------------------------------------------------------------------------------------------------------------------------------------------------------------------------------------------…
2059553	---------------------------------------------------------------------------------------------------------------------------------------------------------------------------------------------------------------------------------------------------------------------------------------------------------------------------------------------------------------------------------------------------------------…
1419152	---------------------------------------------------------------------------------------------------------------------------------------------------------------------------------------------------------------------------------------------------------------------------------------------------------------------------------------------------------------------------------------------------------------…
1448017	---------------------------------------------------------------------------------------------------------------------------------------------------------------------------------------------------------------------------------------------------------------------------------------------------------------------------------------------------------------------------------------------------------------…
310594	---------------------------------------------------------------------------------------------------------------------------------------------------------------------------------------------------------------------------------------------------------------------------------------------------------------------------------------------------------------------------------------------------------------…
304981	---------------------------------------------------------------------------------------------------------------------------------------------------------------------------------------------------------------------------------------------------------------------------------------------------------------------------------------------------------------------------------------------------------------…
1463552	---------------------------------------------------------------------------------------------------------------------------------------------------------------------------------------------------------------------------------------------------------------------------------------------------------------------------------------------------------------------------------------------------------------…
2244051	---------------------------------------------------------------------------------------------------------------------------------------------------------------------------------------------------------------------------------------------------------------------------------------------------------------------------------------------------------------------------------------------------------------…
309410	---------------------------------------------------------------------------------------------------------------------------------------------------------------------------------------------------------------------------------------------------------------------------------------------------------------------------------------------------------------------------------------------------------------…
4563379	---------------------------------------------------------------------------------------------------------------------------------------------------------------------------------------------------------------------------------------------------------------------------------------------------------------------------------------------------------------------------------------------------------------…
4619904	---------------------------------------------------------------------------------------------------------------------------------------------------------------------------------------------------------------------------------------------------------------------------------------------------------------------------------------------------------------------------------------------------------------…
353166	---------------------------------------------------------------------------------------------------------------------------------------------------------------------------------------------------------------------------------------------------------------------------------------------------------------------------------------------------------------------------------------------------------------…
1488700	---------------------------------------------------------------------------------------------------------------------------------------------------------------------------------------------------------------------------------------------------------------------------------------------------------------------------------------------------------------------------------------------------------------…
361738	---------------------------------------------------------------------------------------------------------------------------------------------------------------------------------------------------------------------------------------------------------------------------------------------------------------------------------------------------------------------------------------------------------------…
354065	---------------------------------------------------------------------------------------------------------------------------------------------------------------------------------------------------------------------------------------------------------------------------------------------------------------------------------------------------------------------------------------------------------------…
799047	---------------------------------------------------------------------------------------------------------------------------------------------------------------------------------------------------------------------------------------------------------------------------------------------------------------------------------------------------------------------------------------------------------------…
2384190	---------------------------------------------------------------------------------------------------------------------------------------------------------------------------------------------------------------------------------------------------------------------------------------------------------------------------------------------------------------------------------------------------------------…
2408731	---------------------------------------------------------------------------------------------------------------------------------------------------------------------------------------------------------------------------------------------------------------------------------------------------------------------------------------------------------------------------------------------------------------…
1175438	---------------------------------------------------------------------------------------------------------------------------------------------------------------------------------------------------------------------------------------------------------------------------------------------------------------------------------------------------------------------------------------------------------------…
1160923	---------------------------------------------------------------------------------------------------------------------------------------------------------------------------------------------------------------------------------------------------------------------------------------------------------------------------------------------------------------------------------------------------------------…
1990873	---------------------------------------------------------------------------------------------------------------------------------------------------------------------------------------------------------------------------------------------------------------------------------------------------------------------------------------------------------------------------------------------------------------…
538359	---------------------------------------------------------------------------------------------------------------------------------------------------------------------------------------------------------------------------------------------------------------------------------------------------------------------------------------------------------------------------------------------------------------…
91239	---------------------------------------------------------------------------------------------------------------------------------------------------------------------------------------------------------------------------------------------------------------------------------------------------------------------------------------------------------------------------------------------------------------…
89097	---------------------------------------------------------------------------------------------------------------------------------------------------------------------------------------------------------------------------------------------------------------------------------------------------------------------------------------------------------------------------------------------------------------…
91527	---------------------------------------------------------------------------------------------------------------------------------------------------------------------------------------------------------------------------------------------------------------------------------------------------------------------------------------------------------------------------------------------------------------…
2035986	-----------------------------------------------------------------------------------------------------------------------------------------------------------------------------------------------------------------------------------M----------------------------------ET------F-----------------------Q-----------Q---N----V-P---------------------------------------------------------------------------------…
2041612	-----------------------------------------------------------------------------------------------------------------------------------------------------------------------------------------------------------------------------------M----------------------------------ET------F-----------------------Q-----------Q---N----V-P---------------------------------------------------------------------------------…
2111127	-----------------------------------------------------------------------------------------------------------------------------------------------------------------------------------------------------------------------------------M----------------------------------ET------F-----------------------Q-----------Q---N----V-P---------------------------------------------------------------------------------…
2048934	-----------------------------------------------------------------------------------------------------------------------------------------------------------------------------------------------------------------------------------M----------------------------------ET------F-----------------------Q-----------Q---N----V-P---------------------------------------------------------------------------------…
2326002	-----------------------------------------------------------------------------------------------------------------------------------------------------------------------------------------------------------------------------------M----------------------------------ET------F-----------------------Q-----------Q---N----V-P---------------------------------------------------------------------------------…
2403275	-----------------------------------------------------------------------------------------------------------------------------------------------------------------------------------------------------------------------------------M----------------------------------ET------F-----------------------Q-----------Q---N----V-P---------------------------------------------------------------------------------…
2109884	-----------------------------------------------------------------------------------------------------------------------------------------------------------------------------------------------------------------------------------M----------------------------------ET------F-----------------------Q-----------Q---N----V-P---------------------------------------------------------------------------------…
370873	--------------------------------------------------------------------------------------M--------------------------S------T--------------------------------------------------------N-S---D-V-R---------------------------E----------EP----------------------------------DS------I-----------------------L-----------Q---V----V-T---------------------------------------------------------------------------------…
origOb_1027	-----------------------------------------------------------------------------------------------------------------M------E--------------------------------------------------------V-Y---Q-L-L---------------------------R----------Q-------------------------------------------------------------------------------L---K------N----YL----KE---N----------S------------------------------------------------------…
419191	----------------------------------------------------------------------------------MR-KM--------------------------M------D--------------------------------------------------------V-Y---D-L-Q---------------------------R----------G-------------------------------------------------------------------------------W---E------K----FL----RW---E----------V------------------------------------------------------…
811106	----------------------------------------------------------------------------------MEWKM--------------------------S------D--------------------------------------------------------V-Y---D-L-Q---------------------------R----------G-------------------------------------------------------------------------------W---E------K----FL----RW---E----------A------------------------------------------------------…
1521665	---------------------------------------------------------------------------------------------------------------------------------------------------------------------------------------------------------------------------------------------------------------------------------------------------------------------------------------------------------------------------------------------------------------…
1286320	--------------------------------------------------------------------------------------M--------------------------M------D--------------------------------------------------------V-Y---D-L-Q---------------------------R----------G-------------------------------------------------------------------------------W---E------K----FL----RW---E----------V------------------------------------------------------…
1244449	--------------------------------------------------------------------------------------M--------------------------M------D--------------------------------------------------------V-Y---D-L-Q---------------------------R----------G-------------------------------------------------------------------------------W---E------K----FL----RW---E----------V------------------------------------------------------…
811297	----------------------------------------------------------------------------------MR-KM--------------------------M------D--------------------------------------------------------V-Y---D-L-Q---------------------------R----------G-------------------------------------------------------------------------------W---E------K----FL----RW---E----------V------------------------------------------------------…
1521349	-----------------------------------------------------------------------------------------------------------------M------E--------------------------------------------------------I-R---D-L-Q---------------------------K----------S-------------------------------------------------------------------------------W---A------N----YL----RW---L----------K------------------------------------------------------…
1563673	-----------------------------------------------------------------------------------------------------------------M------E--------------------------------------------------------I-R---D-L-Q---------------------------K----------S-------------------------------------------------------------------------------W---A------N----YL----RW---L----------K------------------------------------------------------…
1313668	-----------------------------------------------------------------------------------------------------------------M------E--------------------------------------------------------I-R---D-L-Q---------------------------K----------S-------------------------------------------------------------------------------W---A------N----YL----RW---L----------K------------------------------------------------------…
1302585	---------------------------------------------------------------------------------------------------------------------------------------------------------------------------------------------------------------------------------------------------------------------------------------------------------------------------------------------------------------------------------------------------------------…
1997670	-----------------------------------------------------------------------------------------------------------------M------E--------------------------------------------------------I-R---D-L-Q---------------------------K----------S-------------------------------------------------------------------------------W---A------N----YL----RW---L----------K------------------------------------------------------…
1556218	-----------------------------------------------------------------------------------------------------------------M------E--------------------------------------------------------I-R---D-L-Q---------------------------K----------S-------------------------------------------------------------------------------W---A------N----YL----RW---L----------K------------------------------------------------------…
1566074	-----------------------------------------------------------------------------------------------------------------M------E--------------------------------------------------------I-R---D-L-Q---------------------------K----------S-------------------------------------------------------------------------------W---A------N----YL----RW---L----------K------------------------------------------------------…
1283452	-----------------------------------------------------------------------------------------------------------------M------E--------------------------------------------------------I-R---D-L-Q---------------------------K----------S-------------------------------------------------------------------------------W---A------N----YL----RW---L----------K------------------------------------------------------…
1527933	---------------------------------------------------------------------------------------------------------------------------------------------------------------------------------------------------------------------------MELSINIQL----------------------------------T-------------------------------E-----------A---T------L----PP----P----E----------G------------------------------------------------------…
2120090	--------------------------------------------------------------------------------------M--------------------------A------N--------------------------------------------------------P-S---N-D-S---------------------------GTKPMDLSYTDST----------------------------------S-------------------------------S-----------S---T----G-S----LP----P----K----------G------------------------------------------------------…
27344	--------------------------------------------------------------------------------------M--------------------------F------V--------------------------------------------------------I-S---S------------------------------------------EI----------------------------------K-------------------------------Q-----------I---D----V-S----QP----S----K----------V------------------------------------------------------…
17220	--------------------------------------------------------------------------------------M--------------------------F------V--------------------------------------------------------I-S----------------------------------------------EI----------------------------------K-------------------------------Q-----------T---V----D-S----QP----S----K----------M------------------------------------------------------…
2055694	--------------------------------------------------------------------------------------M--------------------------A------N--------------------------------------------------------P-S---N-D-S---------------------------GTKPMDLSYTDST----------------------------------S-------------------------------S-----------S---T----G-S----LP----P----K----------G------------------------------------------------------…
2332300	--------------------------------------------------------------------------------------M--------------------------A------N--------------------------------------------------------P-S---N-D-S---------------------------GTKPMDLSYTDST----------------------------------S-------------------------------S-----------S---T----G-S----LP----P----K----------G------------------------------------------------------…
2101515	--------------------------------------------------------------------------------------M--------------------------A------N--------------------------------------------------------P-S---N-D-S---------------------------GTKPMDLSYTDST----------------------------------S-------------------------------S-----------S---T----G-S----LP----P----K----------G------------------------------------------------------…
18426	--------------------------------------------------------------------------------------M--------------------------F------V--------------------------------------------------------I-S----------------------------------------------EI----------------------------------K-------------------------------Q-----------T---V----D-S----QP----S----K----------M------------------------------------------------------…
2289174	--------------------------------------------------------------------------------------M--------------------------A------N--------------------------------------------------------P-S---N-D-S---------------------------GTKPMDLSYTDST----------------------------------S-------------------------------S-----------S---T----G-S----LP----P----K----------G------------------------------------------------------…
1481633	--------------------------------------------------------------------------------------M-------------------------------------------------------------------------------------------------------------------------------------ELSINIQL----------------------------------T-------------------------------E-----------A---T------L----PP----P----E----------G------------------------------------------------------…
2277192	--------------------------------------------------------------------------------------M--------------------------A------N--------------------------------------------------------P-S---N-D-S---------------------------GTKPMDLSYTDST----------------------------------S-------------------------------S-----------S---T----G-S----LP----P----K----------G------------------------------------------------------…
2040274	--------------------------------------------------------------------------------------M--------------------------A------N--------------------------------------------------------P-S---N-D-S---------------------------GTKPMDLSNTDST----------------------------------S-------------------------------S-----------S---T----G-S----LP----P----K----------G------------------------------------------------------…
15983	--------------------------------------------------------------------------------------M--------------------------F------V--------------------------------------------------------I-S----------------------------------------------EI----------------------------------K-------------------------------Q-----------T---V----D-S----QP----S----K----------M------------------------------------------------------…
2061180	--------------------------------------------------------------------------------------M--------------------------A------N--------------------------------------------------------P-S---N-D-S---------------------------GTKPMDLSYTDST----------------------------------S-------------------------------S-----------S---T----G-S----LP----P----K----------G------------------------------------------------------…
17219	--------------------------------------------------------------------------------------M--------------------------F------V--------------------------------------------------------I-S---S------------------------------------------EI----------------------------------K-------------------------------Q-----------I---D----V-S----QP----S----K----------V------------------------------------------------------…
17488	--------------------------------------------------------------------------------------M--------------------------F------V--------------------------------------------------------I-S---S------------------------------------------EI----------------------------------K-------------------------------Q-----------I---D----V-S----QP----S----K----------V------------------------------------------------------…
2057015	--------------------------------------------------------------------------------------M--------------------------A------N--------------------------------------------------------P-S---N-D-S---------------------------GTKPMDLSYTDST----------------------------------S-------------------------------S-----------S---T----G-S----LP----P----K----------G------------------------------------------------------…
85905	--------------------------------------------------------------------------------------M--------------------------F------V--------------------------------------------------------I-S----------------------------------------------EI----------------------------------K-------------------------------Q-----------T---V----D-S----QP----S----K----------M------------------------------------------------------…
2128514	--------------------------------------------------------------------------------------M--------------------------A------N--------------------------------------------------------P-S---N-D-S---------------------------GTKPMDLSYTDST----------------------------------S-------------------------------S-----------S---T----G-S----LP----P----K----------G------------------------------------------------------…
567609	---------------------------------------------------------------------------------------------------------------------------------------------------------------------------------------------------------------------------------------------------------------------------------------------------------------------------------------------------------------------------------------------------------------…
4534548	---------------------------------------------------------------------------------------------------------------------------------------------------------------------------------------------------------------------------MKLTK--EL----------------------------------I-------------------------------SRTRKSVQNGHHT---D----G-P----SG----S----T----------F------------------------------------------------------…
533962	---------------------------------------------------------------------------------------------------------------------------------------------------------------------------------------------------------------------------------------------------------------------------------------------------------------------------------------------------------------------------------------------------------------…
411314	-----------------------------------------------------------------------------------------------------------------------------------------------------------------------------------------------------------------------------------------------------------------------------------------------------------------------------------------------------MSSS------------------------------------------------------…
4515233	---------------------------------------------------------------------------------------------------------------------------------------------------------------------------------------------------------------------------------------------------------------------------------------------------------------------------------------------------------------------------------------------------------------…
4592241	---------------------------------------------------------------------------------------------------------------------------------------------------------------------------------------------------------------------------------------------------------------------------------------------------------------------------------------------------------------------------------------------------------------…
4618693	---------------------------------------------------------------------------------------------------------------------------------------------------------------------------------------------------------------------------------------------------------------------------------------------------------------------------------------------------------------------------------------------------------------…
4619302	---------------------------------------------------------------------------------------------------------------------------------------------------------------------------------------------------------------------------------------------------------------------------------------------------------------------------------------------------------------------------------------------------------------…
4093848	---------------------------------------------------------------------------------------------------------------------------------------------------------------------------------------------------------------------------------------------------------------------------------------------------------------------------------------------------------------------------------------------------------------…
16651	---------------------------------------------------------------------------------------------------------------------------------------------------------------------------------------------------------------------------------------------------------------------------------------------------------------------------------------------------------------------------------------------------------------…
2091378	---------------------------------------------------------------------------------------------------------------------------------------------------------------------------------------------------------------------------------------------------------------------------------------------------------------------------------------------------------------------------------------------------------------…
4589242	--------------------------------------------------------------------------------------M--------------------------G------W--------------------------------------------------------K-F---S-DLFRTSPCG-ARVVDSPRLKVGISCVSPVDP----------PV----------------------------------SEVRR--TDT-I--E-------K------E--I---------------E----S-A----WE----A----L----------R------------------------------------------------------…
1466338	--------------------------------------------------------------------------------------M--------------------------G------W--------------------------------------------------------K-L---S-DLVDLFPMRSEKVADKPPSIESDSCRTPVMS-----------------------------------------------D-QQ--SDL-C--L-------E------S--F---------------A----P-T----RF----Q----I----------V------------------------------------------------------…
origOb_746	--------------------------------------------------------------------------MK--------------------------------------------L--------------------------------------------------------S-R---F---L---------------------------P----------LK----------------------------------TEIGSGDQPT-V--N-------KETLSN-I--P-----------K---ESNSDH-L----LP----K----KYLWKQL-IDER------------------------------------------------------…
origOb_812	--------------------------------------------------------------------------MKNGL-----------------------------------------I--------------------------------------------------------P-T---F---L---------------------------G----------IR----------------------------------GPRG--SDPS-T--D-------SDTPGA-E--Q-----------E---IQLRSP-P----IS----M----KSLTNILMVKES------------------------------------------------------…
origOb_818	--------------------------------------------------------------------------MKNGL-----------------------------------------I--------------------------------------------------------P-T---F---L---------------------------G----------IR----------------------------------GPRS--QDPS-T--D-------TGNPGA-E--Q-----------E---VQIR-P-P----PS----T----GALVRSLMMGRG------------------------------------------------------…
420055	--------------------------------------------------------------------------MKFNFTLERRTSM--------------------------K------I--------------------------------------------------------P-W---N---L---------------------------S----------LK----------------------------------NELGSEDQPS-S--E-------KGTLDS-K--T-----------K---VFNSDH-P----LP----S----KWEWKQL-INEM------------------------------------------------------…
1493093	--------------------------------------------------------------------------MKVDFINERRLSM--------------------------K------L--------------------------------------------------------P-W---N---S---------------------------P----------LK----------------------------------NEMGSGDQPT-V--N-------KETLFSGS--T-----------E---TLTTNH-P----LP----P----KNVWRQL-IYER------------------------------------------------------…
4428665	------------------------------------------------------------------------------------------------------------------------M--------------------------------------------------------L-K---S-F-F---------------------------E----------LL----------------------------------RP-----SPR-Q--P-------K------E--IVECS-------E---I----Y-Q----LP----E----R----------K------------------------------------------------------…
4456608	------------------------------------------------------------------------------------------------------------------------M--------------------------------------------------------L-K---S-F-F---------------------------E----------LL----------------------------------RP-----SPR-Q--P-------K------E--IVECS-------E---V----Y-Q----LP----E----R----------K------------------------------------------------------…
4616246	--------------------------------------------------------------------------------------M--------------------------KS-----V--------------------------------------------------------L-N---S-L-V---------------------------T----------LL----------------------------------ST-----KSQ-V--P-------K------Q--V--CR-------E---K----K-P----SL----S----G----------R------------------------------------------------------…
1655283	---------------------------------------------------------------------------------------------------------------------------------------------------------------------------------------M-I-F---------------------------K----------LI----------------------------------SK-----AFR----S-------N------A--Q-----------E---V----L-G----KP----C----F----------P------------------------------------------------------…
1854492	------------------------------------------------------------------MGGSRPRAKAFAKFILRSPFQ--------------------------S------I--------------------------------------------------------L-EVTFM-I-F---------------------------K----------LI----------------------------------SR-----AFR----S-------N------A--Q-----------E---V----L-G----RP----S----F----------P------------------------------------------------------…
1860181	------------------------------------------------------------------MGGSVHGVKAFAKIILRSPYQ--------------------------S------I--------------------------------------------------------L-EVSFM-I-K---------------------------E----------LI----------------------------------QR-----AFR----S-------K------A--Q-----------V---V----L-G----RP----C----F----------P------------------------------------------------------…
4562036	--------------------------------------------------------------------------------------M--------------------------S------L--------------------------------------------------------L-D---Q-I-L---------------------------S----------LR----------------------------------RK-----NVKSK--F-------N------Y--N-----------E---L----T-L----EP----L----FFQ--------V------------------------------------------------------…
4515514	--------------------------------------------------------------------------------------M--------------------------S------L--------------------------------------------------------L-D---Q-I-L---------------------------S----------LR----------------------------------RK-----NVKSK--F-------N------Y--N-----------E---L----T-L----EP----L----FFQ--------V------------------------------------------------------…
1639460	---------------------------------------------------------------------------------------------------------------------------------------------------------------------------------------M-I-N---------------------------K----------LI-----------------------------------R-----AFR----S-------S------A--Q-----------V---V----L-G----KP----C----F----------P------------------------------------------------------…
1652873	------------------------------------------------------------------MGGSRPRAKAFAKFILRSPYQ--------------------------S------I--------------------------------------------------------L-EVTFM-I-F---------------------------K----------LI----------------------------------SR-----AFR----S-------N------A--Q-----------E---V----L-G----RP----S----F----------P------------------------------------------------------…
origOb_895	--------------------------------------------------------------------------------------M--------------------------S------L--------------------------------------------------------L-D---Q-I-L---------------------------S----------LR----------------------------------RK-----NVKSK--F-------N------Y--N-----------E---L----T-L----EP----L----FFQ--------V------------------------------------------------------…
1860183	---------------------------------------------------------------------------------------------------------------------------------------------------------------------------------------M-I-F---------------------------K----------LI----------------------------------SR-----AFR----S-------N------A--Q-----------E---V----L-G----RP----C----F----------P------------------------------------------------------…
4515517	--------------------------------------------------------------------------------------M--------------------------S------L--------------------------------------------------------L-D---L-V-F---------------------------L----------SR----------------------------------KK-----KASTE--V-------Q------R--S-----------EN--L----A-K----DR----Y----RFR--------L------------------------------------------------------…
1665249	---------------------------------------------------------------------------------------------------------------------------------------------------------------------------------------------------------------------------------------------------------------------------------------------------------------------------------------------------------------------------------------------------------------…
4449111	---------------------------------------------------------------------------------------------------------------------------------------------------------------------------------------------------------------------------------------------------------------------------------------------------------------------------------------------------------------------------------------------------------------…
4427030	--------------------------------------------------------------------------------------M--------------------------K------L--------------------------------------------------------F-H---S-------------------------------F----------GL----------------------------------HP-----KPS-TDGP-------E------R--K-----------W---F----N-K----YP----G----F----------V------------------------------------------------------…
1855525	--------------------------------------------------------------------------------------M------------------------------------------------------------------------------------------------------------------------------------------------------------------------------------------------------------------------------------------------------------------------------------------------------------------------…
4441527	--------------------------------------------------------------------------------------M--------------------------E------N--------------------------------------------------------I-I---S-------------------------------R----------LF----------------------------------KD-----NSK-I--E-------Q------L--N-----------L---T----K-Q----YP----P----F----------F------------------------------------------------------…
4434620	--------------------------------------------------------------------------------------M--------------------------S------I--------------------------------------------------------N--------------------------------------------------------------------------------------------NT-D-LVALQFLQKY------RKIC-----------E---E----M-Q----TY----S----F----------P------------------------------------------------------…
origOb_971	--------------------------------------------------------------------------------------M--------------------------E------I--------------------------------------------------------P-H---L-------------------------------RD---------LF----------------------------------RR-----KSS-L--D-------E------R--K-----------E---L----K-P----KL----S----F----------L------------------------------------------------------…
4299593	--------------------------------------------------------------------------------------M--------------------------I------S--------------------------------------------------------F-K---K-I-LG--------------------------L----------SL----------------------------------S-------PK-Q----------K------RDGV-----------D---G----P-L----FP----G----F----------V------------------------------------------------------…
4514883	--------------------------------------------------------------------------------------M--------------------------R------IKAIRPHRVGNETKEPLVQMFFCLASTAKKGSARSPKAFVGNNSVRTFHERRELMKIL-K---H-V-IS--------------------------E----------FF----------------------------------S-------PT-D----------K------V--------------A---V----I-E----TP----S----I----------Q------------------------------------------------------…
4451187	--------------------------------------------------------------------------------------M--------------------------K------N--------------------------------------------------------S--------------------------------------------------------------------------------------------PQ-N--------------------------------E---I----D-E----RP----R----F----------A------------------------------------------------------…
557771	--------------------------------------------------------------------------------------M--------------------------N------F--------------------------------------------------------I-----S-------------------------------K----------LF----------------------------------PP-----KMEGI--S-------K------L--D---------------L----R-T----YP----S----F----------L------------------------------------------------------…
origOb_1001	--------------------------------------------------------------------------------------M--------------------------K------L--------------------------------------------------------F-H---S-------------------------------F----------GL----------------------------------HP-----KPS-TDGP-------E------R--K-----------W---F----N-K----YP----G----F----------I------------------------------------------------------…
4438670	--------------------------------------------------------------------------------------M--------------------------K------N--------------------------------------------------------S--------------------------------------------------------------------------------------------PQ-N--------------------------------E---I----D-E----RP----R----F----------A------------------------------------------------------…
4441440	--------------------------------------------------------------------------------------M--------------------------K------L--------------------------------------------------------I-H---S-------------------------------F----------GL----------------------------------HP-----KPS-TDGS-------E------R--V-----------W---F----N-R----YP----G----F----------V------------------------------------------------------…
4436404	--------------------------------------------------------------------------------------M--------------------------K------N--------------------------------------------------------S--------------------------------------------------------------------------------------------PQ-N--------------------------------E---I----D-E----RP----R----F----------A------------------------------------------------------…
4433139	--------------------------------------------------------------------------------------M--------------------------K------N--------------------------------------------------------S--------------------------------------------------------------------------------------------PQ-N--------------------------------E---I----D-E----RP----R----F----------A------------------------------------------------------…
4444008	--------------------------------------------------------------------------------------M--------------------------S------I--------------------------------------------------------N--------------------------------------------------------------------------------------------NT-D-LVALQFLQKY------RKIC-----------E---E----M-Q----TY----S----F----------P------------------------------------------------------…
4452633	--------------------------------------------------------------------------------------M--------------------------K------L--------------------------------------------------------F-H---S-------------------------------F----------GL----------------------------------HP-----KPS-TDGP-------E------R--K-----------W---F----N-K----YP----G----F----------I------------------------------------------------------…
4455726	--------------------------------------------------------------------------------------M--------------------------K------F--------------------------------------------------------F-H---S-------------------------------F----------GL----------------------------------HP-----KPS-TDGP-------E------R--K-----------W---F----N-K----YP----G----F----------I------------------------------------------------------…
1655038	--------------------------------------------------------------------------------------M--------------------------K------I--------------------------------------------------------N-I---S-------------------------------S----------LF----------------------------------QK-----QSA-V--E-------Q------L--D-----------L---T----K-R----YP----S----F----------F------------------------------------------------------…
4703473	--------------------------------------------------------------------------------------M--------------------------K------L--------------------------------------------------------Q-I---L-------------------------------E----------DL----------------------------------WK-----KFS-G--D-------S------E--E-----------W---L----K-T----YP----K----F----------L------------------------------------------------------…
4422848	--------------------------------------------------------------------------------------M--------------------------K------N--------------------------------------------------------S--------------------------------------------------------------------------------------------PQ-N--------------------------------E---I----D-E----RP----R----F----------A------------------------------------------------------…
4613808	--------------------------------------------------------------------------------------M--------------------------N------L--------------------------------------------------------F-K---D-I-LG--------------------------L----------SD----------------------------------S-------NQ-K----------S------SSNC-----------KFDRH----I-P----YP----G----F----------L------------------------------------------------------…
4425973	--------------------------------------------------------------------------------------M--------------------------S------I--------------------------------------------------------N--------------------------------------------------------------------------------------------NT-D-LVALQFLQKY------RKIC-----------E---E----M-Q----TY----S----F----------P------------------------------------------------------…
origOb_967	--------------------------------------------------------------------------------------M--------------------------D------F--------------------------------------------------------H-QI--G-------------------------------R----------SI----------------------------------HQ-----LFQ-K--E-------KL-----E--D-----------E---L----K-I----YP----N----F----------L------------------------------------------------------…
origOb_1057	--------------------------------------------------------------------------------------M--------------------------K------Q--------------------------------------------------------T-F---M-------------------------------V----------SL----------------------------------RR-----LLY-P--D-------Q---------K-----------E---W----P-K----YP----S----F----------F------------------------------------------------------…
4455725	--------------------------------------------------------------------------------------M--------------------------K------N--------------------------------------------------------S--------------------------------------------------------------------------------------------PQ-N--------------------------------E---I----D-E----RP----R----F----------A------------------------------------------------------…
origOb_864	--------------------------------------------------------------------------------------M--------------------------K------I--------------------------------------------------------L-K---H-V-IS--------------------------E----------FF----------------------------------H-------SP-I----------K------V--A-----------E---S----F-A----KP----S----L----------Q------------------------------------------------------…
4501890	--------------------------------------------------------------------------------------M--------------------------K------L--------------------------------------------------------Q-I---L-------------------------------E----------DL----------------------------------WK-----KFS-G--D-------S------E--E-----------W---L----K-T----YP----K----F----------L------------------------------------------------------…
4428698	--------------------------------------------------------------------------------------M--------------------------K------N--------------------------------------------------------S--------------------------------------------------------------------------------------------PQ-N--------------------------------E---I----D-E----RP----R----F----------A------------------------------------------------------…
4451226	--------------------------------------------------------------------------------------M--------------------------K------L--------------------------------------------------------F-H---S-------------------------------F----------GL----------------------------------HP-----KPS-TDGP-------E------R--K-----------W---F----N-K----YP----G----F----------I------------------------------------------------------…
origOb_1061	--------------------------------------------------------------------------------------M--------------------------G------F--------------------------------------------------------F-Q-----------------------------------N----------LV----------------------------------PS-----VFQ-S--E-------V------Q--K-----------E---R----R-L----YP----G----F----------F------------------------------------------------------…
4456730	--------------------------------------------------------------------------------------M--------------------------K------N--------------------------------------------------------S--------------------------------------------------------------------------------------------PQ-N--------------------------------E---I----D-E----RP----R----F----------A------------------------------------------------------…
4449152	--------------------------------------------------------------------------------------M--------------------------K------N--------------------------------------------------------S--------------------------------------------------------------------------------------------PQ-N--------------------------------E---I----D-E----RP----R----F----------A------------------------------------------------------…
4459749	--------------------------------------------------------------------------------------M--------------------------K------N--------------------------------------------------------S--------------------------------------------------------------------------------------------PQ-N--------------------------------E---I----D-E----RP----R----F----------A------------------------------------------------------…
1639618	--------------------------------------------------------------------------------------M--------------------------K------I--------------------------------------------------------N-I---S-------------------------------S----------LF----------------------------------QK-----QSA-V--E-------Q------L--D-----------L---T----K-R----YP----S----F----------F------------------------------------------------------…
origOb_922	--------------------------------------------------------------------------------------M--------------------------K------I--------------------------------------------------------L-K---H-V-IS--------------------------E----------FF----------------------------------S-------PT-D----------K------V--------------A---V----I-E----TP----S----I----------Q------------------------------------------------------…
origOb_856	--------------------------------------------------------------------------------------M--------------------------R------I--------------------------------------------------------N-F---L-------------------------------G----------RLF---------------------------------SE-----KEV-C--E-------KT-----Q--K-----------E---F------P----PK----S----F----------L------------------------------------------------------…
4646740	--------------------------------------------------------------------------------------M--------------------------K------L--------------------------------------------------------L-E---A-I-L-SGQKKARSIV----------------Q----------P-----------------------------------RQ------------------------------L-----------S----------LL---NL----D----I----------E------------------------------------------------------…
4531798	--------------------------------------------------------------------------------------M--------------------------K------L--------------------------------------------------------L-E---A-I-L-SARKKAHSTV----------------Q----------P-----------------------------------RQ------------------------------L-----------S----------LL---NL----E----L----------T------------------------------------------------------…
4670667	--------------------------------------------------------------------------------------M--------------------------K------L--------------------------------------------------------L-D---H-V-L-SGFKKHPSGL----------------T----------E-----------------------------------QT------------------------------L-----------P----------VL---NL----E----V----------G------------------------------------------------------…
4536494	--------------------------------------------------------------------------------------M--------------------------K------L--------------------------------------------------------L-E---A-I-L-SGRKKARSIV----------------Q----------P-----------------------------------RR------------------------------L-----------S----------LL---NL----E----L----------E------------------------------------------------------…
1294452	--------------------------------------------------------------------------------------M--------------------------S------T--------------------------------------------------------I-F---D-I-LFSSKRNIPEKL----------------D----------L-----------------------------------DS------------------------------I-----------E---G----V-DL---PL----S----L----------V------------------------------------------------------…
origOb_923	---------------------------------------------------------------------------------------------------------------------------------------------------------------------------------------------------------------------------------------------------------------------------------------------------------------------------------------------------------------------------------------------------------------…
1985448	--------------------------------------------------------------------------------------M--------------------------V------F--------------------------------------------------------E-P---T---L---------------------------P----------TS----------------------------------AV------------------------------NSTER-------I---A----V-N----NQ----P----R----------L------------------------------------------------------…
1841683	--------------------------------------------------------------------------------------M--------------------------V------F--------------------------------------------------------E-P---T---L---------------------------P----------TS----------------------------------AV------------------------------NSTER-------I---A----V-N----NQ----P----R----------L------------------------------------------------------…
1274939	--------------------------------------------------------------------------------------M--------------------------A------I--------------------------------------------------------T-E---H-V-R---------------------------I----------P-----------------------------------GT------------------------------T-----------W---E----T-L----SN----H----I----------G------------------------------------------------------…
1622015	--------------------------------------------------------------------------------------M--------------------------E------K--------------------------------------------------------S-S---Q-S-R---------------------------T----------E-----------------------------------KV------------------------------T-----------W---F----N-V----SN----H----K----------E------------------------------------------------------…
origOb_993	--------------------------------------------------------------------------------------M--------------------------E------Q--------------------------------------------------------S-K---D-L-Q---------------------------P----------G-----------------------------------EH------------------------------D-----------N---V----P-L----SN----H----K----------G------------------------------------------------------…
3090528	--------------------------------------------------------------------------------------M--------------------------E------K--------------------------------------------------------S-I---D-Y-S---------------------------P----------E-----------------------------------EH------------------------------R-----------L---S----K-L----HD----I----R----------S------------------------------------------------------…
1976350	--------------------------------------------------------------------------------------M--------------------------E------Q--------------------------------------------------------S-T---G-P-L---------------------------P----------K-----------------------------------EN------------------------------N-----------E---F----V-K----SS----T----I----------G------------------------------------------------------…
3648480	--------------------------------------------------------------------------------------M--------------------------E------Q--------------------------------------------------------S-T---G-P-L---------------------------P----------E-----------------------------------EN------------------------------N-----------E---F----V-K----SS----T----I----------G------------------------------------------------------…
1406428	--------------------------------------------------------------------------------------M--------------------------E------Q--------------------------------------------------------S-T---G-P-L---------------------------P----------E-----------------------------------EN------------------------------N-----------E---F----V-K----SS----T----I----------G------------------------------------------------------…
1404149	--------------------------------------------------------------------------------------M--------------------------E------K--------------------------------------------------------S-K---R-L-N---------------------------Q----------N-----------------------------------CE------------------------------D-----------N---L----L-T----SN----L----I----------G------------------------------------------------------…
1969188	--------------------------------------------------------------------------------------M--------------------------E------K--------------------------------------------------------S-K---R-L-N---------------------------L----------E-----------------------------------NR------------------------------D-----------N---V----K-T----SN----H----K----------G------------------------------------------------------…
3650690	--------------------------------------------------------------------------------------M--------------------------E------Q--------------------------------------------------------S-T---G-P-L---------------------------P----------E-----------------------------------EN------------------------------N-----------E---F----V-K----SS----T----I----------G------------------------------------------------------…
1406294	--------------------------------------------------------------------------------------M--------------------------V------L--------------------------------------------------------K-P---S-D-----------------------------P----------I-----------------------------------LN------------------------------V-----------D---VN---P-T----SN----H----K----------E------------------------------------------------------…
3651989	--------------------------------------------------------------------------------------M--------------------------E------Q--------------------------------------------------------S-T---G-P-L---------------------------P----------E-----------------------------------EN------------------------------N-----------E---F----V-K----SS----T----I----------G------------------------------------------------------…
1406032	--------------------------------------------------------------------------------------M--------------------------E------Q--------------------------------------------------------S-T---G-P-L---------------------------P----------E-----------------------------------EN------------------------------N-----------E---F----V-K----SS----T----I----------G------------------------------------------------------…
1474826	--------------------------------------------------------------------------------------M--------------------------E------K--------------------------------------------------------S-K---R-L-I---------------------------Q----------N-----------------------------------YE------------------------------E-----------I---L----S-T----SN----L----I----------G------------------------------------------------------…
1979049	--------------------------------------------------------------------------------------M--------------------------E------Q--------------------------------------------------------S-T---G-P-L---------------------------P----------E-----------------------------------EN------------------------------N-----------E---F----V-K----SS----T----I----------G------------------------------------------------------…
1474100	--------------------------------------------------------------------------------------M--------------------------E------K--------------------------------------------------------S-T---V-P-N---------------------------P----------K-----------------------------------IV------------------------------R-----------S---Y----S-T----SN----H----K----------E------------------------------------------------------…
4571584	--------------------------------------------------------------------------------------M--------------------------E------K--------------------------------------------------------S-K---G-P-N---------------------------L----------I-----------------------------------GA------------------------------T-----------W---E----K-L----ST----N----K----------E------------------------------------------------------…
3015653	--------------------------------------------------------------------------------------M--------------------------G------Y--------------------------------------------------------S-N---G-P-K---------------------------P----------L-----------------------------------EI------------------------------T-----------N---L----S-P----SL----H----K----------E------------------------------------------------------…
3647375	--------------------------------------------------------------------------------------M--------------------------V------N--------------------------------------------------------T-N---G-P-N---------------------------P----------E-----------------------------------LP------------------------------R-----------W---E----E-I----SH----H----K----------G------------------------------------------------------…
origOb_1065	--------------------------------------------------------------------------------------M--------------------------E------K--------------------------------------------------------S-K---V-P-I---------------------------P----------K-----------------------------------DV------------------------------T-----------N---I----S-D----FQ----P----R----------R------------------------------------------------------…
3650677	--------------------------------------------------------------------------------------M--------------------------E------K--------------------------------------------------------S-T---V-P-N---------------------------P----------K-----------------------------------ET------------------------------A-----------S---F----S-T----LY----H----Q----------E------------------------------------------------------…
719583	--------------------------------------------------------------------------------------M--------------------------G------N--------------------------------------------------------P-K---V-L-N---------------------------P----------K-----------------------------------EL------------------------------TS----------S---L----V-T----SE----P----M----------E------------------------------------------------------…
origOb_1140	--------------------------------------------------------------------------------------M--------------------------E------K--------------------------------------------------------S-T---V-P-N---------------------------P----------K-----------------------------------ET------------------------------A-----------S---F----S-T----LY----H----Q----------E------------------------------------------------------…
1558513	--------------------------------------------------------------------------------------M--------------------------N------F--------------------------------------------------------L-A---K-L-FGLSGPKNVP------------------S----------PI----------------------------------KD------------------------------R---------------S----K-P----LT----S----Q----------E------------------------------------------------------…
4165281	--------------------------------------------------------------------------------------M--------------------------N------N--------------------------------------------------------F-S---N-S-L---------------------------E----------VV----------------------------------E-------------------------------------------A---G----S-N----PP----F----F----------E------------------------------------------------------…
4451237	---------------------------------------------------------------------------------------------------------------------------------------------------------------------------------------------------------------------------------------------------------------------------------------------------------------------------------------------------------------------------------------------------------------…
4428678	---------------------------------------------------------------------------------------------------------------------------------------------------------------------------------------------------------------------------------------------------------------------------------------------------------------------------------------------------------------------------------------------------------------…
4663367	---------------------------------------------------------------------------------------------------------------------------------------------------------------------------------------------------------------------------------------------------------------------------------------------------------------------------------------------------------------------------------------------------------------…
4664305	---------------------------------------------------------------------------------------------------------------------------------------------------------------------------------------------------------------------------------------------------------------------------------------------------------------------------------------------------------------------------------------------------------------…
4427061	---------------------------------------------------------------------------------------------------------------------------------------------------------------------------------------------------------------------------------------------------------------------------------------------------------------------------------------------------------------------------------------------------------------…
4451264	---------------------------------------------------------------------------------------------------------------------------------------------------------------------------------------------------------------------------------------------------------------------------------------------------------------------------------------------------------------------------------------------------------------…
4447230	---------------------------------------------------------------------------------------------------------------------------------------------------------------------------------------------------------------------------------------------------------------------------------------------------------------------------------------------------------------------------------------------------------------…
4501907	---------------------------------------------------------------------------------------------------------------------------------------------------------------------------------------------------------------------------------------------------------------------------------------------------------------------------------------------------------------------------------------------------------------…
4458881	---------------------------------------------------------------------------------------------------------------------------------------------------------------------------------------------------------------------------------------------------------------------------------------------------------------------------------------------------------------------------------------------------------------…
4165338	--------------------------------------------------------------------------------------M--------------------------S------I--------------------------------------------------------L-S---S-L-S---------------------------S----------LLW---------------------------------KA------------------------------K-----------D---G------E----IV----A----G----------K------------------------------------------------------…
4438662	--------------------------------------------------------------------------------------M--------------------------S------I--------------------------------------------------------S-S---S-E-V---------------------------P----------VFR---------------------------------LE------------------------------T-----------I---G----F-D----LN----A----S----------D------------------------------------------------------…
4514531	--------------------------------------------------------------------------------------M--------------------------S------I--------------------------------------------------------L-A---L-L-Q---------------------------S----------LSR---------------------------------KA------------------------------R-----------G---S----G-E----PQ----V----E----------S------------------------------------------------------…
4117993	--------------------------------------------------------------------------------------M--------------------------S------Y--------------------------------------------------------L-A---S-P-V---------------------------V----------RDS---------------------------------EA------------------------------L-----------V---C----D-K----PK----S----A----------S------------------------------------------------------…
4168003	--------------------------------------------------------------------------------------M--------------------------S------V--------------------------------------------------------L-S---S-L-K---------------------------S----------LSW---------------------------------RT------------------------------K-----------K---G----V-D----DQ----S----V----------T------------------------------------------------------…
1854493	--------------------------------------------------------------------------------------M--------------------------E------K--------------------------------------------------------D-K---Q-L-C---------------------------S----------VSI---------------------------------SD------------------------------SPVAD-------E---G----S-N----FN----C----Y----------W------------------------------------------------------…
4436396	--------------------------------------------------------------------------------------M--------------------------S------I--------------------------------------------------------T-S---S-E-V---------------------------P----------VFR---------------------------------LE------------------------------T-----------I---G----F-D----LN----A----S----------D------------------------------------------------------…
4507614	--------------------------------------------------------------------------------------M--------------------------S------L--------------------------------------------------------L-S---F-L-K---------------------------S----------LKR---------------------------------ED------------------------------K-----------E---T----D-D----VK----S----G----------V------------------------------------------------------…
origOb_957	--------------------------------------------------------------------------------------M--------------------------S------K--------------------------------------------------------L-A---Q-L-T---------------------------L----------PEV---------------------------------EE------------------------------T-----------D---S----D-N----LE----S----V----------G------------------------------------------------------…
origOb_1088	--------------------------------------------------------------------------------------M--------------------------S------S--------------------------------------------------------S-S---P-P-L---------------------------L----------PP----------------------------------EG------------------------------E-----------S---D----C-D----GK----L----V----------G------------------------------------------------------…
565806	--------------------------------------------------------------------------------------M--------------------------S------V--------------------------------------------------------L-S---S-L-R---------------------------S----------LLW---------------------------------KT------------------------------K-----------S---G----V-D----SE----S----V----------S------------------------------------------------------…
4589654	--------------------------------------------------------------------------------------M--------------------------S------D--------------------------------------------------------S-T---E-F-S---------------------------A----------PIP---------------------------------GK------------------------------E-----------L---G----I-D----TK----S----F----------R------------------------------------------------------…
4458852	--------------------------------------------------------------------------------------M--------------------------S------D--------------------------------------------------------S-T---E-S-F---------------------------T----------PNP---------------------------------GK------------------------------K-----------L---S----C-E----SK----S----L----------R------------------------------------------------------…
4118045	--------------------------------------------------------------------------------------M--------------------------S------E--------------------------------------------------------P-S---S-L-V---------------------------H----------PDG---------------------------------EG------------------------------------------D---S----G-D----WV----V----W----------S------------------------------------------------------…
566644	--------------------------------------------------------------------------------------M--------------------------S------I--------------------------------------------------------L-S---Y-L-L---------------------------S----------LKR---------------------------------ED------------------------------K-----------E---P----I-D----VF----V----S----------S------------------------------------------------------…
origOb_894	--------------------------------------------------------------------------------------M--------------------------S------I--------------------------------------------------------L-S---Y-I-L---------------------------S----------LKG---------------------------------KA------------------------------R-----------E---S----D-D----PQ----D----S----------I------------------------------------------------------…
656674	--------------------------------------------------------------------------------------M--------------------------S------I--------------------------------------------------------L-S---S-L-S---------------------------S----------LWR---------------------------------KA------------------------------------------D---G----G-D----VA----G----L----------D------------------------------------------------------…
origOb_1174	--------------------------------------------------------------------------------------M--------------------------S------Y--------------------------------------------------------L-A---Q-L-D---------------------------V----------HAL---------------------------------ET------------------------------L-----------E---C----D-N----P-----E----L----------E------------------------------------------------------…
4632601	--------------------------------------------------------------------------------------M--------------------------S------F--------------------------------------------------------L-S---F-L-K---------------------------S----------LKR---------------------------------ED------------------------------K-----------E---T----S-D----RN----V----A----------S------------------------------------------------------…
4165328	--------------------------------------------------------------------------------------M--------------------------S------I--------------------------------------------------------L-S---F-I-Q---------------------------S----------LKR---------------------------------GA------------------------------K-----------S---E----C-D----QK----S----A----------V------------------------------------------------------…
4430341	--------------------------------------------------------------------------------------M--------------------------S------I--------------------------------------------------------S-S---S-E-V---------------------------P----------VFR---------------------------------LE------------------------------T-----------I---G----F-D----LN----A----S----------D------------------------------------------------------…
4165308	--------------------------------------------------------------------------------------M--------------------------S------V--------------------------------------------------------L-S---S-L-K---------------------------S----------LLW---------------------------------KT------------------------------K-----------K---G----V-D----DQ----S----V----------A------------------------------------------------------…
4657563	--------------------------------------------------------------------------------------M--------------------------S------I--------------------------------------------------------L-A---L-L-Q---------------------------S----------LSR---------------------------------KA------------------------------R-----------G---S----G-E----PQ----V----E----------S------------------------------------------------------…
origOb_942	--------------------------------------------------------------------------------------M--------------------------S------F--------------------------------------------------------L-S---F-L-K---------------------------S----------LKR---------------------------------KD------------------------------K-----------E---T----S-D----RN----V----A----------S------------------------------------------------------…
4101058	--------------------------------------------------------------------------------------M--------------------------S------Y--------------------------------------------------------L-A---S-P-V---------------------------V----------RDS---------------------------------EA------------------------------L-----------V---C----D-K----PK----S----A----------S------------------------------------------------------…
560245	--------------------------------------------------------------------------------------M--------------------------S------Y--------------------------------------------------------Q-A---F-P-D---------------------------V----------RDS---------------------------------EA------------------------------L-----------D---G----G-Q----SE----S----V----------L------------------------------------------------------…
4648028	--------------------------------------------------------------------------------------M--------------------------S------D--------------------------------------------------------S-T---E-F-S---------------------------A----------PIP---------------------------------GK------------------------------E-----------L---G----I-D----TK----S----F----------R------------------------------------------------------…
origOb_1434	--------------------------------------------------------------------------------------M--------------------------D------K--------------------------------------------------------E-K---C-S----------------------------------------I-----------------------------------FD------------------------------SPVYE-------E---G------D----L-----A----I----------R------------------------------------------------------…
origOb_898	--------------------------------------------------------------------------------------M--------------------------S------Y--------------------------------------------------------L-A---P-S-D---------------------------V----------RKM---------------------------------ES------------------------------S-----------I---G----C-E----SS----S----V----------S------------------------------------------------------…
566972	--------------------------------------------------------------------------------------M--------------------------S------V--------------------------------------------------------L-S---S-L-R---------------------------S----------LLW---------------------------------KT------------------------------K-----------S---G----V-D----SE----S----D----------S------------------------------------------------------…
7911	--------------------------------------------------------------------------------------M--------------------------S------V--------------------------------------------------------L-S---S-L-K---------------------------S----------LLW---------------------------------KT------------------------------K-----------E---G----V-D----KM----S----V----------S------------------------------------------------------…
3678957	--------------------------------------------------------------------------------------M--------------------------S------E--------------------------------------------------------P-S---S-L-V---------------------------H----------PDG---------------------------------EG------------------------------------------D---S----G-D----WV----V----W----------S------------------------------------------------------…
1665390	--------------------------------------------------------------------------------------M--------------------------E------K--------------------------------------------------------D-K---Q-L-C---------------------------S----------VSI---------------------------------SD------------------------------SPVAD-------E---G----S-N----FN----C----Y----------W------------------------------------------------------…
origOb_752	--------------------------------------------------------------------------------------M--------------------------S------I--------------------------------------------------------L-S---F-I-R---------------------------S----------LNR---------------------------------KE------------------------------E-----------V---D----S-N----DN----A----T----------S------------------------------------------------------…
4453065	--------------------------------------------------------------------------------------M--------------------------T------E--------------------------------------------------------E-S---L-V-L---------------------------P----------SV----------------------------------ER------------------------------L-----------S---D----C-ELE--S-----T----A----------D------------------------------------------------------…
69709	MPDY----------------------------------------------------------------LPETFGNPL-T-NLKVNSM--------------------------T------E--------------------------------------------------------E-S---SFS-L---------------------------P----------IV----------------------------------EQ------------------------------N-----------E---S----I-R----KT----V----K----------C------------------------------------------------------…
origOb_720	--------------------------------------------------------------------------------------M--------------------------D------E--------------------------------------------------------S-P---R-V-L---------------------------P----------PS----------------------------------EK------------------------------S-----------C---K----D-L----KSL---L----F----------E------------------------------------------------------…
70232	--------------------------------------------------------------------------------------M--------------------------T------E--------------------------------------------------------E-S---SFS-L---------------------------P----------VD----------------------------------EN------------------------------S---------------S----V-N-----D----S----C----------E------------------------------------------------------…
origOb_815	MRKLLLSSNGLFLKEKGKNANRIEIILLLHHAKLLIPKRKLTLESKLELLNPIFLVFRQSRRFQGPIFCLNQSGNLL-FLSSKENKM--------------------------D------E--------------------------------------------------------S-P---L-V-L---------------------------P----------PS----------------------------------EK------------------------------S-----------C---V----D-A----TS----A----D----------R------------------------------------------------------…
4539761	--------------------------------------------------------------------------------------M--------------------------T------E--------------------------------------------------------E-S---L-D-S---------------------------S----------SQ----------------------------------SG------------------------------V-----------I---D----V-RGS--LPA---Q----K----------F------------------------------------------------------…
1245081	--------------------------------------------------------------------------------------M--------------------------N------N--------------------------------------------------------E-S---I-V-L---------------------------P----------PS----------------------------------DK------------------------------I-----------S---K----RPF----PL----F----G----------K------------------------------------------------------…
558788	--------------------------------------------------------------------------------------M--------------------------T------E--------------------------------------------------------E-S---L-V-L---------------------------P----------SV----------------------------------ER------------------------------L-----------S---D----C-ELE--TPD---N---------------V------------------------------------------------------…
origOb_1087	MAYLRIGKNSIKY----------QYMLTTAEASSTMIRFY-------------DNEGPFWTQ-VCLILLPETFGNPF-IKYTKVNRM--------------------------T------D--------------------------------------------------------K-S---SFS-L---------------------------P----------FG----------------------------------EL------------------------------I-----------N---C----G-L----KV----T----P----------V------------------------------------------------------…
1463727	--------------------------------------------------------------------------------------M--------------------------D------E--------------------------------------------------------S-P---L-V-L---------------------------P----------PS----------------------------------EK------------------------------R-----------S---R----D-Q----TL----L----N----------E------------------------------------------------------…
origOb_784	--------------------------------------------------------------------------------------M--------------------------D------E--------------------------------------------------------S-P---L-V-L---------------------------P----------PS----------------------------------MK------------------------------A-----------E---W----D-T----NL----A----T----------K------------------------------------------------------…
559169	--------------------------------------------------------------------------------------M--------------------------T------E--------------------------------------------------------S-F-----S-T---------------------------P----------EV----------------------------------ES------------------------------E-----------Q---V----V-AKD--LF----F----H----------R------------------------------------------------------…
910017	--------------------------------------------------------------------------------------M--------------------------T------E--------------------------------------------------------E-S---STS-L---------------------------P----------VD----------------------------------EN------------------------------S---------------S----E-N----LN----G----L----------E------------------------------------------------------…
origOb_992	--------------------------------------------------------------------------------------M--------------------------T------E--------------------------------------------------------E-S---SFS-L---------------------------P----------MD----------------------------------ES------------------------------N-----------S---S----C-N----LD----N----H----------V------------------------------------------------------…
4509061	--------------------------------------------------------------------------------------M--------------------------T------E--------------------------------------------------------E-S---L-D-S---------------------------S----------SQ----------------------------------SG------------------------------E-----------I---D----V-RGS--LPA---Q----K----------F------------------------------------------------------…
1435687	--------------------------------------------------------------------------------------MKEIKM---------------------D------E--------------------------------------------------------S-P---L-A-L---------------------------P----------PN----------------------------------EE------------------------------E-----------N---G----N-F----TLC---Q----S----------E------------------------------------------------------…
370742	--------------------------------------------------------------------------------------M--------------------------MD-----E--------------------------------------------------------S-P---L-V-L---------------------------P----------PS----------------------------------MK------------------------------A-----------E---W----D-T----NL----A----T----------K------------------------------------------------------…
origOb_988	--------------------------------------------------------------------------------------M--------------------------T------E--------------------------------------------------------E-S---SFS-L---------------------------P----------ID----------------------------------AD------------------------------N-----------L---T----L-K----LT----V----C----------E------------------------------------------------------…
71634	--------------------------------------------------------------------------------------M--------------------------T------E--------------------------------------------------------E-S---SFS-L---------------------------P----------VD----------------------------------DS------------------------------N-----------S---S----D-R----MT----V----C----------E------------------------------------------------------…
71628	MPDY----------------------------------------------------------------LPETFGNPL-T-NLKVNSM--------------------------T------E--------------------------------------------------------E-S---SFS-L---------------------------P----------IV----------------------------------EQ------------------------------N-----------E---S----K-E----KT----T----K----------C------------------------------------------------------…
1436661	--------------------------------------------------------------------------------------M--------------------------T------E--------------------------------------------------------E-S---L-D-S---------------------------P----------SQ----------------------------------SG------------------------------E-----------I---D----V-RGN--LPA---L----D----------I------------------------------------------------------…
4507196	--------------------------------------------------------------------------------------M--------------------------T------E--------------------------------------------------------E-S---L-D-S---------------------------S----------SQ----------------------------------SG------------------------------E-----------I---D----V-RGS--LPA---Q----K----------F------------------------------------------------------…
71364	MPDY----------------------------------------------------------------LPETFGNPL-T-YLKVNRM--------------------------T------E--------------------------------------------------------E-S---SFS-L---------------------------P----------DS----------------------------------EQ------------------------------N-----------E---M----I-E----KT----T----K----------C------------------------------------------------------…
1558814	--------------------------------------------------------------------------------------M--------------------------N------E--------------------------------------------------------E-F---I-D-F---------------------------P----------PS----------------------------------DE------------------------------I-----------S---K----RPF----PK----F----G----------K------------------------------------------------------…
origOb_728	--------------------------------------------------------------------------------------M--------------------------N------N--------------------------------------------------------E-S---I-V-L---------------------------P----------PS----------------------------------DK------------------------------I-----------S---K----RPF----PL----F----G----------K------------------------------------------------------…
1843140	MPDY----------------------------------------------------------------LPETFGNPL-I-NLKVNSM--------------------------T------E--------------------------------------------------------E-S---SFS-L---------------------------P----------ID----------------------------------AD------------------------------N-----------L---T----L-K----LT----V----C----------E------------------------------------------------------…
69869	MPDY----------------------------------------------------------------LPETFGNPL-T-NLKVNSM--------------------------T------E--------------------------------------------------------E-S---SFS-L---------------------------P----------IV----------------------------------EQ------------------------------N-----------E---S----I-E----KT----T----K----------C------------------------------------------------------…
1844029	MFPKFYN-----------------------------------------------DLSPFLGHDDVRFFCLKLFGNPCFP-NLKVNEM--------------------------T------E--------------------------------------------------------S-F-----S-V---------------------------P----------SF----------------------------------KE------------------------------E-----------Q---V----L-ADK--LF----F----Q----------R------------------------------------------------------…
4631594	--------------------------------------------------------------------------------------M--------------------------T------E--------------------------------------------------------E-S---L-D-S---------------------------S----------SQ----------------------------------SG------------------------------E-----------I---D----V-RGS--LPA---Q----K----------F------------------------------------------------------…
560173	--------------------------------------------------------------------------------------M--------------------------T------D--------------------------------------------------------T-S---V---L---------------------------P----------PS----------------------------------VR------------------------------N-----------A---D----T-R----RD----T----L----------E------------------------------------------------------…
663590	--------------------------------------------------------------------------------------M--------------------------T------E--------------------------------------------------------E-S---L-V-L---------------------------P----------SV----------------------------------ER------------------------------L-----------S---D----C-ELE--TPG---K----D----------V------------------------------------------------------…
origOb_1209	--------------------------------------------------------------------------------------M--------------------------T------E--------------------------------------------------------K-S---V-L-P---------------------------P----------EV----------------------------------SE------------------------------N-----------G---S----F-N----FD----M----K----------F------------------------------------------------------…
375688	--------------------------------------------------------------------------------------M--------------------------MD-----E--------------------------------------------------------S-P---L-V-L---------------------------P----------PS----------------------------------MK------------------------------A-----------E---W----D-T----NL----A----T----------K------------------------------------------------------…
4508133	--------------------------------------------------------------------------------------M--------------------------T------E--------------------------------------------------------E-S---L-D-S---------------------------S----------SQ----------------------------------SG------------------------------V-----------I---D----V-RGS--LPA---Q----K----------F------------------------------------------------------…
567853	--------------------------------------------------------------------------------------M--------------------------T------E--------------------------------------------------------E-S---S-V-L---------------------------P----------PA----------------------------------ER------------------------------SS----------L---D----L-DLD--I-----L----N----------T------------------------------------------------------…
649926	--------------------------------------------------------------------------------------M--------------------------T------E--------------------------------------------------------E-S----LD-L---------------------------P----------PS----------------------------------GK------------------------------S-----------Y---D----V-AT---LL----R----T----------L------------------------------------------------------…
2366054	--------------------------------------------------------------------------------------M--------------------------T------E--------------------------------------------------------L-S---V---L---------------------------P----------PL----------------------------------VME-----------------------------E-----------I---E----A-R----IP----P----K----------G------------------------------------------------------…
402187	--------------------------------------------------------------------------------------M--------------------------T------E--------------------------------------------------------K-S---V---L---------------------------P----------PL----------------------------------EV------------------------------E-----------A---G----L-K----AI----P----G----------K------------------------------------------------------…
origOb_1306	--------------------------------------------------------------------------------------M--------------------------T------E--------------------------------------------------------L-S---V---L---------------------------P----------PL----------------------------------VME-----------------------------E-----------I---E----A-R----IP----P----K----------G------------------------------------------------------…
71753	M----------------------------------------------------------------------------------VNRM--------------------------T------E--------------------------------------------------------E-S---SFS-L---------------------------P----------MD----------------------------------ES------------------------------N-----------S---S----C-N----LD----N----H----------V------------------------------------------------------…
1437336	MTKKDFI----------------------------------------------FRETSSSGYFIARLLCQNHFGISI-H-FTKGEQM--------------------------T------E--------------------------------------------------------E-S---S-V-L---------------------------P----------PV----------------------------------EE------------------------------SC----------K---D----L-LLE--L-----F----D----------E------------------------------------------------------…
1430451	--------------------------------------------------------------------------------------M--------------------------D------E--------------------------------------------------------S-P---L-V-L---------------------------P----------PS----------------------------------EK------------------------------R-----------R---G----D-H----TL----S----N----------E------------------------------------------------------…
559226	MPDY----------------------------------------------------------------LPETFGNPL-I-NLKVNSM--------------------------T------E--------------------------------------------------------E-S---SFS-L---------------------------P----------ID----------------------------------AD------------------------------N-----------L---T----L-K----ST----V----C----------K------------------------------------------------------…
68472	MPDY----------------------------------------------------------------LPETFGNPL-I-NTKVNSM--------------------------T------E--------------------------------------------------------E-S---SFS-L---------------------------P----------ID----------------------------------VK------------------------------N-----------S---Y----S-E----ID----S----S----------C------------------------------------------------------…
587354	--------------------------------------------------------------------------------------M--------------------------T------E--------------------------------------------------------S-F-----S-S---------------------------P----------IV----------------------------------ES------------------------------E-----------Q---V----E-AKE--KF----F----H----------G------------------------------------------------------…
origOb_756	--------------------------------------------------------------------------------------M--------------------------D------E--------------------------------------------------------S-P---L-V-L---------------------------P----------PS----------------------------------EK------------------------------R-----------S---R----D-Q----TL----L----N----------E------------------------------------------------------…
69408	--------------------------------------------------------------------------------------M--------------------------T------E--------------------------------------------------------E-S---S-V-L---------------------------P----------LS----------------------------------EE------------------------------H-----------N---F------ERN--KD----S----C----------G------------------------------------------------------…
1253633	MPDY----------------------------------------------------------------LPETFGNPL-I-NIKVIRM--------------------------T------E--------------------------------------------------------E-S---SFS-L---------------------------P----------VV----------------------------------EN------------------------------S---------------S----E-S----LT----S----A----------E------------------------------------------------------…
4422847	--------------------------------------------------------------------------------------M--------------------------T------D--------------------------------------------------------T-S---V---L---------------------------P----------PS----------------------------------VQ------------------------------D-----------V---E----A-S----PA----S----Q----------L------------------------------------------------------…
4441433	--------------------------------------------------------------------------------------M--------------------------K------N--------------------------------------------------------P-D---SQS-L---------------------------P----------LF----------------------------------GK------------------------------Q-----------V---D----F-N----SQT---D----E----------P------------------------------------------------------…
origOb_783	--------------------------------------------------------------------------------------M--------------------------D------E--------------------------------------------------------S-P---L-A-L---------------------------P----------PN----------------------------------EE------------------------------E-----------N---G----N-F----TLC---Q----S----------E------------------------------------------------------…
1445650	--------------------------------------------------------------------------------------M--------------------------D------E--------------------------------------------------------S-P---L-N-L---------------------------P----------PS----------------------------------EK------------------------------R-----------S---T----D-Q----AL----T----D----------K------------------------------------------------------…
71626	MPDY----------------------------------------------------------------LPETFGNPL-T-NLKVNSM--------------------------T------E--------------------------------------------------------E-S---SFS-L---------------------------P----------IV----------------------------------EQ------------------------------N-----------E---S----I-E----KT----T----K----------C------------------------------------------------------…
origOb_1146	--------------------------------------------------------------------------------------M--------------------------T------E--------------------------------------------------------E-S---L-V-L---------------------------P----------SV----------------------------------ER------------------------------L-----------S---D----C-ELE--TPD---N---------------V------------------------------------------------------…
4598298	--------------------------------------------------------------------------------------M--------------------------T------E--------------------------------------------------------E-S---L-D-S---------------------------S----------SQ----------------------------------SG------------------------------V-----------I---D----V-RGS--LPA---Q----K----------F------------------------------------------------------…
1247986	MPDY----------------------------------------------------------------LPETFGNPL-I-NIKVIRM--------------------------T------E--------------------------------------------------------E-S---SFS-L---------------------------P----------VV----------------------------------EN------------------------------S---------------S----E-S----LT----S----A----------E------------------------------------------------------…
1283049	--------------------------------------------------------------------------------------M--------------------------N------D--------------------------------------------------------L-S---R-SVL---------------------------R----------SL----------------------------------L-------------------------------V-----R-----K---L----T-F----SP----D----M-----------------------------------------------------------------…
1322659	--------------------------------------------------------------------------------------M--------------------------N------D--------------------------------------------------------L-S---R-SVL---------------------------R----------SL----------------------------------L-------------------------------V-----R-----K---L----T-F----SP----D----M-----------------------------------------------------------------…
1293308	--------------------------------------------------------------------------------------M--------------------------N------D--------------------------------------------------------L-S---R-SVL---------------------------R----------SL----------------------------------L-------------------------------V-----R-----K---L----T-F----SP----D----M-----------------------------------------------------------------…
4441547	--------------------------------------------------------------------------------------M--------------------------F------NVFLRVN--------------------------------------------------L-L---R-I-L---------------------------Q----------PI----------------------------------LK------------------------------K----VK-----L---S----R-----------------------------------------------------------------------------------…
4449137	---------------------------------------------------------------------------------------------------------------------------------------------------------------------------------------------------------------------------------------------------------------------------------------------------------------------------------------------------------------------------------------------------------------…
565624	---------------------------------------------------------------------------------------------------------------------------------------------------------------------------------------------------------------------------------------------------------------------------------------------------------------------------------------------------------------------------------------------------------------…
4507195	---------------------------------------------------------------------------------------------------------------------------------------------------------------------------------------------------------------------------------------------------------------------------------------------------------------------------------------------------------------------------------------------------------------…
4456671	---------------------------------------------------------------------------------------------------------------------------------------------------------------------------------------------------------------------------------------------------------------------------------------------------------------------------------------------------------------------------------------------------------------…
4449142	--------------------------------------------------------------------------------------M--------------------------S------I--------------------------------------------------------L-Q---K-V----------------------------------------------------------------------------KGLLADSKS-----------------------ALGSRIH-----L---L----L-ETTTELT----T----Q----------T------------------------------------------------------…
4508385	--------------------------------------------------------------------------------------M--------------------------E------T--------------------------------------------------------V-S---K-I-L---------------------------P----------SI----------------------------------FRLFQECGM-----------------------M-VVEEQ-----E---I----V-E---TSL----P----A----------K------------------------------------------------------…
4509063	--------------------------------------------------------------------------------------M--------------------------E------T--------------------------------------------------------V-S---K-I-L---------------------------P----------SI----------------------------------FRLFQECGM-----------------------M-VVEEQ-----E---I----V-E---TSL----P----A----------K------------------------------------------------------…
4597277	--------------------------------------------------------------------------------------MGHGFWKNSLSKEAMM-----------K------F--------------------------------------------------------P-D---W-I----------------------------------------------------------------------------PR-FRNPQT-----------------------YLDKQIH-----R---V----L-DENNKIT----I----P----------E------------------------------------------------------…
567556	--------------------------------------------------------------------------------------M--------------------------G------I--------------------------------------------------------L-D---R-V----------------------------------------------------------------------------KQLWATPTT-----------------------LLDRQVH-----Q---L----L-ETT-APT----I----Q----------T------------------------------------------------------…
1488070	--------------------------------------------------------------------------------------M--------------------------E------T--------------------------------------------------------V-T---E-I-L---------------------------A----------SI----------------------------------SHLIQEVEN-----------------------I-ERQKT-----G---T----V-E---TTK----P----A----------R------------------------------------------------------…
4441484	--------------------------------------------------------------------------------------M--------------------------K------A--------------------------------------------------------V-S---N-I-L---------------------------H----------SI----------------------------------DHLIQEAVS-----------------------R-VTDSG-----K---T----T-A---PPV----K----M----------D------------------------------------------------------…
4432340	--------------------------------------------------------------------------------------M--------------------------I------T--------------------------------------------------------D-F---S-F-L---------------------------L----------LE----------------------------------EGLLLESLS-----------------------K-EVEKS-----E---S----R-L---NVQ----T----Q----------K------------------------------------------------------…
1438527	--------------------------------------------------------------------------------------M---------------------------------I--------------------------------------------------------P-T---R-T----------------------------------------------------------------------------PG-FDKART-----------------------FLDSQIH-----R---I----L-ESSDNHT----T----G----------A------------------------------------------------------…
4458842	--------------------------------------------------------------------------------------M--------------------------S------I--------------------------------------------------------L-Q---K-V----------------------------------------------------------------------------KGLLADSKS-----------------------ALGSRIH-----L---L----L-ETTTELT----T----Q----------T------------------------------------------------------…
1425398	--------------------------------------------------------------------------------------M--------------------------V------N--------------------------------------------------------S-T---R-P-R---------------------------T----------ALKSSGTLASSFEIESQRFWKNSLFPRRLEMDSMRNTG-FVQPGL-----------------------YLDRQIH-----Q---I----L-KEAD-ST----I----P----------E------------------------------------------------------…
4711164	--------------------------------------------------------------------------------------M--------------------------A------T--------------------------------------------------------VVS---K-L-M---------------------------E----------TI----------------------------------FGLIQEIER-----------------------K-DPDGR-----E---L----P-T---SQA----L----R----------R------------------------------------------------------…
4539000	--------------------------------------------------------------------------------------M--------------------------E------T--------------------------------------------------------V-S---K-I-L---------------------------P----------SI----------------------------------FRLFQECGM-----------------------M-VVEEQ-----E---I----V-E---TSL----P----A----------K------------------------------------------------------…
4458855	--------------------------------------------------------------------------------------M--------------------------N------V--------------------------------------------------------L-D---R-V----------------------------------------------------------------------------RKLWNPATP-----------------------VLDSQVR-----Q---L----L-ETTTLPT----I----Q----------A------------------------------------------------------…
4458865	--------------------------------------------------------------------------------------M--------------------------R------I--------------------------------------------------------P-D---W-F----------------------------------------------------------------------------SR-FGNAQT-----------------------FLDKQIH-----R---I----L-SENL-SN----H----P----------E------------------------------------------------------…
2276356	--------------------------------------------------------------------------------------M---------------------------------I--------------------------------------------------------P-T---R-T----------------------------------------------------------------------------PG-FDQART-----------------------FLDSQIH-----R---I----L-ESSDNHT----T----G----------A------------------------------------------------------…
4459744	--------------------------------------------------------------------------------------M--------------------------S------I--------------------------------------------------------L-Q---K-V----------------------------------------------------------------------------KGLLADSKS-----------------------ALGSRIH-----L---L----L-ETTTELT----T----Q----------T------------------------------------------------------…
4461085	--------------------------------------------------------------------------------------M--------------------------K------T--------------------------------------------------------V-S---S-I-L---------------------------N----------SI----------------------------------DRLIQEAFS-----------------------R-GTEVE-----N---Q----T-V---TPT----N----H----------G------------------------------------------------------…
4459742	--------------------------------------------------------------------------------------M--------------------------LGNLLMIT--------------------------------------------------------D-F---S-F-L---------------------------L----------LE----------------------------------EGLLLESLS-----------------------K-EVEKS-----E---S----R-L---NVQ----T----Q----------K------------------------------------------------------…
565792	---------------------------------------------------------------------------------------------------------------------------------------------------------------------------------------------------------------------------------------------------------------------------------------------------------------------------------------------------------------------------------------------------------------…
558831	--------------------------------------------------------------------------------------M--------------------------R------------------------------------------------------------------------------------------------------------------------------------------------------------------------------------------K-----R---Y----C-TENNVLT----T----Q----------T------------------------------------------------------…
8512	--------------------------------------------------------------------------------------M--------------------------E------T--------------------------------------------------------V-T---E-I-L---------------------------A----------SI----------------------------------SHLIQEVEN-----------------------I-ERQKT-----G---T----V-E---TTK----P----A----------R------------------------------------------------------…
4430354	--------------------------------------------------------------------------------------M--------------------------S------I--------------------------------------------------------L-Q---K-V----------------------------------------------------------------------------KGLLADSKS-----------------------ALGSRIH-----L---L----L-ETTTELT----T----Q----------T------------------------------------------------------…
4438570	--------------------------------------------------------------------------------------M--------------------------S------I--------------------------------------------------------L-Q---K-V----------------------------------------------------------------------------KGLLADSKS-----------------------ALGSRIH-----L---L----L-ETTTELT----T----Q----------T------------------------------------------------------…
1421097	--------------------------------------------------------------------------------------M---------------------------------I--------------------------------------------------------P-T---R-T----------------------------------------------------------------------------PG-FDKART-----------------------FLDSQIH-----R---N----L-ESSNNLT----T----G----------A------------------------------------------------------…
4509069	--------------------------------------------------------------------------------------M--------------------------G------I--------------------------------------------------------L-D---R-V----------------------------------------------------------------------------RKLWNPELT-----------------------ILDRKVR-----Q---L----L-ETTTTPT----I----Q----------A------------------------------------------------------…
4455735	--------------------------------------------------------------------------------------M--------------------------R------I--------------------------------------------------------P-D---W-F----------------------------------------------------------------------------SR-FGNAQT-----------------------FLDKQIH-----R---I----L-SENL-SN----H----P----------E------------------------------------------------------…
560978	--------------------------------------------------------------------------------------M--------------------------L------T--------------------------------------------------------R-F---P-L-L---------------------------H----------SS----------------------------------R-------L-----------------------S-----------V---L----V-E---------------------------------------------------------------------------------…
4434651	--------------------------------------------------------------------------------------M--------------------------L------S--------------------------------------------------------L-A---G-S-N---------------------------H----------PF----------------------------------V-------E-----------------------A-----------V---N----M-A---------------------------------------------------------------------------------…
4455733	--------------------------------------------------------------------------------------M--------------------------L------S--------------------------------------------------------L-A---G-S-N---------------------------H----------PF----------------------------------V-------E-----------------------A-----------V---N----M-A---------------------------------------------------------------------------------…
349975	--------------------------------------------------------------------------------------M--------------------------L------I--------------------------------------------------------R-F---P-I-L---------------------------H----------SS----------------------------------N-------L-----------------------R-----------L---L----V-E---------------------------------------------------------------------------------…
1424881	--------------------------------------------------------------------------------------M--------------------------F------Q--------------------------------------------------------P-P---R-I-L---------------------------Q----------PV----------------------------------P-------T-----------------------R-----------P---L----V-E---------------------------------------------------------------------------------…
4540055	-----------------------------------------------------------------------------------------------------------------------------------------------------------------------------------M---R-I-L---------------------------Q----------PS----------------------------------P-------A-----------------------L-----------L---L----T-E---------------------------------------------------------------------------------…
389178	-----------------------------------------------------------------------------------------------------------------------------------------------------------------------------------M---R-I-L---------------------------Q----------PL----------------------------------S-------A-----------------------L-----------L---L----T-E---------------------------------------------------------------------------------…
1424279	--------------------------------------------------------------------------------------M--------------------------L------H--------------------------------------------------------T-W---P-I-F---------------------------T----------AQ----------------------------------S-------A-----------------------S-----------R---L----V-E---------------------------------------------------------------------------------…
366728	--------------------------------------------------------------------------------------M--------------------------F------S--------------------------------------------------------T-P---R-I-L---------------------------QS---------PE----------------------------------R-------A-----------------------N-----------F---E----S-L---------------------------------------------------------------------------------…
4438660	--------------------------------------------------------------------------------------M--------------------------F------A--------------------------------------------------------A-P---R-I-L---------------------------Q----------PF----------------------------------C-------SD----------------------L-----------V---L----V-E---------------------------------------------------------------------------------…
396549	-----------------------------------------------------------------------------------------------------------------------------------------------------------------------------------M---R-I-L---------------------------Q----------PS----------------------------------P-------A-----------------------L-----------L---L----T-E---------------------------------------------------------------------------------…
1445581	-----------------------------------------MEVL----------------------------------------PM--------------------------F------H--------------------------------------------------------L-P---R-I-L---------------------------Q----------PL----------------------------------P-------S-----------------------G-----------P---V----V-L---------------------------------------------------------------------------------…
560510	--------------------------------------------------------------------------------------M--------------------------R------W--------------------------------------------------------T-P---R-I-L---------------------------Q----------PS----------------------------------I-------QTE---------------------E-----------F---S----S-LS--------------------------------------------------------------------------------…
4428635	--------------------------------------------------------------------------------------M--------------------------K------A--------------------------------------------------------P-K---R-I-L---------------------------Q----------PT----------------------------------T-------S-----------------------F-----------R---M----V-E---------------------------------------------------------------------------------…
4430351	--------------------------------------------------------------------------------------M--------------------------F------A--------------------------------------------------------Q-L---R-I-L---------------------------Q----------PL----------------------------------P-------A-----------------------Q-----------S---L----V-E---------------------------------------------------------------------------------…
82294	-----------------------------------------------------------------------------------------------------------------------------------------------------------------------------------M---R-I-L---------------------------Q----------PS----------------------------------P-------A-----------------------L-----------L---L----T-E---------------------------------------------------------------------------------…
373414	-----------------------------------------------------------------------------------------------------------------------------------------------------------------------------------M---R-I-L---------------------------Q----------PS----------------------------------P-------A-----------------------L-----------L---L----T-E---------------------------------------------------------------------------------…
4101138	--------------------------------------------------------------------------------------M--------------------------L------H--------------------------------------------------------N-F---P-V-F---------------------------T----------PY----------------------------------P-------L-----------------------E-----------Q---V----V-E---------------------------------------------------------------------------------…
4461106	--------------------------------------------------------------------------------------M--------------------------K------M--------------------------------------------------------L-P---R-I-L---------------------------Q----------PV----------------------------------T-------A-----------------------W-----------R---L----V-E---------------------------------------------------------------------------------…
4632091	-----------------------------------------MDCL------------------LIL-FEK--KESLCSTSQGTEYSM--------------------------F------A--------------------------------------------------------Q-S---K-I-L---------------------------Q----------PS----------------------------------Y-------Q-----------------------D-----------F---L----A-E---------------------------------------------------------------------------------…
4459751	--------------------------------------------------------------------------------------M--------------------------K------A--------------------------------------------------------P-K---R-I-L---------------------------Q----------PV----------------------------------T-------V-----------------------E-----------R---L----V-E---------------------------------------------------------------------------------…
4461105	--------------------------------------------------------------------------------------M--------------------------K------A--------------------------------------------------------P-K---R-I-L---------------------------Q----------PT----------------------------------T-------S-----------------------F-----------R---M----V-E---------------------------------------------------------------------------------…
253936	-----------------------------------------------------------------------------------------------------------------------------------------------------------------------------------M---R-I-L---------------------------Q----------PS----------------------------------P-------A-----------------------L-----------L---L----T-E---------------------------------------------------------------------------------…
361090	--------------------------------------------------------------------------------------M--------------------------F------S--------------------------------------------------------T-P---R-I-L---------------------------QS---------PE----------------------------------R-------A-----------------------N-----------F---E----S-L---------------------------------------------------------------------------------…
1435376	-----------------------------------------MDCL------------------LIL-FEK--KESLCSTSQGTEYSM--------------------------F------A--------------------------------------------------------Q-S---R-I-L---------------------------Q----------PS----------------------------------Y-------Q-----------------------D-----------F---L----V-E---------------------------------------------------------------------------------…
1430331	-----------------------------------------MEIL----------------------------------------PM--------------------------F------H--------------------------------------------------------L-P---R-I-L---------------------------Q----------PL----------------------------------P-------S-----------------------G-----------S---V----V-L---------------------------------------------------------------------------------…
1418979	--------------------------------------------------------------------------------------M--------------------------F------A--------------------------------------------------------L-P---R-I-L---------------------------Q----------PL----------------------------------P-------A-----------------------L-----------P---L----V-E---------------------------------------------------------------------------------…
1425370	--------------------------------------------------------------------------------------M--------------------------F------A--------------------------------------------------------Q-S---K-I-L---------------------------Q----------PS----------------------------------Y-------Q-----------------------D-----------F---L----V-E---------------------------------------------------------------------------------…
origOb_1369	--------------------------------------------------------------------------------------M--------------------------F------A--------------------------------------------------------Q-S---K-I-L---------------------------Q----------PS----------------------------------Y-------Q-----------------------D-----------F---L----V-E---------------------------------------------------------------------------------…
4509780	-----------------------------------------------------------------------------------------------------------------------------------------------------------------------------------M---R-I-L---------------------------Q----------PS----------------------------------P-------A-----------------------L-----------L---L----T-E---------------------------------------------------------------------------------…
4508851	-----------------------------------------------------------------------------------------------------------------------------------------------------------------------------------M---R-I-L---------------------------Q----------PS----------------------------------P-------A-----------------------L-----------L---L----T-E---------------------------------------------------------------------------------…
4710726	-----------------------------------------------------------------------------------------------------------------------------------------------------------------------------------M---R-I-L---------------------------Q----------PS----------------------------------P-------A-----------------------L-----------L---L----T-E---------------------------------------------------------------------------------…
4434648	--------------------------------------------------------------------------------------M--------------------------K------A--------------------------------------------------------P-K---R-I-L---------------------------Q----------PT----------------------------------T-------A-----------------------F-----------R---M----V-E---------------------------------------------------------------------------------…
4459752	--------------------------------------------------------------------------------------M--------------------------K------A--------------------------------------------------------P-K---R-I-L---------------------------Q----------PT----------------------------------T-------S-----------------------F-----------R---M----V-E---------------------------------------------------------------------------------…
1445669	--------------------------------------------------------------------------------------M--------------------------F------Q--------------------------------------------------------P-P---R-I-L---------------------------Q----------PV----------------------------------P-------T-----------------------R-----------P---L----V-E---------------------------------------------------------------------------------…
4563406	-----------------------------------------------------------------------------------------------------------------------------------------------------------------------------------M---R-I-L---------------------------Q----------PS----------------------------------S-------A-----------------------L-----------L---L----T-E---------------------------------------------------------------------------------…
4572441	-----------------------------------------------------------------------------------------------------------------------------------------------------------------------------------M---R-I-L---------------------------Q----------PS----------------------------------P-------A-----------------------L-----------L---L----T-E---------------------------------------------------------------------------------…
387031	--------------------------------------------------------------------------------------M--------------------------F------S--------------------------------------------------------T-P---R-I-L---------------------------QS---------PE----------------------------------R-------A-----------------------N-----------F---E----S-L---------------------------------------------------------------------------------…
405261	--------------------------------------------------------------------------------------M--------------------------F------S--------------------------------------------------------S-P---R-I-L---------------------------QC---------PE----------------------------------Y-------E-----------------------N-----------F---R----S-L---------------------------------------------------------------------------------…
81360	-----------------------------------------------------------------------------------------------------------------------------------------------------------------------------------M---R-I-L---------------------------Q----------PS----------------------------------P-------A-----------------------L-----------L---L----T-E---------------------------------------------------------------------------------…
4508850	--------------------------------------------------------------------------------------M--------------------------F------A--------------------------------------------------------Q-L---R-I-L---------------------------Q----------PL----------------------------------P-------A-----------------------Q-----------S---L----V-E---------------------------------------------------------------------------------…
528052	--------------------------------------------------------------------------------------M--------------------------L------H--------------------------------------------------------T-W---P-I-F---------------------------T----------AQ----------------------------------S-------A-----------------------S-----------R---L----V-E---------------------------------------------------------------------------------…
origOb_1351	--------------------------------------------------------------------------------------M-------------------------FL------A--------------------------------------------------------A-P---R-I-L---------------------------Q----------PP----------------------------------L-------T-----------------------A-----------D---L----V-E---------------------------------------------------------------------------------…
237719	-----------------------------------------------------------------------------------------------------------------------------------------------------------------------------------M---R-I-L---------------------------Q----------PS----------------------------------P-------A-----------------------L-----------L---L----T-E---------------------------------------------------------------------------------…
4506899	--------------------------------------------------------------------------------------M--------------------------K------A--------------------------------------------------------P-K---R-I-L---------------------------Q----------PS----------------------------------T-------P-----------------------F-----------R---M----V-E---------------------------------------------------------------------------------…
380308	--------------------------------------------------------------------------------------M--------------------------F------S--------------------------------------------------------T-P---R-I-L---------------------------QS---------PE----------------------------------R-------A-----------------------N-----------F---E----S-L---------------------------------------------------------------------------------…
2342958	-----------------------------------------MLPIPTSEISLSVVKRGAMVCLFPLCFRSTGQGGFLLVSPYRNESM--------------------------F------Q--------------------------------------------------------P-P---R-I-L---------------------------Q----------PV----------------------------------P-------T-----------------------R-----------P---L----V-E---------------------------------------------------------------------------------…
1424665	--------------------------------------------------------------------------------------M--------------------------F------A--------------------------------------------------------Q-S---R-I-L---------------------------Q----------PS----------------------------------Y-------Q-----------------------D-----------F---L----V-E---------------------------------------------------------------------------------…
4509486	--------------------------------------------------------------------------------------M--------------------------F------H--------------------------------------------------------T-C---P-I-L---------------------------H----------PL----------------------------------V-------A-----------------------R-----------P---L----V-E---------------------------------------------------------------------------------…
2365771	--------------------------------------------------------------------------------------MVCLFVLYSCNGVKNLLLISYTEVLMLL------A--------------------------------------------------------A-P---R-I-L---------------------------Q----------PP----------------------------------P-------S-----------------------V-----------G---L----I-E---------------------------------------------------------------------------------…
4459756	--------------------------------------------------------------------------------------M--------------------------F------A--------------------------------------------------------Q-L---R-I-L---------------------------Q----------PL----------------------------------P-------A-----------------------Q-----------S---L----V-E---------------------------------------------------------------------------------…
4572442	--------------------------------------------------------------------------------------M--------------------------F------A--------------------------------------------------------Q-S---K-I-L---------------------------Q----------PS----------------------------------Y-------Q-----------------------D-----------F---L----V-E---------------------------------------------------------------------------------…
1441782	-----------------------------------------------------------------------------------------------------------------------------------------------------------------------------------M---R-I-L---------------------------Q----------PS----------------------------------P-------A-----------------------L-----------L---L----T-E---------------------------------------------------------------------------------…
4564287	-----------------------------------------------------------------------------------------------------------------------------------------------------------------------------------M---R-I-L---------------------------Q----------PS----------------------------------P-------A-----------------------L-----------L---L----T-E---------------------------------------------------------------------------------…
4631595	-----------------------------------------------------------------------------------------------------------------------------------------------------------------------------------M---R-I-L---------------------------Q----------PS----------------------------------P-------A-----------------------L-----------L---L----T-E---------------------------------------------------------------------------------…
243628	--------------------------------------------------------------------------------------M--------------------------F------A--------------------------------------------------------Q-S---R-I-L---------------------------Q----------PS----------------------------------Y-------Q-----------------------D-----------F---L----V-E---------------------------------------------------------------------------------…
1445516	--------------------------------------------------------------------------------------M--------------------------T------P--------------------------------------------------------H-P---R-L-L---------------------------Q----------PL----------------------------------SE------T-----------------------K-----------F---L----V-E---------------------------------------------------------------------------------…
373930	--------------------------------------------------------------------------------------M--------------------------F------S--------------------------------------------------------T-P---R-I-L---------------------------QS---------PE----------------------------------R-------A-----------------------N-----------F---E----S-L---------------------------------------------------------------------------------…
560105	---------------------------------------------------------------------------------------------------------------------------------------------------------------------------------M-L-----I-L---------------------------D----------NE----------------------------------TE-NQKQL------------------------------S--------------A-R----DRSPLVR----L----------D------------------------------------------------------…
86059	-------------------------------------------------------------------------------------------------------------------------------------------------------------------------------------------------------------------------------------------------------------------------MTKTVL--------------------------DNIR-----D---L----M-V----EIDPSIS----F----------E------------------------------------------------------…
4461073	-------------------------------------------------------------------------------------------------------------------------------------------------------------------------------------------------------------------------------------------------------------------------M-PNIL--------------------------ENIS-----N---L----I-E----EVL-SIS----E----------D------------------------------------------------------…
4441499	-------------------------------------------------------------------------------------------------------------------------------------------------------------------------------------------------------------------------------------------------------------------------M-PNIL--------------------------ENIS-----N---L----I-E----EVL-SIS----E----------D------------------------------------------------------…
86481	---------------------------------------------------------------------------------------------------------------------------------------------------------------------------------M-I---T-F-ALFRRR----------------------R----------SI----------------------------------TE-MSKTIL--------------------------ENVQ-----D---L----M-K----ETW-PHS----E----------E------------------------------------------------------…
4456646	---------------------------------------------------------------------------------------------------------------------------------------------------------------------------------M-F---S-F-L---------------------------H----------PI----------------------------------NE-NTTKLQ--------------------------PMVS-----R---S----------------------------------------------------------------------------------------…
4536996	---------------------------------------------------------------------------------------------------------------------------------------------------------------------------------------------------------------------------------------------------------------------------------------------MA---RNK-------V---------------------------TSNVLLA----------------------------------------------------------------…
4530691	---------------------------------------------------------------------------------------------------------------------------------------------------------------------------------------------------------------------------------------------------------------------------------------------MA---RNK-------V---------------------------TSNVLLA----------------------------------------------------------------…
1864071	---------------------------------------------------------------------------------------------------------------------------------------------------------------------------------------------------------------------------------------------------------------------------------------------MRNSRRSP-------I---------------------------IRSESLA----------------------------------------------------------------…
526604	-------------------------------------------------------------------------------------------------------------------------------------------------------------------------------------------------------------------------------------------------------------------------------------------------------------------------------------------------------MI------------------------------------------------------…
51480	-------------------------------------------------------------------------------------------------------------------------------------------------------------------------------------------------------------------------------------------------------------------------------------------------------------------------------------------------------MT------------------------------------------------------…
360379	------------------------------------------------------------------------------------------------------------------------------------------------------------------------------------------------------------------------------------------------------------------------------------MEEWEAIVRMQLSGLIPSDLPKKPK---------------------------VLKEVQAS---------------------------------------------------------------…
799215	------------------------------------------------------------------------------------------------------------------------------------------------------------------------------------------------------------------------------------------------------------------------------------MEEWEAIVRMQLSGLIPSDLPKKPK---------------------------VLKEVQAS---------------------------------------------------------------…
420025	------------------------------------------------------------------------------------------------------------------------------------------------------------------------------------------------------------------------------------------------------------------------------------MPYYLLTTEILIS--KPTKIPDHLRP--------------------------ALDTIRNSKRFGDQAHV------------------------------------------------------…
1828530	------------------------------------------------------------------------------------------------------------------------------------------------------------------------------------------------------------------------------------------------------------------------------------MEEWEAIIRMQLDGLIPSDFPKRPK---------------------------VLKEVQAS---------------------------------------------------------------…
405530	---------------------------------------------------------------------------------------------------------------------------------------------------------------------------------------------------------------------------------------------------------------------------------------------------------------------------------------------------------------------------------------------------------------…
1782052	---------------------------------------------------------------------------------------------------------------------------------------------------------------------------------------------------------------------------------------------------------------------------------------------------------------------------------------------------------------------------------------------------------------…
1823589	---------------------------------------------------------------------------------------------------------------------------------------------------------------------------------------------------------------------------------------------------------------------------------------------------------------------------------------------------------------------------------------------------------------…
1790702	---------------------------------------------------------------------------------------------------------------------------------------------------------------------------------------------------------------------------------------------------------------------------------------------------------------------------------------------------------------------------------------------------------------…
799233	---------------------------------------------------------------------------------------------------------------------------------------------------------------------------------------------------------------------------------------------------------------------------------------------------------------------------------------------------------------------------------------------------------------…
1793120	---------------------------------------------------------------------------------------------------------------------------------------------------------------------------------------------------------------------------------------------------------------------------------------------------------------------------------------------------------------------------------------------------------------…
1814770	---------------------------------------------------------------------------------------------------------------------------------------------------------------------------------------------------------------------------------------------------------------------------------------------------------------------------------------------------------------------------------------------------------------…
1274741	---------------------------------------------------------------------------------------------------------------------------------------------------------------------------------------------------------------------------------------------------------------------------------------------------------------------------------------------------------------------------------------------------------------…
1469787	---------------------------------------------------------------------------------------------------------------------------------------------------------------------------------------------------------------------------------------------------------------------------------------------MDSKGH-------------------------------------AVTRPLG-----EKGSE------------------------------------------------------…
1469353	---------------------------------------------------------------------------------------------------------------------------------------------------------------------------------------------------------------------------------------------------------------------------------------------MNSLSA-------------------------------------TLRKLTA-----STTRD------------------------------------------------------…
419714	---------------------------------------------------------------------------------------------------------------------------------------------------------------------------------------------------------------------------------------------------------------------------------------------MRISPYGLSIEKVRGCAPVVNLDALVYLLPKGFSNVRTPLIDRVVLSILA-----DQNRV------------------------------------------------------…
1785191	---------------------------------------------------------------------------------------------------------------------------------------------------------------------------------------------------------------------------------------------------------------------------------------------MRISPYSLSIEKVRGCAPVVNRDALVFLLQKGFGDVRTPLIDRVAKSILA-----NQNRV------------------------------------------------------…
1520025	---------------------------------------------------------------------------------------------------------------------------------------------------------------------------------------------------------------------------------------------------------------------------------------------MNSLSA-------------------------------------TLRKLTA-----STTRE------------------------------------------------------…
origOb_1063	---------------------------------------------------------------------------------------------------------------------------------------------------------------------------------------------------------------------------------------------------------------------------------------------MNSLSA-------------------------------------TLRKLTA-----STTRE------------------------------------------------------…
1838287	---------------------------------------------------------------------------------------------------------------------------------------------------------------------------------------------------------------------------------------------------------------------------------------------MRISPYSLSIGKVRGCAPVVNRDALMYLLPKGFSDVRTPLIDRVALSILS-----NQNQV------------------------------------------------------…
2940384	---------------------------------------------------------------------------------------------------------------------------------------------------------------------------------------------------------------------------------------------------------------------------------------------------------------------------------------------------------------------------------------------------------------…
origOb_951	---------------------------------------------------------------------------------------------------------------------------------------------------------------------------------------------------------------------------------------------------------------------------------------------M-----------------------------------RTPIIDSVVNRIL------QQNRV------------------------------------------------------…
1726657	---------------------------------------------------------------------------------------------------------------------------------------------------------------------------------------------------------------------------------------------------------------------------------------------------------------------------------------------------------------------------------------------------------------…
251045	---------------------------------------------------------------------------------------------------------------------------------------------------------------------------------------------------------------------------------------------------------------------------------------------------------------------------------------------------------------------------------------------------------------…
364095	---------------------------------------------------------------------------------------------------------------------------------------------------------------------------------------------------------------------------------------------------------------------------------------------------------------------------------------------------------------------------------------------------------------…
371514	---------------------------------------------------------------------------------------------------------------------------------------------------------------------------------------------------------------------------------------------------------------------------------------------------------------------------------------------------------------------------------------------------------------…
1488351	-------------------------------------------------------------------------------------------------------------------------------------------------------------------------------------------------------------------------------------------------------------------------------------------------------------------------------------------------------MR------------------------------------------------------…
373978	---------------------------------------------------------------------------------------------------------------------------------------------------------------------------------------------------------------------------------------------------------------------------------------------------------------------------------------------------------------------------------------------------------------…
391575	---------------------------------------------------------------------------------------------------------------------------------------------------------------------------------------------------------------------------------------------------------------------------------------------------------------------------------------------------------------------------------------------------------------…
1441143	-------------------------------------------------------------------------------------------------------------------------------------------------------------------------------------------------------------------------------------------------------------------------------------------------------------------------------------------------------MR------------------------------------------------------…
2022149	---------------------------------------------------------------------------------------------------------------------------------------------------------------------------------------------------------------------------------------------------------------------------------------------------------------------------------------------------------------------------------------------------------------…
2054398	---------------------------------------------------------------------------------------------------------------------------------------------------------------------------------------------------------------------------------------------------------------------------------------------------------------------------------------------------------------------------------------------------------------…
1996004	---------------------------------------------------------------------------------------------------------------------------------------------------------------------------------------------------------------------------------------------------------------------------------------------------------------------------------------------------------------------------------------------------------------…
540438	---------------------------------------------------------------------------------------------------------------------------------------------------------------------------------------------------------------------------------------------------------------------------------------------------------------------------------------------------------------------------------------------------------------…
2040061	---------------------------------------------------------------------------------------------------------------------------------------------------------------------------------------------------------------------------------------------------------------------------------------------------------------------------------------------------------------------------------------------------------------…
2022105	---------------------------------------------------------------------------------------------------------------------------------------------------------------------------------------------------------------------------------------------------------------------------------------------------------------------------------------------------------------------------------------------------------------…
2231561	---------------------------------------------------------------------------------------------------------------------------------------------------------------------------------------------------------------------------------------------------------------------------------------------------------------------------------------------------------------------------------------------------------------…
1993489	---------------------------------------------------------------------------------------------------------------------------------------------------------------------------------------------------------------------------------------------------------------------------------------------------------------------------------------------------------------------------------------------------------------…
2289162	---------------------------------------------------------------------------------------------------------------------------------------------------------------------------------------------------------------------------------------------------------------------------------------------------------------------------------------------------------------------------------------------------------------…
2237119	---------------------------------------------------------------------------------------------------------------------------------------------------------------------------------------------------------------------------------------------------------------------------------------------------------------------------------------------------------------------------------------------------------------…
2055900	---------------------------------------------------------------------------------------------------------------------------------------------------------------------------------------------------------------------------------------------------------------------------------------------------------------------------------------------------------------------------------------------------------------…
2061146	---------------------------------------------------------------------------------------------------------------------------------------------------------------------------------------------------------------------------------------------------------------------------------------------------------------------------------------------------------------------------------------------------------------…
4705834	---------------------------------------------------------------------------------------------------------------------------------------------------------------------------------------------------------------------------------------------------------------------------------------------------------------------------------------------------------------------------------------------------------------…
2047083	---------------------------------------------------------------------------------------------------------------------------------------------------------------------------------------------------------------------------------------------------------------------------------------------------------------------------------------------------------------------------------------------------------------…
526595	---------------------------------------------------------------------------------------------------------------------------------------------------------------------------------------------------------------------------------------------------------------------------------------------------------------------------------------------------------------------------------------------------------------…
2231560	---------------------------------------------------------------------------------------------------------------------------------------------------------------------------------------------------------------------------------------------------------------------------------------------------------------------------------------------------------------------------------------------------------------…
528021	---------------------------------------------------------------------------------------------------------------------------------------------------------------------------------------------------------------------------------------------------------------------------------------------------------------------------------------------------------------------------------------------------------------…
2249327	---------------------------------------------------------------------------------------------------------------------------------------------------------------------------------------------------------------------------------------------------------------------------------------------------------------------------------------------------------------------------------------------------------------…
586944	---------------------------------------------------------------------------------------------------------------------------------------------------------------------------------------------------------------------------------------------------------------------------------------------------------------------------------------------------------------------------------------------------------------…
2059544	---------------------------------------------------------------------------------------------------------------------------------------------------------------------------------------------------------------------------------------------------------------------------------------------------------------------------------------------------------------------------------------------------------------…
1078257	---------------------------------------------------------------------------------------------------------------------------------------------------------------------------------------------------------------------------------------------------------------------------------------------------------------------------------------------------------------------------------------------------------------…
2249324	---------------------------------------------------------------------------------------------------------------------------------------------------------------------------------------------------------------------------------------------------------------------------------------------------------------------------------------------------------------------------------------------------------------…
1027753	---------------------------------------------------------------------------------------------------------------------------------------------------------------------------------------------------------------------------------------------------------------------------------------------------------------------------------------------------------------------------------------------------------------…
2113260	---------------------------------------------------------------------------------------------------------------------------------------------------------------------------------------------------------------------------------------------------------------------------------------------------------------------------------------------------------------------------------------------------------------…
586516	---------------------------------------------------------------------------------------------------------------------------------------------------------------------------------------------------------------------------------------------------------------------------------------------------------------------------------------------------------------------------------------------------------------…
559510	---------------------------------------------------------------------------------------------------------------------------------------------------------------------------------------------------------------------------------------------------------------------------------------------------------------------------------------------------------------------------------------------------------------…
4452902	---------------------------------------------------------------------------------------------------------------------------------------------------------------------------------------------------------------------------------------------------------------------------------------------------------------------------------------------------------------------------------------------------------------…
1735714	---------------------------------------------------------------------------------------------------------------------------------------------------------------------------------------------------------------------------------------------------------------------------------------------------------------------------------------------------------------------------------------------------------------…
4513355	---------------------------------------------------------------------------------------------------------------------------------------------------------------------------------------------------------------------------------------------------------------------------------------------------------------------------------------------------------------------------------------------------------------…
1993505	---------------------------------------------------------------------------------------------------------------------------------------------------------------------------------------------------------------------------------------------------------------------------------------------------------------------------------------------------------------------------------------------------------------…
1756719	---------------------------------------------------------------------------------------------------------------------------------------------------------------------------------------------------------------------------------------------------------------------------------------------------------------------------------------------------------------------------------------------------------------…
1724222	---------------------------------------------------------------------------------------------------------------------------------------------------------------------------------------------------------------------------------------------------------------------------------------------------------------------------------------------------------------------------------------------------------------…
3653510	---------------------------------------------------------------------------------------------------------------------------------------------------------------------------------------------------------------------------------------------------------------------------------------------------------------------------------------------------------------------------------------------------------------…
4451190	---------------------------------------------------------------------------------------------------------------------------------------------------------------------------------------------------------------------------------------------------------------------------------------------------------------------------------------------------------------------------------------------------------------…
4460999	---------------------------------------------------------------------------------------------------------------------------------------------------------------------------------------------------------------------------------------------------------------------------------------------------------------------------------------------------------------------------------------------------------------…
4438600	---------------------------------------------------------------------------------------------------------------------------------------------------------------------------------------------------------------------------------------------------------------------------------------------------------------------------------------------------------------------------------------------------------------…
4597591	---------------------------------------------------------------------------------------------------------------------------------------------------------------------------------------------------------------------------------------------------------------------------------------------------------------------------------------------------------------------------------------------------------------…
565768	---------------------------------------------------------------------------------------------------------------------------------------------------------------------------------------------------------------------------------------------------------------------------------------------------------------------------------------------------------------------------------------------------------------…
4441381	---------------------------------------------------------------------------------------------------------------------------------------------------------------------------------------------------------------------------------------------------------------------------------------------------------------------------------------------------------------------------------------------------------------…
86952	---------------------------------------------------------------------------------------------------------------------------------------------------------------------------------------------------------------------------------------------------------------------------------------------------------------------------------------------------------------------------------------------------------------…
4459685	---------------------------------------------------------------------------------------------------------------------------------------------------------------------------------------------------------------------------------------------------------------------------------------------------------------------------------------------------------------------------------------------------------------…
86948	---------------------------------------------------------------------------------------------------------------------------------------------------------------------------------------------------------------------------------------------------------------------------------------------------------------------------------------------------------------------------------------------------------------…
557691	---------------------------------------------------------------------------------------------------------------------------------------------------------------------------------------------------------------------------------------------------------------------------------------------------------------------------------------------------------------------------------------------------------------…
4597578	---------------------------------------------------------------------------------------------------------------------------------------------------------------------------------------------------------------------------------------------------------------------------------------------------------------------------------------------------------------------------------------------------------------…
4509457	---------------------------------------------------------------------------------------------------------------------------------------------------------------------------------------------------------------------------------------------------------------------------------------------------------------------------------------------------------------------------------------------------------------…
4597804	---------------------------------------------------------------------------------------------------------------------------------------------------------------------------------------------------------------------------------------------------------------------------------------------------------------------------------------------------------------------------------------------------------------…
560067	---------------------------------------------------------------------------------------------------------------------------------------------------------------------------------------------------------------------------------------------------------------------------------------------------------------------------------------------------------------------------------------------------------------…
86727	---------------------------------------------------------------------------------------------------------------------------------------------------------------------------------------------------------------------------------------------------------------------------------------------------------------------------------------------------------------------------------------------------------------…
4449056	---------------------------------------------------------------------------------------------------------------------------------------------------------------------------------------------------------------------------------------------------------------------------------------------------------------------------------------------------------------------------------------------------------------…
16241	---------------------------------------------------------------------------------------------------------------------------------------------------------------------------------------------------------------------------------------------------------------------------------------------------------------------------------------------------------------------------------------------------------------…
4438598	---------------------------------------------------------------------------------------------------------------------------------------------------------------------------------------------------------------------------------------------------------------------------------------------------------------------------------------------------------------------------------------------------------------…
563795	---------------------------------------------------------------------------------------------------------------------------------------------------------------------------------------------------------------------------------------------------------------------------------------------------------------------------------------------------------------------------------------------------------------…
15978	---------------------------------------------------------------------------------------------------------------------------------------------------------------------------------------------------------------------------------------------------------------------------------------------------------------------------------------------------------------------------------------------------------------…
4598284	---------------------------------------------------------------------------------------------------------------------------------------------------------------------------------------------------------------------------------------------------------------------------------------------------------------------------------------------------------------------------------------------------------------…
16881	---------------------------------------------------------------------------------------------------------------------------------------------------------------------------------------------------------------------------------------------------------------------------------------------------------------------------------------------------------------------------------------------------------------…
18335	---------------------------------------------------------------------------------------------------------------------------------------------------------------------------------------------------------------------------------------------------------------------------------------------------------------------------------------------------------------------------------------------------------------…
4597802	---------------------------------------------------------------------------------------------------------------------------------------------------------------------------------------------------------------------------------------------------------------------------------------------------------------------------------------------------------------------------------------------------------------…
4100971	---------------------------------------------------------------------------------------------------------------------------------------------------------------------------------------------------------------------------------------------------------------------------------------------------------------------------------------------------------------------------------------------------------------…
16649	---------------------------------------------------------------------------------------------------------------------------------------------------------------------------------------------------------------------------------------------------------------------------------------------------------------------------------------------------------------------------------------------------------------…
4451188	---------------------------------------------------------------------------------------------------------------------------------------------------------------------------------------------------------------------------------------------------------------------------------------------------------------------------------------------------------------------------------------------------------------…
2363796	---------------------------------------------------------------------------------------------------------------------------------------------------------------------------------------------------------------------------------------------------------------------------------------------------------------------------------------------------------------------------------------------------------------…
167763	---------------------------------------------------------------------------------------------------------------------------------------------------------------------------------------------------------------------------------------------------------------------------------------------------------------------------------------------------------------------------------------------------------------…
4449052	---------------------------------------------------------------------------------------------------------------------------------------------------------------------------------------------------------------------------------------------------------------------------------------------------------------------------------------------------------------------------------------------------------------…
86390	---------------------------------------------------------------------------------------------------------------------------------------------------------------------------------------------------------------------------------------------------------------------------------------------------------------------------------------------------------------------------------------------------------------…
4507168	---------------------------------------------------------------------------------------------------------------------------------------------------------------------------------------------------------------------------------------------------------------------------------------------------------------------------------------------------------------------------------------------------------------…
4441383	---------------------------------------------------------------------------------------------------------------------------------------------------------------------------------------------------------------------------------------------------------------------------------------------------------------------------------------------------------------------------------------------------------------…
4441399	---------------------------------------------------------------------------------------------------------------------------------------------------------------------------------------------------------------------------------------------------------------------------------------------------------------------------------------------------------------------------------------------------------------…
4438597	---------------------------------------------------------------------------------------------------------------------------------------------------------------------------------------------------------------------------------------------------------------------------------------------------------------------------------------------------------------------------------------------------------------…
560058	-------------------------------------------------------------------------------------------------------------------------------------------------------------------------------------------------------------------------------------------------------------------------------------------------------------------------------------------------------------------------------------------------------MGTHRPRS…
4459691	---------------------------------------------------------------------------------------------------------------------------------------------------------------------------------------------------------------------------------------------------------------------------------------------------------------------------------------------------------------------------------------------------------------…
4430291	---------------------------------------------------------------------------------------------------------------------------------------------------------------------------------------------------------------------------------------------------------------------------------------------------------------------------------------------------------------------------------------------------------------…
567110	-------------------------------------------------------------------------------------------------------------------------------------------------------------------------------------------------------------------------------------------------------------------------------------------------------------------------------------------------------------------------------------------------------MGTHRPRS…
544884	---------------------------------------------------------------------------------------------------------------------------------------------------------------------------------------------------------------------------------------------------------------------------------------------------------------------------------------------------------------------------------------------------------------…
1322682	---------------------------------------------------------------------------------------------------------------------------------------------------------------------------------------------------------------------------------------------------------------------------------------------------------------------------------------------------------------------------------------------------------------…
1319460	---------------------------------------------------------------------------------------------------------------------------------------------------------------------------------------------------------------------------------------------------------------------------------------------------------------------------------------------------------------------------------------------------------------…
1544616	---------------------------------------------------------------------------------------------------------------------------------------------------------------------------------------------------------------------------------------------------------------------------------------------------------------------------------------------------------------------------------------------------------------…
2178920	---------------------------------------------------------------------------------------------------------------------------------------------------------------------------------------------------------------------------------------------------------------------------------------------------------------------------------------------------------------------------------------------------------------…
422417	---------------------------------------------------------------------------------------------------------------------------------------------------------------------------------------------------------------------------------------------------------------------------------------------------------------------------------------------------------------------------------------------------------------…
367129	---------------------------------------------------------------------------------------------------------------------------------------------------------------------------------------------------------------------------------------------------------------------------------------------------------------------------------------------------------------------------------------------------------------…
2115564	---------------------------------------------------------------------------------------------------------------------------------------------------------------------------------------------------------------------------------------------------------------------------------------------------------------------------------------------------------------------------------------------------------------…
425178	---------------------------------------------------------------------------------------------------------------------------------------------------------------------------------------------------------------------------------------------------------------------------------------------------------------------------------------------------------------------------------------------------------------…
366451	---------------------------------------------------------------------------------------------------------------------------------------------------------------------------------------------------------------------------------------------------------------------------------------------------------------------------------------------------------------------------------------------------------------…
402440	---------------------------------------------------------------------------------------------------------------------------------------------------------------------------------------------------------------------------------------------------------------------------------------------------------------------------------------------------------------------------------------------------------------…
2142990	---------------------------------------------------------------------------------------------------------------------------------------------------------------------------------------------------------------------------------------------------------------------------------------------------------------------------------------------------------------------------------------------------------------…
394457	---------------------------------------------------------------------------------------------------------------------------------------------------------------------------------------------------------------------------------------------------------------------------------------------------------------------------------------------------------------------------------------------------------------…
323632	---------------------------------------------------------------------------------------------------------------------------------------------------------------------------------------------------------------------------------------------------------------------------------------------------------------------------------------------------------------------------------------------------------------…
360735	---------------------------------------------------------------------------------------------------------------------------------------------------------------------------------------------------------------------------------------------------------------------------------------------------------------------------------------------------------------------------------------------------------------…
392131	---------------------------------------------------------------------------------------------------------------------------------------------------------------------------------------------------------------------------------------------------------------------------------------------------------------------------------------------------------------------------------------------------------------…
361662	---------------------------------------------------------------------------------------------------------------------------------------------------------------------------------------------------------------------------------------------------------------------------------------------------------------------------------------------------------------------------------------------------------------…
373963	---------------------------------------------------------------------------------------------------------------------------------------------------------------------------------------------------------------------------------------------------------------------------------------------------------------------------------------------------------------------------------------------------------------…
324695	---------------------------------------------------------------------------------------------------------------------------------------------------------------------------------------------------------------------------------------------------------------------------------------------------------------------------------------------------------------------------------------------------------------…
386869	---------------------------------------------------------------------------------------------------------------------------------------------------------------------------------------------------------------------------------------------------------------------------------------------------------------------------------------------------------------------------------------------------------------…
387108	---------------------------------------------------------------------------------------------------------------------------------------------------------------------------------------------------------------------------------------------------------------------------------------------------------------------------------------------------------------------------------------------------------------…
2334001	---------------------------------------------------------------------------------------------------------------------------------------------------------------------------------------------------------------------------------------------------------------------------------------------------------------------------------------------------------------------------------------------------------------…
382875	---------------------------------------------------------------------------------------------------------------------------------------------------------------------------------------------------------------------------------------------------------------------------------------------------------------------------------------------------------------------------------------------------------------…
423976	---------------------------------------------------------------------------------------------------------------------------------------------------------------------------------------------------------------------------------------------------------------------------------------------------------------------------------------------------------------------------------------------------------------…
378310	---------------------------------------------------------------------------------------------------------------------------------------------------------------------------------------------------------------------------------------------------------------------------------------------------------------------------------------------------------------------------------------------------------------…
384596	---------------------------------------------------------------------------------------------------------------------------------------------------------------------------------------------------------------------------------------------------------------------------------------------------------------------------------------------------------------------------------------------------------------…
361322	---------------------------------------------------------------------------------------------------------------------------------------------------------------------------------------------------------------------------------------------------------------------------------------------------------------------------------------------------------------------------------------------------------------…
383383	---------------------------------------------------------------------------------------------------------------------------------------------------------------------------------------------------------------------------------------------------------------------------------------------------------------------------------------------------------------------------------------------------------------…
2195806	---------------------------------------------------------------------------------------------------------------------------------------------------------------------------------------------------------------------------------------------------------------------------------------------------------------------------------------------------------------------------------------------------------------…
374131	---------------------------------------------------------------------------------------------------------------------------------------------------------------------------------------------------------------------------------------------------------------------------------------------------------------------------------------------------------------------------------------------------------------…
354052	---------------------------------------------------------------------------------------------------------------------------------------------------------------------------------------------------------------------------------------------------------------------------------------------------------------------------------------------------------------------------------------------------------------…
366502	---------------------------------------------------------------------------------------------------------------------------------------------------------------------------------------------------------------------------------------------------------------------------------------------------------------------------------------------------------------------------------------------------------------…
1430319	---------------------------------------------------------------------------------------------------------------------------------------------------------------------------------------------------------------------------------------------------------------------------------------------------------------------------------------------------------------------------------------------------------------…
1446455	---------------------------------------------------------------------------------------------------------------------------------------------------------------------------------------------------------------------------------------------------------------------------------------------------------------------------------------------------------------------------------------------------------------…
557514	---------------------------------------------------------------------------------------------------------------------------------------------------------------------------------------------------------------------------------------------------------------------------------------------------------------------------------------------------------------------------------------------------------------…
4556963	---------------------------------------------------------------------------------------------------------------------------------------------------------------------------------------------------------------------------------------------------------------------------------------------------------------------------------------------------------------------------------------------------------------…
4553988	---------------------------------------------------------------------------------------------------------------------------------------------------------------------------------------------------------------------------------------------------------------------------------------------------------------------------------------------------------------------------------------------------------------…
4501868	---------------------------------------------------------------------------------------------------------------------------------------------------------------------------------------------------------------------------------------------------------------------------------------------------------------------------------------------------------------------------------------------------------------…
4447126	---------------------------------------------------------------------------------------------------------------------------------------------------------------------------------------------------------------------------------------------------------------------------------------------------------------------------------------------------------------------------------------------------------------…
origOb_537	---------------------------------------------------------------------------------------------------------------------------------------------------------------------------------------------------------------------------------------------------------------------------------------------------------------------------------------------------------------------------------------------------------------…
4466243	---------------------------------------------------------------------------------------------------------------------------------------------------------------------------------------------------------------------------------------------------------------------------------------------------------------------------------------------------------------------------------------------------------------…
4501865	---------------------------------------------------------------------------------------------------------------------------------------------------------------------------------------------------------------------------------------------------------------------------------------------------------------------------------------------------------------------------------------------------------------…
4592233	---------------------------------------------------------------------------------------------------------------------------------------------------------------------------------------------------------------------------------------------------------------------------------------------------------------------------------------------------------------------------------------------------------------…
4302728	---------------------------------------------------------------------------------------------------------------------------------------------------------------------------------------------------------------------------------------------------------------------------------------------------------------------------------------------------------------------------------------------------------------…
4555633	---------------------------------------------------------------------------------------------------------------------------------------------------------------------------------------------------------------------------------------------------------------------------------------------------------------------------------------------------------------------------------------------------------------…
397016	---------------------------------------------------------------------------------------------------------------------------------------------------------------------------------------------------------------------------------------------------------------------------------------------------------------------------------------------------------------------------------------------------------------…
391523	---------------------------------------------------------------------------------------------------------------------------------------------------------------------------------------------------------------------------------------------------------------------------------------------------------------------------------------------------------------------------------------------------------------…
67631	---------------------------------------------------------------------------------------------------------------------------------------------------------------------------------------------------------------------------------------------------------------------------------------------------------------------------------------------------------------------------------------------------------------…
62098	---------------------------------------------------------------------------------------------------------------------------------------------------------------------------------------------------------------------------------------------------------------------------------------------------------------------------------------------------------------------------------------------------------------…
140100	---------------------------------------------------------------------------------------------------------------------------------------------------------------------------------------------------------------------------------------------------------------------------------------------------------------------------------------------------------------------------------------------------------------…
2391328	---------------------------------------------------------------------------------------------------------------------------------------------------------------------------------------------------------------------------------------------------------------------------------------------------------------------------------------------------------------------------------------------------------------…
61608	---------------------------------------------------------------------------------------------------------------------------------------------------------------------------------------------------------------------------------------------------------------------------------------------------------------------------------------------------------------------------------------------------------------…
70089	---------------------------------------------------------------------------------------------------------------------------------------------------------------------------------------------------------------------------------------------------------------------------------------------------------------------------------------------------------------------------------------------------------------…
62143	---------------------------------------------------------------------------------------------------------------------------------------------------------------------------------------------------------------------------------------------------------------------------------------------------------------------------------------------------------------------------------------------------------------…
2754654	---------------------------------------------------------------------------------------------------------------------------------------------------------------------------------------------------------------------------------------------------------------------------------------------------------------------------------------------------------------------------------------------------------------…
2400116	---------------------------------------------------------------------------------------------------------------------------------------------------------------------------------------------------------------------------------------------------------------------------------------------------------------------------------------------------------------------------------------------------------------…
64244	---------------------------------------------------------------------------------------------------------------------------------------------------------------------------------------------------------------------------------------------------------------------------------------------------------------------------------------------------------------------------------------------------------------…
2396838	---------------------------------------------------------------------------------------------------------------------------------------------------------------------------------------------------------------------------------------------------------------------------------------------------------------------------------------------------------------------------------------------------------------…
65848	---------------------------------------------------------------------------------------------------------------------------------------------------------------------------------------------------------------------------------------------------------------------------------------------------------------------------------------------------------------------------------------------------------------…
2401723	---------------------------------------------------------------------------------------------------------------------------------------------------------------------------------------------------------------------------------------------------------------------------------------------------------------------------------------------------------------------------------------------------------------…
2360963	---------------------------------------------------------------------------------------------------------------------------------------------------------------------------------------------------------------------------------------------------------------------------------------------------------------------------------------------------------------------------------------------------------------…
2370924	---------------------------------------------------------------------------------------------------------------------------------------------------------------------------------------------------------------------------------------------------------------------------------------------------------------------------------------------------------------------------------------------------------------…
64473	---------------------------------------------------------------------------------------------------------------------------------------------------------------------------------------------------------------------------------------------------------------------------------------------------------------------------------------------------------------------------------------------------------------…
65300	---------------------------------------------------------------------------------------------------------------------------------------------------------------------------------------------------------------------------------------------------------------------------------------------------------------------------------------------------------------------------------------------------------------…
67469	---------------------------------------------------------------------------------------------------------------------------------------------------------------------------------------------------------------------------------------------------------------------------------------------------------------------------------------------------------------------------------------------------------------…
62184	---------------------------------------------------------------------------------------------------------------------------------------------------------------------------------------------------------------------------------------------------------------------------------------------------------------------------------------------------------------------------------------------------------------…
65121	---------------------------------------------------------------------------------------------------------------------------------------------------------------------------------------------------------------------------------------------------------------------------------------------------------------------------------------------------------------------------------------------------------------…
2369840	---------------------------------------------------------------------------------------------------------------------------------------------------------------------------------------------------------------------------------------------------------------------------------------------------------------------------------------------------------------------------------------------------------------…
2223326	---------------------------------------------------------------------------------------------------------------------------------------------------------------------------------------------------------------------------------------------------------------------------------------------------------------------------------------------------------------------------------------------------------------…
1858438	-------------------------------------------------------------------------------------------------------------------------------------------------------------------------------------------------------------------------------------------------------------------------------------------------------------------------------------------------------------------------------------------------------M-------…
4432316	----------------------------------------------------------------------------------------------------------------------------------------------------------------------------------------------------------------------------------------------------------------------------------------------------------------------------------------MSR--I----------S---------S--------------------S------LTKFDNNS-M-------…
4422595	----------------------------------------------------------------------------------------------------------------------------------------------------------------------------------------------------------------------------------------------------------------------------------------------------------------------------------------MSR--I----------S---------S--------------------S------LTKFDNNS-M-------…
538382	----------------------------------------------------------------------------------------------------------------------------------------------------------------------------------------------------------------------------------------------------------------------------------------------------------------------------------------MNL--------------------------------------------K------LLKIKDHQ-Q-------…
164902	--------------------------------------------------------------------------------------------------------------------------------------------------------------------------------------------------------------------------------------------------------------------------------------------------------------------------------------------------------M---------S--------------------K------HVKTQGFF---------…
165238	--------------------------------------------------------------------------------------------------------------------------------------------------------------------------------------------------------------------------------------------------------------------------------------------------------------------------------------------------------M---------S--------------------K------HVKTQGFF---------…
17592	--------------------------------------------------------------------------------------------------------------------------------------------------------------------------------------------------------------------------------------------------------------------------------------------------MRTLVIRLCSWNPKTRFHSVVDNFCLKADLLE------VEE--I-----S----M---------S--------------------K------HVKTQGFF---------…
323560	---------------------------------------------------------------------------------------------------------------------------------------------------------------------------------------------------------------------------------------------------------------------------------------------------------------------------------------------------M----S---------S--------------------S------S-STADPD-A-------…
2173706	---------------------------------------------------------------------------------------------------------------------------------------------------------------------------------------------------------------------------------------------------------------------------------------------------------------------------------------------------M----S---------S--------------------S------S-STADPD-A-------…
2048888	--------------------------------------------------------------------------------------------------------------------------------------------------------------------------------------------------------------------------------------------------------------------------------------------------------------------------------MK------PTT--VVRSQPT----S---------S--------------------S------I-EGGAPD-P-------…
2165069	---------------------------------------------------------------------------------------------------------------------------------------------------------------------------------------------------------------------------------------------------------------------------------------------------------------------------------------------------M----S---------S--------------------S------S-STADPD-A-------…
2405023	--------------------------------------------------------------------------------------------------------------------------------------------------------------------------------------------------------------------------------------------------------------------------------------------------------------------------------MK------VEK--R-----M----S---------S--------------------S------S-STADPD-A-------…
324645	---------------------------------------------------------------------------------------------------------------------------------------------------------------------------------------------------------------------------------------------------------------------------------------------------------------------------------------------------M----S---------S--------------------S------S-STADPD-A-------…
2155305	--------------------------------------------------------------------------------------------------------------------------------------------------------------------------------------------------------------------------------------------------------------------------------------------------------------------------------MK------VEK--R-----M----S---------S--------------------S------S-STADPD-A-------…
402979	---------------------------------------------------------------------------------------------------------------------------------------------------------------------------------------------------------------------------------------------------------------------------------------------------------------------------------------------------M----S---------S--------------------S------S-STADPD-A-------…
52277	---------------------------------------------------------------------------------------------------------------------------------------------------------------------------------------------------------------------------------------------------------------------------------------------------------------------------------------------------M----S---------S--------------------S------S-STADPD-A-------…
2330700	--------------------------------------------------------------------------------------------------------------------------------------------------------------------------------------------------------------------------------------------------------------------------------------------------------------------------------MK------VEK--R-----M----S---------S--------------------S------S-STADPD-A-------…
2078882	---------------------------------------------------------------------------------------------------------------------------------------------------------------------------------------------------------------------------------------------------------------------------------------------------------------------------------------------------M----S---------S--------------------S------S-STADPD-A-------…
2302589	---------------------------------------------------------------------------------------------------------------------------------------------------------------------------------------------------------------------------------------------------------------------------------------------------------------------------------------------------M----S---------S--------------------S------S-STADPD-A-------…
2111106	---------------------------------------------------------------------------------------------------------------------------------------------------------------------------------------------------------------------------------------------------------------------------------------------------------------------------------------------------M----S---------S--------------------S------S-STADPD-A-------…
2182218	--------------------------------------------------------------------------------------------------------------------------------------------------------------------------------------------------------------------------------------------------------------------------------------------------------------------------------MK------VEK--R-----M----S---------S--------------------S------S-STADPD-A-------…
391743	--------------------------------------------------------------------------------------------------------------------------------------------------------------------------------------------------------------------------------------------------------------------------------------------------------------------------------MDHDLL--SNR--I-----V----I---------S--------------------S------SVLTEELL---------…
1445200	--------------------------------------------------------------------------------------------------------------------------------------------------------------------------------------------------------------------------------------------------------------------------------------------------------------------------------MDQKQSFSTEQ--I-----I----L---------H--------------------A---------TSDLF---------…
323555	--------------------------------------------------------------------------------------------------------------------------------------------------------------------------------------------------------------------------------------------------------------------------------------------------------------------------------MDQKQSFSTEQ--I-----I----L---------H--------------------A---------TSDLF---------…
804141	--------------------------------------------------------------------------------------------------------------------------------------------------------------------------------------------------------------------------------------------------------------------------------------------------------------------------------MDQKQSFSTEQ--I-----I----L---------H--------------------A---------TSDLF---------…
1445457	--------------------------------------------------------------------------------------------------------------------------------------------------------------------------------------------------------------------------------------------------------------------------------------------------------------------------------MDQELL--S-Q--M-----V----I---------S--------------------S------SVSTDELR---------…
392124	--------------------------------------------------------------------------------------------------------------------------------------------------------------------------------------------------------------------------------------------------------------------------------------------------------------------------------MDLQLP--YIQ--L-----V----I---------S--------------------S------STTIEELG---------…
392142	----------------------------------------------------------------------------------------------------------------------------------------------------------------------------------------------------------------------------------------------------------------------------------------------------------------------------------------MDN--L-----I----F---------S--------------------S------MY---HVP-Q-------…
380115	--------------------------------------------------------------------------------------------------------------------------------------------------------------------------------------------------------------------------------------------------------------------------------------------------------------------------------MK------MNR--F-----I----V---------S--------------------S------QFDLMNVP-G-------…
383380	--------------------------------------------------------------------------------------------------------------------------------------------------------------------------------------------------------------------------------------------------------------------------------------------------------------------------------MK------MNR--L-----F----L---------P--------------------S------SLNVIDLP-L-------…
383368	--------------------------------------------------------------------------------------------------------------------------------------------------------------------------------------------------------------------------------------------------------------------------------------------------------------------------------MK------MNR--F-----I----V---------S--------------------S------QFDLMNVP-G-------…
358084	--------------------------------------------------------------------------------------------------------------------------------------------------------------------------------------------------------------------------------------------------------------------------------------------------------------------------------MK------MNR--H-----I----V---------S--------------------S------QFDLMNVP-G-------…
323659	--------------------------------------------------------------------------------------------------------------------------------------------------------------------------------------------------------------------------------------------------------------------------------------------------------------------------------MK------MNR--L-----F----L---------P--------------------S------SLNVIDLP-L-------…
367199	--------------------------------------------------------------------------------------------------------------------------------------------------------------------------------------------------------------------------------------------------------------------------------------------------------------------------------MK------KNL--I-----I----L---------P--------------------S------NFSLMDTR-G-------…
358105	--------------------------------------------------------------------------------------------------------------------------------------------------------------------------------------------------------------------------------------------------------------------------------------------------------------------------------MK------KKS--V-----G----L---------L--------------------S------RLFPRGVKVMT------…
351429	--------------------------------------------------------------------------------------------------------------------------------------------------------------------------------------------------------------------------------------------------------------------------------------------------------------------------------MK------MNR--L-----F----L---------P--------------------S------SLNVIDLP-L-------…
origOb_440	--------------------------------------------------------------------------------------------------------------------------------------------------------------------------------------------------------------------------------------------------------------------------------------------------------------------------------MK------KST--L-----I----L---------P--------------------S------SFSLMEHP-G-------…
396799	--------------------------------------------------------------------------------------------------------------------------------------------------------------------------------------------------------------------------------------------------------------------------------------------------------------------------------MK------KNL--I-----I----L---------P--------------------S------NFSLMDTR-G-------…
422491	--------------------------------------------------------------------------------------------------------------------------------------------------------------------------------------------------------------------------------------------------------------------------------------------------------------------------------MK------KKS--V-----G----L---------L--------------------S------RLIPRGVEVMT------…
422494	--------------------------------------------------------------------------------------------------------------------------------------------------------------------------------------------------------------------------------------------------------------------------------------------------------------------------------MK------MNR--L-----F----L---------P--------------------S------SLNVIDLP-L-------…
803968	--------------------------------------------------------------------------------------------------------------------------------------------------------------------------------------------------------------------------------------------------------------------------------------------------------------------------------M-----------------------------------------------------------------------T------…
323661	--------------------------------------------------------------------------------------------------------------------------------------------------------------------------------------------------------------------------------------------------------------------------------------------------------------------------------M-----------------------------------------------------------------------T------…
386674	--------------------------------------------------------------------------------------------------------------------------------------------------------------------------------------------------------------------------------------------------------------------------------------------------------------------------------MK------MNR--L-----F----L---------P--------------------S------SLNVIDLP-L-------…
385231	--------------------------------------------------------------------------------------------------------------------------------------------------------------------------------------------------------------------------------------------------------------------------------------------------------------------------------MK------MNR--I-----Y----L---------P--------------------S------QFDLMDVQ-G-------…
402994	--------------------------------------------------------------------------------------------------------------------------------------------------------------------------------------------------------------------------------------------------------------------------------------------------------------------------------MK------MNR--H-----I----V---------S--------------------S------QFDLMNVP-G-------…
423458	--------------------------------------------------------------------------------------------------------------------------------------------------------------------------------------------------------------------------------------------------------------------------------------------------------------------------------MK------KKS--V-----G----L---------L--------------------S------RLFPRGVKVMT------…
373415	--------------------------------------------------------------------------------------------------------------------------------------------------------------------------------------------------------------------------------------------------------------------------------------------------------------------------------MK------KNL--I-----I----L---------P--------------------S------NFSLMDTR-G-------…
402116	--------------------------------------------------------------------------------------------------------------------------------------------------------------------------------------------------------------------------------------------------------------------------------------------------------------------------------MK------MNR--H-----I----V---------S--------------------S------QFDLMNVP-G-------…
origOb_16	------------------------------------------------------------------------------------------------------------------------------------------------------------------------------------------------------------------------------------------------------------------MPELFFSGSIVRISSLLSKTNYGSKTRIISQYLDFLKRVRQTKIHNRVLFLFIQQTRLSLHVMK------MNR--I-----Y----L---------P--------------------S------QFDLMDVQ-G-------…
799044	---------------------------------------------------------------------------------------------------------------------------------------------------------------------------------------------------------------------------------------------------------------------------------------------------------------------------------------------------------------------------------------------------------------…
324377	--------------------------------------------------------------------------------------------------------------------------------------------------------------------------------------------------------------------------------------------------------------------------------------------------------------------------------M-----------------------------------------------------------------------T------…
353150	--------------------------------------------------------------------------------------------------------------------------------------------------------------------------------------------------------------------------------------------------------------------------------------------------------------------------------MK------MNR--F-----I----V---------S--------------------S------QFDLIKIP-G-------…
380660	--------------------------------------------------------------------------------------------------------------------------------------------------------------------------------------------------------------------------------------------------------------------------------------------------------------------------------MK------MNR--I-----Y----L---------P--------------------S------QFDLMDVQ-G-------…
2365644	---------------------------------------------------------------------------------------------------------------------------------------------------------------------------------------------------------------------------------------------------------------------------------------------------------------------------------------------------------------------------------------------------------------…
221794	---------------------------------------------------------------------------------------------------------------------------------------------------------------------------------------------------------------------------------------------------------------------------------------------------------------------------------------------------------------------------------------------------------------…
1764045	---------------------------------------------------------------------------------------------------------------------------------------------------------------------------------------------------------------------------------------------------------------------------------------------------------------------------------------------------------------------------------------------------------------…
1322779	---------------------------------------------------------------------------------------------------------------------------------------------------------------------------------------------------------------------------------------------------------------------------------------------------------------------------------------------------------------------------------------------------------------…
1544094	---------------------------------------------------------------------------------------------------------------------------------------------------------------------------------------------------------------------------------------------------------------------------------------------------------------------------------------------------------------------------------------------------------------…
221557	---------------------------------------------------------------------------------------------------------------------------------------------------------------------------------------------------------------------------------------------------------------------------------------------------------------------------------------------------------------------------------------------------------------…
3656244	--------------------------------------------------------------------------------------------------------------------------------------------------------------------------------------------------------------------------------------------------------------------------------------------------------------------------------MF------MS-------------------------------------------------------FEEFV-S-------…
3653515	--------------------------------------------------------------------------------------------------------------------------------------------------------------------------------------------------------------------------------------------------------------------------------------------------------------------------------MF------MS-------------------------------------------------------FEEFV-S-------…
2226553	--------------------------------------------------------------------------------------------------------------------------------------------------------------------------------------------------------------------------------------------------------------------------------------------------------------------------------MF------MS-------------------------------------------------------FEEFV-S-------…
1568476	---------------------------------------------------------------------------------------------------------------------------------------------------------------------------------------------------------------------------------------------------------------------------------------------------------------------------------------------------------------------------------------------------------------…
4441384	---------------------------------------------------------------------------------------------------------------------------------------------------------------------------------------------------------------------------------------------------------------------------------------------------------------------------------------------------------------------------------------------------------------…
557358	-----------------------------------------------------------------------------------------------------------------------------------------------------------------------------------------------------------------------------------------------------------------------------------MLNSPFGSMSISGLPVCLTFLILFSEQNFWVECFEFFQVFGFSHSMK------M----FRK---A----SFPSTFPPLTEEYIRNRNLLQRID-------Q------L----------------…
17229	---------------------------------------------------------------------------------------------------------------------------------------------------------------------------------------------------------------------------------------------------------------------------------------------------------------------------------------------------M----S--------NPLYIREAT-------------------------------------…
4461013	---------------------------------------------------------------------------------------------------------------------------------------------------------------------------------------------------------------------------------------------------------------------------------------------------------------------------------------------------------------------------------------------------------------…
1663865	---------------------------------------------------------------------------------------------------------------------------------------------------------------------------------------------------------------------------------------------------------------------------------------------------------------------------------------------------------------------------------------------------------------…
1791832	--------------------------------------------------------------------------------------------------------------------------------------------------------------------------------------------------------------------------------------------------------------------------------------------------------------------------------MP------S----L-----A----S---------SILSNLERPIPGAISSK----K------S----------------…
405482	--------------------------------------------------------------------------------------------------------------------------------------------------------------------------------------------------------------------------------------------------------------------------------------------------------------------------------MN------G----E-----N----D---------V-------HLPGSRLLA----K------I----------------…
384387	--------------------------------------------------------------------------------------------------------------------------------------------------------------------------------------------------------------------------------------------------------------------------------------------------------------------------------MN------T----R-----MDQLFQ---------F--------------------Q------T----------------…
2365520	--------------------------------------------------------------------------------------------------------------------------------------------------------------------------------------------------------------------------------------------------------------------------------------------------------------------------------MN------T----R-----IDQLFQ---------S--------------------Q------T----------------…
1279884	--------------------------------------------------------------------------------------------------------------------------------------------------------------------------------------------------------------------------------------------------------------------------------------------------------------------------------MK------S----L-----K----F---------R--------------------E------Y----------------…
1322282	--------------------------------------------------------------------------------------------------------------------------------------------------------------------------------------------------------------------------------------------------------------------------------------------------------------------------------MK------S----L-----K----F---------R--------------------E------Y----------------…
origOb_754	--------------------------------------------------------------------------------------------------------------------------------------------------------------------------------------------------------------------------------------------------------------------------------------------------------------------------------MN------S----I-----R--------------K--------------------F------T----------------…
27323	---------------------------------------------------------------------------------------------------------------------------------------------------------------------------------------------------------------------------------------------------------------------------------------------------------------------------------------------------------------------------------------------------------------…
1990858	--------------------------------------------------------------------------------------------------------------------------------------------------------------------------------------------------------------------------------------------------------------------------------------------------------------------------------MN------L----S-----E----TIL-------H--------------------Q------I----------------…
385010	--------------------------------------------------------------------------------------------------------------------------------------------------------------------------------------------------------------------------------------------------------------------------------------------------------------------------------MN------N----L-----K----QVK-------Q--------------------E------T----------------…
373818	--------------------------------------------------------------------------------------------------------------------------------------------------------------------------------------------------------------------------------------------------------------------------------------------------------------------------------MN------N----L-----K----QVK-------Q--------------------E------T----------------…
4428636	--------------------------------------------------------------------------------------------------------------------------------------------------------------------------------------------------------------------------------------------------------------------------------------------------------------------------------MI------V----I-----M----RKN-------S--------------------Q-----------------------…
4461005	--------------------------------------------------------------------------------------------------------------------------------------------------------------------------------------------------------------------------------------------------------------------------------------------------------------------------------MI------M----H-----L----NEN-------K--------------------F------A----------------…
4461003	--------------------------------------------------------------------------------------------------------------------------------------------------------------------------------------------------------------------------------------------------------------------------------------------------------------------------------MN------G----W-----K----EFT-------L--------------------D------KKSPLRQMIMQQIKDRI…
4430307	--------------------------------------------------------------------------------------------------------------------------------------------------------------------------------------------------------------------------------------------------------------------------------------------------------------------------------MI------V----I-----M----RKN-------S--------------------Q-----------------------…
4447163	---------------------------------------------------------------------------------------------------------------------------------------------------------------------------------------------------------------------------------------------------------------------------------------------------------------------------------------------------------------------------------------------------------------…
4456590	---------------------------------------------------------------------------------------------------------------------------------------------------------------------------------------------------------------------------------------------------------------------------------------------------------------------------------------------------------------------------------------------------------------…
4441400	---------------------------------------------------------------------------------------------------------------------------------------------------------------------------------------------------------------------------------------------------------------------------------------------------------------------------------------------------------------------------------------------------------------…
86402	---------------------------------------------------------------------------------------------------------------------------------------------------------------------------------------------------------------------------------------------------------------------------------------------------------------------------------------------------------------------------------------------------------------…
86911	--------------------------------------------------------------------------------------------------------------------------------------------------------------------------------------------------------------------------------------------------------------------------------------------------------------------------------ME------T----L-----N----T---------V--------------------F------I----------------…
86574	--------------------------------------------------------------------------------------------------------------------------------------------------------------------------------------------------------------------------------------------------------------------------------------------------------------------------------MS-----------L-----N----S---------H--------------------K------T----------------…
4461018	--------------------------------------------------------------------------------------------------------------------------------------------------------------------------------------------------------------------------------------------------------------------------------------------------------------------------------MF-----------F-----S----L---------N--------------------I------L----------------…
4428645	---------------------------------------------------------------------------------------------------------------------------------------------------------------------------------------------------------------------------------------------------------------------------------------------------------------------------------------------------------------------------------------------------------------…
4458848	---------------------------------------------------------------------------------------------------------------------------------------------------------------------------------------------------------------------------------------------------------------------------------------------------------------------------------------------------------------------------------------------------------------…
4533997	---------------------------------------------------------------------------------------------------------------------------------------------------------------------------------------------------------------------------------------------------------------------------------------------------------------------------------------------------------------------------------------------------------------…
1544621	---------------------------------------------------------------------------------------------------------------------------------------------------------------------------------------------------------------------------------------------------------------------------------------------------------------------------------------------------------------------------------------------------------------…
221203	---------------------------------------------------------------------------------------------------------------------------------------------------------------------------------------------------------------------------------------------------------------------------------------------------------------------------------------------------------------------------------------------------------------…
4441438	---------------------------------------------------------------------------------------------------------------------------------------------------------------------------------------------------------------------------------------------------------------------------------------------------------------------------------------------------------------------------------------------------------------…
4093800	---------------------------------------------------------------------------------------------------------------------------------------------------------------------------------------------------------------------------------------------------------------------------------------------------------------------------------------------------------------------------------------------------------------…
1391530	---------------------------------------------------------------------------------------------------------------------------------------------------------------------------------------------------------------------------------------------------------------------------------------------------------------------------------------------------------------------------------------------------------------…
578274	---------------------------------------------------------------------------------------------------------------------------------------------------------------------------------------------------------------------------------------------------------------------------------------------------------------------------------------------------------------------------------------------------------------…
4436166	---------------------------------------------------------------------------------------------------------------------------------------------------------------------------------------------------------------------------------------------------------------------------------------------------------------------------------------------------------------------------------------------------------------…
879816	---------------------------------------------------------------------------------------------------------------------------------------------------------------------------------------------------------------------------------------------------------------------------------------------------------------------------------------------------------------------------------------------------------------…
4432296	---------------------------------------------------------------------------------------------------------------------------------------------------------------------------------------------------------------------------------------------------------------------------------------------------------------------------------------------------------------------------------------------------------------…
4562033	---------------------------------------------------------------------------------------------------------------------------------------------------------------------------------------------------------------------------------------------------------------------------------------------------------------------------------------------------------------------------------------------------------------…
4441403	---------------------------------------------------------------------------------------------------------------------------------------------------------------------------------------------------------------------------------------------------------------------------------------------------------------------------------------------------------------------------------------------------------------…
4426998	---------------------------------------------------------------------------------------------------------------------------------------------------------------------------------------------------------------------------------------------------------------------------------------------------------------------------------------------------------------------------------------------------------------…
1420817	---------------------------------------------------------------------------------------------------------------------------------------------------------------------------------------------------------------------------------------------------------------------------------------------------------------------------------------------------------------------------------------------------------------…
1576370	---------------------------------------------------------------------------------------------------------------------------------------------------------------------------------------------------------------------------------------------------------------------------------------------------------------------------------------------------------------------------------------------------------------…
1478055	---------------------------------------------------------------------------------------------------------------------------------------------------------------------------------------------------------------------------------------------------------------------------------------------------------------------------------------------------------------------------------------------------------------…
4510439	---------------------------------------------------------------------------------------------------------------------------------------------------------------------------------------------------------------------------------------------------------------------------------------------------------------------------------------------------------------------------------------------------------------…
1445416	---------------------------------------------------------------------------------------------------------------------------------------------------------------------------------------------------------------------------------------------------------------------------------------------------------------------------------------------------------------------------------------------------------------…
1463295	---------------------------------------------------------------------------------------------------------------------------------------------------------------------------------------------------------------------------------------------------------------------------------------------------------------------------------------------------------------------------------------------------------------…
663506	---------------------------------------------------------------------------------------------------------------------------------------------------------------------------------------------------------------------------------------------------------------------------------------------------------------------------------------------------------------------------------------------------------------…
1476914	---------------------------------------------------------------------------------------------------------------------------------------------------------------------------------------------------------------------------------------------------------------------------------------------------------------------------------------------------------------------------------------------------------------…
4438603	---------------------------------------------------------------------------------------------------------------------------------------------------------------------------------------------------------------------------------------------------------------------------------------------------------------------------------------------------------------------------------------------------------------…
8433	---------------------------------------------------------------------------------------------------------------------------------------------------------------------------------------------------------------------------------------------------------------------------------------------------------------------------------------------------------------------------------------------------------------…
383392	---------------------------------------------------------------------------------------------------------------------------------------------------------------------------------------------------------------------------------------------------------------------------------------------------------------------------------------------------------------------------------------------------------------…
origOb_794	---------------------------------------------------------------------------------------------------------------------------------------------------------------------------------------------------------------------------------------------------------------------------------------------------------------------------------------------------------------------------------------------------------------…
4455720	---------------------------------------------------------------------------------------------------------------------------------------------------------------------------------------------------------------------------------------------------------------------------------------------------------------------------------------------------------------------------------------------------------------…
560005	---------------------------------------------------------------------------------------------------------------------------------------------------------------------------------------------------------------------------------------------------------------------------------------------------------------------------------------------------------------------------------------------------------------…
4434603	---------------------------------------------------------------------------------------------------------------------------------------------------------------------------------------------------------------------------------------------------------------------------------------------------------------------------------------------------------------------------------------------------------------…
1438591	---------------------------------------------------------------------------------------------------------------------------------------------------------------------------------------------------------------------------------------------------------------------------------------------------------------------------------------------------------------------------------------------------------------…
564728	---------------------------------------------------------------------------------------------------------------------------------------------------------------------------------------------------------------------------------------------------------------------------------------------------------------------------------------------------------------------------------------------------------------…
1435339	---------------------------------------------------------------------------------------------------------------------------------------------------------------------------------------------------------------------------------------------------------------------------------------------------------------------------------------------------------------------------------------------------------------…
4438630	--------------------------------------------------------------------------------------------------------------------------------------------------------------------------------------------------------------------------------------------------------------------------------------------------------------------------------MV------P----R-----K----S---------CK-TV------S------LLSK------I----------------…
4698756	--------------------------------------------------------------------------------------------------------------------------------------------------------------------------------------------------------------------------------------------------------------------------------------------------------------------------------MH-----------T-----L----L------------------------------------------------------…
4631214	--------------------------------------------------------------------------------------------------------------------------------------------------------------------------------------------------------------------------------------------------------------------------------------------------------------------------------MQ------I----Y-----I----G---------H--------------------P------P----------------…
1794859	--------------------------------------------------------------------------------------------------------------------------------------------------------------------------------------------------------------------------------------------------------------------------------------------------------------------------------ME------P----I-----V----S---------P-SSL----------------------------------------…
4461007	--------------------------------------------------------------------------------------------------------------------------------------------------------------------------------------------------------------------------------------------------------------------------------------------------------------------------------MS------K----V-----S----E---------I--------------------I-GKY-EE----------------…
1779458	--------------------------------------------------------------------------------------------------------------------------------------------------------------------------------------------------------------------------------------------------------------------------------------------------------------------------------MR----------RT-----L----V---------M--------------------KVKVSRFK----------------…
3250	--------------------------------------------------------------------------------------------------------------------------------------------------------------------------------------------------------------------------------------------------------------------------------------------------------------------------------MK------H----T-----L----L------------------------------------------------------…
2245500	--------------------------------------------------------------------------------------------------------------------------------------------------------------------------------------------------------------------------------------------------------------------------------------------------------------------------------MR------I----S-----L----N---------S--------------------E------A----------------…
1131750	--------------------------------------------------------------------------------------------------------------------------------------------------------------------------------------------------------------------------------------------------------------------------------------------------------------------------------MK------K----L-----R----I---------TLHG-----------------P------V----------------…
4422597	--------------------------------------------------------------------------------------------------------------------------------------------------------------------------------------------------------------------------------------------------------------------------------------------------------------------------------MA------P----N-----Q----V---------GF-------------------R-----ST----------------…
4459689	--------------------------------------------------------------------------------------------------------------------------------------------------------------------------------------------------------------------------------------------------------------------------------------------------------------------------------MK------D----S-----I----A---------R--------------------R------I----------------…
2363788	---------------------------------------------------------------------------------------------------------------------------------------------------------------------------------------------------------------------------------------------------------------------------------------------------------------------------------------------------------------------------------------------------------------…
2365651	--------------------------------------------------------------------------------------------------------------------------------------------------------------------------------------------------------------------------------------------------------------------------------------------------------------------------------MN------R----E-----E----V---------VKENL--VD-VS------MSSR------I----------------…
4459686	--------------------------------------------------------------------------------------------------------------------------------------------------------------------------------------------------------------------------------------------------------------------------------------------------------------------------------MN------P----R-----K----N---------FH-PV------T------LLSR------L----------------…
2245501	--------------------------------------------------------------------------------------------------------------------------------------------------------------------------------------------------------------------------------------------------------------------------------------------------------------------------------MR------I----S-----L----N---------S--------------------E------A----------------…
2022124	--------------------------------------------------------------------------------------------------------------------------------------------------------------------------------------------------------------------------------------------------------------------------------------------------------------------------------MR------I----S-----L----N---------S--------------------E------A----------------…
1024361	--------------------------------------------------------------------------------------------------------------------------------------------------------------------------------------------------------------------------------------------------------------------------------------------------------------------------------MS------F----G-----T----N---------LQ-GIKFMRKKT------LSGE------I----------------…
910620	--------------------------------------------------------------------------------------------------------------------------------------------------------------------------------------------------------------------------------------------------------------------------------------------------------------------------------MC------Q----I-----G----I---------NKMKI--LN-VSTGGSKTLISD------L----------------…
419879	--------------------------------------------------------------------------------------------------------------------------------------------------------------------------------------------------------------------------------------------------------------------------------------------------------------------------------MV------L----N-----I----N---------H--------------------R------P----------------…
4441387	--------------------------------------------------------------------------------------------------------------------------------------------------------------------------------------------------------------------------------------------------------------------------------------------------------------------------------MI------K----Q-----I----R---------A--------------------I------S----------------…
4610831	--------------------------------------------------------------------------------------------------------------------------------------------------------------------------------------------------------------------------------------------------------------------------------------------------------------------------------MM------H----T-----L----L------------------------------------------------------…
4436167	--------------------------------------------------------------------------------------------------------------------------------------------------------------------------------------------------------------------------------------------------------------------------------------------------------------------------------MA------T----S-----I----V---------E--------------------E------V----------------…
4562841	--------------------------------------------------------------------------------------------------------------------------------------------------------------------------------------------------------------------------------------------------------------------------------------------------------------------------------MQ------I----Y-----I----G---------H--------------------P------P----------------…
2300752	--------------------------------------------------------------------------------------------------------------------------------------------------------------------------------------------------------------------------------------------------------------------------------------------------------------------------------MR------I----S-----L----N---------S--------------------E------A----------------…
370848	--------------------------------------------------------------------------------------------------------------------------------------------------------------------------------------------------------------------------------------------------------------------------------------------------------------------------------MV------S----T-----T----K---------VV-SA------N------SV-------------------------…
2059548	--------------------------------------------------------------------------------------------------------------------------------------------------------------------------------------------------------------------------------------------------------------------------------------------------------------------------------MQ------R----L-----N----V---------VFRDF--AS--S------RSSS------T----------------…
1464049	--------------------------------------------------------------------------------------------------------------------------------------------------------------------------------------------------------------------------------------------------------------------------------------------------------------------------------MN------R----E-----E----V---------LKENL--VD-VT------LSSR------I----------------…
561500	--------------------------------------------------------------------------------------------------------------------------------------------------------------------------------------------------------------------------------------------------------------------------------------------------------------------------------MV------M----------------------------------------------KVSLC-QA----------------…
origOb_755	--------------------------------------------------------------------------------------------------------------------------------------------------------------------------------------------------------------------------------------------------------------------------------------------------------------------------------MP------I----K-----T----L---------STRSG--QE--------VFHSP------T----------------…
4093792	--------------------------------------------------------------------------------------------------------------------------------------------------------------------------------------------------------------------------------------------------------------------------------------------------------------------------------MQ------P----P-----V----A---------T--------------------R------I----------------…
4458831	--------------------------------------------------------------------------------------------------------------------------------------------------------------------------------------------------------------------------------------------------------------------------------------------------------------------------------MT------T----S-----I----A---------E--------------------V------I----------------…
2365656	--------------------------------------------------------------------------------------------------------------------------------------------------------------------------------------------------------------------------------------------------------------------------------------------------------------------------------MN------P----R-----K----I---------FH-PV------S------LLSR------L----------------…
419724	--------------------------------------------------------------------------------------------------------------------------------------------------------------------------------------------------------------------------------------------------------------------------------------------------------------------------------MS------WHKRRS-----L----V---------M--------------------VVPIPRYR----------------…
4459710	--------------------------------------------------------------------------------------------------------------------------------------------------------------------------------------------------------------------------------------------------------------------------------------------------------------------------------MQ------I----F-----I----N---------P--------------------P------S----------------…
7211	---------------------------------------------------------------------------------------------------------------------------------------------------------------------------------------------------------------------------------------------------------------------------------------------------------------------------------------------------------------------------------------------------------------…
566631	---------------------------------------------------------------------------------------------------------------------------------------------------------------------------------------------------------------------------------------------------------------------------------------------------------------------------------------------------------------------------------------------------------------…
4598297	------------------------------------------------------------------------------------------------------------------------------------------------------------------------------------------------------------------------------------------------------------------------------------------------------------------------------------------------------------------------------------------MWFARNGPFAVLARNNLPVEE…
4630930	------------------------------------------------------------------------------------------------------------------------------------------------------------------------------------------------------------------------------------------------------------------------------------------------------------------------------------------------------------------------------------------MWFARNGPFAVLARNNLPVEE…
586733	---------------------------------------------------------------------------------------------------------------------------------------------------------------------------------------------------------------------------------------------------------------------------------------------------------------------------------------------------------------------------------------------------------------…
4632608	---------------------------------------------------------------------------------------------------------------------------------------------------------------------------------------------------------------------------------------------------------------------------------------------------------------------------------------------------------------------------------------------------------------…
910373	---------------------------------------------------------------------------------------------------------------------------------------------------------------------------------------------------------------------------------------------------------------------------------------------------------------------------------------------------------------------------------------------------------------…
4711153	---------------------------------------------------------------------------------------------------------------------------------------------------------------------------------------------------------------------------------------------------------------------------------------------------------------------------------------------------------------------------------------------------------------…
564644	---------------------------------------------------------------------------------------------------------------------------------------------------------------------------------------------------------------------------------------------------------------------------------------------------------------------------------------------------------------------------------------------------------------…
4287662	---------------------------------------------------------------------------------------------------------------------------------------------------------------------------------------------------------------------------------------------------------------------------------------------------------------------------------------------------------------------------------------------------------------…
4104337	---------------------------------------------------------------------------------------------------------------------------------------------------------------------------------------------------------------------------------------------------------------------------------------------------------------------------------------------------------------------------------------------------------------…
4118030	---------------------------------------------------------------------------------------------------------------------------------------------------------------------------------------------------------------------------------------------------------------------------------------------------------------------------------------------------------------------------------------------------------------…
1209663	---------------------------------------------------------------------------------------------------------------------------------------------------------------------------------------------------------------------------------------------------------------------------------------------------------------------------------------------------------------------------------------------------------------…
4673552	---------------------------------------------------------------------------------------------------------------------------------------------------------------------------------------------------------------------------------------------------------------------------------------------------------------------------------------------------------------------------------------------------------------…
4683228	---------------------------------------------------------------------------------------------------------------------------------------------------------------------------------------------------------------------------------------------------------------------------------------------------------------------------------------------------------------------------------------------------------------…
4670933	---------------------------------------------------------------------------------------------------------------------------------------------------------------------------------------------------------------------------------------------------------------------------------------------------------------------------------------------------------------------------------------------------------------…
4671830	---------------------------------------------------------------------------------------------------------------------------------------------------------------------------------------------------------------------------------------------------------------------------------------------------------------------------------------------------------------------------------------------------------------…
4252361	---------------------------------------------------------------------------------------------------------------------------------------------------------------------------------------------------------------------------------------------------------------------------------------------------------------------------------------------------------------------------------------------------------------…
4709944	---------------------------------------------------------------------------------------------------------------------------------------------------------------------------------------------------------------------------------------------------------------------------------------------------------------------------------------------------------------------------------------------------------------…
4526806	---------------------------------------------------------------------------------------------------------------------------------------------------------------------------------------------------------------------------------------------------------------------------------------------------------------------------------------------------------------------------------------------------------------…
4679266	---------------------------------------------------------------------------------------------------------------------------------------------------------------------------------------------------------------------------------------------------------------------------------------------------------------------------------------------------------------------------------------------------------------…
4599401	---------------------------------------------------------------------------------------------------------------------------------------------------------------------------------------------------------------------------------------------------------------------------------------------------------------------------------------------------------------------------------------------------------------…
1544704	---------------------------------------------------------------------------------------------------------------------------------------------------------------------------------------------------------------------------------------------------------------------------------------------------------------------------------------------------------------------------------------------------------------…
origOb_1024	---------------------------------------------------------------------------------------------------------------------------------------------------------------------------------------------------------------------------------------------------------------------------------------------------------------------------------------------------------------------------------------------------------------…
2105004	---------------------------------------------------------------------------------------------------------------------------------------------------------------------------------------------------------------------------------------------------------------------------------------------------------------------------------------------------------------------------------------------------------------…
1550206	---------------------------------------------------------------------------------------------------------------------------------------------------------------------------------------------------------------------------------------------------------------------------------------------------------------------------------------------------------------------------------------------------------------…
2080231	---------------------------------------------------------------------------------------------------------------------------------------------------------------------------------------------------------------------------------------------------------------------------------------------------------------------------------------------------------------------------------------------------------------…
2105032	---------------------------------------------------------------------------------------------------------------------------------------------------------------------------------------------------------------------------------------------------------------------------------------------------------------------------------------------------------------------------------------------------------------…
1844025	---------------------------------------------------------------------------------------------------------------------------------------------------------------------------------------------------------------------------------------------------------------------------------------------------------------------------------------------------------------------------------------------------------------…
1996005	---------------------------------------------------------------------------------------------------------------------------------------------------------------------------------------------------------------------------------------------------------------------------------------------------------------------------------------------------------------------------------------------------------------…
2047100	---------------------------------------------------------------------------------------------------------------------------------------------------------------------------------------------------------------------------------------------------------------------------------------------------------------------------------------------------------------------------------------------------------------…
1823804	---------------------------------------------------------------------------------------------------------------------------------------------------------------------------------------------------------------------------------------------------------------------------------------------------------------------------------------------------------------------------------------------------------------…
[truncated: 238 more rows]
