# Supplementary material for: Identification of hot spring Obelisk-like RNA replicons and expanded diversity of the Obelisk superfamily
Source: Nat Commun. 2026 Apr 20;17:3041. doi: 10.1038/s41467-026-71096-6 (PMC13096302; doi:10.1038/s41467-026-71096-6)
Supplement: Supplementary file 6 — Source data [file 41467_2026_71096_MOESM6_ESM.zip › Source_data_fig/Fig.S4__alignments_for_SeqLogo/O14__test.70.sr]

origOb_45	-----------------------------------------------------------------------------------------------------------MN-------------------------------E-------------------------LA-----------------------F--Y--------------------D----D--------------------E-----------------------R---------F-----W----------N-----G----------V-----E--V-----------------E----------------------F---------R--RRQTSLT----E-----LR--------…
origOb_44	---------------------------------------------------------------------------------------------------------MISLT------------------------------S-------------------------IV-----------------------K--W--------------------D----E--------------------E-----------------------N---------F-----W----------K-----G----------L-----H--K-----------------R----------------------I---------A--RWQTREK----V-----LR--------…
origOb_66	-----------------------------------------------------------------------------------------------------------MPM------------------------------K-------------------------PF-----------------------H--W--------------------N----E--------------------S-----------------------E---------F-----W----------R-----G----------F-----N--K-----------------E----------------------T---------K--KFVQRES----E-----LR--------…
origOb_111	----------------------------------------------------------------------------------------------------MKYGNQQYLD------------------------------Q-------------------------TE-----------------------Q--L--------------------F----Y--------------------I-----------------------K---------L-----S----------R-----L----------L-----E--S-----------------A----------------------T---------L--NPKRLQT----F-----VC--------…
origOb_460	--------------------------------------------------------------------------------------------------------MLQSIE------------------------------E--------------------------------------------------Q--E--------------------V----Y--------------------M-----------------------R---------F-----W----------R-----F----------C-----Q--R-----------------I----------------------E---------S-ARREKNPD----L-----NR--------…
1635287	---------------------------------------------------------------------------------------------------------MSSIY------------------------------E-------------------------VF-----------------------N--E--------------------P----Y--------------------M-----------------------R---------L-----W----------S-----L----------S-----R--K-----------------E----------------------K---------IVTFPDKNLN----L-----NG--------…
img2k_4547219	-------------------------------------------------------------------------------------------------------------M------------------------------R-------------------------LE-----------------------D--W--------------------LES--YPLA-----------------Y-----------------------L---------S----------------D-----A----------I-----D--N-----------------A----------------------L---------R--RA--PKT----I-----GG--------…
origOb_921	-------------------------------------------------------------------------------------------------------------M------------------------------R-------------------------LE-----------------------R--W--------------------LES--YPLA-----------------Y-----------------------L---------S----------------D-----T----------I-----D--S-----------------A----------------------L---------S--RA--PKT----I-----GG--------…
origOb_588	-------------------------------------------------------------------------------------------------------------M------------------------------L-------------------------FE-----------------------H--E--------------------I----Y--------------------Y-----------------------Q---------A-----N----------L-----V----------V-----E--K-----------------K----------------------L---------E--QRRLNAK----H-----RG--------…
origOb_731	-----------------------------------------------------------------------------------------------------------MFE------------------------------T-------------------------FT-----------------------Q--E--------------------L----Y--------------------Y-----------------------R---------G-----V----------R-----F----------F-----N--D-----------------R----------------------T---------L--KY--LEK----Q-----ES--------…
origOb_418	-----------------------------------------------------------------------------------------------MSLQFYPRKEVNKLY------------------------------D-------------------------FT-----------------------S--E--------------------I----Y--------------------Y-----------------------R---------A-----A----------Q-----F----------V-----K--K-----------------E----------------------L---------T--RLEQTQK----Y-----SG--------…
origOb_414	------------------------------------------------------------------------------------------------------------MY------------------------------N-------------------------FD-----------------------Q--E--------------------L----Y--------------------Y-----------------------R---------A-----V----------R-----F----------V-----K--K-----------------E----------------------L---------A--RLSTTQK----N-----PG--------…
13850	------------------------------------------------------------------------------------------------------------MY------------------------------D-------------------------FT-----------------------H--D--------------------I----Y--------------------Y-----------------------R---------A-----V----------S-----F----------V-----N--K-----------------E----------------------L---------A--RLSKDSK----Y-----LG--------…
origOb_426	------------------------------------------------------------------------------------------------------------MY------------------------------D-------------------------FT-----------------------R--D--------------------I----Y--------------------Y-----------------------R---------A-----V----------S-----F----------V-----N--Q-----------------E----------------------L---------A--KLSKDSK----H-----LG--------…
img2k_4540833	------------------------------------------------------------------------------------------------------------MY------------------------------D-------------------------FT-----------------------Q--D--------------------I----Y--------------------Y-----------------------R---------A-----V----------S-----F----------V-----N--K-----------------E----------------------L---------A--RLSKDQK----Y-----LG--------…
img2k_4541989	------------------------------------------------------------------------------------------------------------MY------------------------------D-------------------------FT-----------------------Q--D--------------------I----Y--------------------Y-----------------------R---------A-----V----------S-----F----------V-----N--K-----------------E----------------------L---------A--RLSKDQK----Y-----LG--------…
img2k_4565676	------------------------------------------------------------------------------------------------------------MY------------------------------D-------------------------FT-----------------------Q--D--------------------I----Y--------------------Y-----------------------R---------A-----V----------S-----F----------V-----N--K-----------------E----------------------L---------A--RLSKDQK----Y-----LG--------…
img2k_4538136	----------------------------------------------------------------------------------------------------------MSIC------------------------------N-------------------------FD-----------------------Q--E--------------------L----Y--------------------Y-----------------------R---------G-----V----------S-----F----------F-----K--S-----------------R----------------------V---------H---RTHKVK----K-----DG--------…
img2k_4547172	----------------------------------------------------------------------------------------------------------MSIC------------------------------N-------------------------FD-----------------------Q--E--------------------L----Y--------------------Y-----------------------R---------G-----V----------S-----F----------F-----K--S-----------------R----------------------V---------Q---RTHKVK----K-----DG--------…
origOb_738	------------------------------------------------------------------------------------------------------------ML------------------------------N-------------------------FE-----------------------K--E--------------------L----Y--------------------Y-----------------------R---------G-----V----------Q-----F----------F-----R--N-----------------Q----------------------L---------Y--VQAHKVK----K-----GS--------…
img2k_6935992	----------------------------------------------------------------------------------------------------------MSIC------------------------------N-------------------------FD-----------------------Q--E--------------------L----Y--------------------Y-----------------------R---------G-----V----------S-----F----------F-----K--S-----------------R----------------------V---------Q---RTHKVK----K-----DG--------…
origOb_696	------------------------------------------------------------------------------------------------------------MY------------------------------S-------------------------YE-----------------------H--T--------------------V----Y--------------------Y-----------------------R---------A-----I----------N-----F----------F-----N--K-----------------K----------------------L---------Q--NLSNARK----K-----ES--------…
origOb_893	-------------------------------------------------------------------------------------------------------------M------------------------------N-------------------------LE-----------------------T--P--------------------D----L--------------------T-----------------------K---------V-----L----------R-----S----------L-----E--Q-----------------K----------------------L---------G--NR---NR----H-----FG--------…
origOb_961	-------------------------------------------------------------------------------------------------------------M------------------------------N-------------------------E------------------------Q--V----------------------------------------------F-----------------------T---------I-----F----------S-----D----------L-----S--NYQNHLRSFKESEDPFKR-----------------------------------------------R-----MA--------…
23376	-------------------------------------------------------------------------------------------------------------M------------------------------N-------------------------E------------------------Q--V----------------------------------------------F-----------------------T---------I-----F----------S-----D----------L-----S--NYQNHLRSFKESEDPFKR-----------------------------------------------R-----MA--------…
origOb_966	--------------------------------------------------------------------------------------------------------------------------------------------------------------------------------------------------M----------------------------------------------Q-----------------------T---------S-----F----------T-----A----------L-----S--FLNEKV---KERNPNFGSL----------------------N---------Y--------L----T-----KA--------…
origOb_459	-------------------------------------------------------------------------------------------------------------M------------------------------T-------------------------E------------------------T-----------------------------------------------------------------------------------I-----W----------LRHYQEV----------N-----S--R-----------------F----------------------F---------E--------S----Q-----EA--------…
origOb_419	-------------------------------------------------------------------------------------------------------------M------------------------------T-------------------------E------------------------T-----------------------------------------------------------------------------------L-----W----------LQHYQEV----------N-----S--K-----------------F----------------------F---------V--------R----W-----TS--------…
origOb_1213	-------------------------------------------------------------------------------------------------------------M---------------------------------------------------------------------------------R--Y--------------------N----I--------------------------------------------S---------E-----W----------IRKKQEI----------V-----D--K-----------------V----------------------L---------S--------S----------TS--------…
origOb_1147	-------------------------------------------------------------------------------------------------------------M------------------------------L-------------------------K------------------------S--F--------------------Q----I--------------------------------------------S---------E-----W----------MSHRSEI----------N-----R--I-----------------V----------------------I---------E--------K----------AS--------…
origOb_1159	-------------------------------------------------------------------------------------------------------------M------------------------------K-------------------------G------------------------S----------------------------K--------------------------------------------I---------L-----W----------NRTRIEL----------N-----S--I-----------------L----------------------T---------T--------R----------TS--------…
1822841	---------------------------------------------------------------------------------------------------------------------------------------------------------------------------------------------------------------------------------------------------------------------------------------------------------------------------------------------------------------------------------------------------------------…
origOb_1654	-------------------------------------------------------------------------------------------------------------M------------------------------K-------------------------E------------------------S----------------------------W--------------------------------------------L---------F-----Y----------Q---AKI----------S-----A--K-----------------V----------------------L---------Q--------K----------TA--------…
origOb_1326	-------------------------------------------------------------------------------------------------------------M------------------------------R-------------------------N------------------------S--FPFDL----------------S----D--------------------R-----------------------V--------------------------FLLIRDS----------LSKT--S--------------------------------------------------------------N----R-----IA--------…
origOb_182	----------------------------------------------------------------------------------------------------------------------------------------------------------------------M------------------------Y--LPEDL----------------R----F--------------------T-----------------------N---------L-----V----------QKKVNER----------LS----S--ENDKNPYSRI--------L----------------------KEVHANV---Q--------N----R-----LA--------…
origOb_246	-----------------------------------------------------------------------------------------------------------------------------------------------------------------------------------------------------------------------------------------------------------------------------------------------------------------------------------------------------------------------------M---K--------K----T-----LA--------…
391464	-------------------------------------------------------------------------------------------------------------M------------------------------N-------------------------F------------------------L--IPFDL----------------R----F--------------------S-----------------------N---------S-----I----------EIRCKRK----------Y-----------KKSLSEY--------L----------------------VFPLLEM---K--------K----T-----LA--------…
origOb_515	----------------------------------------------------------------------------------------------------------------------------------------------------------------------M------------------------I--YPDDL----------------L----F--------------------R-----------------------F---------E-----L----------DKHLERR----------GMKF--S--PQDLDPIQRW--------M----------------------D---------K--------Y----K-----EA--------…
origOb_734	--------------------------------------------------------------------------------------------------------------------------------------------M-------------------------I------------------------S--LPDDI----------------R----F--------------------L-----------------------T---------L-----L----------SKKFGRI----------NQKN--F--QREI--------------T----------------------E---------K--------L----S-----VA--------…
origOb_694	-----------------------------------------------------------------------------------------------MCLSTLPLRKEGQED------------------------------M-------------------------R------------------------I--LPDDI----------------Q----F--------------------L-----------------------T---------Q-----L----------ARISSWR----------PSEI--Y--EKDL--------------E----------------------S---------K--------I----S-----EA--------…
origOb_71	-------------------------------------------------------------------------------------------------------------M------------------------------KKF-----------------------Y------------------------S--AFPEL----------------R----F--------------------R-----------------------N--------------------------NVLNGNE----------PS----P--DHI---------------------------------------------------------I----N-----MA--------…
origOb_251	-------------------------------------------------------------------------------------------------------------M------------------------------NFD-----------------------L------------------------S--CYPEI----------------R----F--------------------R-----------------------N--------------------------AILKGVE----------------P--RSI---------------------------------------------------------I----R-----IA--------…
1454067	-------------------------------------------------------------------------------------------------------------M--------------------------------------------------------------------------------------------------------------F--------------------V-----------------------N---------R-----V----------NYLSRRE----------LS----S--KRD---------------------------------------------------------K----W-----IS--------…
origOb_745	-------------------------------------------------------------------------------------------------------------M------------------------------D-------------------------Y------------------------N--QFEDL----------------M----F--------------------V-----------------------N---------R-----V----------NYLSRRE----------LS----S--KRD---------------------------------------------------------K----W-----IS--------…
img2k_2784325	-------------------------------------------------------------------------------------------------------------M--------------------------------------------------------------------------------------------------------------F--------------------V-----------------------N---------R-----V----------NFLSKRV----------LL----S--KRD---------------------------------------------------------K----W-----IS--------…
img2k_4537947	-----------------------------------------------------------------------------------------------------------------------------------------------------------------------------------------------------------------------------------------------------------------------------------------------------------------------------------------------------------------------------------------------------MA--------…
origOb_743	-------------------------------------------------------------------------------------------------------------M------------------------------R-------------------------I------------------------Q--DFEDY----------------Q----F--------------------F-----------------------Q---------A-----I----------EKLTK-P----------IS----D--RRR---------------------------------------------------------K----W-----IS--------…
origOb_589	-------------------------------------------------------------------------------------------------------------M------------------------------K-------------------------G------------------------Y--R--------------------S----E--------------------V-----------------------S---------A-----L----------R-----E----------I-----S--K-----------------------------------------------------------S----L-----PP--------…
img2k_4547440	---------------------------------------------------------------------------------------------------------------------------------------------------------------------------------------------------------------------------------------------------------------------------------------------------------------------------------------------------------------------------------------------------------------…
2382270	---------------------------------------------------------------------------------------------------------------------------------------------------------------------------------------------------------------------------------------------------------------------------------------------------------------------------------------------------------------------------------------------------------------…
origOb_770	-------------------------------------------------------------------------------------------------------------M------------------------------S-------------------------T------------------------K--E--------------------I----S--------------------F-----------------------Q-EIEIISNQV-----F----------R-----L----------W-----R--E----------------------------------------K---------L-------------K-----ISK-------…
2382267	-------------------------------------------------------------------------------------------------------------M------------------------------V-------------------------Q------------------------Q--E--------------------Q----I--------------------L-----------------------S-RVENCYREI-----L----------S-----R----------N-----H--K----------------------------------------R---------V-------------K-----LAK-------…
313168	-------------------------------------------------------------------------------------------------------------M------------------------------V-------------------------Q------------------------Q--E--------------------L----I--------------------L-----------------------S-RVENCYREI-----L----------S-----R----------N-----H--K----------------------------------------R---------V-------------K-----LAK-------…
4430286	-------------------------------------------------------------------------------------------------------------M------------------------------R-------------------------Q------------------------------------------------Q----I--------------------H-----------------------SFRAKFLRRGI-----L----------D-----W----------I-----H--K--------------------------------------------------M-------------T-----LDR-------…
img2k_2580500	---------------------------------------------------------------------------------------------------------------------------------------------------------------------------------------------------------------------------------------------------------------------------------------------------------------------------------------------------------------------------------------------------------------…
4459677	-------------------------------------------------------------------------------------------------------------M------------------------------R-------------------------Q------------------------------------------------Q----I--------------------H-----------------------SFRAKFLRRGI-----L----------D-----W----------I-----H--K--------------------------------------------------M-------------T-----LDR-------…
img2k_2617181	-------------------------------------------------------------------------------------------------------------M------------------------------R-------------------------Q------------------------------------------------Q----I--------------------H-----------------------SFRAKFLRRGI-----L----------D-----W----------I-----H--K--------------------------------------------------M-------------T-----LDR-------…
4451194	-------------------------------------------------------------------------------------------------------------M------------------------------R-------------------------Q------------------------------------------------Q----I--------------------H-----------------------SFRAKFLRRGI-----L----------D-----W----------I-----H--K--------------------------------------------------M-------------T-----LDR-------…
img2k_2565821	-------------------------------------------------------------------------------------------------------------M------------------------------R-------------------------Q------------------------------------------------Q----I--------------------H-----------------------SFRAKFLRRGI-----L----------D-----W----------I-----H--K--------------------------------------------------M-------------T-----LDR-------…
27850	---------------------------------------------------------------------------------------------------------------------------------------------------------------------------------------------------------------------------------------------------------------------------------------------------------------------------------------------------------------------------------------------------------------…
origOb_736	-------------------------------------------------------------------------------------------------------------M------------------------------S-------------------------D------------------------------------------------I----I--------------------L-----------------------SFRARLVKKEI-----L----------R-----Q----------L-----S--S----------------------------------------------------------------K-----YES-------…
origOb_935	-------------------------------------------------------------------------------------------------------------M------------------------------S-------------------------Y------------------------F--STASSRKEFLREDPWGPYVE-N----A--------------------S----------------K------G---------L-----I----------K-----F----------F-----S--V-F----------------S---Q-----------------E---------N--------------------R--------…
img2k_4512963	---------------------------------------------------------------------------------------------------------------------------------------------------------------------------------------------------------------------------------------------------------------------------------------------------------------------------------------------------------------------------------------------------------------…
674441	---------------------------------------------------------------------------------------------------------------------------------------------------------------------------------------------------------------------------------------------------------------------------------------------------------------------------------------------------------------------------------------------------------------…
origOb_595	-------------------------------------------------------------------------------------------------------------M------------------------------S-------------------------E------------------------R--QNF----------------Q-P----Y--------------------SI----GKRGEVEMNLTPN--R-LM---------E-----I----------S-----K----------I-----T--KEI-QR------------LT---M-----------------R---------E--------L----S-----FS--------…
origOb_554	-------------------------------------------------------------------------------------------------------------M------------------------------K-------------------------K------------------------Q--N------------------V-D----E--------------------QQYSVGGERMSFSYMLSKEE----E---------L-----I----------E-----K----------T-----K--KQI-LR------------KI---T-----------------E---------R--------I----S-----FS--------…
390558	-------------------------------------------------------------------------------------------------------------M------------------------------K-------------------------K------------------------Y--H------------------K-K----E--------------------ES-----SQKVLSPSLEDG-----A---------L----------------D-----R----------I-----L--G-E-LR------------RK---T-----------------L---------R--------I----S-----PS--------…
origOb_997	-------------------------------------------------------------------------------------------------------------M------------------------------K-------------------------K------------------------Y--H------------------K-K----E--------------------ES-----SQKVLSPSLEDG-----A---------L----------------D-----R----------I-----L--G-E-LR------------RK---T-----------------L---------R--------I----S-----PS--------…
376502	-------------------------------------------------------------------------------------------------------------M------------------------------K-------------------------K------------------------Y--H------------------K-K----E--------------------ES-----SQKVLSPSLEDG-----A---------L----------------D-----R----------I-----L--G-E-LR------------RK---T-----------------L---------R--------I----S-----PS--------…
9014	-----------------------------------------------------------------------------------------------------------MLM------------------------------K-------------------------V------------------------T--H------------------K-K----I--------------------LS-----HRKRLSLLLSDG-----E---------F-----Q----------E-----R----------I-----L--R-E-LR------------SK---T-----------------L---------R--------I----S-----FS--------…
origOb_904	-------------------------------------------------------------------------------------------------------------M------------------------------K-------------------------V------------------------T--H------------------K-K----I--------------------LS-----HRKRLSLLLSDG-----E---------F-----Q----------E-----R----------I-----L--R-E-LR------------SK---T-----------------L---------R--------I----S-----FS--------…
origOb_42	-------------------------------------------------------------------------------------------------------------M------------------------------K-------------------------K------------------------Q--D------------------S-S----N--------------------F-------EKEVTEMTTDPILK-NE---------S-----L----------R-----K----------T-----L--FSF-TE------------RA---K-----------------N---------E--------L----G-----LS--------…
origOb_43	---------------------------------------------------------------------------------------------------------------------------------------------------------------------------------------------------------------------------------------------------------------MHSKIQSL-NS---------T-----V----------R-----T----------S-----L--SNF-IE------------RT---R-----------------N---------D--------L----S-----LS--------…
735954	-------------------------------------------------------------------------------------------------------------M------------------------------K-------------------------K------------------------N--I------------------S-T----S--------------------N-------EKEVNSMHSKIQSL-NS---------T-----V----------R-----T----------S-----L--SNF-IE------------RT---R-----------------N---------D--------L----S-----LS--------…
img2k_534319	----------------------------------------------------------------------------------------------------------------------------------------------------------------------------------------------------------------------------------------------------------MEVNSMIQDNLLR-ID---------S-----L----------R-----N----------S-----L--FSF-RR------------EA---N-----------------K---------K--------L----S-----LS--------…
origOb_46	-------------------------------------------------------------------------------------------------------------M------------------------------E-------------------------N------------------------Q--N------------------S-S----N--------------------FK------EMEVNSMIQDNLLR-ID---------S-----L----------R-----N----------S-----L--FSF-RR------------EA---N-----------------K---------K--------L----S-----LS--------…
origOb_1621	-------------------------------------------------------------------------------------------------------------M------------------------------N-------------------------P------------------------S--N----------------------------------------------------------ETLYSV-G---SE---------L-----V----------K-----L----------V-----SLE--I----------------T---K-----------------S---------E--------K----N-----RA--------…
1481296	-------------------------------------------------------------------------------------------------------------M------------------------------F-------------------------K------------------------E--S------------------S-P----E--------------------SL----RK-EEGYLNLSKGSTEFFT---------L-----V----------D-----K----------V-----S--REF-RK------------RS---I-----------------Y---------R--------L----C-----LP--------…
origOb_575	-------------------------------------------------------------------------------------------------------------M------------------------------K-------------------------E------------------------K--ET------------------------Q--------------------FLT---RERKRGESVKISEGNDFSS---------L-----V----------E-----K----------V-----T--REL-RL------------ET---K-----------------R---------R--------L----S-----CS--------…
origOb_404	-------------------------------------------------------------------------------------------------------------M------------------------------S-------------------------D------------------------I--R---------------------------------------------------------------RIP-D-LS---------F-----V----------D-----E----------V-----SIQ--F-SR------------EI---S-----------------K---------R--------S----F-----SA--------…
origOb_1037	-------------------------------------------------------------------------------------------------------------M------------------------------T-------------------------R------------------------S--K---------------------------------------------------------------EEL-K-FS---------S-----L----------K-----K----------E-----LIQ--F-SE------------IV---R-----------------G---------E--------L----S-----RA--------…
origOb_959	-------------------------------------------------------------------------------------------------------------M------------------------------K-------------------------V------------------------S--G---------------------------------------------------------------KTA-D-FP---------Y-----F----------S-----E----------L-----SLRDNF-QV------------RV---T-----------------K---------V--------L----S-----LT--------…
origOb_1166	-------------------------------------------------------------------------------------------------------------M------------------------------N-------------------------L------------------------S--S----------------------------------------------------------------------P---------Y-----L----------E-----K----------V-----DIQ--L-FR------------EV---K-----------------K---------R--------L----S-----RS--------…
714614	-------------------------------------------------------------------------------------------------------------M------------------------------K-------------------------R------------------------Q--QTK----------------N-S----N--------------------TP----QREKEVILLNTEENKVFYQ---------K-----V----------E-----K----------A-----T--KEF-QR------------QA---I-----------------K---------K--------L----S-----SS--------…
img2k_6114075	-------------------------------------------------------------------------------------------------------------M------------------------------M-------------------------K------------------------M--KTD----------------QTI----H--------------------SI----QKKKRGETVRPLQGREFQL---------R-----V----------E-----K----------V-----T--REI-RR------------AT---I-----------------K---------N--------L----S-----CS--------…
origOb_225	-------------------------------------------------------------------------------------------------------------M------------------------------N-------------------------N------------------------Q--R------------------S-F----L--------------------K-----------------------N---------I-----E----------R-----L----------L-----R--K-H--C------------SR---R-----------------IK--------L--------Q----I-----SA--------…
origOb_400	-------------------------------------------------------------------------------------------------------------M------------------------------S-------------------------C------------------------K--R------------------L-R----L--------------------AR----------------------E---------I-----D----------L-----A----------M-----N--R-L--D------------YT---Q-----------------V---------R--------K----I-----SA--------…
origOb_359	-------------------------------------------------------------------------------------------------------------M------------------------------E-------------------------F------------------------N--E------------------T-F----H--------------------S-----------------------E---------I-----L----------R-----H----------F-----D--K-L--N------------LS---Q-----------------M---------R--------K----I-----SA--------…
origOb_370	-------------------------------------------------------------------------------------------------------------M------------------------------E-------------------------F------------------------N--E------------------K-F----Y--------------------S-----------------------E---------I-----Q----------S-----Q----------L-----G--K-L--N------------MS---H-----------------M---------R--------T----I-----SA--------…
origOb_353	-------------------------------------------------------------------------------------------------------------M------------------------------E-------------------------F------------------------N--N------------------K-F----Y--------------------S-----------------------E---------I-----Q----------S-----N----------F-----E--K-L--N------------LS---Q-----------------M---------R--------K----I-----SA--------…
img2k_5921336	-------------------------------------------------------------------------------------------------------------M------------------------------Q-------------------------Q------------------------S--N------------------S-L----L--------------------S-----------------------E---------I-----E----------L-----R----------M-----K--D-L--K------------SV---H-----------------M---------N--------R----I-----SA--------…
552580	-------------------------------------------------------------------------------------------------------------M------------------------------E-------------------------F------------------------N--N------------------K-F----Y--------------------S-----------------------E---------I-----Q----------S-----N----------F-----E--K-L--N------------LS---Q-----------------M---------R--------K----I-----SA--------…
14277	-------------------------------------------------------------------------------------------------------------M------------------------------E-------------------------F------------------------N--K------------------T-F----H--------------------S-----------------------E---------I-----L----------R-----H----------F-----E--K-L--N------------LS---Q-----------------M---------R--------K----T-----SA--------…
img2k_4545272	-------------------------------------------------------------------------------------------------------------M------------------------------E-------------------------F------------------------N--K------------------T-F----H--------------------S-----------------------E---------I-----L----------R-----H----------F-----G--K-L--N------------LS---Q-----------------M---------R--------K----T-----SA--------…
316922	-------------------------------------------------------------------------------------------------------------M------------------------------K-------------------------E------------------------K--N------------------H-Y----L--------------------S-----------------------E---------L-----K----------S-----N----------L-----E--E-K--N------------WS---Q-----------------M---------R--------K----F-----SS--------…
origOb_569	-------------------------------------------------------------------------------------------------------------M------------------------------N-------------------------T------------------------K--N--------------------L----F--------------------S-----------------------E---------I-----E----------T-----R----------I-----C--K-E--N------------FS---L-----------------M---------R--------R----E-----SA--------…
origOb_369	-------------------------------------------------------------------------------------------------------------M------------------------------Q-------------------------D------------------------R--K------------------S-Y----L--------------------A-----------------------E---------A-----R----------N-----K----------L-----L--T-T--K------------SV---H-----------------M---------N--------K----I-----SA--------…
origOb_392	-------------------------------------------------------------------------------------------------------------M------------------------------K-------------------------E------------------------K--N------------------N-Y----L--------------------S-----------------------E---------L-----K----------S-----N----------L-----E--E-K--D------------WS---Q-----------------M---------R--------K----F-----SS--------…
origOb_343	-------------------------------------------------------------------------------------------------------------M------------------------------E-------------------------F------------------------N--K------------------T-F----H--------------------S-----------------------E---------I-----L----------K-----H----------F-----G--K-L--N------------LS---Q-----------------V---------R--------K----T-----SA--------…
img2k_6957813	-------------------------------------------------------------------------------------------------------------M------------------------------K-------------------------E------------------------K--N------------------H-Y----L--------------------S-----------------------E---------L-----K----------S-----N----------L-----E--E-K--N------------WS---L-----------------M---------R--------K----F-----SS--------…
origOb_336	-------------------------------------------------------------------------------------------------------------M------------------------------K-------------------------F------------------------S--Q------------------I-Y----F--------------------D-----------------------E---------I-----E----------S-----N----------L-----D--K-L--K------------YS---Q-----------------V---------R--------K----I-----SA--------…
origOb_408	-------------------------------------------------------------------------------------------------------------M------------------------------S-------------------------K------------------------Y--R------------------Y-N----Q--------------------N-----------------------E---------L-----I----------R-----R----------L-----V--S-I-VE------------EP---S-----------------M---------R--------K----F-----SA--------…
253617	------------------------------------------------------------------------------------------MSLPALSYTGKGVQGGNEFM------------------------------R-------------------------T------------------------S--R------------------W-N----P--------------------D-----------------------E---------L-----V----------R-----S----------V-----S--A-L-VG------------RN---S-----------------V---------E--------N----S-----SA--------…
origOb_453	-------------------------------------------------------------------------------------------------------------M------------------------------N-------------------------T------------------------S--R------------------W-N----P--------------------V-----------------------E---------L-----A----------K-----A----------V-----S--A-L-SG------------RK---S-----------------R---------E--------N----S-----SA--------…
1439358	------------------------------------------------------------------------------------------MSLPALSYTGKGVQGGNEFM------------------------------R-------------------------T------------------------S--R------------------W-N----P--------------------D-----------------------E---------L-----V----------R-----S----------V-----S--A-L-VG------------RN---P-----------------V---------E--------N----S-----SA--------…
origOb_476	-------------------------------------------------------------------------------------------------------------M------------------------------R-------------------------T------------------------S--R------------------W-N----P--------------------D-----------------------E---------L-----V----------R-----S----------V-----S--A-L-VG------------RN---P-----------------V---------E--------N----S-----SA--------…
262496	------------------------------------------------------------------------------------------MSLPALSYTGKGVQGGNEFM------------------------------R-------------------------T------------------------S--R------------------W-N----P--------------------D-----------------------E---------L-----V----------R-----S----------V-----S--A-L-VG------------RK---S-----------------V---------K--------N----S-----SA--------…
316912	------------------------------------------------------------------------------------------MSLPALSYTGKGVQGGNEFM------------------------------R-------------------------T------------------------S--R------------------W-N----P--------------------D-----------------------E---------L-----V----------R-----S----------V-----S--A-L-VG------------RN---P-----------------R---------E--------N----S-----SA--------…
1651541	-----------------------------------------------------------------------------------------------------------------------------------------------------------------------------------------------------------------------------------------------------------------------------------------M----------K-----T----------V-----A--N-L-AE------------LS---S-----------------M---------K--------N----I-----SA--------…
origOb_327	-------------------------------------------------------------------------------------------------------------M------------------------------N-------------------------T------------------------E--S------------------N-Y----Q--------------------A-----------------------Q---------V-----M----------K-----T----------V-----A--N-L-AE------------LS---S-----------------M---------K--------N----I-----SA--------…
1554085	---------------------------------------------------------------------------------------------------------------------------------------------------------------------------------------------------------------------------------------------------------------------------------------------------------------------------------------------------------------------------------------------------------------…
origOb_47	-------------------------------------------------------------------------------------------------------------M------------------------------K-------------------------EV-----------------------N--K------------------H-D----L--------------------D-----------------------E---------L-----L----------Q-----T----------F-----K--F-N-VK------------Y----------------------R---------E--------H----V-----SA--------…
1524598	---------------------------------------------------------------------------------------------------------------------------------------------------------------------------------------------------------------------------------------------------------------------------------------------------------------------------------------------------------------------------------------------------------------…
origOb_37	-------------------------------------------------------------------------------------------------------------M------------------------------K-------------------------KV-----------------------D--T------------------N-L----L--------------------S-----------------------R---------L-----E----------S-----Y----------L-----V--S-K-VG------------A----------------------S---------E--------T----V-----SA--------…
img2k_4547274	------------------------------------------------------------------------------------------------------MELSSKSM------------------------------K-------------------------K------------------------------------------------S----V--------------------D-----------------------S---------L-----R----------R-----K----------L-----A--N-N-TE------------F----------------------V---------R--------K----------LR--------…
origOb_1150	------------------------------------------------------------------------------------------------------MELSSKSM------------------------------K-------------------------K------------------------------------------------S----V--------------------D-----------------------S---------L-----R----------R-----K----------L-----A--N-N-TE------------F----------------------I---------R--------K----------LR--------…
img2k_4565007	------------------------------------------------------------------------------------------------------MELSSKSM------------------------------K-------------------------K------------------------------------------------S----V--------------------D-----------------------S---------L-----R----------R-----K----------L-----A--N-N-TE------------F----------------------I---------R--------K----------LR--------…
img2k_4538198	------------------------------------------------------------------------------------------------------MELSSKSM------------------------------K-------------------------K------------------------------------------------S----V--------------------D-----------------------S---------L-----R----------R-----K----------L-----A--N-N-TE------------F----------------------I---------R--------K----------LR--------…
origOb_903	-------------------------------------------------------------------------------------------------------------M------------------------------K-------------------------N------------------------L--E------------------N-Q----I--------------------R-----------------------G---------L-----V----------L-----W----------M-----T--K-T-SQ------------F----------------------IKK-------K--------K----------LP--------…
img2k_4508359	---------------------------------------------------------------------------------------------------------------------------------------------------------------------------------------------------------------------------------------------------------------------------------------------------------------------------------------------------------------------------------------------------------------…
origOb_513	-------------------------------------------------------------------------------------------------------------M------------------------------K-------------------------GDFLMQP------------------K--S------------------F-E----I--------------------Q-----------------------G---------I-----E----------S-----W----------I-----L--K-Q-VE------------S----------------------D---------E--------Q----------SR--------…
origOb_1168	-------------------------------------------------------------------------------------------------------------M------------------------------K-------------------------S-----V------------------D--G------------------N-E----L--------------------R-----------------------G---------L-----V----------L-----Y----------L-----E--K-N-VG------------T----------------------S---------E--------K----------SR--------…
origOb_1392	-------------------------------------------------------------------------------------------------------------M------------------------------K-------------------------S-----V------------------D--G------------------N-E----L--------------------R-----------------------G---------L-----V----------L-----Y----------L-----R--K-N-VG------------T----------------------S---------E--------K----------SR--------…
14055	---------------------------------------------------------------------------------------------------------------------------------------------------------------------------------------------------------------------------------------------------------------------------------------------------------------------------------------------------------------------------------------------------------------…
1477426	---------------------------------------------------------------------------------------------------------------------------------------------------------------------------------------------------------------------------------------------------------------------------------------------------------------------------------------------------------------------------------------------------------------…
img2k_4569119	---------------------------------------------------------------------------------------------------------------------------------------------------------------------------------------------------------------------------------------------------------------------------------------------------------------------------------------------------------------------------------------------------------------…
img2k_5989327	---------------------------------------------------------------------------------------------------------------------------------------------------------------------------------------------------------------------------------------------------------------------------------------------------------------------------------------------------------------------------------------------------------------…
img2k_4537289	---------------------------------------------------------------------------------------------------------------------------------------------------------------------------------------------------------------------------------------------------------------------------------------------------------------------------------------------------------------------------------------------------------------…
1463163	---------------------------------------------------------------------------------------------------------------------------------------------------------------------------------------------------------------------------------------------------------------------------------------------------------------------------------------------------------------------------------------------------------------…
1477070	---------------------------------------------------------------------------------------------------------------------------------------------------------------------------------------------------------------------------------------------------------------------------------------------------------------------------------------------------------------------------------------------------------------…
img2k_4542778	---------------------------------------------------------------------------------------------------------------------------------------------------------------------------------------------------------------------------------------------------------------------------------------------------------------------------------------------------------------------------------------------------------------…
img2k_5994717	---------------------------------------------------------------------------------------------------------------------------------------------------------------------------------------------------------------------------------------------------------------------------------------------------------------------------------------------------------------------------------------------------------------…
389808	-------------------------------------------------------------------------------------------------------------M------------------------------K-------------------------GDFLMQP------------------K--S------------------F-E----I--------------------Q-----------------------G---------I-----E----------S-----W----------I-----L--K-Q-VE------------S----------------------D---------E--------Q----------SR--------…
origOb_1529	-------------------------------------------------------------------------------------------------------------M------------------------------T-------------------------D-----T------------------C--V------------------S-S----I--------------------S-----------------------G---------I-----L----------S-----W----------L-----V--K-QPIV------------F----------------------H---------N--------Y----------SS--------…
img2k_5993373	---------------------------------------------------------------------------------------------------------------------------------------------------------------------------------------------------------------------------------------------------------------------------------------------------------------------------------------------------------------------------------------------------------------…
origOb_1281	-------------------------------------------------------------------------------------------------------------M------------------------------R-------------------------S-----V------------------N--R------------------N-E----L--------------------R-----------------------G---------L-----V----------L-----Y----------L-----V--K-N-VE------------T----------------------S---------E--------K----------SR--------…
origOb_933	-------------------------------------------------------------------------------------------------------------M------------------------------F-------------------------K-----S------------------F--E------------------N-Q----L--------------------R-----------------------G---------L-----E----------L-----F----------L-----Q--N-S-VN------------T----------------------R---------E--------C----------SR--------…
origOb_1265	-------------------------------------------------------------------------------------------------------------M------------------------------R-------------------------S-----V------------------D--R------------------N-E----L--------------------R-----------------------G---------L-----V----------L-----Y----------L-----K--K-N-VG------------T----------------------S---------E--------K----------SR--------…
img2k_4508393	---------------------------------------------------------------------------------------------------------------------------------------------------------------------------------------------------------------------------------------------------------------------------------------------------------------------------------------------------------------------------------------------------------------…
img2k_6936246	---------------------------------------------------------------------------------------------------------------------------------------------------------------------------------------------------------------------------------------------------------------------------------------------------------------------------------------------------------------------------------------------------------------…
15552	---------------------------------------------------------------------------------------------------------------------------------------------------------------------------------------------------------------------------------------------------------------------------------------------------------------------------------------------------------------------------------------------------------------…
img2k_4569081	---------------------------------------------------------------------------------------------------------------------------------------------------------------------------------------------------------------------------------------------------------------------------------------------------------------------------------------------------------------------------------------------------------------…
img2k_4508295	---------------------------------------------------------------------------------------------------------------------------------------------------------------------------------------------------------------------------------------------------------------------------------------------------------------------------------------------------------------------------------------------------------------…
img2k_4545505	---------------------------------------------------------------------------------------------------------------------------------------------------------------------------------------------------------------------------------------------------------------------------------------------------------------------------------------------------------------------------------------------------------------…
img2k_5989313	---------------------------------------------------------------------------------------------------------------------------------------------------------------------------------------------------------------------------------------------------------------------------------------------------------------------------------------------------------------------------------------------------------------…
4303734	---------------------------------------------------------------------------------------------------------MEDKR------------------------------T-------------------------L------------------------R--K------------------N-WN---K--------------------S-----------------------T---------Q-----R----------R-----R----------LKSA--Q--P-I-PA------------FLPDEQ-----------------V---------E--------K----T-----LA--------…
origOb_40	MKTFKILPRKEVNSLDKKINKVLDEITID------------DF-NQE---DSIVTLDGYEVSKFGYETRSDNYHQKG---F--YTYDNNLDQTVPAIHQGMRNPSAEDRQ------------------------------K-------------------------N------------------------S--S------------------G-R----K--------------------Y-----------------------F---------L-----P----------R-----Q----------LKSKRSK--N-I-QF------------WK---E-----------------R---------T--------E----A-----LS--------…
img2k_8411561	---------------MKVIQKFKRELTLE------------DIENFD---EDSITLDGYSLDIT-----------NK---Q--FTYDNDFDQSLPSLLIGVKNPNQEEKG------------------------------K-------------------------Q------------------------L--P------------------K-K----Q--------------------F-----------------------Y---------L-----P----------R-----S----------LYKYRKN--N-I-QF------------WE---S-----------------K---------Q--------E----F-----LT--------…
img2k_8383694	---------------MKVIQKFKRELTLE------------DIENFD---EDSITLDGYSLDIT-----------NK---Q--FTYDNDFDQSLPSLLIGVKNPNQEEKG------------------------------K-------------------------Q------------------------L--P------------------K-K----Q--------------------F-----------------------Y---------L-----P----------R-----S----------LYKYRKN--N-I-QF------------WE---S-----------------K---------Q--------E----F-----LT--------…
origOb_41	---------------MRKISKLKEELNTR------------DFGNGD---EDFYTIDGFVFNSK-----------EG---T--LSYDNDFDETLPNLLKGVKNPNEADRR------------------------------K-------------------------S------------------------R--P------------------R-K----K--------------------F-----------------------Y---------F-----P----------R-----Q----------AKKYQIQ--N-I-QF------------WI---K-----------------R---------K--------E----I-----LS--------…
710194	---------------MR-INKTVDDFDLEP------YRNRDD----W---ETIQLLDGTVYEKISWISPE-----GEYQEYIHKTYDNNYDETLPLLLSGVKNPSAEDRV------------------------------K-------------------------S------------------------R--K------------------K-K----K--------------------Y-----------------------F---------L-----P----------K-----K----------LSKLRVR--P-L-TF------------WV---Q-----------------G---------E--------S----N-----LT--------…
origOb_35	---------------MR-INQTVDEFNLDL------YRNRDD----W---ETIQLLDGTVYEKVSWYTED-----GKYQEYIHKSYDNNYDETLPLLLSGVKNPSSEDRM------------------------------K-------------------------S------------------------R--K------------------K-K----K--------------------Y-----------------------F---------L-----P----------K-----K----------LSKLRVR--P-L-SF------------WV---K-----------------G---------E--------S----N-----LT--------…
origOb_51	---------------MKKINLHLKEYKAL------------PLEEQQKIIPPFVTLDGYIFDN-------------H------YSYDNDYDQTLPSILTGVKNPSSVERM------------------------------N-------------------------N------------------------I---------------------R-L----R--------------------R-----------------------S---------F-----P----------R-----S----------LLSIRKR--K-W-TE------------WY---Q-----------------G---------N--------N----Y-----LS--------…
origOb_52	---------------MK-VNQTFDEFNYPEFSEKYFQKTGNILSETE---DTIELIDGSILSSS-----------GQ---Y--LTYDNNLDETLPNLLIGIRNPDAEERR------------------------------K-------------------------G------------------------T--V--------------------R----R--------------------K-----------------------Y---------F-----P----------R-----K----------LNRFRKK--S-I-KF------------WV---E-----------------D---------E--------N----H-----LS--------…
origOb_48	---------------MK-INQTFEDFDYPAFANSYSKKHGIDFSETE---ENLILLDGTILDSS-----------GH---Y--LTYDNDYDQTLPNLLQGVKNPNAEERR------------------------------K-------------------------G------------------------S--Q------------------G-K----R--------------------K-----------------------F---------F-----P----------R-----K----------LRRFRRK--S-I-KF------------WI---D-----------------D---------E--------N----H-----LS--------…
origOb_61	---------------MKRLNFTICEFLES-------RKTSDDF-------EPGVTLDGYVIDEY-----------LN---Y---SYDNNFDLTLPNLLQGVENPDAEKRH------------------------------N-------------------------Q------------------------P--P------------------K-R----N--------------------P-----------------------R---------F-----P----------R-----K----------LKRIQKK--N-I-KF------------WV---E-----------------R---------Q--------A----N-----LS--------…
origOb_38	------------MKILKKVPFLRNDIDEN------------FILNQS---DSFYTLDGYVFDET-----------EG---S--FSYDNDFDETLPILLTGVKNPNQEERK------------------------------N-------------------------S------------------------S---------------------Q-R----K--------------------Y-----------------------Y---------F-----P----------R-----K----------LLHFRKK--P-I-EF------------WK---G-----------------E---------K--------S----T-----LT--------…
img2k_4187457	---------------MKKLILCKEDITDN------------FISRQS---ESFSTLDGYVYDDL-----------TG---S--FSYDNDFDETLPILLNGIKNPNQEERK------------------------------N-------------------------S------------------------H---------------------Q-K----T--------------------F-----------------------Y---------L-----P----------K-----K----------LQSKKFK--N-I-QF------------WN---Q-----------------G---------E--------N----H-----LS--------…
origOb_39	---------------MKKIPSYRDELDDN------------FPRTQT---ESFFTLDGFVYDKD-----------QG---T--FSYDSDYDETLPNILIGVKSPNEQDRK------------------------------N-------------------------Q------------------------L--P------------------P-K----R--------------------V-----------------------W---------F-----P----------R-----K----------LLSVRKK--N-I-QF------------WK---G-----------------E---------E--------S----T-----LS--------…
img2k_8387268	----------------------MEEIDDT------------FICEQT---ENFSTLDGFVFDYD-----------QG---R--FSYDNDFDETLPPILIGTKNPNQEERK------------------------------K-------------------------Q------------------------F---------------------T-R----K--------------------F-----------------------R---------F-----P----------R-----K----------LIPLRSK--N-I-KF------------WK---E-----------------E---------K--------S----L-----LS--------…
origOb_1417	-------------------------------------------------------------------------------------------------------------M------------------------------S-------------------------Y-------------------E----I--E--------------------Q----LYF------------------L-----------------------L---------D-----E----------K-----D----------L-----E--K-----------------A----------------------Q---------E--------K----I-----LA--------…
origOb_1497	-------------------------------------------------------------------------------------------------------------M------------------------------G-------------------------Y-------------------E----I--E--------------------Q----LYF------------------L-----------------------L---------D-----Q----------E-----E----------L-----E--S-----------------A----------------------K---------K--------K----I-----EA--------…
origOb_1245	-------------------------------------------------------------------------------------------------------------M------------------------------P-------------------------F-------------------E----I--E--------------------Q----LYT------------------L-----------------------L---------Q-----L----------K-----E----------L-----E--E-----------------A----------------------E---------E--------R----F-----RA--------…
origOb_1669	----------------------------------------------------------------------------------------------------------------------------------------------------------------------M-------------------E----I--S--------------------T----I--------------------L-------------------------------------------------------------------I-----N--E-----------------V----------------------R---------K--------R----I-----LAVPHSRRVK…
img2k_4547158	----------------------------------------------------------------------------------------------------------------------------------------------------------------------M---------------------------H--------------------I----Y--------------------Q-----------------------E---------T-----L----------R-----L----------L-----T-----------------------------------------------------E--------N----L-----SS--------…
img2k_6935975	----------------------------------------------------------------------------------------------------------------------------------------------------------------------M---------------------------H--------------------I----Y--------------------Q-----------------------E---------T-----L----------R-----L----------L-----T-----------------------------------------------------E--------N----L-----SS--------…
origOb_766	----------------------------------------------------------------------------------------------------------------------------------------------------------------------M---------------------------K--------------------I----L--------------------V-----------------------E---------T-----L----------R-----T----------L-----T-----------------------------------------------------L--------T----R-----SS--------…
origOb_535	-------------------------------------------------------------------------------------------------------------M------------------------------K-------------------------P---------------------------E--------------------I----F--------------------I-----------------------E---------S-----L----------R-----R----------F-----A--T-----------------AEQ--------------------R---------E--------Q----W-----SA--------…
origOb_550	-------------------------------------------------------------------------------------------------------------M------------------------------N-------------------------P---------------------------T--------------------I----L--------------------G-----------------------Q---------S-----L----------R-----L----------I-----T--T-----------------RAK--------------------E---------E--------K----W-----TA--------…
origOb_486	------------------------------------------------------------------------------------------------------------MV------------------------------K-------------------------Y---------------------------E--------------------I-------------------------------------------------S---------F-----M----------R-----D----------V-----Y--P-----------------RLF--------------------P---------E--------F----Y-----LA--------…
origOb_510	-------------------------------------------------------------------------------------------------------------M------------------------------E-------------------------C---------------------------K--------------------V-------------------------------------------------N---------F-----L----------T-----E----------V-----L--P-----------------KLF--------------------P---------E--------L----K-----IA--------…
img2k_4188412	-------------------------------------------------------------------------------------------------------------M------------------------------N-------------------------N------------------------Q--I--------------------VLQ--F--------------------F-----------------------N---------Q-----L----------S-----Q----------S-----R--S-----------------Y----------------------T---------TCYE-----KLN--C-----CT--------…
origOb_191	-------------------------------------------------------------------------------------------------------------M------------------------------D-------------------------C------------------------Q--I-------------------------I--------------------D-----------------------S---------T-----Q----------E-----L----------L-----R--V-----------------V----------------------E----------EK-----------------EA--------…
origOb_602	-------------------------------------------------------------------------------------------------------------M------------------------------N-------------------------F------------------------Q--Q--------------------V----F--------------------F-----------------------D---------T-----L----------E-----A----------L-----T--T-----------------M----------------------D---------KSS-----------------KA--------…
origOb_464	-----------------------------------------------------------------------------------------------MFPQSKERKEVRHLF------------------------------D-------------------------L------------------------L--V--------------------S----L--------------------E-----------------------Q---------T-----L----------K-----I----------L-----T--S-----------------E----------------------S---------QCN-----------------KA--------…
origOb_663	---------------------------------------------------------------------------------------------------------MSYLM-----------------------------------------------------------------------------------------------------------------------------------------------------------E---------T-----L----------K-----Q----------F-----E--S-----------------Y----------------------Q---------KGRE-----K----C-----FA--------…
origOb_836	---------------------------------------------------------------------------------------------------------------------------------------------------------------------------------------------------------------------------------------------------------------------------------------------------------------------------------------------------------------------------------------------------------------…
origOb_1346	-------------------------------------------------------------------------------------------------------------M------------------------------S-------------------------Q-TY----------------N----R--I--------------------E----P--------------------I-----------------------G---------L-----F----------S-----F----------L-----I--N-----------------C----------------------Q---------E--------K----T-----VA--------…
origOb_1636	-------------------------------------------------------------------------------------------------------------M------------------------------S-------------------------T-T----------------------K--I--------------------Q----W--------------------S-----------------------G---------L-----F----------Q-----F----------L-----K--S-----------------C----------------------Q---------R--------N----S-----VA--------…
origOb_1632	-------------------------------------------------------------------------------------------------------------M------------------------------K-------------------------FDE----------------------R--L--------------------Q----V--------------------K-----------------------G---------L-----F----------S-----F----------L-----E--D-----------------C----------------------Q---------K--------N----S-----VA--------…
img2k_4521593	-------------------------------------------------------------------------------------------------------------M------------------------------K-------------------------LLEL----------------P----E--G--------------------A----L--------------------G-----------------------G---------Y-----L----------Q-----F----------L-----N--E-----------------V----------------------Q---------K--------R----T-----VA--------…
img2k_4518437	-------------------------------------------------------------------------------------------------------------M------------------------------K-------------------------LLEL----------------P----E--G--------------------A----L--------------------G-----------------------G---------Y-----L----------Q-----F----------L-----N--E-----------------V----------------------Q---------K--------R----T-----VA--------…
origOb_1443	-------------------------------------------------------------------------------------------------------------M------------------------------I-------------------------ENCL----------------S----T--N--------------------E----F--------------------S-----------------------G---------Y-----L----------Q-----F----------L-----K--S-----------------V----------------------Q---------K--------N----S-----IA--------…
origOb_1546	-------------------------------------------------------------------------------------MFSAEFCCFQVQALTLYRKEENIQL------------------------------N-------------------------LLEL----------------P----K--G--------------------A----F--------------------G-----------------------G---------Y-----L----------Q-----F----------L-----L--D-----------------V----------------------Q---------K--------N----T-----VA--------…
img2k_4527667	-------------------------------------------------------------------------------------------------------------M------------------------------K-------------------------LLEL----------------P----E--G--------------------A----L--------------------G-----------------------G---------Y-----L----------Q-----F----------L-----N--E-----------------V----------------------Q---------K--------R----T-----VA--------…
origOb_32	-------------------------------------------------------------------------------------------------------------M------------------------------K-------------------------LLTL----------------P----K--S--------------------T----L--------------------G-----------------------G---------Y-----L----------Q-----I----------L-----M--D-----------------V----------------------Q---------K--------N----T-----VA--------…
origOb_1458	-------------------------------------------------------------------------------------------------------------M------------------------------K-------------------------LLNL----------------P----T--E--------------------A----F--------------------G-----------------------G---------Y-----L----------S-----F----------L-----S--G-----------------T----------------------Q---------K--------R----T-----VA--------…
origOb_1531	-------------------------------------------------------------------------------------------------------------M------------------------------K-------------------------LLTL----------------P----K--S--------------------T----L--------------------G-----------------------G---------Y-----L----------Q-----F----------L-----M--D-----------------V----------------------Q---------K--------N----T-----VA--------…
img2k_4547429	-------------------------------------------------------------------------------------------------------------M------------------------------K-------------------------LLEL----------------P----E--G--------------------A----L--------------------G-----------------------G---------Y-----L----------Q-----F----------L-----N--E-----------------V----------------------Q---------K--------R----T-----VA--------…
origOb_1007	-------------------------------------------------------------------------------------------------------------M------------------------------E-------------------------E-------------------L----F--N--------------------C----F--------------------S-----------------------E---------S-----N----------Q-----I----------I-----K--K-----------------K----------------------I---------Q--------N----S-----LA--------…
origOb_1631	---------------------------------------------------------------------------------------------------------------------------------------------------------------------------------------------------------------------------------------------------------------------------------------------------------------------------------------------------------------------------------------------------------------…
910531	---------------------------------------------------------------------------------------------------------------------------------------------------------------------------------------------------------------------------------------------------------------------------------------------------------------------------------------------------------------------------------------------------------------…
img2k_8430833	---------------------------------------------------------------------------------------------------------------------------------------------------------------------------------------------------------------------------------------------------------------------------------------------------------------------------------------------------------------------------------------------------------------…
origOb_647	-------------------------------------------------------------------------------------------------------------M------------------------------D-------------------------N------------------------L--L--------------------I----L--------------------M-----------------------Q---------S-----I----------N-----I----------I-----Q--A-----------------K----------------------I---------K--------K----S-----EA--------…
origOb_1041	-------------------------------------------------------------------------------------------------------------M------------------------------S-------------------------N-------------------F----S--V--------------------V----F--------------------L-----------------------E---------T-----L----------R-----M----------I-----Q--D-----------------Q----------------------I---------K--------D----S-----EA--------…
1446743	-------------------------------------------------------------------------------------------------------MKGSEQM------------------------------S-------------------------N-------------------I----Q--L--------------------I----F--------------------F-----------------------E---------T-----I----------S-----K----------I-----Q--S-----------------Q----------------------I---------K--------D----S-----EA--------…
img2k_5368884	-------------------------------------------------------------------------------------------------------------M------------------------------D-------------------------I------------------------F--N--------------------V----L--------------------G-----------------------Q---------S-----L----------Q-----I----------I-----R--T-----------------K----------------------L---------I--------G----S-----EA--------…
origOb_1039	-------------------------------------------------------------------------------------------------------MKGSEQM------------------------------S-------------------------N-------------------I----Q--L--------------------I----F--------------------F-----------------------E---------T-----I----------S-----K----------I-----Q--T-----------------Q----------------------I---------K--------D----S-----EA--------…
1511156	---------------------------------------------------------------------------------------------------------------------------------------------------------------------------------------------------------------------------------------------------------------------------------------------------------------------------------------------------------------------------------------------------------------…
origOb_533	-------------------------------------------------------------------------------------------------------------M------------------------------D-------------------------I------------------------L--N--------------------I----L--------------------G-----------------------Q---------T-----L----------E-----R----------I-----Q--T-----------------Q----------------------I---------K--------K----T-----EV--------…
origOb_1023	---------------------------------------------------------------------------------------------------------------------------------------------------------------------------------------------------------------------------------------------------------------------------------------------------------------------------------------------------------------------------------------------------------------…
img2k_5312372	-------------------------------------------------------------------------------------------------------------M------------------------------E-------------------------VKSLSKKGKRLKDRIRDKYGVELQ-H--D--------------------I----F--------------------S-----------------------D---------L-----I----------N-----L----------S-----S--S----------------------------------------K---------L--------K----QL----RA--------…
origOb_1606	-------------------------------------------------------------------------------------------------------------M------------------------------F-------------------------Y----------NDPI--LKEF----E--R--------------------L----L-----------------------------------------------------------------------------Y----------S-----D--S----------------------------------------K---------I--------K----R-----IA--------…
origOb_1520	-------------------------------------------------------------------------------------------------------------M------------------------------N-------------------------L----------NAHI--LIGP----R--K--------------------LYIE-F--------------------S-----------------------E---------A-----V----------D-----R----------Y--------R----------------------------------------K---------R--------R----K-----LA--------…
img2k_4547268	-------------------------------------------------------------------------------------------------------------M------------------------------N-------------------------K----------------KVDT----A--S--------------------V----L--------------------S-----------------------E---------T-----L----------K-----I----------L-----K--K----------------------------------------K---------N--------L----G-----PA--------…
origOb_1112	-------------------------------------------------------------------------------------------------------------M------------------------------N-------------------------K----------------QVDV----L--S--------------------V----M--------------------S-----------------------E---------T-----L----------S-----I----------L-----D--K----------------------------------------K---------N--------L----G-----PA--------…
23394	----------------------------------------------------------------------------------------------------------------------------------------------------------------------------------------------------------------------------M--------------------S-----------------------E---------T-----L----------S-----I----------L-----D--K----------------------------------------K---------N--------L----G-----PA--------…
origOb_1113	-------------------------------------------------------------------------------------------------------------M------------------------------K-------------------------K----------------QVDT----A--S--------------------I----L--------------------L-----------------------E---------T-----L----------K-----I----------L-----E--K----------------------------------------K---------N--------L----G-----PA--------…
origOb_1210	-------------------------------------------------------------------------------------------------------------M------------------------------K-------------------------F----------KFRT--AYDT-------E--------------------M----L--------------------I-----------------------N---------T-----L----------G-----F----------L-----K--R----------------------------------------K---------K--------L----G-----EA--------…
origOb_1169	------------------------------------------------------------------------------------------------------------ML------------------------------T-------------------------F----------KKYE--SFET-------K--------------------M----L--------------------S-----------------------Q---------T-----I----------K-----I----------L-----S--K----------------------------------------Q---------N--------S----N-----QA--------…
origOb_1319	-------------------------------------------------------------------------------------------------------------M------------------------------SDL-----------------------R-------------------Y----S--V--------------------E----F--------------------G-----------------------Q---------Y-----L----------I-----I----------F-----R--K-----------------M----------------------M---------K--------N----T-----VA--------…
origOb_1490	-------------------------------------------------------------------------------------------------------------M------------------------------S-L-----------------------L-------------------Y----S--V--------------------E----F--------------------Q-----------------------Q---------F-----L----------R-----R----------L-----Q--E-----------------A----------------------T---------K--------N----T-----VA--------…
img2k_4565153	-------------------------------------------------------------------------------------------------------------M------------------------------S-L-----------------------L-------------------Y----S--V--------------------E----F--------------------Q-----------------------Q---------F-----L----------R-----R----------L-----Q--E-----------------A----------------------T---------K--------N----T-----VA--------…
img2k_4541102	-------------------------------------------------------------------------------------------------------------M------------------------------S-L-----------------------L-------------------Y----S--V--------------------E----F--------------------R-----------------------Q---------F-----L----------R-----R----------L-----Q--E-----------------A----------------------T---------K--------N----T-----VA--------…
img2k_4508404	-------------------------------------------------------------------------------------------------------------M------------------------------S-L-----------------------L-------------------Y----S--V--------------------E----F--------------------Q-----------------------Q---------F-----L----------R-----R----------L-----Q--E-----------------A----------------------T---------K--------N----T-----VA--------…
img2k_4542798	-------------------------------------------------------------------------------------------------------------M------------------------------S-L-----------------------L-------------------Y----S--V--------------------E----F--------------------R-----------------------Q---------F-----L----------R-----R----------L-----Q--E-----------------A----------------------T---------K--------N----T-----VA--------…
img2k_4547398	-------------------------------------------------------------------------------------------------------------M------------------------------S-L-----------------------L-------------------Y----S--V--------------------E----F--------------------Q-----------------------Q---------F-----L----------R-----R----------L-----Q--E-----------------A----------------------T---------K--------N----T-----VA--------…
origOb_664	-------------------------------------------------------------------------------------------------------------M------------------------------E-------------------------L-------------------T----P--E--------------------I----FF-------------------G-----------------------E---------I-----L----------S-----K----------I-----P--T-----------------KR---------------------TV--------P--------N----FN----EA--------…
img2k_4527372	-------------------------------------------------------------------------------------------------------------M------------------------------K-------------------------F-------------------S----F--E--------------------I----F--------------------G-----------------------K---------V-----L----------S-----E----------L-----S--P-----------------K----------------------TE--------R--------R----F-----DA--------…
origOb_627	-------------------------------------------------------------------------------------------------------------M------------------------------K-------------------------F-------------------S----F--E--------------------I----F--------------------G-----------------------K---------V-----L----------S-----E----------L-----S--P-----------------N----------------------TE--------R--------R----F-----DA--------…
img2k_6137637	--------------------------MGPGEKLYYIFWSWSQFHPSKISEKCPEGTSPETSRSNSTERSRCLLSWLTLQPGGRLDPRCSLLGIFFLFREEKEHQEVRNYM------------------------------K-------------------------F-------------------S----F--E--------------------I----F--------------------G-----------------------K---------V-----L----------A-----E----------L-----S--P-----------------K----------------------SE--------R--------R----F-----DA--------…
img2k_4521401	-------------------------------------------------------------------------------------------------------------M------------------------------K-------------------------F-------------------S----F--E--------------------I----F--------------------G-----------------------K---------V-----L----------S-----E----------L-----S--P-----------------K----------------------TE--------R--------R----F-----DA--------…
img2k_4565721	-------------------------------------------------------------------------------------------------------------M------------------------------K-------------------------F-------------------S----F--E--------------------I----F--------------------G-----------------------K---------V-----L----------S-----E----------L-----S--P-----------------K----------------------TE--------R--------R----F-----DA--------…
img2k_4530409	-------------------------------------------------------------------------------------------------------------M------------------------------K-------------------------F-------------------S----F--E--------------------I----F--------------------G-----------------------K---------V-----L----------S-----E----------L-----S--P-----------------K----------------------TE--------R--------R----F-----DA--------…
img2k_8366177	-------------------------------------------------------------------------------------------------------------M------------------------------K-------------------------F-------------------S----F--E--------------------I----F--------------------G-----------------------K---------V-----L----------S-----E----------L-----S--P-----------------K----------------------TE--------R--------R----F-----DA--------…
img2k_4569004	-------------------------------------------------------------------------------------------------------------M------------------------------K-------------------------F-------------------S----F--E--------------------I----F--------------------G-----------------------K---------V-----L----------S-----E----------L-----S--P-----------------K----------------------TE--------R--------R----F-----DA--------…
img2k_4518259	-------------------------------------------------------------------------------------------------------------M------------------------------K-------------------------F-------------------S----F--E--------------------I----F--------------------G-----------------------K---------V-----L----------S-----E----------L-----S--P-----------------K----------------------TE--------R--------R----F-----DA--------…
img2k_4512886	-------------------------------------------------------------------------------------------------------------M------------------------------K-------------------------F-------------------S----F--E--------------------I----F--------------------G-----------------------K---------V-----L----------S-----E----------L-----S--P-----------------K----------------------TE--------R--------R----F-----DA--------…
img2k_4545316	-------------------------------------------------------------------------------------------------------------M------------------------------E-------------------------F-------------------S----A--E--------------------I----F--------------------G-----------------------K---------V-----L----------E-----E----------L-----S--P-----------------K----------------------TE--------R--------R----F-----DA--------…
img2k_4552742	-------------------------------------------------------------------------------------------------------------M------------------------------K-------------------------F-------------------S----F--E--------------------I----F--------------------G-----------------------K---------V-----L----------S-----E----------L-----S--P-----------------K----------------------TE--------R--------R----F-----DA--------…
img2k_4542035	-------------------------------------------------------------------------------------------------------------M------------------------------E-------------------------F-------------------S----A--E--------------------I----F--------------------G-----------------------K---------V-----L----------T-----E----------L-----S--P-----------------K----------------------SE--------R--------R----F-----DA--------…
img2k_4561732	-------------------------------------------------------------------------------------------------------------M------------------------------K-------------------------F-------------------S----F--E--------------------I----F--------------------G-----------------------K---------V-----L----------S-----E----------L-----S--P-----------------K----------------------TE--------R--------R----F-----DA--------…
origOb_972	----------------------------------------------------------------------------------------------------------------------------------------------------------------------M-------------------D----Q--V--------------------V----F--------------------L-----------------------Q---------F-----L----------D-----E----------LQSK--K--P-----------------K----------------------TI--------R--------S----F-----RA--------…
origOb_1270	-------------------------------------------------------------------------------------------------------------M------------------------------K-------------------------L-------------------SQNRFN--K--------------------V----L--------------------F-----------------------E---------T-----L----------K-----F----------L-----E--K-----------------A--------------------------------N--------L----R-----SA--------…
origOb_1264	------------------------------------------------------------------------------------------------------------MN------------------------------N-------------------------M-------------------N---FS--K--------------------V----F--------------------S-----------------------Q---------S-----L----------N-----L----------I-----Q--R-----------------G----------------------I---------R--------N----T-----VA--------…
origOb_1268	------------------------------------------------------------------------------------------------------------MA------------------------------T-------------------------I-------------------M---TH--E--------------------V----F--------------------V-----------------------Q---------T-----M----------S-----L----------I-----Q--R-----------------G----------------------I---------K--------S----T-----AA--------…
origOb_1252	------------------------------------------------------------------------------------------------------------MQ------------------------------N---------------------------------------------D---FQ--K--------------------V----F--------------------F-----------------------E---------T-----L----------R-----R----------L-----P--A-----------------D----------------------L---------K--------N----S-----VA--------…
252111	---------------------------------------------------------------------------------------------------------------------------------------------------------------------------------------------------------------------------------------------------------------------------------------------------------------------------------------------------------------------------------------------------------------…
origOb_1161	---------------------------------------------------------------------------------------------------------------------------------------------------------------------------------------------------------------------------------------------------------------------------------------------------------------------------------------------------------------------------------------------------------------…
1440649	---------------------------------------------------------------------------------------------------------------------------------------------------------------------------------------------------------------------------------------------------------------------------------------------------------------------------------------------------------------------------------------------------------------…
1196943	---------------------------------------------------------------------------------------------------------------------------------------------------------------------------------------------------------------------------------------------------------------------------------------------------------------------------------------------------------------------------------------------------------------…
origOb_1155	----------------------------------------------------------------------------------------------------------------------------------------------------------------------M-------------------TDQQFD--L--------------------V----F--------------------R-----------------------D---------V-----L----------K-----R----------T-----V--Q-----------------A----------------------S---------Q--------R----A-----QA--------…
origOb_1321	-------------------------------------------------------------------------------------------------------------M------------------------------K-------------------------L-------------------TDQQFS--R--------------------A----F--------------------G-----------------------E---------T-----L----------K-----V----------L-----A--E-----------------F--------------------------------E--------K----K-----MA--------…
origOb_1296	----------------------------------------------------------------------------------------------------------------------------------------------------------------------M-------------------NRQDLY--K--------------------V----F--------------------G-----------------------Q---------T-----L----------S-----I----------L-----S--R-----------------E----------------------C---------R--------Q----S-----AA--------…
origOb_1285	----------------------------------------------------------------------------------------------------------------------------------------------------------------------M-------------------TDQQFN--E--------------------V----F--------------------C-----------------------Q---------V-----L----------K-----I----------L-----S--Q-----------------K----------------------T---------K--------G----S-----QA--------…
origOb_1300	----------------------------------------------------------------------------------------------------------------------------------------------------------------------M-------------------TDQQFD--E--------------------V----F--------------------C-----------------------Q---------T-----L----------K-----H----------L-----S--Q-----------------K----------------------T---------K--------G----S-----QA--------…
img2k_4621388	-------------------------------------------------------------------------------------------------------------M------------------------------NR------------------------L-------------------E---VD--L--------------------V----F--------------------S-----------------------D---------T-----L----------Q-----K----------L-----S--H-----------------R----------------------K---------I--------K----S-----PS--------…
origOb_1255	-------------------------------------------------------------------------------------------------------------M------------------------------N-------------------------C-------------------D----L--E--------------------L----F--------------------S-----------------------K---------V-----L----------S-----T----------V-----S--E-----------------Q----------------------K---------A--------N----C-----AA--------…
img2k_8430846	-------------------------------------------------------------------------------------------------------------M------------------------------NR------------------------L-------------------E---VD--L--------------------V----F--------------------S-----------------------D---------T-----L----------Q-----K----------L-----S--H-----------------R----------------------K---------I--------K----S-----PS--------…
origOb_1362	-------------------------------------------------------------------------------------------------------------M------------------------------NR------------------------L-------------------E---VD--L--------------------V----F--------------------S-----------------------D---------T-----L----------Q-----K----------L-----S--H-----------------R----------------------K---------I--------K----S-----PS--------…
img2k_8403408	-------------------------------------------------------------------------------------------------------------M------------------------------NR------------------------L-------------------E---VD--L--------------------V----F--------------------S-----------------------D---------T-----L----------R-----K----------L-----S--H-----------------R----------------------K---------I--------K----S-----PS--------…
img2k_8387403	-------------------------------------------------------------------------------------------------------------M------------------------------NR------------------------L-------------------E---VD--L--------------------V----F--------------------S-----------------------D---------T-----L----------R-----K----------L-----S--H-----------------R----------------------K---------I--------K----S-----PS--------…
origOb_1235	-------------------------------------------------------------------------------------------------------------M------------------------------K-------------------------L-------------------T----P--Q--------------------V----F--------------------S-----------------------E---------V-----L----------E-----K----------L-----K--V-----------------A----------------------S---------K--------G----R-----PS--------…
img2k_8455954	-------------------------------------------------------------------------------------------------------------M------------------------------NR------------------------L-------------------E---VD--L--------------------V----F--------------------S-----------------------D---------T-----L----------Q-----K----------L-----S--H-----------------R----------------------K---------I--------K----S-----PS--------…
img2k_8383810	-------------------------------------------------------------------------------------------------------------M------------------------------NR------------------------L-------------------E---VD--L--------------------V----F--------------------S-----------------------D---------T-----L----------Q-----K----------L-----S--H-----------------R----------------------K---------I--------K----S-----PS--------…
origOb_1266	-------------------------------------------------------------------------------------------------------------M------------------------------K-------------------------V-------------------N----I--R--------------------V----F--------------------S-----------------------E---------T-----M----------K-----A----------L-----R--S-----------------S----------------------K---------K--------S----S-----AS--------…
origOb_991	-------------------------------------------------------------------------------------------------------------M------------------------------E-------------------------L-------------------T----Y--S--------------------V----F--------------------S-----------------------E---------V-----L----------S-----E----------L-----S--S-----------------A----------------------A---------K--------S----G-----SS--------…
origOb_1279	-------------------------------------------------------------------------------------------------------------M------------------------------E-------------------------I-------------------S----F--K--------------------V----F--------------------S-----------------------E---------V-----L----------E-----G----------I-----S--P-----------------A----------------------M---------K--------Q----S-----AS--------…
origOb_1345	-------------------------------------------------------------------------------------------------------------M------------------------------K-------------------------L-------------------T----M--E--------------------V----F--------------------S-----------------------L---------V-----L----------E-----E----------L-----C--Q-----------------E----------------------A---------K--------N----S-----SS--------…
img2k_4864534	-------------------------------------------------------------------------------------------------------------M------------------------------NR------------------------L-------------------E---VD--L--------------------V----F--------------------S-----------------------D---------T-----L----------Q-----K----------L-----S--H-----------------R----------------------K---------I--------K----S-----PS--------…
origOb_1224	-------------------------------------------------------------------------------------------------------------M------------------------------V-------------------------I-------------------T----T--E--------------------V----F--------------------S-----------------------R---------V-----L----------S-----E----------I-----S--K-----------------G----------------------V---------K--------N----S-----SA--------…
img2k_8361459	-------------------------------------------------------------------------------------------------------------M------------------------------NR------------------------L-------------------E---VD--L--------------------V----F--------------------S-----------------------D---------T-----L----------Q-----K----------L-----S--H-----------------R----------------------K---------I--------K----S-----PS--------…
origOb_1263	-------------------------------------------------------------------------------------------------------------M------------------------------A-------------------------I-------------------N---KD--Q--------------------V----F--------------------S-----------------------R---------T-----L----------S-----V----------L-----S--K-----------------T----------------------V---------R--------N----C-----AA--------…
img2k_8358892	-------------------------------------------------------------------------------------------------------------M------------------------------NR------------------------L-------------------E---VD--L--------------------V----F--------------------S-----------------------D---------T-----L----------R-----K----------L-----S--H-----------------R----------------------K---------I--------K----S-----PS--------…
img2k_8403969	-------------------------------------------------------------------------------------------------------------M------------------------------NR------------------------L-------------------E---VD--L--------------------V----F--------------------S-----------------------D---------T-----L----------Q-----K----------L-----S--H-----------------R----------------------K---------I--------K----S-----PS--------…
img2k_8362991	-------------------------------------------------------------------------------------------------------------M------------------------------NR------------------------L-------------------E---VD--L--------------------V----F--------------------S-----------------------D---------T-----L----------R-----K----------L-----S--H-----------------R----------------------K---------I--------K----S-----PS--------…
origOb_1218	-------------------------------------------------------------------------------------------------------------M------------------------------SNT-----------------------E-------------------L----S--S--------------------V----F--------------------A-----------------------F---------T-----L----------N-----E----------L-----V--Q-----------------C----------------------A---------K--------H----S-----AA--------…
origOb_1220	-------------------------------------------------------------------------------------------------------------M------------------------------K-------------------------L-------------------D----V--E--------------------M----F--------------------F-----------------------K---------I-----Q----------A-----E----------I-----V--Q-----------------A----------------------A---------R--------N----S-----AA--------…
img2k_6928776	-------------------------------------------------------------------------------------------------------------M------------------------------I-------------------------L-------------------S----T--D--------------------A----F--------------------F-----------------------K---------I-----S----------N-----E----------I-----A--Q-----------------A----------------------M---------K--------N----S-----AA--------…
origOb_1239	-------------------------------------------------------------------------------------------------------------M------------------------------SQK-----------------------L-------------------D----E--E--------------------T----F--------------------F-----------------------F---------I-----V----------D-----E----------L-----S--K-----------------A----------------------A---------K--------D----S-----AA--------…
origOb_1344	-------------------------------------------------------------------------------------------------------------M------------------------------D-------------------------Q-------------------AVF--Q--K--------------------V----F--------------------S-----------------------E---------T-----L----------R-----R----------I-----L--A-----------------LS---------------------S---------K--------E----T-----IS--------…
origOb_727	-------------------------------------------------------------------------------------------------------------------------------------------------------------------------------------------MI--F--S--------------------VKD--L--------------------F-----------------------Q---------T-----T----------------K----------Y-----L--------------------SS---------------------M---------K--------N----C-----IA--------…
origOb_630	----------------------------------------------------------------------------------MGSDFFQESSASFLLDHNNLITKGGAEM------------------------------D-------------------------N-------------------IQL--L--T--------------------I----L--------------------S-----------------------Q---------I-----L----------E-----K----------L-----P--------------------TP---------------------E---------K--------S----S-----ET--------…
origOb_654	-------------------------------------------------------------------------------------------------------------M------------------------------E-------------------------N-------------------IQL--F--S--------------------I----L--------------------S-----------------------E---------I-----M----------S-----K----------L-----P--------------------TP---------------------G---------R--------N----S-----EA--------…
img2k_8371307	-------------------------------------------------------------------------------------------------------------M------------------------------I-------------------------L-------------------D----Q--N--------------------K----F--------------------F-----------------------E---------I-----Y----------K-----A----------F-----A--V-----------------A----------------------L---------E--------K----S-----AA--------…
origOb_1271	-------------------------------------------------------------------------------------------------------------M------------------------------E-------------------------I------------------------F--T--------------------I----Y--------------------E-----------------------A---------I-----V----------K-----E----------I-----K--S----------------------------------------K---------E--------N----C-----PA--------…
origOb_962	-------------------------------------------------------------------------------------------------------------M------------------------------R-------------------------L-------------------D----Q--E--------------------T----F--------------------F-----------------------R---------I-----L----------G-----K----------I-----S--S----------------------------------------Q---------V--------K----L-----EA--------…
origOb_934	-------------------------------------------------------------------------------------------------------------M------------------------------K-------------------------L-------------------S----T--E--------------------D----F--------------------I-----------------------R---------I-----L----------A-----H----------L-----R--E----------------------------------------R---------N--------K----F-----QA--------…
img2k_4545301	-------------------------------------------------------------------------------------------------------------M------------------------------E-------------------------P------------------------K--D--------------------I----F--------------------T-----------------------T---------V-----L----------F-----T----------L-----K--N-----------------LGA--------------------D---------R--------K----S-----IA--------…
origOb_1643	-------------------------------------------------------------------------------------------------------------M------------------------------S-------------------------M-------------------G----Q----------------------------I--------------------I-----------------------S---------I-----G----------M-----Q----------L-----E--E----------------------------------------S---------R--------S----R-----IS--------…
origOb_1276	-------------------------------------------------------------------------------------------------------------M------------------------------K-------------------------L-------------------D----S--P--------------------L----F--------------------F-----------------------K---------I-----I----------R-----S----------L-----N--D----------------------------------------D---------L--------S----R------A--------…
origOb_599	-------------------------------------------------------------------------------------------------------------M------------------------------S-------------------------N-------------------V----Q--S--------------------V----L--------------------L-----------------------K---------V-----F----------D-----V----------L-----S--R----------------------------------------E---------K--------N----S-----IA--------…
1513511	-------------------------------------------------------------------------------------------------------------M------------------------------S-------------------------S-------------------L----Y--S--------------------V----F--------------------T-----------------------E---------T-----L----------K-----R----------L-----S--S-----------------TPCT-------------------Q---------S--------G----N-----KA--------…
4165412	-------------------------------------------------------------------------------------------------------------M------------------------------K-------------------------L-------------------T----M--E--------------------I----F--------------------S-----------------------Q---------V-----L----------A-----K----------F-----S--S-----------------RPAS-------------------A---------E--------R----S-----RA--------…
1219886	-------------------------------------------------------------------------------------------------------------M------------------------------D-------------------------L-------------------T----Q--K--------------------V----F--------------------S-----------------------D---------V-----L----------E-----V----------L-----R--V-----------------RPHS-------------------E---------S--------K----N-----RA--------…
3645405	-------------------------------------------------------------------------------------------------------------M------------------------------R-------------------------S-------------------I----E--R--------------------M----F--------------------S-----------------------E---------T-----L----------T-----S----------L-----N--N-----------------IPCS-------------------R---------K--------G----N-----KA--------…
557414	-------------------------------------------------------------------------------------------------------------M------------------------------Q-------------------------L-------------------T----P--E--------------------I----F--------------------Q-----------------------E---------T-----M----------K-----V----------L-----L--N-----------------Q----------------------K---------I--------K----S-----IS--------…
origOb_1303	-------------------------------------------------------------------------------------------------------------M------------------------------E-------------------------L-------------------S----I--D--------------------L----C--------------------F-----------------------Q---------L-----I----------E-----S----------I-----T--N-----------------Q----------------------K---------N--------K----S-----IA--------…
origOb_427	---------------------------------------------------------------------------------------------------------MSPRV------------------------------N-------------------------Y---------------------------D--------------------Q----F--------------------L-----------------------S---------A-----W----------S-----FRIKPQ-----L-----D--Q----------------------------------------T---------H--------D----R-----IA--------…
origOb_523	-------------------------------------------------------------------------------------------------------------M------------------------------N-------------------------Y------------------------D--K--------------------D----F--------------------L-----------------------P---------I-----F----------K-----SQIEPH-----L-----A--R----------------------------------------L---------N--------E----K-----IA--------…
origOb_543	-------------------------------------------------------------------------------------------------------------M------------------------------N-------------------------E---------------------------E--------------------G----F--------------------R-----------------------D---------F-----Y----------R-----KNLKEV-----E-----D--Q----------------------------------------I---------H--------R----K-----IA--------…
2014090	-------------------------------------------------------------------------------------------------------------M------------------------------E-------------------------T------------------------S--S-------RFFFTIED-----F----RPTSKK-DP------------T-----------------------K---------I-----F----------P-----S----------F-----G--E----------------------------------------L---------V--------K----K-----FS--------…
2006530	-------------------------------------------------------------------------------------------------------------M------------------------------E-------------------------T------------------------S--S-------RFFFTIED-----F----RPTSKK-DP------------T-----------------------K---------I-----F----------P-----S----------F-----G--E----------------------------------------L---------V--------K----K-----FS--------…
origOb_121	-------------------------------------------------------------------------------------------------MSPKFNQKELDLM------------------------------E-------------------------T------------------------S--S-------RFFFTIED-----F----RPTSKK-DP------------T-----------------------K---------I-----F----------P-----S----------F-----G--E----------------------------------------L---------V--------K----K-----FS--------…
origOb_156	-------------------------------------------------------------------------------------------------------------M------------------------------E-------------------------V------------------------R--V-------QTHFDIDD-----F----ISKDS----------------I---------------------------------S-----H----------L-----R----------F-----G--D----------------------------------------L---------V--------R----K-----FA--------…
img2k_2218944	-------------------------------------------------------------------------------------------------------------M------------------------------R-------------------------V------------------------N--S-------TTYFNIDE-----F----HPKGQ----------------T---------------------------------F-----D----------V-----S----------F-----G--E----------------------------------------L---------C--------I----Q-----FS--------…
origOb_98	-------------------------------------------------------------------------------------------------------------M------------------------------K-------------------------V------------------------N--S-------STYFKIDD-----F----HPKGQ----------------T---------------------------------F-----E----------S-----S----------F-----G--K----------------------------------------L---------C--------I----Q-----FS--------…
img2k_2218966	-------------------------------------------------------------------------------------------------------------M------------------------------R-------------------------V------------------------N--S-------LTYFNIED-----F----HPKGQ----------------T---------------------------------I-----D----------V-----S----------F-----G--K----------------------------------------L---------C--------I----Q-----FS--------…
img2k_3428637	-------------------------------------------------------------------------------------------------------------M------------------------------R-------------------------V------------------------N--S-------TTYFNIDE-----F----HPKGQ----------------T---------------------------------F-----D----------V-----S----------F-----G--E----------------------------------------L---------C--------I----Q-----FS--------…
origOb_171	-------------------------------------------------------------------------------------------------------------M------------------------------A-------------------------E------------------------N--KVKRNPDPDWDLNIND-----L----ILSEKTIFP------------V-----------------------Q---------L-----------------------------------------------------------------------------------L-----------------------------MK--------…
552254	-----------------------------------------------------------------------------------------------------------------------------------------------------------------------------------------------------------------------------------------------------------------------------------------------------------------------------------------------------------------------------------------------------MK--------…
1468631	-----------------------------------------------------------------------------------------------------------------------------------------------------------------------------------------------------------------------------------------------------------------------------------------------------------------------------------------------------------------------------------------------------MK--------…
origOb_199	-------------------------------------------------------------------------------------------------------------M------------------------------E-------------------------I------------------------N--Q--IRPKTEWSISIND-----L----VFRHKK-NP------------I-----------------------E---------F-----------------------------------------------------------------------------------L-----------------------------MK--------…
710506	-------------------------------------------------------------------------------------------------------------M------------------------------V-------------------------D------------------------T--K--QCSKSSWTISTND-----L----LYRSKK-PQ------------L-----------------------A---------F-----------------------------------------------------------------------------------L-----------------------------ME--------…
568724	-------------------------------------------------------------------------------------------------------------M------------------------------V-------------------------D------------------------T--K--QCSKPSWTISTND-----L----LYRSKK-PQ------------L-----------------------A---------F-----------------------------------------------------------------------------------L-----------------------------ME--------…
origOb_223	-------------------------------------------------------------------------------------------------------------M------------------------------V-------------------------D------------------------T--K--QCSKPSWTISTND-----L----LYRSKK-PQ------------L-----------------------A---------F-----------------------------------------------------------------------------------L-----------------------------ME--------…
origOb_795	-------------------------------------------------------------------------------------------------------------M------------------------------E-------------------------S------------------------------------------------I----F--------------------R-----------------------N---------I-----W----------E-----H----------L-----K--T----------------------------------------P---------I--------SQKNHR-----IA--------…
origOb_781	-------------------------------------------------------------------------------------------------------------M------------------------------E-------------------------H------------------------H--L--------------------F----H--------------------V-----------------------Q---------L-----W----------K-----S----------I-----Q--D----------------------------------------P---------V--------VKGQQR-----IS--------…
origOb_1022	-------------------------------------------------------------------------------------------------------------M------------------------------D-------------------------S------------------------N--F--------------------V----V--------------------M-----------------------E---------L-----W----------T-----N----------SEHRVFQ--K----------------------------------------E---------V--------KAATER-----IA--------…
origOb_1625	-------------------------------------------------------------------------------------------------------------M------------------------------S-------------------------F------------------------IL-N--------------------V----S--------------------D-----------------------Q---------I-----W----------N-----Q----------V-----S--A----------------------------------------V---------A--------VSTVSR-----IS--------…
origOb_1578	-------------------------------------------------------------------------------------------------------------M------------------------------K-------------------------F------------------------PPRR--------------------L----R--------------------E-----------------------E---------L-----W----------N-----Q----------I-----G--P----------------------------------------T---------V--------MTTSSR-----IS--------…
origOb_1567	------------------------------------------------------------------------------------------------------------MI------------------------------E-------------------------Y------------------------N--R--------------------F----S--------------------W-----------------------E---------V-----Q----------R-----L----------L-----L--P----------------------------------------T---------V--------LRVKSR-----IA--------…
origOb_1555	-------------------------------------------------------------------------------------------------------------MFSPEGRLLPSNVLRGFYSSRPFRKGGEAMID-------------------------R------------------------V--T--------------------L----T--------------------F-----------------------E---------I-----W----------K-----H----------V-----E--V----------------------------------------P---------V--------NRARAR-----IA--------…
origOb_1617	-------------------------------------------------------------------------------------------------------------M------------------------------T-------------------------T------------------------T--E--------------------Y----F--------------------N-----------------------Q---------L-----W----------P-----L----------V-----R--V----------------------------------------Q---------V--------LAGYDR-----IA--------…
img2k_5990340	-------------------------------------------------------------------------------------------------------------M------------------------------T-------------------------V------------------------D-----------------------Q----F--------------------N-----------------------E---------F-----F----------R-----H----------I-----A--T----------------------------------------P---------V--------AKVKKR-----IA--------…
img2k_4508474	-------------------------------------------------------------------------------------------------------------M------------------------------T-------------------------V------------------------D-----------------------Q----F--------------------N-----------------------E---------F-----F----------R-----H----------I-----A--T----------------------------------------P---------V--------AKVKKR-----IA--------…
img2k_4537349	-------------------------------------------------------------------------------------------------------------M------------------------------T-------------------------V------------------------E-----------------------Q----F--------------------N-----------------------E---------F-----F----------R-----H----------I-----A--T----------------------------------------P---------V--------AKVKKR-----IA--------…
origOb_1652	-------------------------------------------------------------------------------------------------------------M------------------------------S-------------------------N------------------------E-----------------------N----F--------------------L-----------------------Q---------F-----W----------S-----Q----------V-----S--K----------------------------------------P---------V--------TICKNR-----VA--------…
img2k_4522136	-------------------------------------------------------------------------------------------------------------M------------------------------T-------------------------V------------------------D-----------------------Q----F--------------------N-----------------------E---------F-----F----------R-----H----------I-----A--T----------------------------------------P---------V--------AKVKKR-----IA--------…
origOb_1386	-------------------------------------------------------------------------------------------------------------M------------------------------N-------------------------E------------------------S--L--------------------V----F--------------------D-----------------------E---------A-----W----------N-----R----------I-----G--T----------------------------------------K---------V--------FKVTKR-----IA--------…
img2k_4569179	-------------------------------------------------------------------------------------------------------------M------------------------------T-------------------------V------------------------D-----------------------Q----F--------------------N-----------------------E---------F-----F----------R-----H----------I-----A--T----------------------------------------P---------V--------AKVKKR-----IA--------…
img2k_4547491	-----------------------------------------------------------------------------------------------MFFLESHRERSVVSM------------------------------D-------------------------Y------------------------L-----------------------L----FQ-------------------E-----------------------Q---------L-----W----------N-----R----------I-----S--S----------------------------------------S---------V--------LKVKIR-----IA--------…
origOb_1646	---------------------------------------------------------------------------------------------------------------------------------------------------------------------------------------------------------------------------------------------------------------------------------------------------------------------M-----Q--D----------------------------------------K---------V--------IPVYSK-----IA--------…
origOb_1647	-------------------------------------------------------------------------------------------------------------M------------------------------M-------------------------SQA----------------------T--T--------------------V----L--------------------L-----------------------E---------F-----H----------K-----H----------I-----V--A----------------------------------------R---------V--------LKIRQR-----IA--------…
origOb_1572	-------------------------------------------------------------------------------------------------------------M------------------------------S-------------------------Y------------------------I--Q--------------------F----S--------------------F-----------------------E---------I-----Q----------K-----L----------I-----G--P----------------------------------------S---------V--------RQAETR-----IA--------…
img2k_4553446	-------------------------------------------------------------------------------------------------------------M------------------------------T-------------------------V------------------------D-----------------------Q----F--------------------N-----------------------E---------F-----F----------R-----H----------I-----A--T----------------------------------------P---------V--------AKVKKR-----IA--------…
origOb_1582	-------------------------------------------------------------------------------------------------------------M------------------------------D-------------------------Y------------------------L--I--------------------F----R--------------------E-----------------------Q---------V-----Q----------K-----R----------L-----N--R----------------------------------------S---------W--------TLANKR-----IA--------…
img2k_4562578	-------------------------------------------------------------------------------------------------------------M------------------------------T-------------------------V------------------------D-----------------------Q----F--------------------N-----------------------E---------F-----F----------R-----H----------I-----A--T----------------------------------------P---------V--------AKVKKR-----IA--------…
origOb_1569	-------------------------------------------------------------------------------------------------------------M------------------------------D-------------------------Y------------------------L--V--------------------F----F--------------------D-----------------------Q---------L-----W----------T-----K----------I-----G--P----------------------------------------T---------V--------KKKQSR-----IA--------…
1438711	-------------------------------------------------------------------------------------------------------------M------------------------------D-------------------------Y------------------------V-----------------------K----FT-------------------I-----------------------Q---------L-----Q----------T-----L----------I-----G--P----------------------------------------W---------V--------QKVEAR-----IA--------…
img2k_5996229	-------------------------------------------------------------------------------------------------------------M------------------------------T-------------------------V------------------------E-----------------------Q----F--------------------N-----------------------E---------F-----F----------R-----H----------I-----A--T----------------------------------------P---------V--------AKVKKR-----IA--------…
1841694	---------------------------------------------------------------------------------------------------------------------------------------------------------------------------------------------------------------------------------------------------------------------------------------------------------------------------------------------------------------------------------------------------------------…
img2k_4521630	-------------------------------------------------------------------------------------------------------------M------------------------------T-------------------------V------------------------D-----------------------Q----F--------------------N-----------------------E---------F-----F----------R-----H----------I-----A--T----------------------------------------P---------V--------AKVKKR-----IA--------…
origOb_4	-------------------------------------------------------------------------------------------------------------M------------------------------D-------------------------T------------------------T--D--------------------L----V--------------------V-----------------------K---------I-----W----------N-----Q----------I-----S--K----------------------------------------T---------V--------CQAQHR-----IA--------…
img2k_2126034	---------------------------------------------------------------------------------------------------------------------------------------------------------------------------------------------------------------------------------------------------------------------------------------------------------------------------------------------------------------------------------------------------------------…
13225	-------------------------------------------------------------------------------------------------------------M------------------------------T-------------------------V------------------------D-----------------------Q----F--------------------N-----------------------E---------F-----F----------R-----H----------I-----A--T----------------------------------------P---------V--------AKVKKR-----IA--------…
origOb_1540	-------------------------------------------------------------------------------------------------------------M------------------------------D-------------------------Y------------------------L--V--------------------F----Q--------------------R-----------------------E---------V-----W----------N-----Q----------C-----K--A----------------------------------------L---------V--------FRKTTQ-----IA--------…
2030314	-------------------------------------------------------------------------------------------------------------M------------------------------S-------------------------T------------------------T--D--------------------I----F--------------------I-----------------------Q---------F-----W----------N-----Q----------V-----S--K----------------------------------------E---------V--------HHAQQR-----IA--------…
img2k_2921759	---------------------------------------------------------------------------------------------------------------------------------------------------------------------------------------------------------------------------------------------------------------------------------------------------------------------------------------------------------------------------------------------------------------…
img2k_6164046	-------------------------------------------------------------------------------------------------------------M------------------------------T-------------------------V------------------------D-----------------------Q----F--------------------N-----------------------E---------F-----F----------R-----H----------I-----A--T----------------------------------------P---------V--------AKVKKR-----IA--------…
origOb_1538	---------------------------------------------------------------------------------------------------------------------------------------------------------------------------------------------------------------------------------------------------------------------------------------------------------------------------------------------------------------------------------------------------------------…
img2k_5994742	-------------------------------------------------------------------------------------------------------------M------------------------------T-------------------------V------------------------D-----------------------Q----F--------------------N-----------------------E---------F-----F----------R-----H----------I-----A--T----------------------------------------P---------V--------AKVKKR-----IA--------…
origOb_1384	-------------------------------------------------------------------------------------------------------------M------------------------------K-------------------------E-T----------------------T--L--------------------I----F--------------------T-----------------------E---------T-----W----------N-----R----------Y-----G--S----------------------------------------K---------V--------ILLTKR-----IA--------…
origOb_1433	-------------------------------------------------------------------------------------------------------------M------------------------------L-------------------------S------------------------Y--L--------------------I----F--------------------N-----------------------E---------I-----W----------D-----Q----------I-----K--V----------------------------------------T---------V--------YQMKKR-----IA--------…
img2k_4547460	-------------------------------------------------------------------------------------------------------------M------------------------------T-------------------------V------------------------E-----------------------Q----F--------------------N-----------------------E---------F-----F----------R-----H----------I-----A--T----------------------------------------P---------V--------AKVKKR-----IA--------…
origOb_1261	-------------------------------------------------------------------------------------------------------------M------------------------------T-------------------------P-Y----------------------I--R--------------------F----T--------------------T-----------------------E---------L-----W----------K-----H----------I-----G--S----------------------------------------L---------V--------TQKMKR-----IA--------…
origOb_1656	-------------------------------------------------------------------------------------------------------------M------------------------------T-------------------------V------------------------D-----------------------Q----F--------------------N-----------------------E---------F-----F----------R-----H----------I-----A--T----------------------------------------P---------V--------AKVKKR-----IA--------…
669560	-----------------------------------------------------------------------------------------------MLQLLNQKRKEVKSM------------------------------N-------------------------F------------------------R--L--------------------NL---I--------------------T-----------------------E---------F-----ST---------R-----I----------F-----RE-E----------------------------------------Q---------G--------E----E-----TV--------…
origOb_1680	----------------------------------------------------------------------------------------------------------------------------------------------------------------------M------------------------N--L--------------------AL---L--------------------T-----------------------E---------F-----AQ---------R-----L----------P-----L--E----------------------------------------Q---------T--------R----E-----AV--------…
origOb_1713	-----------------------------------------------------------------------------------------------MRT----VAQEV-PV------------------------------S-------------------------I------------------------R--I--------------------DL---I--------------------T-----------------------T---------L---------------------------------L-----K-------------------------------------------A---------K--------V----D-----LS--------…
origOb_1690	-----------------------------------------------------------------------------------------------MKN--------Y-TL------------------------------D-------------------------L------------------------A--L--------------------DL---G--------------------T-------------------------------------------------------------------L-----R-------------------------------------------T---------E--------R----S-----GA--------…
img2k_6928761	---------------------------------------------------------------------------------------------------------------------------------------------------------------------------------------------------------------------------------------------------------------------------------------------------------------------------------------------------------------------------------------------------------------…
img2k_5243402	-----------------------------------------------------------------------------------------------------------MWV------------------------------D--------------------------------------------------H--R--------------------L----L--------------------I-----------------------K---------L-----D----------R-----A----------V-----L--P-----------------TTNK-------------------I---------H--------E----R-----FA--------…
origOb_661	------------------------------------------------------------------------------------------------------MKGSEKMN------------------------------L--------------------------------------------------H--E--------------------E----F--------------------L-----------------------Q---------F-----W----------I-----Q----------M-----K--P-----------------LRKY-------------------F---------G--------E----K-----FA--------…
img2k_4547145	------------------------------------------------------------------------------------------------------MKGSENMN------------------------------L--------------------------------------------------H--R--------------------E----F--------------------I-----------------------Q---------F-----W----------I-----Q----------M-----K--P-----------------LRKY-------------------F---------D--------E----K-----FA--------…
img2k_4530558	-------------------------------------------------------------------------------------------------------------M------------------------------SEE------------------------------------------------H--A--------------------A----F--------------------I-----------------------Q---------F-----W----------I-----Q----------M-----E--P-----------------VRER-------------------L---------H--------E----R-----FA--------…
img2k_8366313	-------------------------------------------------------------------------------------------------------------M------------------------------SEE------------------------------------------------H--A--------------------A----F--------------------I-----------------------Q---------F-----W----------I-----Q----------M-----E--P-----------------VRER-------------------L---------H--------E----R-----FA--------…
img2k_4527632	---------------------------------------MNQEDLRVTTLILRKILALSPRRTVRGNSRFQLDLIVWENRRQALNRGRSSNRSLLRISLLKFHPKEVKRM------------------------------SEE------------------------------------------------H--A--------------------A----F--------------------I-----------------------Q---------F-----W----------I-----Q----------M-----E--P-----------------VRER-------------------L---------H--------E----R-----FA--------…
img2k_4541107	-------------------------------------------------------------------------------------------------------------M------------------------------SEE------------------------------------------------H--A--------------------A----F--------------------I-----------------------Q---------F-----W----------L-----Q----------M-----E--P-----------------VRER-------------------L---------H--------E----R-----FA--------…
origOb_1552	-------------------------------------------------------------------------------------------------------------M------------------------------SEE------------------------------------------------H--A--------------------A----F--------------------I-----------------------Q---------F-----W----------Y-----Q----------M-----K--P-----------------VRER-------------------L---------H--------E----R-----FA--------…
img2k_4537404	-------------------------------------------------------------------------------------------------------------M------------------------------SEG------------------------------------------------H--V--------------------A----F--------------------I-----------------------Q---------F-----W----------L-----Q----------M-----K--P-----------------VRER-------------------L---------H--------E----R-----FA--------…
img2k_4508493	---------------------------------------MNQEDLRVTTLILRKILALSPRRTVRGNTRFQLDLIVWENRRQALNRGRSSNRSLLRISLLKFHPKEVKRM------------------------------SEE------------------------------------------------H--A--------------------A----F--------------------I-----------------------Q---------F-----W----------I-----Q----------M-----E--P-----------------VRER-------------------L---------H--------E----R-----FA--------…
img2k_4522083	-------------------------------------------------------------------------------------------------------------M------------------------------SEE------------------------------------------------H--A--------------------A----F--------------------I-----------------------Q---------F-----W----------I-----Q----------M-----E--P-----------------VRER-------------------L---------H--------E----R-----FA--------…
img2k_4546057	-------------------------------------------------------------------------------------------------------------M------------------------------SEG------------------------------------------------H--V--------------------A----F--------------------I-----------------------Q---------F-----W----------L-----Q----------M-----K--P-----------------VRER-------------------L---------H--------E----R-----FA--------…
img2k_4562510	-------------------------------------------------------------------------------------------------------------M------------------------------SEE------------------------------------------------H--A--------------------A----F--------------------I-----------------------Q---------F-----W----------I-----Q----------M-----E--P-----------------VRER-------------------L---------H--------E----R-----FA--------…
img2k_8366189	---------------------------------------------------------------------------------------------------------------------------------------------------------------------------------------------------------------------------------------------------------------------------------------------------------------------M-----Q--P-----------------IREK-------------------L---------R--------E----R-----FA--------…
1448033	-------------------------------------------------------------------------------------------------------------M------------------------------S--------------------------------------------------H--I--------------------E----F--------------------I-----------------------E---------F-----W----------K-----K----------L-----K--P-----------------VREV-------------------L---------S--------A----K-----LA--------…
1442654	-------------------------------------------------------------------------------------------------------------M------------------------------S--------------------------------------------------H--I--------------------E----F--------------------I-----------------------E---------F-----W----------K-----K----------L-----K--P-----------------VREV-------------------L---------S--------A----K-----LA--------…
img2k_4561748	---------------------------------------------------------------------------------------------------------------------------------------------------------------------------------------------------------------------------------------------------------------------------------------------------------------------M-----Q--P-----------------IREK-------------------L---------R--------E----R-----FA--------…
img2k_4547196	---------------------------------------------------------------------------------------------------------------------------------------------------------------------------------------------------------------------------------------------------------------------------------------------------------------------M-----Q--P-----------------IREK-------------------L---------R--------E----R-----FA--------…
img2k_4530434	---------------------------------------------------------------------------------------------------------------------------------------------------------------------------------------------------------------------------------------------------------------------------------------------------------------------M-----Q--P-----------------IREK-------------------L---------R--------E----R-----FA--------…
img2k_4520396	-------------------------------------------------------------------------------------------------------------M------------------------------F--------------------------------------------------H--T--------------------E----F--------------------I-----------------------E---------F-----W----------K-----K----------L-----K--P-----------------ARER-------------------L---------C--------A----K-----LA--------…
img2k_4538105	---------------------------------------------------------------------------------------------------------------------------------------------------------------------------------------------------------------------------------------------------------------------------------------------------------------------M-----Q--P-----------------IREK-------------------L---------R--------E----R-----FA--------…
origOb_713	-------------------------------------------------------------------------------------------------------------M------------------------------S--------------------------------------------------H--S--------------------E----F--------------------I-----------------------Q---------F-----W----------K-----Q----------M-----K--P-----------------IREK-------------------L---------R--------E----R-----FA--------…
img2k_4527480	---------------------------------------------------------------------------------------------------------------------------------------------------------------------------------------------------------------------------------------------------------------------------------------------------------------------M-----Q--P-----------------IREK-------------------L---------R--------E----R-----FA--------…
img2k_4540842	---------------------------------------------------------------------------------------------------------------------------------------------------------------------------------------------------------------------------------------------------------------------------------------------------------------------M-----Q--P-----------------IREK-------------------L---------R--------E----R-----FA--------…
img2k_4518289	-------------------------------------------------------------------------------------------------------------M------------------------------F--------------------------------------------------H--T--------------------E----F--------------------I-----------------------E---------F-----W----------K-----K----------L-----K--P-----------------ARER-------------------L---------C--------A----K-----LA--------…
origOb_722	-------------------------------------------------------------------------------------------------------------M------------------------------F--------------------------------------------------H--T--------------------E----F--------------------I-----------------------Q---------Y-----W----------K-----Q----------M-----Q--P-----------------IREK-------------------L---------R--------E----R-----FA--------…
img2k_4521406	-------------------------------------------------------------------------------------------------------------M------------------------------F--------------------------------------------------H--T--------------------E----F--------------------I-----------------------E---------F-----W----------K-----K----------L-----K--P-----------------ARER-------------------L---------C--------A----K-----LA--------…
img2k_4521558	-------------------------------------------------------------------------------------------------------------M------------------------------SEE------------------------------------------------H--A--------------------A----F--------------------I-----------------------Q---------F-----W----------I-----Q----------M-----E--P-----------------VRER-------------------L---------H--------E----R-----FA--------…
img2k_4565696	---------------------------------------------------------------------------------------------------------------------------------------------------------------------------------------------------------------------------------------------------------------------------------------------------------------------M-----Q--P-----------------IREK-------------------L---------R--------E----R-----FA--------…
origOb_724	-------------------------------------------------------------------------------------------------------------M------------------------------S--------------------------------------------------H--I--------------------E----F--------------------I-----------------------E---------F-----W----------K-----K----------L-----K--P-----------------VREV-------------------L---------S--------A----K-----LA--------…
23435	---------------------------------------------------------------------------------------------------------------------------------------------------------------------------------------------------------------------------------------------------------------------------------------------------------------------M-----Q--P-----------------IREK-------------------L---------R--------E----R-----FA--------…
origOb_939	----------------------------------------------------------------------------------------------------------MSTK------------------------------D-------------------------F------------------------P--A--------------------L----L--------------------D-----------------------G---------T-----W----------N-----R----------I-----R--E----------------------------------------N---------V--------M----K-----FS--------…
origOb_892	----------------------------------------------------------------------------------------------------------MGKL------------------------------P-------------------------F------------------------L--V--------------------L----F--------------------D-----------------------R---------T-----W----------Q-----R----------I-----Q--G----------------------------------------D---------V--------M----K-----FS--------…
2146276	----------------------------------------------MFQRKRSLAKAFLLLSPEHRTNSSGRKCSNRAGEGCVDRHILHLAANQGSHGSNDEVVEPTPKV------------------------------D-------------------------T------------------------L--V--------------------L----L--------------------E-----------------------E---------S-----W----------K-----K----------L-----Q--R----------------------------------------P---------V--------M----K-----FS--------…
3656281	----------------------------------------------MFQRKRSLAKAFLLLSPEHRTNSSGRKCSNRAGEGCVDRHVLHLAANQGSHGSNDEVVEPTPKV------------------------------D-------------------------T------------------------L--V--------------------L----L--------------------E-----------------------E---------S-----W----------K-----K----------L-----Q--R----------------------------------------P---------V--------M----K-----FS--------…
3658958	----------------------------------------------MFQRKRSLAKAFLLLSPEHRTNSSGRKCSNRAGEGCVDRHVLHLAANQGSHGSNDEVVEPTPKV------------------------------D-------------------------T------------------------L--V--------------------L----L--------------------E-----------------------E---------S-----W----------K-----K----------L-----Q--R----------------------------------------P---------V--------M----K-----FS--------…
368604	------------------------------------------------------------------------------------------------------------M-------------------------------T-------------------------I------------------------N--I--------------------L----F--------------------E-----------------------T---------S-----D----------F-----L----------F--------P----------------------------------------E---------V--------A----K-----FS--------…
origOb_1618	------------------------------------------------------------------------------------------------------------M-------------------------------T-------------------------I------------------------N--I--------------------L----Y--------------------E-----------------------T---------S-----G----------F-----L----------F--------P----------------------------------------E---------V--------A----K-----FS--------…
1430613	------------------------------------------------------------------------------------------------------------M-------------------------------T-------------------------I------------------------N--I--------------------L----Y--------------------E-----------------------T---------S-----G----------F-----L----------F--------P----------------------------------------E---------V--------A----K-----FS--------…
1437637	------------------------------------------------------------------------------------------------------------MV------------------------------D-------------------------I------------------------Q--L--------------------I----Y--------------------Q-----------------------V---------S-----E----------K-----L----------F--------P----------------------------------------Y---------V--------E----K-----FS--------…
origOb_1397	------------------------------------------------------------------------------------------------------------MV------------------------------D-------------------------I------------------------Q--L--------------------I----Y--------------------Q-----------------------V---------S-----E----------K-----L----------F--------P----------------------------------------Y---------V--------E----K-----FS--------…
img2k_6928697	-------------------------------------------------------------------------------------------------------------M------------------------------N-------------------------I------------------------Y--E--------------------Q----I--------------------E-----------------------R---------T-----E----------K-----F----------F-----H--L----------------------------------------E---------M--------K----K-----VS--------…
img2k_4561801	-------------------------------------------------------------------------------------------------------------M------------------------------N-------------------------I------------------------Q--F-------------------------L--------------------S-----------------------E---------T-----L----------R-----L----------L-----E--K----------------------------------------L---------VQ-------D----K-----NS--------…
img2k_4512938	-------------------------------------------------------------------------------------------------------------M------------------------------N-------------------------I------------------------Q--F-------------------------L--------------------S-----------------------E---------T-----L----------R-----L----------L-----E--K----------------------------------------L---------VQ-------D----K-----NS--------…
origOb_842	-------------------------------------------------------------------------------------------------------------M------------------------------N-------------------------I------------------------Q--F-------------------------L--------------------T-----------------------E---------T-----L----------R-----L----------L-----E--K----------------------------------------H---------VK-------D----K-----NS--------…
img2k_6936017	---------------------------------------------------------------------------------------------------------------------------------------------------------------------------------------------------------------------------------------------------------------------------------------------------------------------------------------------------------------------------------------------------------------…
origOb_853	-------------------------------------------------------------------------------------------------------------M------------------------------T--------------------------------------------------N--H-------------------------I--------------------L-----------------------Q---------T-----S----------N-----L----------I-----S--K----------------------------------------D---------L--------E----N-----LA--------…
origOb_869	-------------------------------------------------------------------------------------------------------------M------------------------------T-------------------------I------------------------N--H-------------------------T--------------------L-----------------------L---------T-----I----------N-----L----------L-----S--E----------------------------------------S---------L--------E----K-----MA--------…
origOb_1231	-------------------------------------------------------------------------------------------------------------M------------------------------K-------------------------F------------------------TT-T--------------------V----L--------------------I-----------------------Q---------T-----F----------D-----N----------L-----Q--E----------------------------------------P---------R--------L----K-----FS--------…
origOb_1189	-------------------------------------------------------------------------------------------------------------M------------------------------K-------------------------L------------------------TT-S--------------------V----L--------------------I-----------------------Q---------S-----F----------E-----Q----------L-----S--E----------------------------------------P---------L--------M----K-----FS--------…
origOb_1284	-------------------------------------------------------------------------------------------------------------M------------------------------R-------------------------L------------------------NF-D--------------------L----L--------------------I-----------------------L---------T-----F----------E-----Q----------L-----E--K----------------------------------------P---------L--------L----K-----FS--------…
origOb_1381	-------------------------------------------------------------------------------------------------------------M------------------------------K-------------------------LT-----------------------A--K--------------------I----F--------------------L-----------------------E---------T-----W----------T-----L----------I-----S--E----------------------------------------A---------V--------R----K-----FS--------…
origOb_1399	-------------------------------------------------------------------------------------------------------MNHILHM------------------------------G-------------------------F------------------------S--S--------------------I----TLSYDEVRQEVLTLKVEVNFLM-----------------------E---------S-----L----------N-----A----------L-----D--L----------------------------------------Q---------G--------R----I-----RS--------…
origOb_140	-------------------------------------------------------------------------------------------------------------M------------------------------E-------------------------F------------------------L--E--------------------T----F--------------------D-----------------------S---------T-----W----------K-----I----------L-----G--K----------------------------------------H---------I--------V----K-----TS--------…
origOb_532	-------------------------------------------------------------------------------------------------------------M------------------------------K-------------------------F------------------------S--K--------------------N----F--------------------F-----------------------Q---------T-----W----------D-----I----------L-----E--Y----------------------------------------Q---------V--------K----Q-----FS--------…
4440713	-------------------------------------------------------------------------------------------------------------M------------------------------D-------------------------F------------------------N--K--------------------V----F--------------------T-----------------------E---------S-----W----------K-----F----------L-----S--S--------------------------------------------------A--------N----F-----FA--------…
4426135	-------------------------------------------------------------------------------------------------------------M------------------------------D-------------------------F------------------------N--K--------------------V----F--------------------T-----------------------E---------S-----W----------K-----F----------L-----S--S--------------------------------------------------A--------N----F-----FA--------…
4430415	-------------------------------------------------------------------------------------------------------------M------------------------------D-------------------------F------------------------N--K--------------------V----F--------------------T-----------------------E---------S-----W----------K-----F----------L-----S--S--------------------------------------------------A--------N----F-----FA--------…
origOb_1429	-------------------------------------------------------------------------------------------------------------M------------------------------D-------------------------F------------------------N--K--------------------I----F--------------------D-----------------------Q---------S-----W----------K-----L----------L-----T--S--------------------------------------------------A--------N----F-----FA--------…
img2k_2547534	-------------------------------------------------------------------------------------------------------------M------------------------------D-------------------------F------------------------N--K--------------------I----F--------------------D-----------------------Q---------S-----W----------K-----L----------L-----T--S--------------------------------------------------A--------N----F-----FA--------…
4458874	-------------------------------------------------------------------------------------------------------------M------------------------------D-------------------------F------------------------N--K--------------------V----F--------------------T-----------------------E---------S-----W----------K-----F----------L-----S--S--------------------------------------------------A--------N----F-----FA--------…
4428688	-------------------------------------------------------------------------------------------------------------M------------------------------D-------------------------F------------------------N--K--------------------V----F--------------------T-----------------------E---------S-----W----------K-----F----------L-----S--S--------------------------------------------------A--------N----F-----FA--------…
img2k_2547565	-------------------------------------------------------------------------------------------------------------M------------------------------D-------------------------F------------------------N--K--------------------V----F--------------------T-----------------------E---------S-----W----------K-----F----------L-----S--S--------------------------------------------------T--------N----F-----FA--------…
4438680	-------------------------------------------------------------------------------------------------------------M------------------------------D-------------------------F------------------------N--K--------------------V----F--------------------T-----------------------E---------S-----W----------K-----F----------L-----S--S--------------------------------------------------T--------N----F-----FA--------…
img2k_2522243	-------------------------------------------------------------------------------------------------------------M------------------------------D-------------------------F------------------------N--K--------------------V----F--------------------T-----------------------E---------S-----W----------K-----F----------L-----S--S--------------------------------------------------A--------N----F-----FA--------…
img2k_4958785	-------------------------------------------------------------------------------------------------------------M------------------------------N-------------------------F------------------------N--K--------------------I----F--------------------I-----------------------E---------S-----W----------K-----I----------L-----S--Q--------------------------------------------------T--------K----F-----FA--------…
4441541	-------------------------------------------------------------------------------------------------------------M------------------------------D-------------------------F------------------------N--K--------------------V----F--------------------T-----------------------E---------S-----W----------K-----F----------L-----S--S--------------------------------------------------A--------N----F-----FA--------…
img2k_3420428	-------------------------------------------------------------------------------------------------------------M------------------------------Q-------------------------F------------------------N--E--------------------I----F--------------------K-----------------------E---------T-----W----------K-----E----------I-----G--N----------------------------------------------------------------ETKVSLGS--------…
2143050	-------------------------------------------------------------------------------------------------------------M------------------------------Q-------------------------F------------------------N--E--------------------I----F--------------------N-----------------------E---------T-----W----------K-----E----------I-----G--K----------------------------------------------------------------EATIKTGS--------…
2022225	-------------------------------------------------------------------------------------------------------------M------------------------------E-------------------------F------------------------NN-Q--------------------I----F--------------------N-----------------------Q---------T-----W----------FN----E----------K-----Y--N----------------------------------------L---------S--------Q----AVLYRRGS--------…
2022230	-------------------------------------------------------------------------------------------------------------M------------------------------Q-------------------------F------------------------N--E--------------------I----F--------------------K-----------------------E---------T-----W----------K-----E----------I-----G--N----------------------------------------------------------------ETKVSLGS--------…
2091445	---------------------------------------------------------------------------------------------------------------------------------------------------------------------------------------------------------------------------------------------------------------------------------------------------------------------------------------------------------------------------------------------------------------…
img2k_4527512	-------------------------------------------------------------------------------------------------------------M------------------------------K-------------------------F------------------------L--D--------------------V----F--------------------N-----------------------S---------T-----W----------D-----I----------L-----T--E----------------------------------------K---------S--------N----GEL---NS--------…
img2k_4540944	-------------------------------------------------------------------------------------------------------------M------------------------------E-------------------------F------------------------L--D--------------------V----F--------------------N-----------------------S---------T-----W----------D-----I----------L-----T--E----------------------------------------K---------S--------S----GEL---NS--------…
img2k_4541160	-------------------------------------------------------------------------------------------------------------M------------------------------K-------------------------F------------------------L--D--------------------V----F--------------------N-----------------------S---------T-----W----------D-----I----------L-----T--E----------------------------------------K---------S--------N----GEL---NS--------…
img2k_4547239	-------------------------------------------------------------------------------------------------------------M------------------------------E-------------------------F------------------------L--D--------------------V----F--------------------N-----------------------S---------T-----W----------D-----I----------L-----T--E----------------------------------------K---------S--------S----GEL---NS--------…
origOb_1031	-------------------------------------------------------------------------------------------------------------M------------------------------K-------------------------F------------------------L--D--------------------V----F--------------------N-----------------------S---------T-----W----------D-----I----------L-----I--E----------------------------------------K---------S--------S----GEL---NS--------…
origOb_539	-------------------------------------------------------------------------------------------------------------M------------------------------Q-------------------------F------------------------L--D--------------------V----F--------------------N-----------------------P---------T-----W----------D-----L----------L-----M--E----------------------------------------E---------S--------S----GEL---NS--------…
origOb_517	-------------------------------------------------------------------------------------------------------------M------------------------------N-------------------------F------------------------L--D--------------------V----L--------------------N-----------------------P---------T-----L----------E-----F----------L-----V--G----------------------------------------N---------Y--------Q----SEL---DS--------…
img2k_4512984	-------------------------------------------------------------------------------------------------------------M------------------------------K-------------------------F------------------------L--D--------------------V----F--------------------N-----------------------S---------T-----W----------D-----I----------L-----T--E----------------------------------------K---------S--------N----GEL---NS--------…
649957	---------------------------------------------------------------------------------------------------------------------------------------------------------------------------------------------------------------------------------------------------------------------------------------------------------------------------------------------------------------------------------------------------------------…
img2k_4869837	------------------------------------------------------------------------------------------------------------M-------------------------------E-------------------------F------------------------S--T--------------------T----F--------------------N-----------------------E---------S-----W----------N-----I----------L-----G--D----------------------------------------Q---------V--------R----K-----FS--------…
origOb_753	------------------------------------------------------------------------------------------------------------MK------------------------------D-------------------------F------------------------N--L--------------------I----F--------------------P-----------------------E---------S-----W----------RK----G----------L-----G--E----------------------------------------V---------V--------K----S-----FS--------…
origOb_1365	------------------------------------------------------------------------------------------------------------M-------------------------------E-------------------------F------------------------L--K--------------------V----F--------------------Q-----------------------S---------S-----W----------DS----E----------L-----G--T----------------------------------------E---------V--------K----K-----FS--------…
img2k_4520494	-------------------------------------------------------------------------------------------------------------M------------------------------D-------------------------F------------------------N--K--------------------V----F--------------------L-----------------------E---------T-----W----------D-----S----------I-----G--D----------------------------------------L---------S--------R----K-----IA--------…
img2k_4518387	---------------------------------------------------------------------------------------------------------------------------------------------------------------------------------------------------------------------------------------------------------------------------------------------------------------------------------------------------------------------------------------------------------------…
origOb_773	-------------------------------------------------------------------------------------------------------------M------------------------------E-------------------------FS-----------------------N--S--------------------L----F--------------------L-----------------------E---------T-----Y----------K-----K----------I-----G--R----------------------------------------P---------C--------E----K-----IA--------…
img2k_4530534	-------------------------------------------------------------------------------------------------------------MF-----------------------------D-------------------------F------------------------N--K--------------------V----F--------------------L-----------------------E---------T-----W----------D-----S----------I-----G--D----------------------------------------L---------S--------R----K-----IA--------…
img2k_4520518	---------------------------------------------------------------------------------------------------------------------------------------------------------------------------------------------------------------------------------------------------------------------------------------------------------------------------------------------------------------------------------------------------------------…
img2k_4508272	-------------------------------------------------------------------------------------------------------------M------------------------------N-------------------------F------------------------N--K--------------------V----F--------------------L-----------------------E---------T-----W----------Y-----S----------I-----G--D----------------------------------------L---------S--------R----K-----IA--------…
origOb_1203	-------------------------------------------------------------------------------------------------------------M------------------------------N-------------------------F------------------------N--R--------------------F----F--------------------L-----------------------E---------T-----W----------D-----S----------I-----G--D----------------------------------------L---------S--------R----K-----IA--------…
img2k_4527537	-------------------------------------------------------------------------------------------------------------M------------------------------N-------------------------F------------------------N--K--------------------V----F--------------------L-----------------------E---------T-----W----------Y-----S----------I-----G--D----------------------------------------L---------S--------R----K-----IA--------…
img2k_4562442	---------------------------------------------------------------------------------------------------------------------------------------------------------------------------------------------------------------------------------------------------------------------------------------------------------------------------------------------------------------------------------------------------------------…
img2k_5994758	-------------------------------------------------------------------------------------------------------------M------------------------------N-------------------------F------------------------N--K--------------------V----F--------------------L-----------------------E---------T-----W----------D-----S----------I-----G--D----------------------------------------L---------S--------R----K-----IA--------…
origOb_1289	-------------------------------------------------------------------------------------------------------------M------------------------------N-------------------------F------------------------N--K--------------------V----F--------------------N-----------------------E---------T-----W----------G-----F----------I-----G--D----------------------------------------L---------S--------K----K-----IA--------…
img2k_4518365	-------------------------------------------------------------------------------------------------------------M------------------------------N-------------------------F------------------------N--K--------------------V----F--------------------L-----------------------E---------T-----W----------D-----S----------I-----G--D----------------------------------------L---------S--------R----K-----IA--------…
img2k_4518398	-------------------------------------------------------------------------------------------------------------M------------------------------Y-------------------------F------------------------N--K--------------------V----F--------------------L-----------------------E---------T-----W----------G-----F----------I-----G--D----------------------------------------L---------S--------K----K-----IA--------…
img2k_4541032	-------------------------------------------------------------------------------------------------------------M------------------------------D-------------------------F------------------------N--K--------------------I----F--------------------L-----------------------E---------T-----W----------D-----S----------I-----G--D----------------------------------------L---------S--------R----K-----IA--------…
314052	-------------------------------------------------------------------------------------------------------------M--------------------------------------------------------F------------------------L--K--------------------T----F--------------------N-----------------------Q---------T-----W----------R-----L----------L-----Q--D----------------------------------------E---------V--------K----K-----FS--------…
1463439	-------------------------------------------------------------------------------------------------------------M------------------------------N-------------------------F------------------------N--K--------------------V----F--------------------S-----------------------E---------T-----W----------D-----S----------I-----G--D----------------------------------------L---------S--------R----K-----IA--------…
img2k_4518431	----------------MKK----------------------------------------------SAAGAVRFNRI------------------PSRPLQFRIGKEVLGM------------------------------D-------------------------F------------------------N--K--------------------V----F--------------------I-----------------------E---------T-----W----------G-----F----------I-----G--D----------------------------------------L---------S--------K----K-----IA--------…
img2k_4541059	-------------------------------------------------------------------------------------------------------------M------------------------------N-------------------------F------------------------N--K--------------------V----F--------------------L-----------------------E---------T-----W----------G-----F----------I-----D--D----------------------------------------L---------S--------K----K-----IA--------…
img2k_4527677	-------------------------------------------------------------------------------------------------------------M------------------------------S-------------------------F------------------------N--K--------------------V----F--------------------Y-----------------------E---------T-----W----------D-----S----------I-----G--D----------------------------------------L---------S--------R----K-----IA--------…
1437511	-------------------------------------------------------------------------------------------------------------M--------------------------------------------------------F------------------------L--R--------------------T----F--------------------D-----------------------Q---------T-----W----------K-----L----------L-----Q--F----------------------------------------E---------V--------K----K-----FS--------…
1441935	-------------------------------------------------------------------------------------------------------------M--------------------------------------------------------F------------------------L--K--------------------T----F--------------------N-----------------------Q---------T-----W----------R-----L----------L-----Q--D----------------------------------------E---------V--------K----K-----FS--------…
origOb_1273	-------------------------------------------------------------------------------------------------------------MS-----------------------------N-------------------------F------------------------N--S--------------------I----F--------------------D-----------------------R---------A-----W----------K-----EK---------L-----R--K----------------------------------------S---------V--------L----N-----FS--------…
1463843	-------------------------------------------------------------------------------------------------------------M--------------------------------------------------------F------------------------L--K--------------------T----F--------------------N-----------------------Q---------T-----W----------R-----L----------L-----Q--D----------------------------------------E---------V--------K----K-----FS--------…
img2k_4508278	-------------------------------------------------------------------------------------------------------------M------------------------------N-------------------------F------------------------N--K--------------------V----F--------------------L-----------------------E---------T-----W----------D-----S----------I-----G--D----------------------------------------L---------S--------R----K-----IA--------…
img2k_4553402	-------------------------------------------------------------------------------------------------------------M------------------------------S-------------------------F------------------------N--K--------------------V----F--------------------Y-----------------------E---------T-----W----------D-----S----------I-----G--D----------------------------------------L---------S--------R----K-----IA--------…
img2k_4562425	-------------------------------------------------------------------------------------------------------------M------------------------------S-------------------------F------------------------N--K--------------------V----F--------------------Y-----------------------E---------T-----W----------D-----S----------I-----G--D----------------------------------------L---------S--------R----K-----IA--------…
img2k_4542664	-------------------------------------------------------------------------------------------------------------M------------------------------N-------------------------F------------------------N--K--------------------V----I--------------------L-----------------------E---------T-----W----------D-----S----------I-----G--D----------------------------------------L---------S--------R----K-----IA--------…
img2k_5989296	-------------------------------------------------------------------------------------------------------------M------------------------------N-------------------------F------------------------N--K--------------------V----F--------------------L-----------------------E---------T-----W----------Y-----S----------I-----G--D----------------------------------------L---------S--------R----K-----IA--------…
14091	-------------------------------------------------------------------------------------------------------------M------------------------------D-------------------------F------------------------N--K--------------------I----F--------------------L-----------------------E---------T-----W----------D-----S----------I-----G--D----------------------------------------L---------S--------R----K-----IA--------…
origOb_924	-------------------------------------------------------------------------------------------------------------M--------------------------------------------------------F------------------------L--K--------------------T----F--------------------N-----------------------Q---------T-----W----------R-----L----------L-----Q--D----------------------------------------E---------V--------K----K-----FS--------…
origOb_1227	-------------------------------------------------------------------------------------------------------------M------------------------------N-------------------------F------------------------N--K--------------------V----F--------------------L-----------------------E---------T-----W----------D-----F----------I-----G--E----------------------------------------L---------S--------K----K-----IA--------…
img2k_4562445	----------------MSG----------------------------------------------LTASSVRTSPE------------------LSR-------KEVLKM------------------------------D-------------------------F------------------------N--K--------------------I----F--------------------L-----------------------E---------T-----W----------D-----S----------I-----G--D----------------------------------------L---------S--------R----K-----IA--------…
img2k_4542695	-------------------------------------------------------------------------------------------------------------M------------------------------N-------------------------F------------------------N--K--------------------V----F--------------------L-----------------------E---------T-----W----------D-----S----------I-----G--D----------------------------------------L---------S--------R----K-----IA--------…
img2k_4521983	----------------MSG----------------------------------------------LTASSVRTSPE------------------LSR-------KEVLKM------------------------------D-------------------------F------------------------N--K--------------------I----F--------------------L-----------------------E---------T-----W----------D-----S----------I-----G--D----------------------------------------L---------S--------R----K-----IA--------…
origOb_876	----------------MILGSKLTRVPLDRFRSKEFIQMNFFVPTHSRRDLFSSLPDTEQERFYSLPTELEKTKPQDGVVQINRIPNFLVLCSRNQE-------KEVFFM------------------------------K-------------------------F------------------------L--R--------------------T----F--------------------N-----------------------S---------A-----W----------K-----L----------I-----E--A----------------------------------------D---------V--------R----K-----FS--------…
img2k_6936186	-------------------------------------------------------------------------------------------------------------M------------------------------S-------------------------F------------------------N--K--------------------V----F--------------------Y-----------------------E---------T-----W----------D-----S----------I-----G--D----------------------------------------L---------S--------R----K-----IA--------…
img2k_4521956	-------------------------------------------------------------------------------------------------------------MF-----------------------------D-------------------------F------------------------N--K--------------------V----F--------------------L-----------------------E---------T-----W----------D-----S----------I-----G--D----------------------------------------L---------S--------R----K-----IA--------…
img2k_5989959	-------------------------------------------------------------------------------------------------------------M------------------------------N-------------------------F------------------------N--K--------------------V----F--------------------L-----------------------E---------T-----W----------D-----S----------I-----G--D----------------------------------------L---------S--------R----K-----IA--------…
img2k_4542733	-------------------------------------------------------------------------------------------------------------M------------------------------N-------------------------F------------------------N--K--------------------V----F--------------------L-----------------------E---------T-----W----------G-----F----------I-----G--D----------------------------------------L---------S--------K----K-----IA--------…
origOb_850	-------------------------------------------------------------------------------------------------------------M------------------------------N-------------------------F------------------------N--K--------------------V----F--------------------F-----------------------E---------T-----W----------D-----S----------I-----G--D----------------------------------------L---------S--------R----K-----IA--------…
img2k_4542681	-------------------------------------------------------------------------------------------------------------M------------------------------S-------------------------F------------------------N--K--------------------V----F--------------------Y-----------------------E---------T-----W----------D-----S----------I-----S--D----------------------------------------L---------S--------R----K-----IA--------…
img2k_4542672	-------------------------------------------------------------------------------------------------------------M------------------------------D-------------------------F------------------------N--K--------------------I----F--------------------L-----------------------E---------T-----W----------D-----S----------I-----G--D----------------------------------------L---------S--------K----K-----IA--------…
250009	-------------------------------------------------------------------------------------------------------------M--------------------------------------------------------F------------------------L--K--------------------T----F--------------------N-----------------------Q---------T-----W----------R-----L----------L-----Q--D----------------------------------------E---------V--------K----K-----FS--------…
img2k_8366362	----------------MSG----------------------------------------------LTASSVRTSPE------------------LSR-------KEVLKM------------------------------D-------------------------F------------------------N--K--------------------I----F--------------------L-----------------------E---------T-----W----------D-----S----------I-----G--D----------------------------------------L---------S--------R----K-----IA--------…
243667	-------------------------------------------------------------------------------------------------------------M--------------------------------------------------------F------------------------L--K--------------------T----F--------------------N-----------------------Q---------T-----W----------R-----L----------L-----Q--D----------------------------------------E---------V--------K----K-----FS--------…
img2k_4527569	-------------------------------------------------------------------------------------------------------------M------------------------------D-------------------------F------------------------N--K--------------------I----F--------------------L-----------------------E---------T-----W----------D-----S----------I-----G--D----------------------------------------L---------S--------R----K-----IA--------…
img2k_4565185	-------------------------------------------------------------------------------------------------------------M------------------------------D-------------------------F------------------------N--K--------------------V----F--------------------I-----------------------E---------T-----W----------G-----F----------I-----G--D----------------------------------------L---------S--------K----K-----IA--------…
img2k_4521499	-------------------------------------------------------------------------------------------------------------M------------------------------Y-------------------------F------------------------N--K--------------------V----F--------------------L-----------------------E---------T-----W----------G-----F----------I-----G--D----------------------------------------L---------S--------K----K-----IA--------…
origOb_1219	-------------------------------------------------------------------------------------------------------------M------------------------------D-------------------------F------------------------N--K--------------------V----F--------------------I-----------------------E---------T-----W----------G-----F----------I-----G--D----------------------------------------L---------S--------K----K-----IA--------…
img2k_4542867	-------------------------------------------------------------------------------------------------------------M------------------------------N-------------------------F------------------------N--K--------------------V----F--------------------L-----------------------E---------T-----W----------D-----S----------I-----G--D----------------------------------------L---------S--------R----K-----IA--------…
img2k_5989950	-------------------------------------------------------------------------------------------------------------M------------------------------N-------------------------F------------------------N--K--------------------V----F--------------------L-----------------------E---------T-----W----------G-----F----------I-----D--D----------------------------------------L---------S--------K----K-----IA--------…
origOb_1290	-------------------------------------------------------------------------------------------------------------MF-----------------------------D-------------------------F------------------------N--L--------------------I----F--------------------V-----------------------R---------S-----W----------D-----K----------L-----R--K----------------------------------------H---------V--------L----N-----FS--------…
origOb_501	-------------------------------------------------------------------------------------------------------------M------------------------------K-------------------------F------------------------L--R--------------------T----F--------------------N-----------------------S---------A-----W----------E-----I----------I-----K--A----------------------------------------D---------V--------K----Q-----FS--------…
origOb_800	---------------------------------------------------------------------------------------------------------------------------------------------------------------------------------------------------------------------------------------------------------------------------------------------------------------------------------------------------------------------------------------------------------------…
1552697	---------------------------------------------------------------------------------------------------------------------------------------------------------------------------------------------------------------------------------------------------------------------------------------------------------------------------------------------------------------------------------------------------------------…
origOb_1600	-------------------------------------------------------------------------------------------------MILNHKDVLALDH------------------------------S--F----------------------F------------------------L--K-------------------------------------------------------------------------------------------------------L----------L-----R--T----------------------------------------K---------R--------K----K-----SA--------…
origOb_1287	-------------------------------------------------------------------------------------------------------------M------------------------------S--N----------------------FS-----------------------N--S--------------------L----F--------------------F-----------------------E---------S-----W----------K-----S----------L-----Q--R----------------------------------------E---LNPTLSC--------K----K-----FA--------…
img2k_2567040	-------------------------------------------------------------------------------------------------------------M------------------------------K-------------------------F------------------------L--D--------------------L----F--------------------N-----------------------E---------S-----W----------R-----V----------N-----K--R----------------------------------------NGLAFESQMFR--------E----K-----IA--------…
origOb_900	-------------------------------------------------------------------------------------------------------------M------------------------------KDKN----------------------F------------------------N--L--------------------I----F--------------------T-----------------------E---------S-----W----------K-----S----------L-----E--P----------------------------------------M---------M--------K----K-----LA--------…
origOb_827	-----------------------------------------------------------------------------------------------------------------------------------------------------------------------------------------------------------------------M----F--------------------L-----------------------Q---------S-----W----------N-----A----------L-----S--R----------------------------------------E---------C--------S----K-----FA--------…
570404	-------------------------------------------------------------------------------------------------------------M------------------------------E--F----------------------T------------------------N--K--------------------I----F--------------------L-----------------------E---------T-----F----------D-----K----------V-----Q--D----------------------------------------K---------V--------N----C-----FA--------…
origOb_1018	-------------------------------------------------------------------------------------MS-----------------------------------------------------NLD-D---------------------L------------------------T--E--------------------F-------------------------V-----------------------T---------I-----Q----------A-----T----------I-----L--Q----------------------------------------P---------FR-------K----K-----VA--------…
origOb_1036	-------------------------------------------------------------------------------------MTQAGSGLLHIPVSLNNEVKGDEIM------------------------------YLD-D---------------------L------------------------T--E--------------------F-------------------------L-----------------------G---------I-----Q----------T-----Q----------I-----L--Q----------------------------------------P---------YR-------K----K-----VA--------…
4289015	---------------------------------------------------------------------------------------------MQLNLA-----------------------------------------FIN-S---------------------V------------------------S--E--------------------M-------------------------P-----------------------E-------------------------------------------------L--K----------------------------------------Y---------QM-------K----N-----LT--------…
1443639	----------------------------------------------------------------------------------------------------------------------------------------------------------------------------------------------------------------------------------------------------------------------------------------------------------------------------------------------------------------------------------MQKQ----K----Q-----IA--------…
origOb_1426	-------------------------------------------------------------------------------------------------------------M------------------------------KPR-N---------------------F------------------------N--D--------------------F----F--------------------N-----------------------H---------F-----W----------E-----R----------L-----R--V----------------------------------------K---------VLRKS----T----K-----IA--------…
1437822	----------------------------------------------------------------------------------------------------------------------------------------------------------------------------------------------------------------------------------------------------------------------------------------------------------------------------------------------------------------------------------MQKQ----K----Q-----IA--------…
origOb_1400	-------------------------------------------------------------------------------------------------------------M------------------------------KPR-N---------------------F------------------------N--E--------------------F----F--------------------E-----------------------E---------F-----W----------K-----H----------L-----Q--Q----------------------------------------P---------VMLKQ----K----Q-----IA--------…
origOb_1403	-------------------------------------------------------------------------------------------------------------M------------------------------KTQ-S---------------------F------------------------N--D--------------------F----F--------------------E-----------------------E---------F-----W----------N-----L----------L-----Q--Q----------------------------------------P---------VMQKQ----K----Q-----IA--------…
origOb_1566	-------------------------------------------------------------------------------------------------------------M------------------------------N---N---------------------K------------------------Q--T--------------------V----L--------------------N-----------------------G---------I-----I----------R-----S----------V-----S--K----------------------------------------P---------YSLAI----R----R-----IA--------…
origOb_1688	-------------------------------------------------------------------------------------------------------------M------------------------------KFD-L----N-----------------------------------------H--K--------------------I----L--------------------Y-----------------------N---------I-----Q----------E-----V----------I-----Y--C----------------------------------------P---------EVV------R----K-----IA--------…
4201903	-------------------------------------------------------------------------------------------------------------M------------------------------AS--TQTVTDH---------------V------------------------V--N--------------------T-------------------------M-----------------------E---------I-----V----------Y----------------------------------------------------------------------------KDPKK----A----R-----IA--------…
4206643	-------------------------------------------------------------------------------------------------------------M------------------------------AS--TQTVTDH---------------V------------------------V--N--------------------T-------------------------M-----------------------E---------I-----V----------Y----------------------------------------------------------------------------KDPKK----A----R-----IA--------…
origOb_707	-------------------------------------------------------------------------------------------------------------M------------------------------AN--KSSITNE---------------V------------------------V--I--------------------L-------------------------M-----------------------E---------K-----I----------L----------------------------------------------------------------------------QVTKS----E----K-----IA--------…
4196053	-------------------------------------------------------------------------------------------------------------M------------------------------AS--TQTVTDH---------------V------------------------V--N--------------------T-------------------------M-----------------------E---------I-----V----------Y----------------------------------------------------------------------------KDPKK----A----R-----IA--------…
1468423	-------------------------------------------------------------------------------------------------------------M------------------------------AS--TQTVTDH---------------V------------------------V--N--------------------T-------------------------M-----------------------E---------I-----V----------Y----------------------------------------------------------------------------KDPKK----A----R-----IA--------…
4178337	-------------------------------------------------------------------------------------------------------------M------------------------------AS--TQTVTDH---------------V------------------------V--N--------------------T-------------------------M-----------------------E---------I-----V----------Y----------------------------------------------------------------------------KDPKK----A----R-----IA--------…
1594077	-------------------------------------------------------------------------------------------------------------M------------------------------AS--TQTVTDH---------------V------------------------V--N--------------------T-------------------------M-----------------------E---------I-----V----------Y----------------------------------------------------------------------------KDPKK----A----R-----IA--------…
710294	-------------------------------------------------------------------------------------------------------------M------------------------------AS--TQTVTDH---------------V------------------------V--N--------------------T-------------------------M-----------------------E---------I-----V----------Y----------------------------------------------------------------------------KDPKK----A----R-----IA--------…
4175263	-------------------------------------------------------------------------------------------------------------M------------------------------AS--TQTVTDH---------------V------------------------V--N--------------------T-------------------------M-----------------------E---------I-----V----------Y----------------------------------------------------------------------------KDPKK----A----R-----IA--------…
origOb_1012	-------------------------------------------------------------------------------------------------------------M------------------------------TKC-DN---------------------------------------------V--K--------------------F----L--------------------F-----------------------N---------F-----F----------E-----Q----------T-----L--T----------------------------------------P---------AIRRK----L----L-----IA--------…
origOb_1046	-------------------------------------------------------------------------------------------------------------M------------------------------T--------------------------------------------------V--T--------------------Q----L--------------------Y-----------------------S---------I-----F----------D-----G----------I-----L--T----------------------------------------K---------EVKEK----L----R-----IA--------…
origOb_1671	-------------------------------------------------------------------------------------------------------------M------------------------------NTKWSLTVLNE---------------A------------------------L--A--------------------F----I--------------------A-----------------------E---------D-----L----------R-----R----------------------------------------------------------------------K-IEE----L----R-----IA--------…
origOb_1524	-------------------------------------------------------------------------------------------------------------M------------------------------DKS-SN---------------------------------------------S--M--------------------F----I--------------------I-----------------------Q---------F-----L----------K-----K----------V-----T--I----------------------------------------P---------A-PKV----D----R-----IA--------…
origOb_491	-------------------------------------------------------------------------------------------------------------M------------------------------S-------------------------K------------------------N--K--------------------F-----------------------------------------------------------------S---------------------------T-----P--D-----------------L----------------------I---------K--------I----S-----LA--------…
origOb_457	-------------------------------------------------------------------------------------------------------------M------------------------------P-------------------------E---------------------------K--------------------S-----------------------------------------------------------------L---------------------------T-----P--G-----------------T----------------------L---------L--------R----A-----LA--------…
origOb_416	-------------------------------------------------------------------------------------------------------------M------------------------------A-------------------------L------------------------N--S--------------------S----A------------------------------------------------------------H------Q-E-K-----DFGPSQLNQL-F-----D--E-----------------Y----------------------I---------S--------V----K-----IA--------…
origOb_689	-------------------------------------------------------------------------------------------------------------M------------------------------S-------------------------R------------------------N--S--------------------K-------------------------V-----------------------Q---------Y-----K------V-E-N-----L----------I-----L--------------------------------------------------------------E----RVN---QA--------…
2226518	------------------------------------------------------------------------------------------------------------MQ------------------------------L-------------------------S------------------------N--S--------------------Q-------------------------L-----------------------K---------Y-----L------E-E-R-----K----------I-----S--LQ----------------E----------------------Q---------M--------K----RVR---TA--------…
origOb_489	-------------------------------------------------------------------------------------------------------------M------------------------------R-------------------------R------------------------N--N--------------------K-------------------------------------------------N---------C-----L------R---K-----I----------Q-----S--H-----------------G----------------------W---------E--------K----T-----IA--------…
2223270	---------------------------------------------------------------------------------------------------------------------------------------------------------------------------------------------------------------------------------------------------------------------------------------------------------------------------------------------------------------------------------------------------------------…
2146203	---------------------------------------------------------------------------------------------------------------------------------------------------------------------------------------------------------------------------------------------------------------------------------------------------------------------------------------------------------------------------------------------------------------…
img2k_3036386	---------------------------------------------------------------------------------------------------------------------------------------------------------------------------------------------------------------------------------------------------------------------------------------------------------------------------------------------------------------------------------------------------------------…
origOb_276	-------------------------------------------------------------------------------------------------------------M------------------------------T-------------------------H------------------------L--P--------------------S----E--------------------ILSGA-------------------A---------Y-----LA-----V-R-S-----D----------P-----L--E-----------------E----------------------T---------I--------R----T-----VA--------…
2006625	-------------------------------------------------------------------------------------------------------------M------------------------------P-------------------------F------------------------T--D--------------------DP---I--------------------F-----------------------S---------F-----L------E-S-G-----V----------R-----E--V-----------------L----------------------A---------D--------E----W-----TS--------…
2029951	---------------------------------------------------------------------------------------------------------------------------------------------------------------------------------------------------------------------------------------------------------------------------------------------------------------------------------------------------------------------------------------------------------------…
origOb_401	-------------------------------------------------------------------------------------------------------------M------------------------------S-------------------------T------------------------Y--S--------------------DP---I--------------------F-----------------------S---------F-----L------E-S-N-----L----------P-----D--V-----------------Y----------------------P---------D--------G----R-----SA--------…
1998935	---------------------------------------------------------------------------------------------------------------------------------------------------------------------------------------------------------------------------------------------------------------------------------------------------------------------------------------------------------------------------------------------------------------…
img2k_1836095	---------------------------------------------------------------------------------------------------------------------------------------------------------------------------------------------------------------------------------------------------------------------------------------------------------------------------------------------------------------------------------------------------------------…
3658834	---------------------------------------------------------------------------------------------------------------------------------------------------------------------------------------------------------------------------------------------------------------------------------------------------------------------------------------------------------------------------------------------------------------…
origOb_358	------------------------------------------------------------------------------------------------------------ME------------------------------L-------------------------D------------------------Y--E--------------------I-------------------------------------------------WWKE------------L------E-E-E---------IL-QAFSP-----D--D----------------------------------------L---------V--------I----E-----VA--------…
origOb_319	------------------------------------------------------------------------------------------------------------ML------------------------------R-------------------------N------------------------S--E--------------------G-------------------------------------------------R---------------F------E-N-P-----LI-----LEFQD-----I--P-----------------V----------------------N---------Q--------K----S-----IS--------…
2029891	------------------------------------------------------------------------------------------------------------ML------------------------------R-------------------------N------------------------S--V--------------------G-------------------------------------------------R---------------F------E-D-S-----LI-----LEFQD-----I--P-----------------V----------------------N---------Q--------K----S-----IS--------…
2029894	-----------------------------------------------------------------------------------------MDPISGSLIFSFLPRREVMIM------------------------------H-------------------------N------------------------S--V--------------------G-------------------------------------------------R---------------I------E-D-S-----LI-----LEFQD-----I--P-----------------S----------------------N---------Q--------K----S-----IS--------…
img2k_2399349	------------------------------------------------------------------------------------------------------------ML------------------------------R-------------------------N------------------------S--E--------------------G-------------------------------------------------R---------------Y------E-N-P-----LI-----LEFQD-----I--P-----------------V----------------------N---------Q--------K----S-----IS--------…
origOb_425	-------------------------------------------------------------------------------------------------------------M------------------------------K-------------------------N------------------------L--H-----------------------------------------------------------------------------------------------D-N-----FTSLFLTESLSG-----K--G-----------------E----------------------H---------I--------S----W-----IA--------…
4705534	-------------------------------------------------------------------------------------------------------------M------------------------------V-------------------------D------------------------I--E--------------------------------------------------------------------------------------L------E-E-EIE---LIKLLL-----E-----F--P-----------------I----------------------N---------M--------T----G-----IT--------…
3653482	-------------------------------------------------------------------------------------------------------------M------------------------------V-------------------------D------------------------I--E--------------------------------------------------------------------------------------L------E-E-EIE---LIKLLL-----E-----F--P-----------------I----------------------N---------M--------T----G-----IT--------…
origOb_393	-------------------------------------------------------------------------------------------------------------M------------------------------K-------------------------L------------------------S--ERIQSG---------------I-------------------------Q-----------------------H---------Y-----Y------E-K-N-----P----------V-----P--K-----------------A----------------------V---------S--------E----R-----IA--------…
img2k_2217658	-------------------------------------------------------------------------------------------------------------M------------------------------I-------------------------V------------------------S--K--------------------G-------------------------W-----------------------N---------A-----H------K-K-S-----D----------C-----I--R-----------------L----------------------V---------Q--------T----R-----TA--------…
origOb_385	----------------------------------------------------------------------------------------------------------------------------------------------------------------------M------------------------S--K--------------------R-------------------------L-----------------------T---------D-----L------E-K-M-----A----------I-----E--R-----------------L----------------------I---------L--------K----R-----IA--------…
origOb_519	----------------------------------------------------------------------------------------------------------------------------------------------------------------------M------------------------S--K--------------------G-------------------------W-----------------------N---------A-----H------K-K-S-----D----------C-----I--R-----------------L----------------------V---------Q--------T----R-----TA--------…
img2k_2236164	-------------------------------------------------------------------------------------------------------------M------------------------------I-------------------------V------------------------S--K--------------------G-------------------------W-----------------------N---------A-----H------K-K-S-----D----------Y-----I--R-----------------L----------------------V---------Q--------T----R-----TA--------…
img2k_3427854	-------------------------------------------------------------------------------------------------------------M------------------------------I-------------------------V------------------------S--K--------------------G-------------------------W-----------------------N---------A-----H------K-K-S-----D----------C-----I--R-----------------L----------------------V---------Q--------T----R-----TA--------…
origOb_322	-------------------------------------------------------------------------------------------------------------M------------------------------L--------------------------------------------------S--R--------------------N-------------------------L-----------------------T---------H-----E------N-LET-----K----------I-----S--K-----------------Y----------------------V---------R--------E----R-----IA--------…
origOb_642	-------------------------------------------------------------------------------------------------------------M------------------------------V-------------------------S------------------------N--I--------------------N-------------------------P-----------------------T---------V-----P------LSI-QE----N----------F-----P--L-----------------R----------------------R---------E--------T----R-----IA--------…
origOb_617	-------------------------------------------------------------------------------------------------------------M------------------------------F-------------------------R------------------------L--L--------------------Q-------------------------Y-----------------------S---------V-----P------D-P-K-----R----------S-----F--T-----------------R----------------------G---------S--------I----Q-----IA--------…
origOb_607	-------------------------------------------------------------------------------------------------------------M------------------------------N--------------------------------------------------C--L--------------------Q-------------------------S-----------------------P---------Y-----R------Q-LEN-----K----------V-----P--S-----------------R----------------------N---------R--------E----R-----TA--------…
origOb_660	-------------------------------------------------------------------------------------------------------------M------------------------------K-------------------------N------------------------S--I--------------------Q-------------------------S-----------------------K---------K-----K------N-L-G-----K----------I-----L--S-----------------S----------------------E---------R--------L----R-----IA--------…
img2k_1824306	-------------------------------------------------------------------------------------------------------------M------------------------------F-------------------------R------------------------L--L--------------------Q-------------------------Y-----------------------S---------V-----P------D-P-K-----R----------S-----F--T-----------------R----------------------G---------S--------I----Q-----IA--------…
origOb_683	-------------------------------------------------------------------------------------------------------------M------------------------------R--------------------------------------------------L--S--------------------D-------------------------L-----------------------L---------V-----H------FSE-E-----K----------S-----F--S-----------------REEVNTLTTNINHQKKLGKLLSLE---------R--------K----R-----IA--------…
250135	-------------------------------------------------------------------------------------------------------------M------------------------------N--------------------------------------------------L--L--------------------P-------------------------Q-----------------------S---------L-----S------F-Y-Q-----E----------E-----S--Q-----------------R----------------------K---------V--------N----W-----IA--------…
origOb_671	-------------------------------------------------------------------------------------------------------------M------------------------------D-------------------------L------------------------S--I--------------------L-------------------------S-----------------------S---------Y-----R------E-L------------------E-----V--P-----------------R----------------------K---------R--------T----R-----IA--------…
3658860	-------------------------------------------------------------------------------------------------------------M------------------------------F-------------------------R------------------------L--L--------------------Q-------------------------Y-----------------------S---------V-----P------D-P-K-----R----------S-----F--T-----------------R----------------------G---------S--------I----Q-----IA--------…
origOb_609	-------------------------------------------------------------------------------MESYSTYLSEGRFSRTLSLEESSQKGGEVQM------------------------------N-------------------------S------------------------D--Y----------------------------------------------E-----------------------KFIQ------F-----L------Q---Q-----N----------K-----F--R-----------------L----------------------L---------R--------K----W-----IA--------…
1998961	-----------------------------------------------------------------------------------------------------------------------------------------------------------------------------------------------M--Q--------------------L----F--------------------Q-----------------------RFSN------A-----L------S-S-KRNDGKT----------R-----F--P-----------------Q----------------------L---------E--------K----W-----IA--------…
origOb_611	---------------------------------------------------------------------------------------------------------------------------------------------------------------------------------------------------------------------------------------------------------------------------------------------------------------------------------------------------------------------------------------------------------------…
origOb_675	-----------------------------------------------------------------------------------------------------------------------------------------------------------------------------------------------M--N--------------------F----R--------------------D-----------------------RFFN------F-----I------E-K-K-----RK---------R-----F--P-----------------R----------------------L---------C--------L----W-----IA--------…
origOb_692	-----------------------------------------------------------------------------------------------------------------------------------------------------------------------------------------------M--N--------------------F----Q--------------------D-----------------------RINH------Y-----I------E-E-R-----KE---------K-----L--S-----------------R----------------------L---------C--------D----W-----IA--------…
origOb_646	------------------------------------------------------------------------------------------------------MKRNRTQK------------------------------SFTTILFVGGRVDRPLFLKILRKEVFN------------------------I--N--------------------F----F--------------------E-----------------------RIHQ------R-----V------E-K-I-----Q----------H-----S--N-----------------S----------------------L---------K--------N----W-----IA--------…
origOb_670	-------------------------------------------------------------------------------------------------------------M------------------------------S-------------------------L------------------------I--Q--------------------F----S--------------------D-----------------------RILN------Q-----I------Q-T-E-----K----------N-----L--Q-----------------R----------------------L---------R--------D----W-----IA--------…
origOb_699	-------------------------------------------------------------------------------------------------------------M------------------------------S-------------------------T------------------------I--Q--------------------W----E--------------------E-----------------------RILK-------------------R--------------------G-----L--P-----------------H----------------------L---------N--------D----W-----IA--------…
origOb_716	-------------------------------------------------------------------------------------------------------------M------------------------------KF-----------------------SD------------------------D--Q--------------------L----E--------------------K-----------------------RIVQ-------------------R--------------------G-----L--P-----------------L----------------------L---------N--------K----W-----IA--------…
origOb_723	-------------------------------------------------------------------------------------------------------------M------------------------------S-------------------------D------------------------L--M----------------------------------------------D-----------------------RIWN------Q-----I------G--------------------N-----L--S-----------------H----------------------L---------N--------N----W-----IA--------…
origOb_524	-----------------------------------------------------------------------------------------------------------------------------------------------------------------------------------------------------------------------------------------------------------------------------------------------------------------------------------------------------------------------------------------------------MA--------…
1999037	---------------------------------------------------------------------------------------------------------------------------------------------------------------------------------------------------------------------------------------------------------------------------------------------------------------------------------------------------------------------------------------------------------------…
3653492	---------------------------------------------------------------------------------------------------------------------------------------------------------------------------------------------------------------------------------------------------------------------------------------------------------------------------------------------------------------------------------------------------------------…
origOb_622	----------------------------------------------------------------------------------------------------------------------------------------------------------------------------------------------------------------------------M--------------------L-----------------------S---------------LSP-EMFD-K-R-----K----------T-----P--LD----------------S----------------------L---------Y--------E----T-----MA--------…
3658873	-------------------------------------------------------------------------------------MVNHHGGGYPTLWVCDIFCRNIQQR------------------------------K-------------------------E------------------------C--I--------------------K----L--------------------L-----------------------R---------------PSF-EQMF-G-R-----R----------T-----P--LD----------------S----------------------L---------Y--------E----T-----MA--------…
origOb_619	----------------------------------------------------------------------------------------------------------------------------------------------------------------------------------------------------------------------------M--------------------Y-----------------------R---------------LNS-SELR-Q-Q-----R----------N-----P--LL----------------K----------------------L---------E--------C----L-----LA--------…
origOb_591	----------------------------------------------------------------------------------------------------------------------------------------------------------------------------------------------------------------------------M--------------------Y-----------------------H---------------LTFGEDSL-S-E-----K----------N-----P--LR----------------K----------------------L---------E--------E----Q-----LA--------…
3653503	-----------------------------------------------------------------------------------------------------------------------------------------------------------------------------------------------------------------------------------------------------------------------------------------------MF-G-R-----R----------T-----P--LD----------------S----------------------L---------Y--------E----T-----MA--------…
3813684	-------------------------------------------------------------------------------------------------------------M------------------------------K-------------------------G------------------------V--I--------------------K----L--------------------Y-----------------------H---------------LTFGEDSF-G-G-----K----------N-----P--LR----------------K----------------------L---------E--------E----Q-----LA--------…
3653501	-------------------------------------------------------------------------------------MVNHHGGGYPTLWVCDIFCRNIQQR------------------------------K-------------------------E------------------------C--I--------------------K----L--------------------L-----------------------R---------------PSF-EQEF-G-R-----R----------T-----P--LD----------------S----------------------L---------Y--------E----T-----MA--------…
744435	-------------------------------------------------------------------------------------------------------------M------------------------------K-------------------------G------------------------V--I--------------------K----L--------------------Y-----------------------H---------------LTFGEDSF-G-G-----K----------N-----P--LR----------------K----------------------L---------E--------E----Q-----LA--------…
origOb_645	----------------------------------------------------------------------------------------------------------------------------------------------------------------------------------------------------------------------------M--------------------L-----------------------R---------------PSF-EQMF-G-R-----R----------T-----P--LD----------------S----------------------L---------Y--------E----T-----MA--------…
origOb_624	-------------------------------------------------------------------------------------------------------------M------------------------------K-------------------------L------------------------L--I--------------------E----STTQP----------------L-----------------------P---------------S------K-T------------------------P--E-----------------N----------------------S---------V--------S----K-----LA--------…
img2k_1997712	-------------------------------------------------------------------------------------------------------------M------------------------------K-------------------------F------------------------N--P--------------------N----I--------------------L-----------------------P---------------P------G-A-I-----E----------G-----P--Y-----------------F----------------------K---------M--------K----S-----QA--------…
557383	---------------------------------------------------------------------------------------------------------------------------------------------------------------------------------------------------------------------------------------------------------------------------------------------------------------------------------------------------------------------------------------------------------------…
img2k_5115941	-------------------------------------------------------------------------------------------------------------M------------------------------K-------------------------F------------------------S--P--------------------Y----V--------------------L-----------------------P---------------P------G-G-R-----E----------G-----P--Y-----------------L----------------------KM--------R--------N----S-----QA--------…
origOb_771	-------------------------------------------------------------------------------------------------------------M------------------------------K-------------------------F------------------------F--S--------------------S----S--------------------K-----------------------S---------------K------H-S-K-----L----------K-----S--G-----------------D----------------------L---------R--------E----K-----LA--------…
origOb_787	-------------------------------------------------------------------------------------------------------------M------------------------------N-------------------------T------------------------I--I--------------------SRSSSI--------------------I-----------------------L---------------T------E-S------------------I-----L--N-----------------I----------------------Q---------E--------K----Y-----QA--------…
origOb_767	-------------------------------------------------------------------------------------------------------------M------------------------------K-------------------------F------------------------S--S-------------------------L--------------------V-----------------------P---------------D------T-I------------------L-----S--N-----------------I----------------------R---------E--------N----R-----QA--------…
img2k_1877519	-------------------------------------------------------------------------------------------------------------MRPFSASKFRRKEVTIM--------------K-------------------------F------------------------F--P-------------------------V--------------------L-----------------------P---------------S------H-A-R-----E----------G-----P--Y-----------------L----------------------K---------R--------R----N-----QA--------…
img2k_4958731	-------------------------------------------------------------------------------------------------------------M------------------------------K-------------------------F------------------------N----------------------------V--------------------L-----------------------P---------------N------F-A-K-----E----------G-----P--H-----------------L----------------------K---------R--------F----S-----QT--------…
origOb_757	-------------------------------------------------------------------------------------------------------------M------------------------------K-------------------------S------------------------I--L--------------------L----Y--------------------G----------------------------------------------A-F-T-----D----------G-----P--G-----------------F----------------------H---------H--------D----S-----KA--------…
origOb_726	-------------------------------------------------------------------------------------------------------------M------------------------------D-------------------------S------------------------D--L--------------------I-----------------------------------------------------------------I------Q-L-T-----R----------L-----S--N-----------------E----------------------I---------H--------D----S-----IA--------…
origOb_666	-------------------------------------------------------------------------------------------------------------M------------------------------S-------------------------G------------------------S--F--------------------Q----S--------------------H---------------------------------------S------R-R-K-----I----------R-----P--V-----------------E----------------------L---------K--------S----K-----LA--------…
origOb_688	-------------------------------------------------------------------------------------------------------------M------------------------------S-------------------------E------------------------S--L--------------------S----A--------------------K---------------------------------------G------R-R-K-----S----------S-----S--D-----------------T----------------------L---------K--------S----K-----LA--------…
img2k_2932100	-------------------------------------------------------------------------------------------------------------M------------------------------S-------------------------K------------------------V--I--------------------K----Y--------------------Q---------------------------------------L------S-P-EERI--K----------Y-----S--N-----------------V----------------------R---------R--------S----E-----AR--------…
img2k_2851519	-------------------------------------------------------------------------------------------------------------M------------------------------S-------------------------K------------------------V--I--------------------K----Y--------------------Q---------------------------------------L------S-P-EERT--K----------Y-----S--N-----------------V----------------------R---------R--------S----E-----AR--------…
img2k_2128232	-------------------------------------------------------------------------------------------------------------M------------------------------S-------------------------K------------------------V--I--------------------K----Y--------------------Q---------------------------------------L------S-P-EERI--K----------Y-----S--N-----------------V----------------------R---------R--------S----E-----AR--------…
img2k_2786376	-------------------------------------------------------------------------------------------------------------M------------------------------S-------------------------K------------------------V--I--------------------K----Y--------------------Q---------------------------------------L------S-P-EERT--K----------Y-----S--N-----------------V----------------------R---------R--------S----E-----AR--------…
origOb_790	-------------------------------------------------------------------------------------------------------------M------------------------------K-------------------------P------------------------K--T--------------------S----N--------------------L-----------------------T---------V-----T------G-K-N-----P-------------------L-----------------D----------------------Y---------Q--------T----W-----IA--------…
origOb_769	--------------------------------------------------------------------------------------------------------------------------------------------------------------------------------------------------M--------------------S----N--------------------L-----------------------L---------T-----R------A-Y-T-----D----------F-----S--S-----------------T----------------------L---------K--------R----K-----IA--------…
origOb_778	-------------------------------------------------------------------------------------------------------------M------------------------------N-------------------------S------------------------Y-----------------------------------------------------------------------------------------L------V-K-E-----I----------D-----Q--F-----------------E----------------------K---------L--------K----N-----SA--------…
origOb_473	-------------------------------------------------------------------------------------------------------------M------------------------------R-------------------------E------------------------V--D--------------------N----F--------------------K-----------------------K---------AVLLYNQ------S-S-K-----K----------T-----P--E-----------------G----------------------I---------R--------A----L-----IA--------…
origOb_643	---------------------------------------------------------------------------------------------------------------------------------------------------------------------------------------------------------------------------------------------------------------------------------------------------------------------------------------------------------------------------------------------------------------…
origOb_428	---------------------------------------------------------------------------------------------------------------------------------------------------------------------------------------------------------------------------------------------------------------------------------------------------------------------------------------------------------------------------------------------------------------…
2014186	---------------------------------------------------------------------------------------------------------------------------------------------------------------------------------------------------------------------------------------------------------------------------------------------------------------------------------------------------------------------------------------------------------------…
1999041	---------------------------------------------------------------------------------------------------------------------------------------------------------------------------------------------------------------------------------------------------------------------------------------------------------------------------------------------------------------------------------------------------------------…
1998987	---------------------------------------------------------------------------------------------------------------------------------------------------------------------------------------------------------------------------------------------------------------------------------------------------------------------------------------------------------------------------------------------------------------…
4225322	---------------------------------------------------------------------------------------------------------------------------------------------------------------------------------------------------------------------------------------------------------------------------------------------------------------------------------------------------------------------------------------------------------------…
origOb_623	-------------------------------------------------------------------------------------------------------------M------------------------------T-------------------------------------------------------------------------------T--------------------T-----------------------H---------R-----L------V-D-E-----N----------L-----N--L-----------------I----------------------D---------D--------D----W-----IA--------…
origOb_677	-------------------------------------------------------------------------------------------------------------M------------------------------S-------------------------T------------------------I----------------------------N--------------------K-----------------------S---------F-----F------E-E-D-----G----------I-----T--L-----------------K----------------------D---------D--------G----W-----IA--------…
3658842	-------------------------------------------------------------------------------------------------------------M------------------------------S-------------------------T--------------------------------------------------------------------------K-----------------------T---------------L------T-N-D-----R----------Y-----EL-I-----------------T----------------------K---------R--------N----W-----IA--------…
origOb_652	-------------------------------------------------------------------------------------------------------------M------------------------------S-------------------------------------------------------------------------------T--------------------K-----------------------N---------L-----L------A-E-D-----G----------Y-----S--L-----------------Q----------------------D---------D--------G----W-----IA--------…
2006654	-------------------------------------------------------------------------------------------------------------M------------------------------K-------------------------L------------------------------------------------S----D--------------------Q-----------------------P---------R-----I------D-S-S-----Q----------V-----P--L-----------------I----------------------D---------D--------G----W-----IA--------…
origOb_558	-------------------------------------------------------------------------------------------------------------M------------------------------T-------------------------G------------------------N--V-----------------K-TQ----K--------------------D-----------------------R---------R-----P------N-P-Q-----D----------L-----S--L-----------------D----------------------L---------K--------D----W-----IA--------…
2014197	-------------------------------------------------------------------------------------------------------------M------------------------------E-------------------------T------------------------D--M-----------------Q-LN----D--------------------Q-----------------------P---------T-----T------N-Q-K-----E----------F-----S--L-----------------E----------------------N---------D--------A----W-----IA--------…
origOb_651	-------------------------------------------------------------------------------------------------------------M------------------------------Q-------------------------A------------------------I--FSEVKISYQFLGSERHDIQ-LS----I--------------------K-----------------------N---------R-----L------T-R-D-----D----------Y-----S--L-----------------V----------------------A---------D--------D----W-----IA--------…
2146228	-------------------------------------------------------------------------------------------------------------M------------------------------Q-------------------------L------------------------------------------------T----DQ-------------------S-----------------------N---------R-----F------D-P-E-----N----------V-----S--L-----------------E----------------------N---------D--------D----W-----IA--------…
origOb_636	-------------------------------------------------------------------------------------------------------------M------------------------------S-------------------------D------------------------I--E-------------------LS----T--------------------N-----------------------S---------R-----L------S-K-E-----D----------F-----S--L-----------------I----------------------D---------D--------D----W-----IA--------…
2219908	-------------------------------------------------------------------------------------------------------------M------------------------------S-------------------------S--------------------------------------------------------------------------N-----------------------R---------------L------T-D-D-----K----------Y-----EL-I-----------------T----------------------K---------R--------N----W-----IA--------…
4560868	-------------------------------------------------------------------------------------------------------------M------------------------------P-------------------------I--------------------------------------------------------------------------K-----------------------S---------F-----L------S-V-S-----D----------Y-----S--L----------------------------------------K---------G--------D----W-----IA--------…
origOb_445	-------------------------------------------------------------------------------------------------------------M------------------------------S-------------------------T--------------------------------------------------------------------------TH----------------------P---------------L------T-N-D-----K----------Y-----EL-I-----------------T----------------------K---------R--------N----W-----IA--------…
2029959	-------------------------------------------------------------------------------------------------------------M------------------------------E-------------------------T------------------------D--M-----------------Q-LN----D--------------------Q-----------------------P---------T-----T------N-Q-K-----E----------F-----S--L-----------------E----------------------N---------D--------A----W-----IA--------…
img2k_2306309	-------------------------------------------------------------------------------------------------------------M------------------------------S-------------------------S--------------------------------------------------------------------------N-----------------------R---------------L------T-D-D-----K----------Y-----EL-I-----------------T----------------------K---------R--------N----W-----IA--------…
3661059	-------------------------------------------------------------------------------------------------------------M------------------------------P-------------------------T--------------------------------------------------------------------------N-----------------------S---------I-----H------S-E-K-----N----------Y-----S--L----------------------------------------K---------G--------D----W-----IA--------…
img2k_1435823	-------------------------------------------------------------------------------------------------------------M------------------------------E-------------------------T------------------------D--M-----------------Q-LN----D--------------------Q-----------------------P---------T-----T------N-Q-K-----E----------F-----S--L-----------------E----------------------N---------D--------A----W-----IA--------…
1841676	-------------------------------------------------------------------------------------------------------------M------------------------------H-------------------------L--------------------------------------------------------------------------S-----------------------Y---------D-----P------D-P-Q-----H----------V-----R--L-----------------E----------------------I---------D--------D----W-----IA--------…
origOb_758	-------------------------------------------------------------------------------------------------------------M------------------------------K-------------------------M------------------------K--E-----------------S-KS----L--------------------I-----------------------S---------S-----P------E-H-E-----D----------V-----I--L-----------------E----------------------I---------D--------E----W-----IA--------…
origOb_685	-------------------------------------------------------------------------------------------------------------M------------------------------S-------------------------E--------------------------------------------------------------------------P-----------------------S---------S-----V------T-K-E-----D----------Y-----S--L-----------------R----------------------E---------D--------D----W-----IA--------…
origOb_741	-------------------------------------------------------------------------------------------------------------M------------------------------K-------------------------D------------------------S--P-------------------------L--------------------R-----------------------Q---------P-----P------V-E-E-----A----------I-----T--M-----------------E----------------------F---------D--------E----W-----IA--------…
img2k_3041177	--------------------------------------------------------------MIQDCLNRDKEGLHFRGRGVSPFSLFRQFHNPRDLFFLRSRRSVFNCM------------------------------S-------------------------S--------------------------------------------------------------------------N-----------------------R---------------L------T-D-D-----K----------Y-----EL-I-----------------T----------------------K---------R--------N----W-----IA--------…
3656229	-------------------------------------------------------------------------------------------------------------M------------------------------S-------------------------T--------------------------------------------------------------------------K-----------------------T---------------L------T-N-D-----R----------F-----EL-I-----------------T----------------------K---------R--------N----W-----IA--------…
origOb_732	-------------------------------------------------------------------------------------------------------------M------------------------------E-------------------------V------------------------I--Q-----------------V-QS----R--------------------S-----------------------N---------E-----P------N-L-S-----D----------L-----Q--L-----------------E----------------------T---------Q--------D----W-----MA--------…
origOb_640	-------------------------------------------------------------------------------------------------------------M------------------------------S-------------------------T------------------------T-------------------------------------------------K-----------------------I---------P-----L------S-S-D-----G----------Y-----S--L-----------------E----------------------N---------E--------G----W-----IA--------…
img2k_1836128	-------------------------------------------------------------------------------------------------------------M-WILSQRKWAQYLVVM--------------S-------------------------S--------------------------------------------------------------------------K-----------------------F---------------L------T-N-D-----R----------F-----EL-I-----------------T----------------------K---------R--------N----W-----IA--------…
origOb_610	-------------------------------------------------------------------------------------------------------------M------------------------------Y-------------------------D------------------------D----------------------------L--------------------Q-----------------------R---------R-----P------K-E-K-----D----------I-----L--C-----------------D----------------------I---------D--------D----W-----IA--------…
origOb_582	-------------------------------------------------------------------------------------------------------------M------------------------------S-------------------------D------------------------H--F-------------------DQ----T--------------------D-----------------------R---------R-----P------N-P-E-----D----------L-----R--L-----------------D----------------------L---------K--------D----W-----IA--------…
2006629	-------------------------------------------------------------------------------------------------------------M------------------------------P-------------------------T--------------------------------------------------------------------------N-----------------------S---------I-----Q------S-E-K-----I----------Y-----S--L----------------------------------------K---------G--------D----W-----IA--------…
origOb_625	-------------------------------------------------------------------------------------------------------------M------------------------------Q-------------------------N------------------------S--T--------------------G----I--------------------G-----------------------R---------L-----P------N-P-E-----D----------I-----S--I-----------------G----------------------E---------Q--------D----W-----MA--------…
1998991	-------------------------------------------------------------------------------------------------------------M------------------------------K-------------------------L------------------------------------------------S----D--------------------Q-----------------------P---------R-----I------D-S-S-----Q----------V-----P--L-----------------I----------------------D---------D--------G----W-----IA--------…
2014156	-------------------------------------------------------------------------------------------------------------MEWILSQRKWAQYLVVM--------------S-------------------------T--------------------------------------------------------------------------K-----------------------F---------------L------T-N-D-----R----------Y-----EL-I-----------------T----------------------E---------R--------N----W-----IA--------…
3653486	-------------------------------------------------------------------------------------------------------------M------------------------------P-------------------------I--------------------------------------------------------------------------K-----------------------S---------F-----L------S-V-S-----D----------Y-----S--L----------------------------------------K---------G--------D----W-----IA--------…
origOb_691	-------------------------------------------------------------------------------------------------------------M------------------------------S-------------------------T--------------------------------------------------------------------------Q-----------------------A---------------I------T-K-E-----D----------Y-----S--L-----------------E----------------------E---------D--------D----W-----IA--------…
origOb_508	-------------------------------------------------------------------------------------------------------------M------------------------------F-------------------------L------------------------I--L-------------------LS----T--------------------K---------------------------------S-----S------R-P-E-----D----------R-----S--L-----------------P----------------------I---------D--------D----W-----IA--------…
1998954	-------------------------------------------------------------------------------------------------------------MEWILSQRKWAQYLVVM--------------S-------------------------T--------------------------------------------------------------------------K-----------------------F---------------L------T-N-D-----R----------Y-----EL-I-----------------T----------------------E---------R--------N----W-----IA--------…
origOb_693	-------------------------------------------------------------------------------------------------------------M------------------------------L--------------------------------------------------------------------------------------------------------------------------------------------------------------------------------------------------------------------------------------------------G-----SQ--------…
2014168	-------------------------------------------------------------------------------------------------------------M------------------------------P-------------------------T--------------------------------------------------------------------------N-----------------------S---------I-----Q------S-E-K-----I----------Y-----S--L----------------------------------------K---------G--------D----W-----IA--------…
origOb_430	-------------------------------------------------------------------------------------------------------------M------------------------------S-------------------------S--------------------------------------------------------------------------N-----------------------R---------------L------T-D-D-----K----------Y-----EL-I-----------------T----------------------K---------R--------N----W-----IA--------…
488056	-------------------------------------------------------------------------------------------------------------M------------------------------K-------------------------L------------------------------------------------S----D--------------------Q-----------------------R---------S-----L------T-N-E-----D----------Y-----S--L-----------------K----------------------D---------D--------D----W-----IA--------…
img2k_2290617	-------------------------------------------------------------------------------------------------------------M------------------------------S-------------------------S--------------------------------------------------------------------------N-----------------------R---------------L------T-D-D-----K----------Y-----EL-I-----------------T----------------------K---------R--------N----W-----IA--------…
origOb_662	-------------------------------------------------------------------------------------------------------------M------------------------------K--------------------------------------------------------------------------------------------------------------------------------------------L------T-K-E-----D----------F-----S--L-----------------V----------------------A---------D--------D----W-----IA--------…
origOb_710	-------------------------------------------------------------------------------------------------------------M------------------------------S-------------------------T--------------------------------------------------------------------------Q-----------------------Q---------------F------T-N-E-----D----------Y-----S--L-----------------R----------------------E---------D--------D----W-----IA--------…
origOb_665	-------------------------------------------------------------------------------------------------------------M------------------------------S-------------------------T--------------------------------------------------------------------------A-----------------------T---------R-----L------T-T-E-----E----------Y-----S--L-----------------I----------------------D---------D--------D----W-----IA--------…
origOb_536	-------------------------------------------------------------------------------------------------------------M------------------------------T-------------------------N------------------------Y--S-------------------KN----D--------------------Q-----------------------R---------L-----P------S-P-K-----D----------I-----P--L-----------------A----------------------I---------D--------D----W-----IA--------…
2014190	-------------------------------------------------------------------------------------------------------------M------------------------------E-------------------------I------------------------L--I-----------------TSSS----E--------------------E-----------------------C---------L-----P------N-G-K-----Q----------F-----A--L-----------------E----------------------D---------D--------D----W-----TA--------…
1998997	-------------------------------------------------------------------------------------------------------------M------------------------------E-------------------------I------------------------L--I-----------------TSSS----E--------------------E-----------------------C---------L-----S------N-G-K-----Q----------F-----A--L-----------------E----------------------D---------D--------D----W-----TA--------…
origOb_504	-------------------------------------------------------------------------------------------------------------M------------------------------T-------------------------D------------------------K--T-----------------S-YQ----K--------------------D-----------------------R---------S-----P------N-P-R-----D----------L-----S--L-----------------D----------------------L---------K--------D----W-----IA--------…
origOb_695	-------------------------------------------------------------------------------------------------------------M------------------------------T-------------------------P--------------------------------------------------------------------------I-----------------------R---------E-----P------D-P-K-----D----------I-----P--I-----------------G----------------------D---------E--------N----W-----IA--------…
391514	-------------------------------------------------------------------------------------------------------------M------------------------------T-------------------------S------------------------Y--S--------------------N----F-------------------------------------------------------------------Q-K-R-----Y----------D-----P--E-----------------K----------------------L---------R--------K----K-----IA--------…
origOb_761	-------------------------------------------------------------------------------------------------------------M------------------------------I-------------------------S------------------------G--L--------------------R----S-------------------------------------------------------------------N-L-G-----K----------D-----P--S-----------------K----------------------I---------R--------E----K-----IA--------…
origOb_809	-------------------------------------------------------------------------------------------------------------M------------------------------R-------------------------T------------------------I--S--------------------NIK--F-------------------------------------------------------------------S-F-N-----L----------N-----P--E-----------------N----------------------L---------R--------K----K-----IA--------…
origOb_833	-------------------------------------------------------------------------------------------------------------M------------------------------S-------------------------S------------------------A--S--------------------I----P-------------------------------------------------------------------S-P-E-----R----------N-----P--E-----------------K----------------------L---------R--------E----K-----IA--------…
origOb_797	-------------------------------------------------------------------------------------------------------------M------------------------------P-------------------------T------------------------N--S-------------------------Y-------------------------------------------------------------------S-I-K-----N----------D-----P--R-----------------E----------------------L---------K--------R----K-----IA--------…
origOb_793	-------------------------------------------------------------------------------------------------------------M------------------------------S-------------------------S------------------------Y--S--------------------N----F--------------------S----------------------------------------------K-V-K-----N----------D-----P--V-----------------E----------------------I---------R--------R----K-----IA--------…
origOb_362	-------------------------------------------------------------------------------------------------------------M------------------------------T-------------------------T------------------------I--K--------------------T----F--------------------T-----------------------V---------P-----V------S-K-K-----G----------N-----L--N-----------------Q----------------------L---------K--------N----R-----IA--------…
origOb_407	-------------------------------------------------------------------------------------------------------------M------------------------------T-------------------------T------------------------I--N--------------------P-------------------------P-----------------------I---------P-----V------T-H-S-----G----------N-----L--A-----------------R----------------------L---------Q--------K----R-----IA--------…
origOb_461	-------------------------------------------------------------------------------------------------------------M------------------------------T-------------------------A------------------------T--L--------------------T-------------------------K-----------------------S---------P-----I------T-Q-K-----G----------N-----L--G-----------------R----------------------V---------M--------K----G-----IA--------…
