# Supplementary material for: Identification of hot spring Obelisk-like RNA replicons and expanded diversity of the Obelisk superfamily
Source: Nat Commun. 2026 Apr 20;17:3041. doi: 10.1038/s41467-026-71096-6 (PMC13096302; doi:10.1038/s41467-026-71096-6)
Supplement: Supplementary file 6 — Source data [file 41467_2026_71096_MOESM6_ESM.zip › Source_data_fig/Fig.S4__alignments_for_SeqLogo/O16__test.85.sr]

1842329	MWLMLETPVRPFFQVKTTMTQELIRSGQRHFSIEDPKVTEFGTQQPSPSTSDPLRL-AERRQG-PWSFKRRK-TAPRLGVLARFLVSKYHYRGWQNEDILNAFEL-SQVCIRDR-ELFFLG---------SLLEIIIRGCPE-QTRRNLKEYGNIPVMSPQEYFGLEKQLVH-TF-GTVFPFSPMPDPPPKRHIGVGYKDKGHYTPNHQKLADSNWQRLSWVLMADTPEK---------------------FRGQPLMYLGDPGFL------------------
371707	------------------ME--------VNSK-G--KPSLRDRQPKVPRTADPRSEQVPIDGQ-ELILLRRSLQCPSLGVLAKFFISKKYYEEWNETDVYKVVVL-TELLRKHP-ELAGFL---------HVLNAYLGGWHH-GSL-----KPAIDFLSRRAFFGLKK--IESSLWRYRFPRRKGSNPERRR----GYSDHGTYVPKHSKDVDSDWKSLSRATP----YV----TTTTRVLECGWILEERAFSEKPQMVNGVRGHATTAKSRRARVIRGSYK--
526616	------------------ME--------VNSK-G--KPSLRDRQPKVPRTAEPRSEIVPSDGQ-ELVLLHRSLQCPSLGVLAKFFISKKYYEEWNETDVYKVIVL-TDHLRKHK-ELAGYL---------HVLNAYLGGWSH-GNL-----KPAIDFLSRRAFFGLKN--VESTIWRYRFPRRKGINPERRR----GYSDHGSYVPSHRKSVDSDWKSLSRATP----YA----TTTTRVLECGWILEERAFSELPRMVNGVPGHATTAKPRKARVIRGSYK--
368457	------------------ME--------VNSK-G--KPSLRDRQPKVPRTADPRSEQVPIDGQ-ELILLRRSLQCPSLGVLAKFFISKKYYEEWNETDVYKVVVL-TELLRKHP-ELAGYL---------HVLNAYLGGWHH-GSL-----KPAIDFLSRRAFFGLKK--IESSLWRYRFPRRKGSNPERRR----GYSDHGTYVPKHSKDVDSDWKSLSRATP----YV----TTTTRVLECGWILEERAFSEKPQMVNGVRGHATTAKSRRARVIRGSYK--
origOb_1471	------------------ME--------VNSK-G--KPSLRDRQPKVPRTADPRSEQVPIDGQ-ELILLRRSLQCPSLGVLAKFFISKKYYEEWNETDVYKVVIL-TELLRKHP-ELAGYL---------HVLNAYLGGWHH-GSL-----KPAIDFLSRRAFFGLKK--IESSLWRYRFPRRKGSNPERRR----GYSDHGTYVPKHSKDVDSDWKSLSRATP----YV----TTTTRVLECGWILEERAFSEKPQMVNGVRGHATTAKSRRARVIRGSYK--
363094	------------------ME--------VNSK-G--KPSLRDRQPKVPRTADPRSEQVPIDGQ-ELILLRRSLQCPSLGVLAKFFISKKYYEEWNETDVYKVVVL-TELLRKHP-ELAGYL---------HVLNAYLGGWHH-GSL-----KPAIDFLTQRAFFGLKK--IESSLWRYRFPRRKGSNPERRR----GYSDHGTYVPKHSKDVDSDWKSLSRATP----YV----TTTTRVLECGWILEERAFSEKPQMVNGVRGHATTAKSRRARVIRGSYK--
526620	------------------ME--------VNSK-G--KPSLRDRQPKVPRTADPRSEQVPIDGQ-ELVLLRRSLQCPSLGVLAKFFISKKYYEEWNETDVYKVVVL-TDLLRKHP-ELAGYL---------HVLNAYLGGWHH-GSL-----RPAIDFLSQRAFFGLKK--IESSLWRYRFPRRKGINPERRR----GYSDHGTYVPKHSKDVDSDWKSLSRATP----YV----TTTTRVLECGWILEERAFSGKPQMVNGVRDHATTAKPRRARVIRGSYK--
212002	-------------------------------------MTPKSTSTEDEFRGRTPVPNIPKIPK-SWVLCRTHLGCPRLRSWAAFFLAKWKYDGWTEIDLAQATEVWLAMEEETK-RAGGFVNRRFTLLRLALLELCSSSEPNMQLV-----GFGLKFISANLYFGMRDMQLQKKFWKHKSALRRGPNPQRIR----GYRDKGTRTEIHVRNVDTDWVTLYRSKRA----------------------------------ENLATTAQDRKSYHSEVAPLWNPHW
540475	------------------MD--------YSSK-E--YISSDSTNSNDNSAADSQSWNIRPSSF-DWKLRVRAEGCPSIGRMILFFISKYQYEEWNLEDRAKVLTL-ISLAEKHK-ELYGFL---------HILEMCLCDRWE-ALV-----FCQPDLLPSHEYYGMKKQGIITRYWRKQPTARRGPSPERRR----GYHDHGTYAERHRRSVDSDWKKLWKVARGDFSYFEIFRGRVVPQREVR-II----RPGRLRKQEPPSGSDID----------------
540465	------------------MD--------EFLP-K--FSFTVSTSSNDNSTAEPQSQQVRQSQG-EWKLRVRALGCPSVGKIIQFFISKYQYEGWTLEDKEKVVIL-IGYAERHK-ELYGFL---------HILEMFLCDRPE-TLI-----FCQPDLLPSNEYFGMKNQGIDLRYWKRKPSARRGPNPQRKR----GYCDHGNYVEHHRRSVDSDWKKLWKVAKGDFSYFEIFRGRVIPQREVR-II----HPGS----ENASCHIQE----------------
origOb_1472	------------------MD--------EFFS-E--FSFSVSTSSNDNSTAEPQSQQVRQSQG-EWKLRVRALGCPSVGKIIQFFISKYQYEGWTLSDKEKVVIL-IGYAEKHK-ELYGFL---------HILEMFLCDRPE-TLI-----FCQPDLLPSNEYFGMKNQGIILRFWKKKPSARRGPDPQRKR----GYRDHGNYVEHHRRSVDSDWKKLWKVAKGDFSYFEIFRGRVIPLREVK-II----HPGS----ENASCHIQE----------------
origOb_1446	------------------MD--------YSSK-E--YISSDSTNSNDNSAADSQSWNIRPSSF-DWKLRVRAEGCPSIGRMILFFISKYQYEEWNLEDRAKVLTL-ISLAEKHK-ELYGFL---------HILEMCLCDRWE-VLV-----FCQPDLLPSHEYYGMKKQGIITRYWRKQPTARRGPSPERRR----GYHDHGTYAERHRRSVDSDWKKLWKVARGDFSYFEIFRGRVVPQREVR-II----RPGRLRKQAPPSGSDID----------------
4700746	------------------MQ--------KHQE-D---SALDLLGPERFDDTESMSRQSPTSAT-SWKLRITAPGCPSLSRWCRYFIAKHFYEGLDPVDLEKVNEL-TQLCERHKKELSGFL---------PILDMILNGNWY-AVA-----FLDYSILHQRSYFGLKKSNIERRYWRKQPRATRGPNPVRKR----GFRDNTSRTPNHMNSADRDWVTLFLALR-DLPQQ---PKT--KPLQVR-VVRTKIFPQELTD-ESPRSG-------------------
390633	------------------MQ--------RANE-N---LVLTSSESRKFVVADCNSRKSPTSVLKIWKLRINAPGCPSLGKWCQYFIAKHFYEELDSEDLEKINML-TQLVEKHK-ELQGFL---------PILDMLLNGNWA-ALV-----FLDFRVIHSRAYFGLKVKNIT-RFWKRKPVASLGPNPERKR----GFRENTTRTPNHQRREDQNWVTLLIHLR-ECSNL---SKTIQSPRIVT-VRKANSFGGKRTNVHASRGS-------------------
