# Supplementary material for: Identification of hot spring Obelisk-like RNA replicons and expanded diversity of the Obelisk superfamily
Source: Nat Commun. 2026 Apr 20;17:3041. doi: 10.1038/s41467-026-71096-6 (PMC13096302; doi:10.1038/s41467-026-71096-6)
Supplement: Supplementary file 6 — Source data [file 41467_2026_71096_MOESM6_ESM.zip › Source_data_fig/Fig.S4__alignments_for_SeqLogo/O17__test.86.sr]

420853	------------------------------------------------------------------------------------------------------------------------------------------------------------------------M---KVRFWISCKAFH-G-K-LSQ--EELDLYLLLL---QED-LESFF------YRTY----R-S--GVLLHSVC-----NR-KGF--QS---L---Y----NRI-KE--------Q----------LLDDTR--RVYRSYTPKWKY--NQRFV-P--LK-LPPKRFVGIGYSDHGTL---GTG--PSWQSQG--------VDF--LS-E--PEES--G----FS------…
2289175	------------------------------------------------------------------------------------------------------------------------------------------------------------------------M---KVRFWISCKAFH-G-K-LSQ--EELDLYLLLL---QED-LESSF------YRTY----R-S--GALLPSVC-----SR-KGF--QS---L---Y----NRI-KG--------Q----------LLDDTR--RVYRSYTPKWKY--NQRFV-P--LK-LPPKRFVGIGYSDHGTL---GTG--PSWQSQG--------VDF--LS-E--PEES--G----FS------…
386665	-----------------------------------------------------------------------------------------MLMF-E-F-----IRQFFEMYP--D-FGSVPT--AK-T-QLDW--KRKL-L-TI--RPNFK---N-EGWTLILRCEPNKV---AFITILFVFYFN-V-R---------------FPILIEN-IY------------SK-FFH-F--LLLIKE------------R--ST-FEK-----------------------------------------------------------------------------------------------------------------------------------------…
origOb_969	-----------------------------------------------------------------------------------------MLMF-E-F-----IRQFFEMYP--D-FGSVPT--AK-T-QLDW--KRKL-L-TI--RPNFK---N-EGWTLILRCEPNKV---AFINNLVCILLQ-R-E-ISD--FNREYLLKVLPLFALD-QRTFN--L----RKIE-LVR-G--LILINKKV-----K----R--SEIWQK---A----EVF-E------E-IL----------GF-IPR--KSLSGIKTLIVC--EKVWF-S-PKK-VLFPQR-KLGYDDKGSL---PPKDSVNWRELA--------SNS--EY-------EN-N----FQ------…
358242	-------------------------------------------------------------------------------------------MF-I-N-----VNKFFFEEE--R-FGEVPT--IG-T-QPNW--KRQL-L-AI--RPVFK---E-EGFTLILRCVPNRS---LVLKVATSLLFE-R-E-LKV--EELKSFASILPLFILN-QKEFD--L----KIIE-FVR-G--LILINHKI-----K----R--SEIWNK---V----KKI-E------A-NL----------SF-IPS--KALAGLKEEAKLETNRVWI-P-KKV-VIFPQR-KRGYDDKGSL---PPVDAISWRELA--------SNL--SL-------R--D----LS------…
386760	-------------------------------------------------------------------------------------------MF-I-N-----VNKFFYEEE--R-FGEVPT--IG-T-QPNW--KRQL-L-AI--RPVFK---E-EGFTLILRCVPNRS---LVLKVATSLLFE-R-E-LKV--EELKSFASILPLFILN-QKEFD--L----KIIE-FVR-G--LILINHKI-----K----R--SEIWNK---V----KKI-E------A-NL----------SF-IPS--KALAGLKEEAKLETNRVWI-P-KKV-VIFPQR-KRGYDDKGSL---PPVDAISWRELA--------SNL--SL-------R--D----LS------…
402294	-------------------------------------------------------------------------------------------MF-S-N-----IKQFFERNP--D-FGKVPT--IK-T-QLDW--KREL-L-TI--RPNFL---L-EGWSLILRLVPNKI---SFVNNLICILFD-R-E-IAR--VEKEYLLQILPLFVLD-QRSFS--L----SKIE-FVR-G--LILINDKV-----K----R--AEIWKK---V----EGF-E------E-II----------GF-KPT--KSLSGIQTECHC--EKVWM-S-PKK-VIFPQR-KRGYDDKGTL---PPVDSVSWRELA--------SNS--EF-------Q--N----FQ------…
423047	-----------------------------------------------------------------------------------------MLMF-E-F-----IRQFFEMYP--D-FGSVPT--AK-T-QLDW--KRKL-L-TI--RPNFK---F-EGWTLILRCEPNKV---AFINNLVCILLQ-R-E-ISD--FNREYLLKVLPLFALD-QRTFN--L----RKIE-LVR-G--LILINKKV-----K----R--SEIWQK---A----EVF-E------E-IL----------GF-IPR--KSLSGIKTLIVC--EKVWF-S-PKK-VLFPQR-KLGYDDKGSL---PPKDSVNWRELA--------SNS--EY-------E--N----FQ------…
799034	-----------------------------------------------------------------------------------------MLMF-E-F-----IRQFFEMYP--D-FGSVPT--AK-T-QLDW--KRKL-L-TI--RPNFK---F-EGWTLILRCEPNKV---AFINNLVCILLQ-R-E-ISD--FNREYLLKVLPLFALD-QRTFN--L----RKIE-LVR-G--LILINKKV-----K----R--SEIWQK---A----EVF-E------E-IL----------GF-IPR--KSLSGIKTLIVC--EKVWF-S-PKK-VLFPQR-KLGYDDKGSL---PPKDSVNWRELA--------SNS--EY-------E--N----FQ------…
423454	-------------------------------------------------------------------------------------------MF-I-N-----VNKFFYEEE--R-FGEVPT--IG-T-QPNW--KRQL-L-AI--RPIFK---E-EGFTLILRCVPNRS---LVLKVATSLLFE-R-E-LKV--EELKSFSSILPLFTLN-QKEFD--L----KIIE-FVR-G--LILINHKI-----K----R--SEIWNK---V----KKI-E------A-NL----------SF-IPS--KALAGLKEEAKLETNRVWI-P-KKV-VIFPQR-KRGYDDKGSL---PPVDAISWRELA--------SNL--SL-------R--D----LS------…
360726	-----------------------------------------------------------------------------------------MLMF-E-F-----IRQFFEMYP--D-FGSVPT--AK-T-QLDW--KRKL-L-TI--RPNFK---N-EGWTLTLRCEPNKV---AFINNLVCILLQ-R-E-ISD--FNREYLLKVLPLFALD-QRTFN--L----RKIE-LVR-G--LILINKKV-----K----R--SEIWQK---A----EVF-E------E-IL----------GF-IPR--KSLSGIKTLIVC--EKVWF-S-PKK-VLFPQR-KLGYDDKGSL---PPKDSVNWRELA--------SNS--EY-------E--N----FQ------…
323616	-------------------------------------------------------------------------------------------MF-V-N-----VNKFFYEEE--R-FGEVPT--IG-T-QPNW--KRQL-L-AI--RPVFK---E-EGFTLILRCVPNRS---LVLKVATSLLFE-R-E-LKV--EELKSFASILPLFILN-QKEFD--L----KIIE-FVR-G--LILINHKI-----K----R--SEIWNK---V----KKI-E------A-NL----------SF-IPS--KALAGLKEEAKLETNRVWI-P-KKV-VIFPQR-KRGYDDKGSL---PPVDAISWRELA--------SNL--SL-------R--D----LS------…
423456	-------------------------------------------------------------------------------------------MF-E-F-----IKLFFEMYP--D-FGSVPT--AK-T-QLDW--KRKL-L-TI--RPNFK---N-EGWTLILRCEPNKI---AFINNLVCILLQ-R-E-ISE--FNREYLLKVLPLFALD-QRTFS--L----RKIE-FVR-G--LILLNKKV-----K----R--SEIWQK---A----DVF-E------E-IL----------GF-KPR--KSLSGIKTMVIC--EKVWF-S-PKK-VLFPQR-KLGYDDKGSL---PPKDSVNWRELA--------SNS--EY-------E--N----FQ------…
324327	-----------------------------------------------------------------------------------------MQMF-E-F-----IRQFFEMYP--D-FGSVPT--AK-T-QLDW--KRKL-L-TI--RPNFK---F-EGWTLILRCEPNKV---AFINNLVCILLQ-R-E-ISD--FNREYLLKVLPLFALD-QRTFN--L----RKIE-LVQ-G--LILINKKV-----K----R--SEIWQK---A----EVF-E------E-IL----------GF-IPR--KSLSGIKTLIVC--EKVWF-S-PKK-VLFPQR-KLGYDDKGSL---PPKDSVNWRELA--------SNS--EY-------E--N----FQ------…
353834	-------------------------------------------------------------------------------------------MF-I-N-----VNKFFFEEE--R-FGEVPT--IG-T-QPNW--KRQL-L-AI--RPVFK---E-EGFTLILRCVPNRS---LVLKVATSLLFE-R-E-LKV--EELKSFASILPLFTLN-QKEFD--L----KIIE-FVR-G--LILINHKI-----K----R--SEIWNK---V----KKI-E------A-NL----------SF-IPS--KALAGLKEEAKLETNRVWI-P-KKV-VIFPQR-KRGYDDKGSL---PPVDAISWRELA--------SNL--SL-------R--D----LS------…
353169	-------------------------------------------------------------------------------------------MF-I-N-----VNKFFFEEE--R-FGEVPT--IG-T-QPNW--KRQL-L-AI--RPVFK---E-EGFTLILRCVPNRS---LVLKVATSLLFE-R-E-LKV--EELKSFSSILPLFTLN-QKEFD--L----KIIE-FVR-G--LILINHKI-----K----R--SEIWNK---V----KKI-E------A-NL----------SF-IPS--KALAGLKEEAKLETNRVWI-P-KKV-VIFPQR-KRGYDDKGSL---PPVDAISWRELA--------SNL--SL-------R--D----LS------…
323377	-------------------------------------------------------------------------------------------MF-V-N-----VNKFFYEEE--R-FGEVPT--IG-T-QPNW--KRQL-L-AI--RPVFK---E-EGFTLILRCVPNRS---LVLKVATSLLFE-R-E-LKV--EELKSFSSILPLFTLN-QKEFD--L----KIIE-FVR-G--LILINHKI-----K----R--SEIWNK---V----KKI-E------A-NL----------SF-IPS--KALAGLKEEAKLETNRVWI-P-KKV-VIFPQR-KRGYDDKGSL---PPVDAISWRELA--------SNL--SL-------R--D----LS------…
origOb_977	-------------------------------------------------------------------------------------------MF-I-N-----VNKFFYEEE--R-FGEVPT--IG-T-QPNW--KRQL-L-AI--RPVFK---E-EGFTLILRCVPNRS---LVLKVATSLLFE-R-E-LKV--EELKSFASILPLFALI-QKEFD--L----KIIE-FVR-G--LILINHKI-----K----R--SEIWNK---V----KKI-E------A-NL----------PF-IPS--KALAGLKEEAKLETNRVWI-P-KKV-VIFPQR-KRGYDDKGSL---PPVDAISWRELA--------SNL--SL-------R--D----LS------…
353921	-----------------------------------------------------------------------------------------MLMF-E-F-----IRQFFEMYP--D-FGSVPT--AK-T-QLDW--KRKL-L-TI--RPNFK---F-EGWTLILRCEPNKV---AFINNLVCILLQ-R-E-ISD--FNREYLLKVLPLFALD-QRTFN--L----RKIE-LVR-G--LILINKKV-----K----R--SEIWQK---A----EVF-E------E-IL----------GF-IPR--KSLSGIKTLIVC--EKVWF-S-PKK-VLFPQR-KLGYDDKGSL---PPKDSVNWRELA--------SNS--EY-------E--N----FQ------…
353475	-------------------------------------------------------------------------------------------MF-I-N-----VNKFFFEEE--R-FGEVPT--IG-T-QPNW--KRQL-L-AI--RPVFK---E-EGFTLILRCVPNRS---LVLKVATSLLFE-R-E-LKV--EELKSFASILPLFILN-QKEFD--L----KIIE-FVR-G--LILINHKI-----K----R--SEIWNK---V----KKI-E------A-NL----------SF-IPS--KALAGLKEEAKLETNRVWI-P-KKV-VIFPQR-KRGYDDKGSL---PPVDAISWRELA--------SNL--SL-------R--D----LS------…
360771	-------------------------------------------------------------------------------------------MF-E-F-----IKLFFEMYP--D-FGSVPT--AK-T-QLDW--KRKL-L-TI--RPNFK---N-EGWTLILRCEPNKI---AFINNLVCILLQ-R-E-ISE--FNREYLLKVLPLFALD-QRTFS--L----RKIE-FVR-G--LILLNKKV-----K----R--SEIWQK---A----DVF-E------E-IL----------GF-KPR--KSLSGIKTMVIC--EKVWF-S-PKK-VLFPQR-KLGYDDKGSL---PPKDSVNWRELA--------SNS--EY-------EN-N----FQ------…
4433086	------------------------------------------------------------------------------------------------------------------------------------------------------------------MVSPSRK---AFFNALVSQLIF-F-E-VRQ--KDKEIYKKLLSMLIFD-SRNFS--EIQLEVAFQLLQS-D--L--KKDRT-----S----Q--IE---L---S----AKL-K------R-YL----------AF-VPS--KGIAENRVIVDC--LRGWL-F-PKK-IVYPQR-KRGYDDKGSL---APQGSIPWQEIA--------QSV--PT-E--T--S--T----KM------…
origOb_840	-----------------------------------------------------------------------------------------MKIR-L-A-----VEQFFRTRP--D-PERVQP--LG-I-DPKV--A-EI-L-GI--RPPFS---K-EGVTFFLMVSPSRK---AFFNALVSQLIF-F-E-VRQ--KDKEIYKKLLSMLIFD-SRNFS--EIQLEVAFQLLQS-D--L--KKDRT-----S----Q--IE---L---S----AKL-K------R-YL----------AF-VPS--KGIAENRVIVDC--LRGWL-F-PKK-IVYPQR-KRGYDDKGSL---APQGSIPWQEIA--------QSV--PT-E--T--S--T----KM------…
1663669	----------------------------------------------------------------------MVIIRVETSTYTPYKDWTSLKIR-L-A-----VEQFFRTRP--D-PERVQP--LG-I-DPKV--V-EI-L-GI--RPPFS---K-EGVTFFLMVSPSRK---AFFNALVSRLIF-F-E-VRQ--KDKEIYQKLLSMLIFD-SRNFK--EIELEVAFQLLQS-D--L--KKDRT-----S----Q--IE---L---S----AKL-R------R-FL----------HF-VPS--KGIAENRVIVDC--LRGWM-Y-PKK-IVYPQR-KRGYDDHGSL---APQGSIPWKEIA--------QSV--PT-E--T--S--T----KM------…
1858439	------------------------------------------------------------------------------------------------------------------------------------------------------------------MVSPSRK---AFFNALVSRLIF-F-E-VRQ--KDKEIYQKLLSMLIFD-SRNFK--EIELEVAFQLLQS-D--L--KKDRT-----S----Q--IE---L---S----AKL-R------R-FL----------HF-VPS--KGIAENRVIVDC--LRGWM-Y-PKK-IVYPQR-KRGYDDHGSL---APQGSIPWQEIA--------QSV--PT-E--T--S--T----KM------…
origOb_912	-----------------------------------------------------------------------------------------MKIR-L-A-----VAQFFSTRP--L-PERVTG--LG-T-RPNR--K-AV-L-SF--RFPEE---A-EGVGYVLTTHPSRQ---AFFNTAVSQLIH-F-D-LKL--VEIEILKKILPLFALN-SREFN--EFQIYTFSRLCNL-D--L--KKDRG-----S----V--AQ---M---S----QEL-K------R-FL----------RF-TPS--LGVAGSYAELDC--RRFWT-P-RQI-VIRPER-KRGYDDKGSL---PPEGSIPWQMVA--------SLA--EP-E--A--S--N----SM------…
800017	MKSEKLKRDVKKSPKSRKDGTLPTPGKMRNANSRSSTFRIYSPAFRPGEISFSRASSVRSFQSNTLPPI---------------KALILMFIS-S-S-----TNEFFSSEP--N-LSMVPE--GL-V-KPSR--K-RE-I-AR--RPPQK---F-PGSSLILVATPSRK---GVLNQLISKVIF-K-E-LGR--TEKELAIVICKFEQLQ-PNVLP--SV--PVTLD-LVS-H--F--DSTGV-----TS-EGR--KW---L---S----EQL-FT----TT-LL----------SF-KPS--PSIASNYAGISV--FRYWS-R-APR-INFPQR-FRGYDDKGNLSLLAFDGSPSWQEVA--------MSS--VD-S--D--Y--N----KN------…
358927	-----------------------------------------------------------------------------------------MFIS-S-S-----SIEFFSSEP--N-LSMVPE--RL-V-KPSR--K-RE-I-AR--RPPKL---F-PGSTLYLVADPSRK---ALLHHLVSKAIF-S-S-LGN--NEKEFALMILTMESLQ-PNVLP--IV--PVVIE-IIS-D--F--DSTRV-----PT-EGR--KF---L---S----TEL-FN----ST-LL----------NF-LPS--RSIASNRAGVSV--FRTWS-R-SPR-INIPQR-KKGYDDKGNLSLLAFDGSPSWQEVA--------MAS--VD-S--D--Y--N----KN------…
571870	--------------------------------------------------------------------M---------------IGEGKMIIR-R-T-----VQQFFKVHP--E-YFRVPP--VS-S-RPGR--K-QL-I-AS--RPPLT---P-EGVELHLLALPSKR---QLRVQLLSKLIF-F-D-LSE--EENSIIIPLLSIFSLH-PDLD---TI--MENI--LFR-D--F--SSKFI-----PE-KER--VK---F---S----EAL-EN----EG-FL----------SF-QPT--KLLSRMKTELLV--VRRWK-G-RSR-VVRPQR-KRGYDDKGNL---APPDSINWREVA--------LSN--SD-V--P--L--NI---FG------…
578065	--------------------------------------------------------------------M---------------IGEGKMIIR-R-T-----VQQFFKVHP--E-YFRVPP--VS-S-RPGR--K-QL-I-AS--RPPLT---P-EGVELHLLALPSKR---QLRVQLLSKLIF-F-D-LSE--EENSIIIPLLSIFSLH-PDLD---TI--MENI--LFR-D--F--SSKFI-----PE-KER--VK---F---S----EAL-EN----EG-FL----------SF-QPT--KLLSRMKTELLV--VRRWK-G-RSR-VVRPQR-KRGYDDKGNL---APPDSINWREVA--------LSN--SD-V--P--L--NI---FG------…
origOb_866	-----------------------------------------------------------------------------------------MLIR-K-S-----IREFFKARP--E-LIKVPP--VV-R-RPGR--K-QN-I-AY--RPSPS---S-EGSELFLIALPTVR---QLRVQIISKIVF-S-T-LSK--LESDTLLTILPLISLQ-PDED---TI--TENV--LFR-D--F--SSLNI-----PH-QAL--EE---F---A----EEL-KE----RN-LL----------SF-IPT--RDLSRMKTELLC--VRRWR-G-KKK-VIFPQR-KRGYDDKGNL---APPDQINWREIA--------MVT--SD-E--P--L--N----FE------…
580505	--------------------------------------------------------------------M---------------IGEGKMIIR-R-T-----VQQFFKVHP--E-YFRVPP--VS-S-RPGR--K-QL-I-AS--RPPLT---P-EGVELHLLALPSKR---QLRVQLLSKLIF-F-D-LSE--EENSIIIPLLSIFSLQ-PDLD---TI--MENI--LFR-D--F--SSKFI-----PE-KER--VK---F---S----EAL-EN----EG-FL----------SF-QPT--KLLSRMKTELLV--VRRWK-G-RSR-VVRPQR-KRGYDDKGNL---APPDSINWREVA--------LSN--SD-V--P--L--NI---FG------…
571999	--------------------------------------------------------------------M---------------IGEGKMIIR-R-T-----VQQFFKVHP--E-YFRVPP--VS-S-RPGR--K-QL-I-AS--RPPLT---P-EGVELHLLALPSKR---QLRVQLLSKLIF-F-D-LSE--EENSIIIPLLSIFSLQ-PDLD---TI--MENI--LFR-D--F--SSKFI-----PE-KER--VK---F---S----EAL-EN----EG-FL----------SF-QPT--KLLSRMKTELLV--VRRWK-G-RSR-VVRPQR-KRGYDDKGNL---APPDSINWREVA--------LSN--SD-V--P--L--NI---FG------…
577116	-----------------------------------------------------------------------------------------MIIR-R-T-----VLQFFKVQP--E-FGRVPP--VV-S-RPGR--K-QV-V-AS--RPPLA---Q-EGNELFLLALPSKR---QLRVQILSKLIH-F-E-LNK--EEISIISSIAPMLALD-PDQD---TI--MENI--LLR-D--F--SSEFI-----PE-KER--EL---F---S----KEL-KE----NG-YL----------SF-VPT--KALAQLRSELLV--VRRWK-A-RTK-IVRPQR-KRGYDDKGTL---APPDSINWREIA--------QLN--ST-G--P--L--N----FE------…
973308	--------------------------------------------------------------------MPCRFSSGRSITVYVARPGGRMLIR-K-S-----IREFFKARP--E-LIKVPP--VV-R-RPGR--K-QN-I-AY--RPSPS---S-EGSELFLIALPTVR---QLRVQIISKIVF-S-T-LSK--LESDTLLTILPLISLQ-PDED---TI--TENV--LFR-D--F--SSLNI-----PH-QAL--EE---F---A----EEL-KE----RN-LL----------SF-IPT--RDLSRMKTELLC--VRRWR-G-KKK-VIFPQR-KRGYDDKGNL---APPDQINWREIA--------MVT--SD-E--P--L--N----FE------…
571484	--------------------------------------------------------------------M---------------IGEGKMIIR-R-T-----VQQFFKVHP--E-YFRVPP--VS-S-RPGR--K-QL-I-AS--RPPLT---P-EGVELHLLALPSKR---QLRVQLLSKLIF-F-D-LSE--EENSIIIPLLSIFSLH-PDLD---TI--MENI--LFR-D--F--SSKFI-----PE-KER--VK---F---S----EAL-EN----EG-FL----------SF-QPT--KLLSRMKTELLV--VRRWK-G-RSR-VVRPQR-KRGYDDKGNL---APPDSINWREVA--------LSN--SD-V--P--L--N----FG------…
974068	------------------------------------------------------MLRSISSDSAPRCYA---------------RGHRAMLID-K-G-----VFETFKSSV--D-FTKVPS--RP-L-KPRP--A-QV-V-FI--RPPLD---L-PGYALIVYAEPSKR---ALYNHLISKLLF-L-R-LSS--SEREFLLAFTSVELAS-REKTFFRTI--FGLLQ-HED-V--F--SKARL-----SL---R--KL---I---A----QGL-KE----AS-LL----------PF-LPS--EPIARNSVALKA--TKRWY-R-TPK-VILPQR-KRGYDDKGHL---SPPDSINWREVA--------LAN--AV-E--T--A--S------------…
origOb_629	-----------------------------------------------------------------------------------------MLID-K-G-----VFETFKSSV--D-FTKVPS--RP-L-KPRP--A-QV-V-FI--RPPLD---L-PGYALIVYAEPSKR---ALYNHLISKLLF-L-R-LSS--SEREFLLAFTSVELAS-REKTFFRTV--FDLLQ-HED-V--F--SKARL-----SL---R--KL---I---A----QGL-KE----AS-LL----------PF-LPS--EPIARNSVALKA--TKRWY-R-TPK-VILPQR-KRGYDDKGHL---SPPDSINWREVA--------LAN--AV-E--T--A--S------------…
985447	------------------------------------------------------MLGSISSDCAPRSYA---------------RGQEHMLID-K-G-----VFETFKSSV--D-FTKVPS--RP-L-KPRP--A-QV-V-FI--RPPLD---L-PGNALYVYAEPSKR---ALYNHLISKLLF-L-R-LSS--SEREFLLAFTSVELAS-GEKTFFRTI--FDLLQ-YEH-V--F--SKARL-----SL---R--KL---I---A----QGL-KE----AS-LL----------PF-LPS--EPIARNNVVLKA--TKRWY-R-SPK-VILPQR-KRGYDDKGHL---SPPDSINWREVA--------LAN--AV-E--T--A--S------------…
981831	------------------------------------------------------MLRSISSDSAPRCYA---------------RGHRAMLID-K-G-----VFETFKSSV--D-FTKVPS--RP-L-KPRP--A-QV-V-FI--RPPLD---L-PGYALIVYAEPSKR---ALYNHLISKLLF-L-R-LSS--SEREFLLAFTSVELAS-REKTFFRTV--FDLLQ-HED-V--F--SKARL-----SL---R--KL---I---A----QGL-KE----AS-LL----------PF-LPS--EPIARNSVALKA--TKRWY-R-TPK-VILPQR-KRGYDDKGHL---SPPDSINWREVA--------LAN--AV-E--T--A--S------------…
582779	-----------------------------------------------------------------------------------------MLIK-R-S-----ALEIFKSAP--D-LDRIPV--MA-R-RPSR--K-QE-V-FI--RPPLS---L-PGVAITLIASPSRK---AVFNHLTSKLLL-L-E-LSN--AEREMFSTLANLEILR-GTARL--EI--LSMLE-LLS-K--F--SSKSL-----PL-EGR--LW---M---A----KLL-AD----TN-LL----------SF-LPS--LAIARNEVEVHC--VRRWY-K-TPR-VILPQR-KRGYDDKGNL---APPDSIRWQEVA--------LAN--AD----D--L--S------------…
4449105	-----------------------------------------------------------------------------------------MLIK-R-S-----ALEIFAVEP--D-LDRIPP--LA-R-RPGR--K-QE-V-FL--RPPLS---L-PGVALFLVVSPSRK---AVFNHLVSKLLF-L-E-LSK--EEEEWFTTLVNLEILR-GSALA--EH--LLFLE-LLT-K--F--SSKNV-----SL-EGR--SW---F---A----KQL-KS----ST-LL----------PF-EPS--LAVAKNEVEVSA--FRRWY-K-TPR-VILPQR-KRGYDDKGHL---SPPGSLSWQEIA--------LAN--AD----P--P--E------------…
origOb_932	---------------------------------------------------------------------------------------------------------------------------------------------------------------------------------------------MNK--NERSL-TGTLSLLLPE-QK-YL--VI--MKLLE-LQD-H--K------V-----EL---R--RK---L---R----DRL-RE-----I-FP----------EL-VPGDDSALESYEPEIAL--FRLYV-Q-PVK-VIRPQR-KRGHTDHGSL---ASG--PSWRDQM--------VEQ--E------------------------…
1420114	-----------------------------------------------------------------------------------------MRIRKG-E-----ISAFLKAAL--F-PGEPTF--LL-R-G-RH--P-KF-L-LQ--FRSKQ---F-GGWILNLRCSHGRR---KTIEWLVSKAVL-GFQ-LSN--LEGLLFLLLL---RH--WSEKY------LFFL----L-S--KN---ELK-----IP-DQH--PE---L---G----IKL-GA----L---K----------IRARAL--RIYRGYRPSVLY--STIWR-P--LK-FRVTRRNMNFLEGKGNE---GPD--PSWRDRV--------PSE--EE-N--S--P--S----PK------…
557610	-----------------------------------------------------------------------------------------MKIPKR-L-----WNLFLRGGE--NQLLQLVPELRS-G-A-AC--H-RI-L-SI--QVPNTKNRE-GGMNIFLVGSHSKE---KILRHLLLRILL-R-T-PSR--AEKELLRTIA---ALS-NNWWY--SI--SEIL----L-E--E----NYQHMF--TT-RVK--RA---V---L----ALM-QL----YP-EF----------GMEDPV--RTLGSYDPRIFF--FRKWK-SSRKK-VIFPSTMGVGYKDKGSL---RPA--TQIKVWE--------SPGELGS-P--N--P--S----LE------…
563260	-----------------------------------------------------------------------------------------MKIPKR-L-----WNLFLRGGE--NQLLQLVPELRS-G-A-AC--H-RI-L-SI--QVPNTKNRE-GGMNIFLVGSHSKE---KILRHLLLRILL-R-T-PSR--AEKELLRTIA---ALS-NNWWY--SI--SEIL----L-E--E----NYQHMF--TT-RVK--RA---V---L----ALM-QL----YP-EF----------GMEDPV--RTLGSYDPRIFF--FRKWK-SSRKK-VIFPSTMGVGYKDKGSL---RPA--TQIKVWE--------SPGELGS-P--N--P--S----LE------…
50225	-----------------------------------------------------------------------------------------MKISKT-L-----WELFLWGGE--SELLQRVP-VYT-G-I-PC--H-RL-A-TI--QVTNS--RG-GKNNLLLVGTHSKE---KILRHLLLRLLL-R-T-PTK--LERELLKVLA---SFS-NDWFF--EI--SQFI----L-K--N----EL-ELR--EF-NQR--RS---L---L----GQL-AL----FP-KL----------GLEEPR--RILGSYSPRIFF--FKKYV-PPVKK-VVIPSTMGVGYKDKGNL---RPA--IQINL-E--------SPEEFSS-S--D--P--S----LE------…
1428266	-----------------------------------------------------------------------------------------------------------------------------------------M-E-TI--PF--T---G-VRLKISILGTHNRE---KYLRYLVLKNLL-G-T-LTV--PEGDLLRILG---AIS-SNWYL--LL--VDFL----N-K--F----RIQLKE--DH-QLR--KW---F---L----RFL-EG----IP-EL----------QMKEPQ--RILKSYTPQYRI--EVK-R-ISRKK-INFPSTMGVGYKDRGSL---PKN--PRIEIRG--------NFEE-TQ-N--D--S--Q----LN------…
4564258	-----------------------------------------------------------------------------------------MVCRKE-E-----IDAYLAGKH--L-IQSADP--HL-R-M-RA--T----L-SL--VRYRT---S-SDWIFYLKGNLSRS---QTRDWLLSKKLSRQ-R-LSK--SEQLVLFLLL---GKE-ED--W--KA--LETV----S-S--L-----SD-----ST-LT---SF---L--PL----AEL-EK----RL-ND----------LYNIAG--GILGKGPPRVVL--HRTFS-P--NR-VKEPARIGVGYRDKGSI---SSV--PRLEP----------LDT--EE-E--I--S--D----KLNSTLVS…
365699	---------------------------M------------------------------------------------------------GLPLPRL-SLTMRIIENYLNGRL--L-PSRSGK--E--I-S-LF--P-FV-L-DS--CRPSS---TVPQWVLEVRGSHRRE---PTLRWYMSKIVLEE-D-FSDSVLLETF-FLL----RSE-FE--Y--SF--LSVL----L-G-------ERK--------LF---SD---LVGSGIPED-------------RE----------LFCLLL--RTYRGFVPKMGS--FLFWR-P--NH-LQPKRYVGIGYKDKGHL---SEV--VSIQPPEAEEPFRRRLSV--FESL--V--R--D----SL------…
1782544	-----------------------------------------------------------------------------------------MTVKRI-EVQVRGLTAYMEGSL--V-PEMSDD--D--R-T-VD--T-YV-L-SS--YRPPT---N-VEWILQMRGSHRRV---NTLEWCISTMVLSG-K-GVDDVTVEVALLLP----RSN-PE--Y--EV--LKRV---------------YT--------RF---TK---FVSEEITEKAEE-ND----QY-RA----------IYDLCK--RIHYGYSPRVSF--LKKWE-P--VR-VAPKAYIGKGYTDQGHL---GDS--PSWQDQM--------ISA--DEVS--I--P--D----TK------…
721241	-----------------------------------------------------------------------------------------MTFKKI-ELQYRGLTAFMEGLL--V-PEISDN--D--R-K-VE--T-YV-L-SS--YRPPT---A-SGWILQMRGSHRRV---VTFEWCISTMVLAG-K-DADDGTIEVALMLP----RSY-ME--Y--DV--LERV---------------KT--------RF---SK---LSPGEIEEASEE-ND----QY-RA----------IYLLCR--RIHNGYSPRIDF--LKKWD-P--VR-VAAKAYIGVGYTDQGHL---STT--PSWQEQM--------ISA--DELT--I--P--D----SK------…
4591182	---------------------------M------------------------------------------------------------RINFER--T-----VQEVLRRPL--L-LRTADL--PS-E-V-SR--R-SI-L-YS--FTPID---N-RFWRVFIQSSHTSE---ATYRWLLAKKLL-A-R-LSS--EEETLFVLI----GVD-KD--LT-TQ--LISL----E-R--K----LRG---------G---PN---LYQEV--------KK-------FD----------LRNRLN--RIFRGYRPKVSC--FKSWVGP--KK-IPEKRVIGVGYRDKGTL---STA--PAWQDQI--------VRT--EG-D--I--P--K----NREEILSE…
origOb_492	--------------------------------------------------------------------------------------------------------MALKEPL--L-LQTSVP--QS-G-M-GR--R--I-L-LR--WSIPD---S-QNWEVILSSTHSKQ---TCVLWLLSKKFL-G-R-LNQ--GEKYLLDIL----STE-SD--QL-LE--LRSL----L-E--I----LET-----RK-RF---DN---LWIKK----SRE-TY-------LQ----------IQSQLK--RIFFGFQPKCFV--WKQWIGD--RK-TPPVRRIGVGYNDKGSL---SSA--PSWKDQM--------ILV--EG-E--I--P--A----KLREL-ET…
92398	-----------------------------------------------------------------------------------------MTRELP-N-----ITLYYMQSL--L-LETSDP--QK-R-S-AM--G-KA-L-ES--YRHYL---E-PSWI----CSLHSTLSRNLTRRFLITKFLLG-R-IKV--VEELVLISLS---SDD-IY--L--SN--LLLW---------R----RKN-----GT-LN---EK---T-SKE----NQF-LR----R--------------AFELAK--RVCNGASCQLSA--GKIWS-P--NK-TLELRRIGVGYKDKGTL---SSA--LSWKDQI--------VST--ED-I--I--AKQD----NV------…
370703	-------------------------------------------------------------------------------------------------------------------------------------------------------------------------------------------------------MIWIA---SSK-AT--W--SR--LLFL----L-E--R----DRK-----NL--D---PR---LFRGT----NHF-LL----RS-LE----------LLPLAL--RILHGYKPEVFA--YRSWS-P--QK-LPEVRRIGVGYKDKGHL---SSA--PSWKDQI--------VFI--ED-D--D--R--P----AE------…
366960	-------------------------------------------------------------------------------------------------------------------------------------------------------------------------------------------------------MIWIA---SSK-AT--W--SR--LLFL----L-E--R----DRK-----NL--D---PN---LFRGT----NHF-LL----RS-LE----------LLPLAL--RILHGYKPEVFA--YRSWS-P--QK-LPEVRRIGVGYKDKGHL---SSA--PSWKDQI--------VFT--ED-D--D--R--P----AE------…
374204	-------------------------------------------------------------------------------------------------------------------------------------------------------------------------------------------------------MIWIA---SSK-AT--W--SR--LLFL----L-E--R----DRK-----NL--D---PR---LFRGT----NHF-LL----RS-LE----------LLPLAL--RILHGYKPEVFA--YRSWS-P--QK-LPEVRRIGVGYKDKGHL---SSA--PSWKDQI--------VFT--ED-D--D--R--P----AE------…
2365691	------------------------------------------------------------------------------------------------------------------------------M-R-VR--G-RV-T-LA--SFRHH---Y-QPEWVFILRASHPA---EEFLQWLIAKYSIG-R-LQE--SERILMVWLA---SAK-AD--W--SR--LLFL----L-E--R----GRK-----KT--D---PR---RFRST-----HA-LL----QT-LE----------LLPLAL--RILHGYSPEVFA--YRSWN-P--QR-LPETRRIGVGYKDKGHL---SSA--PSWKDQI--------VFI--EE-D--D--R--P----ME------…
361091	-------------------------------------------------------------------------------------------------------------------------------------------------------------------------------------------------------MIWIA---STR-SE--W--CR--LLFL----L-E--R----EKM-----KT--D---PT---RFRST-----HA-LL----RT-LD----------MLPLAL--RILRGYQPEVFA--YRAWS-P--QR-LPEVRRIGVGYKDKGHL---SSA--PSWKDQI--------VFI--ED-D--D--Q--P----SG------…
380312	-------------------------------------------------------------------------------------------------------------------------------------------------------------------------------------------------------MIWIA---SAK-AE--W--SR--LLFL----L-E--R----ERD-----KT--D---PT---RFRST-----HA-LL----RT-LD----------MLPLAL--RILHGYHPEVFA--YRSWS-P--QR-LPEVRRIGVGYKDKGHL---SSA--PSWKDQI--------VFI--ED-D--D--R--P----SG------…
384861	-------------------------------------------------------------------------------------------------------------------------------------------------------------------------------------------------------MIWIA---SAK-AE--W--SR--LLFL----L-E--R----ERD-----KT--D---PT---RFRST-----HA-LL----RT-LD----------MLPLAL--RILHGYHPEVFA--YRSWS-P--QR-LPEVRRIGVGYKDKGHL---SSA--PSWKDQI--------VFI--ED-D--D--R--P----SG------…
363717	-----------------------------------------------------------------------------------------MK-GKE-E-----FELYLRGSM--R-LRTTDP--PM-R-V-RG--G-KV-L-AS--YRHHF---H-TDWKFILRCDHRGT---EVFQWLVAKRILEL-R-FSH--TQEVLLFWLA---AER-PD--W--TQ--ILLN----L-N--S----DSK-----KM-LT---SQ---AFPAS----RKK-IP-------SE----------LQETAR--RILRSYEPQIYP--YRQFS-P--TV-VLPVRRIGVGYKDKGNL---SSA--PSWKDQI--------LYS--VE-E--T--QEGE----NS------…
370735	-----------------------------------------------------------------------------------------MK-GKE-E-----FELYLRGSM--R-LRTTDP--PM-R-V-RG--G-KV-L-AS--YRHHF---H-TDWKFILRCDHRGT---EVFQWLVAKRILEL-R-FSH--TQEVLLFWLA---AER-PD--W--TQ--ILLN----L-N--S----DSK-----KM-LT---SK---AFPAS----RKK-IP-------SE----------LQETAR--RILRSYEPQIYP--YRQFS-P--TV-VLPVRRIGVGYKDKGNL---SSA--PSWKDQI--------LYS--VE-E--T--QEGE----NS------…
1216917	------------------------------------------------------------------------------------------------------------------------------M-A-RH--P-KV-L-DL--VPSPD---G-KEVKILFS-NSTRK---EVFEFLISKKILQL-D-LRE--EEEWILLIL----SSN-SE-----IF--FSTL----K-E--L----KRI-----NF-ES------------W----KKH-WT----FP--L----------IQKESW--RRLRGSKISFYA--HCEER-R--NK-VKQPNRIGVGYKDKGTL---GTG--LSWRDQI--------LVL--EE-E--L--G--N----PV------…
324380	------------------------MSNL------------------------------------------------------------RMKYQRK-E-----LRSYFEDGL--L-LDVVRP--SL-K-A-RH--P-RI-L-SK--YRFQS---Y-PQWEVCLRCSVSSG---AAFRWLCAKKLIGY-Q-MSY--GENLVLFSL----VSD-SE-----TR--FDTY----L-E--I----VRF-----LKSES---SL---LFQRR----SRV-AE----Q--MD----------LLHSLD--RMLHGTSVSVYG--SKEWK-P--QE-IPLLRRIGVGYKDKGTL---GTG--LSWKEQY--------VSE--ED-P--D--P--Q----IE------…
402551	------------------------MSNL------------------------------------------------------------RMKYQRK-E-----LRSYFEDGL--L-LDVVRP--SL-K-A-RH--P-RI-L-SK--YRSQS---Y-PQWEVCLRCSVSSG---AAFRWLCAKKLIGY-Q-MSY--GENLVLFSL----VSD-SE-----TR--FDTY----L-E--I----VRF-----LKSES---SL---LFQRR----SRV-AE----Q--MD----------LLHSLD--RMLHGTSVSVYG--SKEWK-P--QV-IPLLRRIGVGYKDKGTL---GTG--LSWKEQY--------VSE--ED-P--E--P--Q----IE------…
360722	---------MEPQ---------FPFTVQ------------------------------------------------------------RNGSQRK-E-----LRSYFEDGL--L-LDVVRP--SL-K-A-RH--P-RI-L-SK--YRSQS---F-PQWEVCLRCSVSSG---AAFRWLCSKKLIGY-Q-MSY--GENLVLFSL----VSD-AE-----TR--FDTY----L-E--I----ERF-----LKSES---SL---LFQRR----SRV-AE----Q--MD----------LLHSLD--RMLHGTSVSVYG--SKEWK-P--EKGIKI-------------------------------------------------------------------…
402107	------------------------MSNL------------------------------------------------------------RMKYQRK-E-----LRSYFEDGL--L-LDVVRP--SL-K-A-RH--P-RI-L-SK--YRSQS---Y-PQWEVCLRCSVSSG---AAFRWLCAKKLIGY-Q-MSY--GENLVLFSL----VSD-SE-----TR--FDTY----L-E--I----VRF-----LKSES---SL---LFQRR----SRV-AE----Q--MD----------LLHSLD--RMLHGTSVSVYG--SKEWK-P--QV-IPLLRRIGVGYKDKGTL---GTG--LSWKEQY--------VSE--ED-P--D--P--Q----IE------…
1419828	--------------------------------------------------------------------------------------------------------------------------------------------------------------------------------------------------------------------------------------------------------------------------------------------------------------------------M--VADWV-P--QK-RFSIRRIGVGYKDKGHL---GTG--LSWKDQI--------LPV--ED-L--D--P--E----PE------…
361102	---------------------------M------------------------------------------------------------RMNYRKE-E-----LQAFLRGKL--L-PGKVSP--SL-R-A-RH--P-WV-L-QS--LRPLR---N-PEWFLTLRASHRRT---AVFDWIVAKKVLSH-V-PSW--GEKVTGCLCI---STD-WE-----TT--LLKT----L-Q--L----LEL-----KISRS--------L---R----SRL-SS----LP-HS----------ILDQAK--RIFLGYCPSILL--ASDWN-P--VR-VAETSRIGVGYKDRGTL---GSG--LSWKDQI--------LPV--ED-I--A--S--Q----PR------…
2365728	---------MASSVGVLSPIRGRLLHRM------------------------------------------------------------RMKVRKE-E-----LRAFLKGSL--L-PVKVGP--LE-R-A-RH--S-RT-L-LS--CTHPS---I-SAWRLRLKGTHNRK---QIFDWLVSKKYLLG-E-ISV--EEELLILLLV---NSD-WE-----TS--LLKD----L-G--L----KEK-----RKSRR--------I---N----PKE-GS----RT--L----------LTDQAK--RILHGYLPSVRF--VPSWE-P--IR-PVITRRIGVGYKDRGTL---GTG--PSWKDQI--------LPE--ED-V--T--L--Q----PN------…
1576687	-----------------------------------------------------------------------------------------MAKLEE-I-----WNTLLDTGM--AHVPTSVL---S-R-Q-K---E-KI-L-TI--IFPRQ---L-PGWRIEVRLSHTKY---KFAHWLITKAIF-Q-K-TSK--REGEILRILG---SQL-PDGYY--IL--IKFI----L-S--S----EFSSE---SS-NRR--QQ---T---I----PII-QK----NF-PS----------FPRISR--DYLLSFHPREEI--CKVWT-K-RKS-LKPIRFVGVGYNDHGHL---SSL--PSWKDQI--------LYT---D-N--S--D--L----NV------…
1477834	-----------------------------------------------------------------------------------------MKINKR-E-----LISLIANTP--STLPRLES--SV-K-I-SK--E-RV-I-CF--FNPIY---V-PGLAILIYSTHTRV---QLFQHLYSMWFI-K-GTIRK--SEQIFSQLL----SLVSNPTRA--TI--LKFI----SLR--N----NFL-----KR-ELR--ME---L---H----QKL-IDR---KI-SQ----------LPINPQ--AYATSFEPGILI--RSMWM-D-KKR-FPPKAFIGKGHQSSSTL---SNG--LAWQDQM--------LGE--EE-E--G--R--L----CG------…
345486	-----------------------------------------------------------------------------------------MKVNKK-H-----LSQLLGGSA--NSWSDLPP--LS-R-G-TG--E-RTTL-LI--FLPQR---R-PGLGVICWSKFSKE---KIFRHLLAKWTV-S-GFLRK--NERLFGSMLI---LGLKNEQ-A--EI--LDWI----I-S--Y----QIR-----KN-ARR--LD---L---W----NEL-IQ----VI-PN----------LPKNPK--QYLNAFEPEILI--QKNFY-P-KQT-FPAKRYIGIGYSDYGTL---STT--PAWQEQI--------VTE--ES-N--G--F--P----SV------…
1828194	-----------------------------------------------------------------------------------------MRVSRK-N-----FQQLMDNSL--SSLPTADS--LS-K-G-VG--R-KVLI-LE--YPPVY---P-PGLGVILLSTHTKE---KVLKHLLAKWTE-V-GFLRK--SELLIGAILI---ATVRNGSET--LI--LDWM----I-S--H----TIK-----NR-LIR--YQ---L---W----QQI-LP----FV-GH----------LPESPL--SYLNAFEPEIFI--LKRWM-D-RKR-FPAKAYIGIGHRSSGSL---STT--LAWQEQM--------VGE--EQ-E--E--V--P----SA------…
1275950	-----------------------------------------------------------------------------------------MKLSVR-D-----FTLALRGEF--IPLRESTS---H-E-V-DR--K-NT-L-LI--IDSHQ---R-PSWTVRFQLSHSRG---DVTRWLVLKTIH-Q-I-LGK--EERVILGILG---SIG-SPSWF--AL--ITWL----N-Q--N----LIQPGVHLNH-DGQ---S---L---L----YKILKK----NPNLS----------YHKDLA--RFFNSFQPELRI--NRVWQ-E-KKR-FPPKRFIGVGHNDQGAL---SSS--PKWEMVN--------SE----E-EFIS--S--S----LD------…
1426830	-----------------------------------------------------------------------------------------MRIPRK-E-----FTQLFKGNL--TSVQEGST---V-K-V-RP--S-RV-L-FT--LEPTR---L-PGWKITISSSHSRF---DTCRWMIVKGLR-T-E-LHR--NEKTLLTLSV---VEA-PRSIF--SI--SKIL----T-N------------LRINQ-KVR--KG---I---L----YTL-EA----LEWRF----------MPKDTD--RWLHTFNPTISL--SRRWM-E-KPR-FPPKAYIGVGHSDSGIL---SGT--LAWQEIQ--------SYT--RE-EYPS--E--Y----EV------…
1783299	------------------------------------------------------------------------------------------------------------------------------------------------------------------------------MQWLLCKECT-I-G-LNK--NERILLQLSA---LDA-SPEIY--KF--IKVI----S-H------------FHNNI-KFR--RE---V---I----ELL-ID----AKWPL----------IPKQPY--RYIRTFEPKLSI--TKVWL-E-KKK-FPPKGYIGVGHNDSGSR---SGS--LAWQEIQ--------SVT--AE-TKSK--E--S----DA------…
1582389	-------------------MNPVKPRTI------------------------------------------------------------RL-GE-K-E-----LKSILKADP--KSLRENPP--LS-R-G-GI--H-NI-L-WQ--FTPRG---T-EGWTIWVTSNHTKE---NVIKWILTKGFL-K-D-INK--SEELLLT-LL---VSD-DDFLS--EL--FKQL----K-E--L--------------------NE---F---G----SLT-KN----LY-LTWLETKLPTVFKD--SP--RYLNSYTPKINV--FKVWT-L-KLR-LPPILYIGVGYKDKGSL---SSV--PAWQEQM--------LND--GD-G--I--R--P----ID------…
1510895	-------------------MNPVKPRTI------------------------------------------------------------RL-GE-K-E-----LKSILMADP--KSLRENPP--LS-R-G-GI--H-NI-L-WQ--FTPRG---T-EGWTIWVTSNHTKE---NVIKWILTKGFL-K-D-INK--SEELLLT-LL---VSD-DDFLS--EL--FKQL----K-E--L--------------------NE---F---G----SLT-KN----LY-LTWLETKLPTVFKD--SP--RYLNSYTPKINV--FKVWT-L-KLR-LPPILYIGVGYKDKGSL---SSV--PAWQEQM--------LND--GD-G--I--R--P----ID------…
4433117	--------------------------MY------------------------------------------------------------SLK---E-A-----WRTVLSQEA--KVLPERSP--LN-GGE-R---L-RV-L-AI--LTPLQ---V-PGWSTILYGSSTKK---RTLDWLLAKGVF-Q-R-LSK--EEKELLGYIS---LD--RTNVH--SL--VDII----L-S--D----KSA--------RKRSIRQ---F---G----EIL-QRSL--PT-FE----------KL--TE--RYLLNFKPQAQC--FKIWT-E-PIR-VAPTRYIGVGYKDHGSL---GSA--PSWKDQI--------LRD--DE-N--S--D--V----NA------…
4422588	--------------------------MY------------------------------------------------------------SLK---E-A-----WRTVLSQEA--KVLPERSP--LN-GGE-R---L-RV-L-AI--LTPLQ---V-PGWSTILYGSSTKK---RTLDWLLAKGVF-Q-R-LSK--EEKELLGYIS---LD--RTNVH--SL--VDII----L-S--D----KSA--------RKRSIRQ---F---G----EIL-QRSL--PT-FE----------KL--TE--RYLLSFEPQAQC--FKIWT-E-PVR-VAPTRYIGVGYKDHGSL---GSA--PSWKDQI--------LRD--DE-N--S--D--V----NA------…
1654609	-----------------------------------------------------------------------------------------MKGLKK-N-----WNNFLRIDQ--KSLSERPS--LS-R-E-GS--Q-TV-L-IR--ITPRR---V-PGWTLVCRSSHSKK---NTIQWLIAKSFL-K-I-LSK--QERELLLLAT---LDA-PDYLK--LL--IDWS----L-D--L----SIT--------RDKK-VA---A---A----KLL-EE--TVSG-LS----------WL--SI--RQLNSYEPFVRF--FKIWT-R-RAS-LTPERYIGVGYKDKGSL---ASS--PSWKDQM--------LAD--GE-E--S--S--V----ID------…
1632704	-----------------------------------------------------------------------------------------MKGLKK-N-----WNNFLRIDQ--KSLSERPS--LS-R-E-GS--Q-TV-L-IR--ITPRR---V-PGWTLVCRSSHSKK---NTIQWLIAKSFL-K-I-LSK--QERELLLLAT---LDA-PDYLK--LL--IDWS----L-D--L----SIT--------RDKK-VA---A---A----KLL-EE--TVSG-LS----------WL--SI--RQLNSYEPFVRF--FKIWT-R-RAS-LAPERYIGVGYKDKGSL---ASS--PSWKDQM--------LAD--GE-E--S--S--V----ID------…
origOb_847	-------------------------MRL------------------------------------------------------------RMK--ER-S-----WNHFLSQDL--KFLNERSF--PS-R-D-GPLRR-RV-L-IL--LTPRV---F-PGMAIFAISSHNKE---KTISWLTTKGLL-M-D-LSQ--IEQSLLLTIS---LDA-PDWTH--QI--IDFS----L-E--K----TIK--------RESK-QR---A---L----RFL-AEEKILPD-RR----------RF--SR--RFLNSFQPSIDF--FKCWT-E-ITK-MPPEKYIGVGYKDHGSL---GSG--LSWKDQM--------LAD--EE-K--S--D--V----ND------…
1140774	-----------------------------------------------------------------------------------------MKGV-N-Y-----LYNLLVGATNASDISTKDS--FP-S-E-T---Q-NI-L-LV--ITPQH---L-PGWSIIATSSHSRR---KTQWWQVARCLF-Q-E-ASL--QEKTVLRLLT---VGD-PEHVH--EI--VDFA----T-S--T----VSG--------RVR--IQ---A---A----NLL-A-----VL-FP----------EL--TE--RFLASFQPRIKI--FRFWT-E-IKR-IPPKRFVGVGYNDHGSL---AST--PSWKEQM--------LSD--PE-Q--S--D--V----IE------…
1049552	---------------------------M------------------------------------------------------------TLKGG-S-Y-----LLNVLEGRIKASDISTREF--LS-G-E-----T-NT-L-LV--LTPVT---L-PGWSIIATSSHSRR---KTVWWLTCRCLF-Q-Q-PTS--TEVKLLKYLT---VGD-DSEIH--DL--VDFA----T-S--T----TPL--------AQK--RS---A---G----NLL-N-----VH-FR----------EL--SE--RFLHSFQPKFTC--FRIWT-E-IKR-IPPKRFVGIGYKDQGSL---GIG--PSWKDQI--------LFE--PE-K--I--P--V----LD------…
2404963	---------------------------M------------------------------------------------------------TLKGG-S-Y-----LLNVLEGRIKASNISTREF--LS-G-E-----T-NT-L-LV--LTPVT---L-PGWSIIATSSHSRR---KTVWWLTCRCLF-Q-Q-PTS--SEVKLLKYLT---VGD-DSEIH--DL--VDFA----T-S--T----TPL--------AQK--RS---A---G----NLL-N-----IH-FR----------EL--SE--RFLHSFQPKIKC--FRIWT-E-IKR-IPPKRFVGIGYKDQGSL---GIG--PSWKDQI--------LFE--PE-K--I--P--V----LD------…
2329424	---------------------------M------------------------------------------------------------TLKGG-S-Y-----LLNVLEGRIKASNISTREF--LS-G-E-----T-NT-L-LV--LTPVT---L-PGWSIIATSSHSRR---KTVWWLTCRCLF-Q-Q-PTS--TEVKLLKYLT---VGD-DSEIH--DL--VDFA----T-S--T----TPL--------AQK--RS---A---G----NLL-N-----VH-FR----------EL--SE--RFLHSFQPKIKC--FRIWT-E-IKR-IPPKRFVGIGYKDQGSL---GIG--PSWKDQI--------LFE--PE-K--I--P--V----LD------…
2144722	---------------------------M------------------------------------------------------------SLKGG-S-Y-----LLNVLEGRIKASDISTREF--LS-G-E-----T-NT-L-LV--LTPVT---L-PGWSIIATSSHSRR---KTVWWLTCRCLF-Q-Q-PTS--TEVKLLKYLT---VGD-DSEIH--DL--VDFA----T-S--T----TPL--------AQK--RS---A---G----NLL-N-----VH-FR----------EL--SE--RFLHSFQPKFTC--FRIWT-E-IKR-IPPKRFVGIGYKDQGSL---GIG--PSWKDQI--------LFE--PE-K--I--P--V----LD------…
324071	-----------------------------------------------------------------------------------------MKGG-T-K-----LHDVLIGELNATSIPTREY---P-S-G-T---Q-NI-L-LV--LAPQV---L-PGYSVISLSSHSRK---KTIWWLIARSLF-Q-E-VSQ--KEKTILKYLT---VGD-PEFVH--RI--VDFS----V-S--T----ISC--------RTR--ST---A---A----NLL-V-----VL-FP----------EL--TE--RFLASFQPQIQT--FRVWS-E-IKK-LPSKRFIGIGYKDHGSL---ASS--PSWKSQM--------LEV--PE-E--S--D--I----TE------…
135514	---------------------------M------------------------------------------------------------SLKGG-S-Y-----LLNVLEGRIKASDISTREF--LS-G-E-----T-NT-L-LV--LTPVT---L-PGWSIIATSSHSRR---KTVWWLTCRCLF-Q-Q-PTS--SEVKLLKYLT---VGD-DSEIH--DL--VDFA----T-S--T----TPL--------AQK--RS---A---G----NLL-N-----VH-FR----------EL--SE--RFLHSFQPKIKC--FRIWT-E-IKR-IPPKRFVGIGYKDQGSL---GIG--PSWKDQI--------LFE--PE-K--I--P--V----LD------…
222249	-----------------------------------------------------------------------------------------MKGV-N-Y-----LYNLLVGATNASDISTKDS--FP-S-E-T---Q-NI-L-LV--ITPQH---L-PGWSIIATSSHSRR---KTLWWQVARCLF-Q-E-ASL--QEKTVLRLLT---VGD-PEHVH--EI--VDFA----T-S--T----VSG--------RVR--IQ---A---A----NLL-A-----VL-FP----------EL--TE--RFLASFQPRIKI--FRFWT-E-IKR-IPPKRFVGVGYNDHGSL---AST--PSWKEQM--------LSD--PE-Q--S--D--V----IE------…
2165063	---------------------------M------------------------------------------------------------TLKGG-S-Y-----LLNVLEGRIKASNISTREF--LS-G-E-----T-NT-L-LV--LTPVT---L-PGWSIIATSSHSRR---KTVWWLTCRCLF-Q-Q-PTS--SEVKLLKYLT---VGD-DSEIH--DL--VDFA----T-S--T----TPL--------AQK--RS---A---G----NLL-N-----VH-FR----------EL--SE--RFLHSFQPKIKC--FRIWT-E-IKR-IPPKRFVGIGYKDQGSL---GIG--PSWKDQI--------LFE--PE-K--I--P--V----LD------…
1126585	---------------------------M------------------------------------------------------------SLKGG-S-Y-----LLNVLEGKIKASNISTREF--LS-G-E-----T-NT-L-LV--LTPVT---L-PGWSIIATSSHSRR---KTVWWLTCRCLF-Q-Q-PTS--TEVKLLKYLT---VGD-DSEIH--DL--VDFA----T-S--T----TPL--------AQK--RS---A---G----NLL-N-----VH-FR----------EL--SE--RFLHSFQPKLMC--FRIWT-E-IKR-IPPKRFVGIGYKDQGSL---GIG--PSWKDQI--------LFE--PE-K--I--P--V----LD------…
1110328	-----------------------------------------------------------------------------------------MKGV-N-Y-----LYNLLVGATNASDISTKDS--FP-S-E-T---Q-NI-L-LV--ITPQH---L-PGWSIIATSSHSRR---KTQWWQVARCLF-Q-E-ASL--QEKTVLRLLT---VGD-PEHVH--EI--VDFA----T-S--T----VSG--------RVR--VQ---A---A----NLL-A-----VL-FP----------EL--TE--RFLASFQPRIKI--FRFWT-E-IKR-IPPKRFVGVGYNDHGSL---AST--PSWKEQM--------LSD--PE-Q--S--D--V----IE------…
1156985	---------------------------M------------------------------------------------------------SLKGG-S-Y-----LLNVLEGKIKASNISTREF--LS-G-E-----T-NT-L-LV--LTPVT---L-PGWSIIATSSHSRR---KTVWWLTCRCLF-Q-Q-PTS--TEVILLKYLT---VGD-DSEIH--DL--VDFA----T-S--T----TPL--------AQK--RS---A---G----NLL-N-----IH-FR----------EL--SE--RFLHSFQPKLMC--FRIWT-E-IKR-IPPKRFVGIGYKDQGSL---GIG--PSWKDQI--------LFE--PE-K--I--P--V----LD------…
1074937	---------------------------M------------------------------------------------------------SLKGG-S-Y-----LLNVLEGRIKASDISTREF--LS-G-E-----T-NT-L-LV--LTPVT---L-PGWSIIATSSHSRR---KTVWWLTCRCLF-Q-Q-PTS--TEVKLLKYLT---VGD-DSEIH--DL--VDFA----T-S--T----TPL--------AQK--RS---A---G----NLL-N-----VH-FR----------EL--SE--RFLHSFQPKLKC--FRIWT-E-IKR-IPPKRFVGIGYKDQGSL---GIG--PSWKDQI--------LFE--PE-K--I--P--V----LD------…
1417121	---------------------------M------------------------------------------------------------SLKGG-S-Y-----LLNVLEGRIKASNISTREF--LS-G-E-----T-NT-L-LV--LTPVT---L-PGWSIIATSSHSRR---KTVWWLTCRCLF-Q-Q-PTS--TEVKLLKYLT---VGD-DSEIH--DL--VDFA----T-S--T----TPL--------AQK--RS---A---G----NLL-N-----VH-FR----------EL--SE--RFLHSFQPKIKC--FRIWT-E-IKR-IPPKRFVGIGYKDQGSL---GIG--PSWKDQI--------LFE--PE-K--I--P--V----LD------…
2403192	---------------------------M------------------------------------------------------------KLKGG-S-Y-----LLNVLEGRIKASNISTREF--LS-G-E-----T-NT-L-LV--LTPVT---L-PGWSIIATSSHSRR---KTVWWLTCRCLF-Q-Q-PTS--TEVKLLKYLT---VGD-DSEIH--DL--VDFA----T-S--T----TPL--------AQK--RS---A---G----NLL-N-----VH-FR----------EL--SE--RFLHSFQPKIKC--FRIWT-E-IKR-IPPKRFVGIGYKDQGSL---GIG--PSWKDQI--------LFE--PE-K--I--P--V----LD------…
123078	---------------------------M------------------------------------------------------------TLKGG-S-Y-----LLNVLEGRIKASNISTREF--LS-G-E-----T-NT-L-LV--LTPVT---L-PGWSIIATSSHSRR---KTVWWLTCRCLF-Q-Q-PTS--TEVKLLKYLT---VGD-DSEIH--DL--VDFA----T-S--T----TPL--------AQK--RS---A---G----NLL-N-----VH-FR----------EL--SE--RFLHSFQPKFTC--FRIWT-E-IKR-IPPKRFVGIGYKDQGSL---GIG--PSWKDQI--------LFE--PE-K--I--P--V----LD------…
2235271	---------------------------M------------------------------------------------------------TLKGG-S-Y-----LLNVLEGRIKASNISTREF--LS-G-E-----T-NT-L-LV--LTPVT---L-PGWSIIATSSHSRR---KTVWWLTCRCLF-Q-Q-PTS--TEVKLLKYLT---VGD-DSEIH--DL--VDFA----T-S--T----TPL--------AQK--RS---A---G----NLL-N-----VH-FR----------EL--SE--RFLHSFQPKIKC--FRIWT-E-IKR-IPPKRFVGIGYKDQGSL---GIG--PSWKDQI--------LFE--PE-K--I--P--V----LD------…
240796	-----------------------------------------------------------------------------------------MKGV-N-Y-----LYNLLVGATNASDISTKDS--FP-S-E-T---Q-NI-L-LV--ITPQH---L-PGWSIIATSSHSRR---KTLWWQVARCLF-Q-E-ASL--HEKTVLRLLT---VGD-PEHVH--EI--VDFA----T-S--T----VSG--------RVR--IQ---A---A----NLL-A-----VL-FP----------EL--TE--RFLASFQPRIKI--FRFWT-E-IKR-IPPKRFVGVGYNDHGSL---AST--PSWKEQM--------LSD--PE-Q--S--D--V----IE------…
2360987	-----------------------------------------------------------------------------------------------------------------------------------------------------------------------------------------M-R-LSE--PEKLLLQWIT---LGD-PEWFH--LI--VDTS----L-DDTI----TSK--------TKR--IF---L---N----N---------LH-YAEELPFHH---RL--TE--RYLKSFTPQLDF--YKLWT-E-KKR-IPPERYVGVGYNDHGTL---GTG--LSWKEQL--------LND--GE-K--S--D--I----LG------…
4456594	---------------------------M------------------------------------------------------------RLRIS-KEC-----WDNFLRQDK--KSLPERSL--PS-S-DHL---R-NH-LLIL--VTPYE---S-QGWSIFLTSSATRG---NFKGWLLTKALL-M-D-LSS--TEKFLLEYLT---AGD-ESWIH--FL--VDKS----L-DFSI----KRI--------HKI--RL---L---Q----Y---------MY-LQEDIPGRH---RF--SR--RFLSSFQPSLEI--FKVWM-E-KKR-IPAKRFVGIGYLDHGSL---GSG--PSWKEQM--------LEE--RD-Q--P--D--I----AG------…
4447168	---------------------------M------------------------------------------------------------RLRIS-KEC-----WDNFLRQDK--KSLPERSL--PS-S-DHL---R-NH-LLIL--VTPYE---S-QGWSIFLTSSATRG---NFKGWLLTKALL-M-D-LSS--TEKFLLEYLT---AGD-ESWIH--FL--VDKS----L-DFSI----KRI--------HKI--RL---L---E----Y---------MY-LQEDIPGRH---RF--SR--RFLSSFQPSLEI--FKVWM-E-KKR-IPAKRFVGIGYLDHGSL---GSG--PSWKEQM--------LEE--RD-Q--P--D--I----AG------…
356827	-----------------------------------------------------------------------------------------MIIPKK-E-----TNLAINGVT--KSLKEADF--SY-E-E-SA--A-RI-L-WI--QSPAL---L-PGWSIVFQSSRSRR---LTLQHLTLKMLI-V-K-IDN--EEKVVLKQLL---INL-PDDEF--QI--FEII----L-S--N----YSK-----SW-KHR--KE---I---L----EQF-SK----FN-FL----------EIENPY--RQFRSFDVSLKV--FKIWT-E-RKR-FPPVPYIGVGYKDHGSL---SSN--PSWKDQQ--------SFD--GD-D--T--T--R----LD------…
323823	-----------------------------------------------------------------------------------------MIIPKK-E-----TNLAINGVT--KSLKEADF--SY-E-E-SA--A-RI-L-WI--QSPAL---L-PGWSIVFQSSRSRR---LTLQHLTLKMLI-V-K-IDN--EEKVVLKQLL---INL-PDDEF--QI--FEII----L-S--N----YSK-----SW-KHR--KG---I---L----EQF-SK----FN-FL----------EIENPY--RQFRSFDVSLKV--FKIWT-E-RKR-FPPVPYIGVGYKDHGSL---SSN--PSWKDQQ--------SFD--GD-D--T--T--R----LD------…
324679	-----------------------------------------------------------------------------------------MIIPKK-E-----TNLAINGVT--KSLKEADF--SY-E-E-SA--A-RI-L-WI--QSPAL---L-PGWSIVFQSSRSRR---LTLQHLTLKMLI-V-K-IDN--EEKVVLKQLL---INL-PDDEY--QI--FEII----L-S--N----YSK-----SW-KHR--KE---I---L----EQF-SK----FN-FL----------EIENPY--RQFRSFDVSLKV--FKIWT-E-RKR-FPPVPYIGVGYKDHGSL---SSN--PSWKDQQ--------SFD--GD-D--T--T--R----LD------…
69895	-------------------------------------------------------------------------------------------------------------------------------------------------------------------------------------------------------------------------------------------------------------------------------------------------------------------------------MWT-E-KQS-LAPVQYIGVGYKDHGSI---SPA--PSWKDQM--------TSE--GD-V--S--T--R----LS------…
1645006	---------------------------------------------------------------------------------------------------------------------------------------------------------------------------------------------------------------------------------------------------------------------------------------------------------------------------------------M-IAPKRYIGVGYNDHGTL---STA--PSWKDQL--------TDH--ED-E--T--P--R----LS------…
1504410	---------------------------------------------------------------------------------------------------------------------------------------------------------------------------------------------------------MLV---VAL-PEEQY--EI--LELI----L-S--N----QSK-----IQ-NVQ--LR---L---L----QLL-VE----NE-FL----------GIKDPV--REFHSYVPELYV--FKMWT-L-ETR-VPPKRYIGVGYNDHGTL---STA--PSWKDQQ--------TDH--GE-V--S--P--R----LS------…
2114369	---------------------------------------------------------------------------------------------------------------------------------------------------------------------------------------------------------------------------------M----I-S--H----NSK-----IK-ANL--QR---I---L----KLL-VE----YQ-FL----------GLKDPW--REFCSFVPKLLI--EKVWT-A-EVQ-IPPTRYIGVGYKDKGTL---SSG--LSWKDQI--------SDD--EE-V--S--T--K-----D------…
69433	----------------------------------------------------------------------------------------------------------------------------------------------------------------------------MTIQHLVLKLLL-Q-K-INY--NEKIVLLQLL---VGL-PEPEY--EV--IELI----L-T--N----QDK-----IS-KLR--SE---V---L----QLL-SF----HG-FL----------EIEDPV--RQFPSFVPEVTI--FKVWT-Q-KAK-IAPKRYIGVGYNDHGTL---SSG--PSWKEQL--------TTD--GD-D--R--P--R----LG------…
2113282	---------------------------------------------------------------------------------------------------------------------------------------------------------------------------------------------------------------------------------M----I-S--H----NSK-----IK-ANL--QR---I---L----QLL-VE----YQ-FL----------GLKDPW--REFCSFVPKLLI--EKVWT-A-EVQ-IPPTRYIGVGYKDKGTL---SSG--LSWKDQI--------SDD--EE-V--S--T--K-----D------…
3276240	---------------------------------------------------------------------------------------------------------------------------------------------------------------------------------------------------------MLV---VAL-PEEQY--EI--LELI----L-S--N----QSK-----IQ-NVQ--QR---L---L----QLL-VE----NK-FL----------GIKDPV--REFHSYVPEMYV--FKMWT-L-ETR-VPPKRYIGVGYNDHGTL---STA--PSWKDQQ--------TDH--GE-V--S--P--R----LS------…
538393	---------------------------------------------------------------------------------------------------------------------------------------------------------------------------------------------------------MLV---IAL-PEELY--RI--FELI----L-S--N----QSK-----IN-EVR--QK---V---L----DLL-SE----YE-FL----------GIRDPR--REFLSFVPEMYI--FKMWT-L-ETR-VPPKRYIGVGYNDHGTL---STA--LSWKDQQ--------TDQ--GE-V--S--T--R----LS------…
402467	--------------------------MVSS--------VGDE----------------------------------LLRYGGNSFGLLSLKIPKL-T-----AALAFNGDF--KSLPVAES--PF-G-E-TA--E-RV-L-WT--VSPIR---K-PGWTILFISTKSRK---LTLKHLLLKLLL-E-D-LNK--NEKHVLTHLL---MDL-PEEDY--QI--VEFI----L-L--ARN--KDT-----FL-DLR--WK---I---C----EIL-SE----HK-FL----------EIEDPL--RELRSYEPELTI--QRVWT-E-RTQ-IAPKRYIGIGYNDHGTL---SSS--PSWKEQQ--------TED--GE-K--P--S--R----LG------…
386667	--------------------------MSRKFDVSVVSCVINSRRRRRTLLQRVPPSENDSFSFSSVSPFWDHQPRCAPRYGWNPVVDHQMIIPRK-Q-----TSLAISGDT--KSLKVVEH--PS-G-W-TT--E-RI-L-WI--VTPLR---L-PGWSILFQSTHTRE---STLKHLLLKLLL-Q-R-INK--NESQVFTMLV---VAL-PEEQY--EI--LELI----L-S--N----QSK-----IQ-KVL--PR---L---L----QLL-VQ----YK-FL----------GITDPE--REFKSYVPEMFI--FKMWT-L-ETR-VPPKRYIGVGYNDHGTL---STA--PSWKDQQ--------TDH--GE-V--S--P--R----LS------…
425983	--------------------------MSRKFDVSVVSCVINSRRRRRTLLQREPPSENDSFSFSSVSPFWDHQPRCAPRYGWIPVVDHQMIIPRK-Q-----TSLAINGDT--KSLKVVEH--PS-G-W-TT--E-RI-L-WI--VTPLR---L-PGWSILFQSTHTRE---STLKHLLLKLLL-Q-R-INK--NESQVFTMLV---VAL-PEEQY--EI--LELI----L-S--N----QSK-----IQ-KVL--PR---L---L----QLL-VQ----YK-FL----------GITDPE--REFKSYVPEMFI--FKMWT-L-ETR-VPPKRYIGVGYNDHGTL---STA--PSWKDQQ--------TDH--GE-V--S--P--R----LS------…
origOb_941	-----------------------------------------------------------------------------------------MRIPKK-E-----VELAINGVT--KSLTVVEH--PS-G-W-TT--E-RI-L-WT--ITPVR---L-PGWSIIFQSTHTRE---RTLRHLLLKLIL-E-R-VNK--NEAKVLTMLV---VAE-PPETY--DI--LELI----L-S--N----QQK-----II-NVR--KE---L---L----QLM-SS----HQ-FL----------GITDPL--RDYKSYSPQMFL--FKMWT-S-ETR-IPPKRYIGIGYNDHGTL---STA--PSWKDQL--------TDD--GE-D--T--P--R----LS------…
799023	--------------------------MSRKFDVSVVSCVTNSRRRRRTLLQRGPPSENDSFSFSSVSPFWDHQPRCAPRYGWIPVVDHQMIIPRK-Q-----TSLAISGDT--KSLKVVEH--PS-G-W-TT--E-RI-L-WI--VTPLR---L-PGWSILFQSTHTRE---STLKHLLLKLLL-Q-R-INK--NESQVFTMLV---VAL-PEEQY--EI--LELI----L-S--N----QSK-----IQ-KVL--PR---L---L----QLL-VQ----YK-FL----------GITDPE--REFKSYVPEMFI--FKMWT-L-ETR-VPPKRYIGVGYNDHGTL---STA--PSWKDQQ--------TDH--GE-V--S--P--R----LS------…
351493	--------------------------MSRKFDVSVVSCVINSRRRRRTLLQREPPSENDSFSFSSVSPFWDHQPRCAPRYGWNPVVDHQMIIPRK-Q-----TSLAISGDT--KSLKVVEH--PS-G-W-TT--E-RI-L-WI--VTPLR---L-PGWSILFQSTHTRE---STLKHLLLKLLL-Q-R-INK--NESQVFTMLV---VAL-PEEQY--EI--LELI----L-S--N----QSK-----IQ-KVL--TR---L---L----QLL-VQ----YK-FL----------GITDPE--REFKSYVPEMFI--FKMWT-L-ETR-VPPKRYIGVGYNDHGTL---STA--PSWKDQQ--------TDH--GE-V--S--P--R----LS------…
420073	-----------------------------------------------------------------------------------------MFIPKL-A-----IAHAINGET--RSLTVVEN--PS-G-W-TT--E-RV-L-WF--IVPLR---L-PAWTIYFLSTHSRK---LTLQHLLLKLIL-Q-G-LNK--NEMIVMFNLT---IAQ-KDQEY--EI--LELI----L-S--N----KTK-----VS-NFQ--SI---V---L----SEL-IK----YD-FL----------DIVDPL--RQLQGFVPRLSI--FKVWT-E-KKR-LPPKLVIGVGYNDHGSL---SSV--PSWKDQM--------TDD--GD-V--S--P--R----LE------…
324021	--------------------------MVSS--------VGDE----------------------------------LLRYGGNSFGLLSLKIPKL-T-----AALAFNGDF--KSLPVAES--PF-G-E-TA--E-RV-L-WT--VSPIR---K-PGWTILFISTKSRK---LTLKHLLLKLLL-E-D-LNK--NEKHVLTHLL---IDL-PDEDY--QI--VEFI----L-L--ARN--KDT-----FL-DLR--WK---I---C----EIL-SE----HK-FL----------EIEDPL--RELRSYEPELTI--QRVWT-D-RTQ-IAPKRYIGVGYNDHGTL---SSS--PSWKEQQ--------TED--GE-K--P--S--R----LG------…
353907	--------------------------MSRKFDVSVVSCVTNSRRRRRTLLQRGPPSENDSFSFSSVSPFWDHQPRCAPRYGWNPVVDHQMIIPRK-Q-----TSLAINGDT--KSLKVVEH--PS-G-W-TT--E-RI-L-WI--VTPLR---L-PGWSILFQSTHTRE---STLKHLLLKLLL-Q-R-INK--NESQVFTMLV---VAL-PEEQY--EI--LELI----L-S--N----QSK-----IQ-KVL--PR---L---L----QLL-VQ----YK-FL----------GITDPE--REFKSYVPEMFI--FKMWT-L-ETR-VPPKRYIGVGYNDHGTL---STA--PSWKDQQ--------TDH--GE-V--S--P--R----LS------…
1506328	--------------------------MTVIQILSVSSLRDSSARS-N-----SP----DTEEFQK---------------------GKPLIIPRK-T-----ASQVRNGIT--KSLVVVEH--PN-G-W-TT--E-RI-L-WT--VTPIR---L-PGWSVIYQSTHTRE---LTLRHLLLKFLL-M-E-INK--NEAEVLTMLV---VAL-PPSQY--EI--FLLI----L-S--N----QTK-----IQ-MLR--KE---M---E----QWL-RD----YN-FL----------GIEDPK--REFKSFCPELFI--FKMWT-L-AAK-LPPKQYIGIGYNDHGHL---ATA--PSWKDQL--------TDD--GE-V--T--P--E----LS------…
origOb_917	-----------------------------------------------------------------------------------------MIIPRK-Q-----TSLAINGDT--KSLKVVEH--PS-G-W-TT--E-RI-L-WI--VTPLR---L-PGWSILFQSTHTRE---QTLKHLLLKFLL-Q-R-INK--NESQVLTMLV---VAL-PEEQY--EI--LELI----L-S--N----QSK-----IQ-KVL--TE---L---L----QLL-VE----YE-FL----------GIKDPR--REFRSYVPEMFV--FKMWT-L-ETR-VPPKRYIGVGYNDHGTL---STA--PSWKDQQ--------TDH--GE-V--S--P--R----LS------…
422960	--------------------------MSRKFDVSVVSCVINSRRRRRTLLQRAPPSENDSFSFSSVSPFWDHQPRCAPRYGWNPVVDHQMIIPRK-Q-----TSLAISGDT--KSLKVVEH--PS-G-W-TT--E-RI-L-WI--VTPLR---L-PGWSILFQSTHTRE---STLKHLLLKLLL-Q-R-INK--NESQVFTMLV---VAL-PEEQY--EI--LELI----L-S--N----QSK-----IQ-KVL--TR---L---L----QLL-VQ----YK-FL----------GITDPE--REFKSYVPEMFI--FKMWT-L-ETR-VPPKRYIGVGYNDHGTL---STA--PSWKDQQ--------TDH--GE-V--S--P--R----LS------…
353648	--------------------------MSRKFDVSVVSCVINSRRRRRTLLQREPPSENDSFSFSSVSPFWDHQPRCAPRYGWNPVVDHQMIIPRK-Q-----TSLAINGDT--KSLKVVEH--PS-G-W-TT--E-RI-L-WI--VTPLR---L-PGWSILFQSTHTRE---STLKHLLLKLLL-Q-R-INK--NESQVFTMLV---VAL-PEEQY--EI--LELI----L-S--N----QSK-----IQ-KVL--TR---L---L----QLL-VQ----YK-FL----------GITDPE--REFKSYVPEMFI--FKMWT-L-ETR-VPPKRYIGVGYNDHGTL---STA--PSWKDQQ--------TDH--GE-V--S--P--R----LN------…
origOb_863	--------------------------M-------------------------------------------------------YSLGLFRLRIHKL-H-----AGLAFNGDF--KSLPVADS--SY-E-E-TA--D-RV-L-WV--VTPVR---R-PGWTIVFLSTFSKK---KTLRHLVLKLLL-Q-D-LNE--NEKQVLTQLA---IQL-PEDEY--KI--LEII----L-L--SKN--NNS-----LL-LHR--QK---F---C----DLL-VE----HK-FL----------GIVDPE--RELPSYLPELLI--QRVWT-E-KTQ-LAPKRYIGIGYNDHGSL---SSA--PSWKEQQ--------TED--GE-K--P--T--R----LS------…
origOb_926	-----------------------------------------------------------------------------------------MIIPRK-Q-----ASLAFNGDT--KSLDVVDH--PS-G-W-TT--E-RI-L-WI--VSPRR---L-PGWSILFQSTHTRE---VTLKHLLLKLLL-Q-R-INK--NEAQVLTMLV---IAL-PEELY--RI--FELI----L-S--N----QSK-----IN-EVR--QK---V---L----DLL-SE----YE-FL----------GIRDPR--REFLSFVPEMYI--FKMWT-L-ETR-VPPKRYIGVGYNDHGTL---STA--LSWKDQQ--------TDQ--GE-V--S--T--R----LS------…
422478	--------------------------MSRKFDVSVVSCVINSRRRRRTLLQREPPSENDSFSFSSVSPFWDHQPRCAPRYGWNPVVDHQMIIPRK-Q-----TSLAISGDT--KSLKVVEH--PS-G-W-TT--E-RI-L-WI--VTPLR---L-PGWSILFQSTHTRE---STLKHLLLKLLL-Q-R-INK--NESQVFTMLV---VAL-PEEQY--EI--LELI----L-S--N----QSK-----IQ-KVL--PR---L---L----QLL-VQ----YK-FL----------GITDPE--REFKSYVPEMFI--FKMWT-L-ETR-VPPKRYIGVGYNDHGTL---STA--PSWKDQQ--------TDH--GE-V--S--P--R----LS------…
354215	--------------------------MSRKFDVSVVSCVTNSRRRRRTLLQRGPPSENDSFSFSSVSPFWDHQPRCAPRYGWNPVVDHQMIIPRK-Q-----TSLAISGDT--KSLKVVEH--PS-G-W-TT--E-RI-L-WI--VTPLR---L-PGWSILFQSTHTRE---STLKHLLLKLLL-Q-R-INK--NESQVFTMLV---VAL-PEEQY--EI--LELI----L-S--N----QSK-----IQ-KVL--TR---L---L----QLL-VQ----YK-FL----------GITDPE--REFKSYVPEMFI--FKMWT-L-ETR-VPPKRYIGVGYNDHGTL---STA--PSWKDQQ--------TDH--GE-V--S--P--R----LS------…
2365676	--------------------------------------------------------------------------------------------------------------------------------------------------------------------------------------------------------------------------------------------------------MK-FQ-------------------------------L----------SFYQPK--RKVNSFKPLFTA--HKEYI-V--QR-VEPKRFVGVGYKDQGSI---STS--PSWKEQV--------ISD--GE-E--P--L--QKIEKLA------…
566657	----------------------------------------------------------------------------------------------------------------------------------------------------------------------------------------------------MVVCQMLA---VKL-PDEEY--SI--LEKI----L-S--N----PIS-----MK-NNL--GR---I---L----TAM-SD----YN-YL----------ELRDPG--RYFWSFEPSLVV--EKHWF-E-EIR-IPPKRYIGVGYNDKGTL---STA--LSWKEQL--------TED--GE-N--H--S--QAL----------…
538374	----------------------------------------------------------------------------------------------------------MKGDI--RSLPVASL--TLGG-V-LA--D-RV-L-WIQKVNPRS---A-SGWFVSFRSSHSSR---NTLRHLLLKFLF-Q-E-LNK--NEMVVIQMIA---VRL-PDEEY--SI--LEKI----L-S--N----PIK-----VK-VHL--DR---V---L----RAI-SD----YN-YF----------ELSDPG--RYFWSFEPRMVV--EKHWI-E-EKR-IPPKRYIGVGYSDHGTL---STA--PSWKEQL--------TED--GE-M--S--S--QAL----------…
528027	----------------------------------------------------------------------------------------------------------MKGDI--RSLPVASL--TLGG-V-LA--D-RV-L-WIQKVNPRS---A-SGWFVSFRSSHSSR---NTLRHLLLKFLF-Q-E-LNK--NEMVVIQMIA---VRL-PDEEY--SI--LEKI----L-S--N----PIK-----VK-VHL--DR---V---L----RAI-SD----YN-YF----------ELSDPG--RYFWSFEPRMVV--EKHWI-E-EKR-IPPKRYIGVGYSDHGTL---STA--PSWKEQL--------TED--GE-M--S--S--QAL----------…
