# Supplementary material for: Identification of hot spring Obelisk-like RNA replicons and expanded diversity of the Obelisk superfamily
Source: Nat Commun. 2026 Apr 20;17:3041. doi: 10.1038/s41467-026-71096-6 (PMC13096302; doi:10.1038/s41467-026-71096-6)
Supplement: Supplementary file 6 — Source data [file 41467_2026_71096_MOESM6_ESM.zip › Source_data_fig/Fig.S4__alignments_for_SeqLogo/O18__test.87.sr]

origOb_774	---------------------------------------------------------------------------------------------------------------------------------------------------M--------------------------------------------------------------------------------------------------------------------------------R--------------------K-----------------------------S-RG--------N-------------N-K---EVNIFLKRQKLETD-----R------EL--R--------S…
4501711	-------------------------------------------------------------------------------------------------------------------------------------------------------------------------------------------------------------------------------------------------------------------------------------------------------------------------------------------------------------------------------------------------MV--G-R------A…
origOb_897	---------------------------------------------------------------------------------------------------------------------------------------------------M--------------------------------------------------------------------------------------------------------------------------------K--------------------R-----------------------------I-LR--------T-------------A-Q---AL-----Q--DAVD-----H------MV--D-R------A…
4500977	---------------------------------------------------------------------------------------------------------------------------------------------------M--------------------------------------------------------------------------------------------------------------------------------I--------------------R-----------------------------T-RK--------E-------------N-G---SIA----R--GTVD-----R------KV--G-R------S…
4500237	-------------------------------------------------------------------------------------------------------------------------------------------------------------------------------------------------------------------------------------------------------------------------------------------------------------------------------------------------------------------------------------------------MV--G-R------A…
479346	---------------------------------------------------------------------------------------------------------------------------------------------------M--------------------------------------------------------------------------------------------------------------------------------S--------------------E-----------------------------V-HF--------NLKFMYMDN-----V-P---FP-----------K-----E------W---K-G------P…
4449088	-------------------------------------------------M----F------------ETP-----------------LILIGRGSVSPLQGSSERVTSPFDGM-------------------DTK-SEPFKD---ISV--------------------------------------------------------------------------------------------------------------------------------I--------------------W-----------------------------S-LL--------N-------------L-E---ER-----------G-----R------R---I-K------I…
1646697	-------------------------------------------------M----NK-----SSVS-SKIKTRQD------------NS------SL------------LPTPVKRDSREETLENLKLFSLYKTPT-I---RG---ES---------------------------------------------------------------------------------------------------------------------------------------------------------------------------------------L--------N-------------L-N---RP-----------N-----R------K---Y-T------Q…
4456587	-------------------------------------------------------------------MHYYYSDKIVDKSGVSV--SKTSSGKLKQ------------PPTPER------------------VPG-I---RT---RKL--------------------------------------------------------------------------------------------------------------------------------S--------------------P-----------------------------T-SF--------S-------------F-E---TE-----------E-----A------Q---N-V------Q…
1479652	---------------------------------------MLPNSPLKLKN----TR-----FVLN-RTHQDESISIYEKRKVVLLGDKTSRLKINL--------------F---------------------TKG-I---PD---RG----------------------------------------------------------------------------------------------------------------------------------------------------------------------------------------------------------------------------------------------------I------P…
1428350	---------------------------------------------------------------------------------------------------------------------------------------------------------------------------------------------------------------------------------------------------------------------------------------------------------------------------------------------------------------------------------------------------------------…
4660789	---------------------------------------------------------------MN------------------------IIFDKPI------------TLTGR-------------------RSK------E---RSL--------------------------------------------------------------------------------------------------------------------------------N--------------------------------------------------------------F-------------I-G---Q---------------------------------------…
1471908	-------------------------------------------------M----HP-----TSLN--TIPFR--------------SNELIRGTKQ------------LLTGH-------------------DLS-----KT---SRY--------------------------------------------------------------------------------------------------------------------------------T--------------------P-----------------------------F-AS--------L-------------A-E---LP-----------G-----S------D---L-R------G…
img2k_8383773	-------------------------------------------------M----ST-----IAINTKSNPFR--------------PFGLIRGTQQ------------SLTGN-------------------DPG-----RA---MNS--------------------------------------------------------------------------------------------------------------------------------N--------------------P-----------------------------E-AL--------D-------------F-G---VT-----------G-----R------T---L-R------G…
img2k_5090853	-------------------------------------------------M----SR-----TTMK--ETLFR--------------SFELIRRTSQ------------PFTGD-------------------DPG-T---KA---GGM--------------------------------------------------------------------------------------------------------------------------------N--------------------S-----------------------------S-TL--------I-------------R-G---GT-----------G-----T------A---L-S------G…
img2k_4948808	-------------------------------------------------M----SR-----PTMK-DSSLFR--------------SFELIRRTSQ------------PFTGD-------------------DPG-----KA---RDM--------------------------------------------------------------------------------------------------------------------------------N--------------------S-----------------------------A-TL--------V-------------I-G---GM-----------G-----T------A---L-S------G…
img2k_5181783	-------------------------------------------------M----ST-----IAINTKSNPFR--------------PFGLIRGTQQ------------SLTGN-------------------DPG-----RA---MNP--------------------------------------------------------------------------------------------------------------------------------N--------------------P-----------------------------E-AL--------D-------------F-G---VT-----------G-----R------T---L-R------G…
663542	--------------------------------------------------------------------------------------------MTSQ------------PFTGD-------------------DPG-Y---KA---RDM--------------------------------------------------------------------------------------------------------------------------------N--------------------S-----------------------------A-TL--------I-------------I-G---RT-----------G-----A------T---L-S------G…
img2k_4761521	-------------------------------------------------M----ST-----IAINIKTNPFR--------------PFGLIRGTQQ------------SLTGN-------------------DPG-----RA---MNP--------------------------------------------------------------------------------------------------------------------------------N--------------------P-----------------------------E-AL--------D-------------F-G---VT-----------G-----R------T---L-R------G…
img2k_4734093	-------------------------------------------------M----ST-----IAINTKSNPFR--------------PFGLIRGTQQ------------SLTGN-------------------DPG-----RA---MNS--------------------------------------------------------------------------------------------------------------------------------N--------------------P-----------------------------E-AL--------D-------------F-G---VT-----------G-----R------T---L-R------G…
4507611	-------------------------------------------------M----SR-----TTMK--ETLFR--------------SFELIRRTSQ------------PFTGD-------------------DPG-T---KA---GGM--------------------------------------------------------------------------------------------------------------------------------N--------------------S-----------------------------S-TL--------I-------------R-G---GT-----------G-----T------V---L-S------G…
img2k_5173913	-------------------------------------------------M----ST-----IAINTKSNPFR--------------PFGLIRGTQQ------------SLTGN-------------------DPG-----RA---MNP--------------------------------------------------------------------------------------------------------------------------------N--------------------P-----------------------------E-AL--------D-------------F-G---VT-----------G-----R------T---L-R------G…
1847290	-------------------------------------------------M----SR-----TTMK--ETLFR--------------SFELIRRTSQ------------PFTGD-------------------DPG-T---KA---GGM--------------------------------------------------------------------------------------------------------------------------------N--------------------S-----------------------------S-TL--------I-------------R-G---GT-----------G-----T------A---L-S------G…
558859	-------------------------------------------------METTMSR-----TTMR-EKNLFR--------------SFELIRRTSQ------------PFTGD-------------------DPG-Y---KA---RDM--------------------------------------------------------------------------------------------------------------------------------N--------------------S-----------------------------A-TL--------I-------------I-G---RT-----------G-----A------T---L-S------G…
img2k_5086417	-------------------------------------------------M----SR-----PTMK-DSSLFR--------------SFELIRRTSQ------------PFTGD-------------------DPG-----KA---KDM--------------------------------------------------------------------------------------------------------------------------------N--------------------S-----------------------------A-TL--------V-------------I-G---GM-----------G-----T------A---L-S------G…
img2k_5148427	-------------------------------------------------M----ST-----IAINTKSNPFR--------------PFGLIRGTQQ------------SLTGN-------------------DPG-----RA---MNS--------------------------------------------------------------------------------------------------------------------------------N--------------------P-----------------------------E-AL--------D-------------F-G---VT-----------G-----R------T---L-R------G…
img2k_4620652	-------------------------------------------------M----SR-----LTIM-KTSPFR--------------SFKLISGNQH------------SQTVE-------------------RPK-I---VG---REM--------------------------------------------------------------------------------------------------------------------------------N--------------------S-----------------------------L-AL--------I-------------N-G---QP-----------G-----E------F---L-S------G…
1795489	-------------------------------------------------M----SR-----STL--RKSPFR--------------SFELISGNQH------------SHTVE-------------------RPK-I---VG---REI--------------------------------------------------------------------------------------------------------------------------------N--------------------S-----------------------------V-AL--------V-------------K-G---PL-----------G-----G------I---L-S------G…
img2k_4734142	-------------------------------------------------M----SP-----VTV--KNRPFR--------------PFGLISGNQH------------SRTVE-------------------KFQST---KG---GEM--------------------------------------------------------------------------------------------------------------------------------N--------------------S-----------------------------K-TL--------F-------------D-E---ST-----------R-----R------A---L-S------G…
img2k_4633574	-------------------------------------------------M----SR-----LTIM-KTSPFR--------------SFKLISGNQH------------SQTVE-------------------RPK-I---VG---REM--------------------------------------------------------------------------------------------------------------------------------N--------------------S-----------------------------L-AL--------I-------------N-G---QP-----------G-----D------F---L-S------G…
img2k_5115923	MCKFMLQHDSKIFKKNIPIYNVKNYQHLRQKRRKFERNFVNFQFLLVHSL----SSIKKLLKVRS-MLNKTRFV------------LSDSSGETHI------------SRRGS-------------------DQR--------VVDTL--------------------------------------------------------------------------------------------------------------------------------I--------------------D-----------------------------E-KL--------IPSTSI--------N-G---KT-----------G-----QKPQRSRP---L-S------R…
img2k_5097900	---------------------------------------------------------------MN-ELIQYRFV------------LKDSSGRILH------------SPTGE-------------------LPR-K---DISRILNL--------------------------------------------------------------------------------------------------------------------------------S--------------------S-----------------------------E-SF--------IPVERAKN------P-G---VT-----------G-----L------N---L-K------Q…
1127502	---------------------------------------------------------------------------------------------------------------------------------------------------M--------------------------------------------------------------------------------------------------------------------------------S--------------------STKKI-SRKT------L--FES--------R-LI--------F-------------L-G---N------------K------------K---D-V------F…
533357	---------------------------------------------------------------------------------------------------------------------------------------------------M--------------------------------------------------------------------------------------------------------------------------------S--------------------RSMNL-ETQH------S--FNG--------V-SI--------R-------------I-G---T------------G------------K---K-L------S…
1790116	----------------------------------------------------------------------------------------------------------------------------------MKEKNKVPSHLLSEVSEV--------------------------------------------------------------------------------------------------------------------------------S--------------------RTTKI-LSNPGTRSKNPIEDLP--------K-QL--------I-------------F-G---T------------G------------R---R-K------G…
1993525	----------------------------------------------------------------------------------------------------------------------------------MEKPRK------SGVSEV--------------------------------------------------------------------------------------------------------------------------------G--------------------RKPSP-KATGSMENKFSSNVES--------K-QL--------R-------------L-G---S------------S------------K---K-T------N…
1828088	----------------------------------------------------------------------------------------------------------------------------------MKEKNKVPSHLLSEVSEV--------------------------------------------------------------------------------------------------------------------------------S--------------------RTTKI-LSNPGTRSKNPFEDLP--------K-QL--------I-------------F-G---T------------G------------R---R-K------G…
420001	----------------------------------------------------------------------------------------------------------------------------------MKEKNKVPSHLLSEVSEV--------------------------------------------------------------------------------------------------------------------------------S--------------------RTTKI-LSNPGTRSKNPIEDLP--------K-QL--------I-------------F-G---T------------G------------R---R-K------G…
1784159	----------------------------------------------------------------------------------------------------------------------------------MKEKNKVPSHLLSEVSEV--------------------------------------------------------------------------------------------------------------------------------S--------------------RTTKI-LSNPGTRSKNPIEDLP--------K-QL--------I-------------F-G---T------------G------------R---R-K------G…
img2k_5148411	---------------------------------------------------------------------------------------------------------------------------------------------------M--------------------------------------------------------------------------------------------------------------------------------S--------------------RIKNN-KPKN------P--SNW--------I-SI--------K-------------L-G---K------------G------------S---K-R------T…
img2k_4734563	---------------------------------------------------------------------------------------------------------------------------------------------------M--------------------------------------------------------------------------------------------------------------------------------S--------------------RIKNN-KPKN------P--SNW--------I-SI--------K-------------L-G---K------------G------------S---K-R------T…
img2k_5155521	---------------------------------------------------------------------------------------------------------------------------------------------------M--------------------------------------------------------------------------------------------------------------------------------S--------------------RIKNN-KPKN------P--SNW--------I-SI--------K-------------L-G---K------------G------------S---K-R------T…
910556	---------------------------------------------------------------------------------------------------------------------------------------------------M--------------------------------------------------------------------------------------------------------------------------------S--------------------RTLNK-KPNN------P--SNW--------I-SI--------K-------------L-G---E------------G------------R---N-R------R…
1174107	---------------------------------------------------------------------------------------------------------------------------------------------------M--------------------------------------------------------------------------------------------------------------------------------S--------------------SR-------------------------------L--------N-------------L-G---K------------G------------NV--N-R------G…
img2k_4734055	---------------------------------------------------------------------------------------------------------------------------------------------------M--------------------------------------------------------------------------------------------------------------------------------S--------------------RIKNN-KPKN------P--SNW--------I-SI--------K-------------L-G---K------------G------------S---K-R------T…
img2k_4860276	---------------------------------------------------------------------------------------------------------------------------------------------------M--------------------------------------------------------------------------------------------------------------------------------S--------------------RIKNN-KPKN------P--SNW--------I-SI--------K-------------L-G---K------------G------------S---K-R------T…
531031	---------------------------------------------------------------------------------------------------------------------------------------------------M--------------------------------------------------------------------------------------------------------------------------------S--------------------SR-------------------------------L--------I-------------L-G---K------------G------------KE--S-R------G…
img2k_4847894	---------------------------------------------------------------------------------------------------------------------------------------------------M--------------------------------------------------------------------------------------------------------------------------------S--------------------RIKNI-KPKN------P--SNW--------I-SI--------K-------------L-G---K------------G------------S---K-R------T…
img2k_4666700	---------------------------------------------------------------------------------------------------------------------------------------------------M--------------------------------------------------------------------------------------------------------------------------------S--------------------RTLNK-KPNN------P--SNW--------I-SI--------K-------------L-G---E------------G------------R---N-R------R…
img2k_2196358	---------------------------------------------------------------------------------------------------------------------------------------------------M--------------------------------------------------------------------------------------------------------------------------------A--------------------ESLKT-LLVR------P--LSE--------S-RL--------I-------------I-G---S------------S------------S---K-R------T…
img2k_4888083	---------------------------------------------------------------------------------------------------------------------------------------------------M--------------------------------------------------------------------------------------------------------------------------------S--------------------RAKKL-KPVE------T--RKS--------M-QL--------R-------------L-G---K------------G------------M---N-KR-----L…
386739	---------------------------------------------------------------------------------------------------------------------------------------------------M--------------------------------------------------------------------------------------------------------------------------------A--------------------KLKKQ-LPIL------P--RSE--------I-RL--------L-------------I-G---K------------G------------K---K-R------Q…
img2k_4900321	---------------------------------------------------------------------------------------------------------------------------------------------------M--------------------------------------------------------------------------------------------------------------------------------S--------------------RKKKI-IPVK------P--RKA--------I-SI--------E-------------I-G---L------------G------------R---R-T------R…
1456809	---------------------------------------------------------------------------------------------------------------------------------------------------M--------------------------------------------------------------------------------------------------------------------------------A--------------------KSKKS-LLIK------P--LLE--------I-RL--------I-------------F-G---S------------G------------K---K-R------Q…
360620	---------------------------------------------------------------------------------------------------------------------------------------------------M--------------------------------------------------------------------------------------------------------------------------------S--------------------RKKKI-IPVK------P--RKA--------I-SI--------E-------------I-G---L------------G------------R---R-T------R…
4459701	---------------------------------------------------------------------------------------------------------------------------------------------------M--------------------------------------------------------------------------------------------------------------------------------A--------------------KVRKS-LSIG------P--LLS--------D-SI--------E-------------I-G---N------------G------------K---K-R------K…
386635	---------------------------------------------------------------------------------------------------------------------------------------------------M--------------------------------------------------------------------------------------------------------------------------------S--------------------RKKKE-LPVD------T--RKS--------M-QL--------I-------------I-G---N------------G------------K---K-G------T…
img2k_5096970	---------------------------------------------------------------------------------------------------------------------------------------------------M--------------------------------------------------------------------------------------------------------------------------------A--------------------KLKKQ-LPIL------P--RSE--------I-RL--------I-------------V-G---K------------G------------K---K-K------Q…
394222	---------------------------------------------------------------------------------------------------------------------------------------------------M--------------------------------------------------------------------------------------------------------------------------------S--------------------RKKKE-LPVD------T--RKS--------M-QL--------I-------------I-G---N------------G------------K---K-G------T…
img2k_5925604	---------------------------------------------------------------------------------------------------------------------------------------------------M--------------------------------------------------------------------------------------------------------------------------------S--------------------RKKTK-IQIK------P--SSE--------I-RL--------I-------------L-G---S------------G------------K---R-K------N…
1110999	---------------------------------------------------------------------------------------------------------------------------------------------------M--------------------------------------------------------------------------------------------------------------------------------S--------------------RTKKI-TPVK------G--PIG--------I-QL--------K-------------M-G---E------------L------------R---L-R------S…
img2k_4204379	---------------------------------------------------------------------------------------------------------------------------------------------------M--------------------------------------------------------------------------------------------------------------------------------A--------------------KRRKT-LSIE------A--RSE--------T-RL--------L-------------V-G---K------------G------------K---K-R------P…
323493	---------------------------------------------------------------------------------------------------------------------------------------------------M--------------------------------------------------------------------------------------------------------------------------------S--------------------RKKKI-IPVK------P--RKA--------I-SI--------E-------------I-G---L------------G------------R---R-T------R…
2363809	---------------------------------------------------------------------------------------------------------------------------------------------------M--------------------------------------------------------------------------------------------------------------------------------S--------------------RIKKT-NLVK------S--RKA--------I-SI--------E-------------I-G---F------------G------------K---R-RS-----K…
1785421	---------------------------------------------------------------------------------------------------------------------------------------------------M--------------------------------------------------------------------------------------------------------------------------------A--------------------KVKKT-ISIE------S--LNS--------K-SI--------E-------------I-G---T------------G------------K---G-KR-----R…
2362290	---------------------------------------------------------------------------------------------------------------------------------------------------M--------------------------------------------------------------------------------------------------------------------------------S--------------------RIKKT-NLVK------S--RKA--------I-SI--------E-------------I-G---F------------G------------K---R-RS-----K…
1111012	---------------------------------------------------------------------------------------------------------------------------------------------------M--------------------------------------------------------------------------------------------------------------------------------S--------------------RNKKE-EPTN------A--RKG--------I-QL--------R-------------V-G---K------------E------------H---G-R------K…
422580	---------------------------------------------------------------------------------------------------------------------------------------------------M--------------------------------------------------------------------------------------------------------------------------------A--------------------KLKKQ-LPIL------P--RSE--------I-RL--------L-------------I-G---K------------G------------K---K-R------Q…
img2k_4888112	---------------------------------------------------------------------------------------------------------------------------------------------------M--------------------------------------------------------------------------------------------------------------------------------S--------------------RKKTK-IQIK------P--SSE--------I-RL--------I-------------L-G---S------------G------------K---R-K------N…
img2k_8452984	----------------------------------------------------------------------------------------------------------------------------------------------MYPGIM--------------------------------------------------------------------------------------------------------------------------------S--------------------KKNKILININ------P--LSE--------K-SL--------L-------------M-G---K------------G------------E---K-R------A…
366439	---------------------------------------------------------------------------------------------------------------------------------------------------M--------------------------------------------------------------------------------------------------------------------------------S--------------------RRKKE-LPID------P--LRA--------H-QL--------R-------------I-G---K------------G------------K---K-S------F…
1791756	---------------------------------------------------------------------------------------------------------------------------------------------------M--------------------------------------------------------------------------------------------------------------------------------A--------------------KVKKT-ISIE------S--LNS--------K-SI--------E-------------I-G---T------------G------------K---G-KR-----R…
363383	---------------------------------------------------------------------------------------------------------------------------------------------------M--------------------------------------------------------------------------------------------------------------------------------S--------------------RKKKE-LLVD------T--RKS--------I-QL--------R-------------I-G---P-------------------------K---K-E------A…
img2k_4886439	---------------------------------------------------------------------------------------------------------------------------------------------------M--------------------------------------------------------------------------------------------------------------------------------S--------------------RAKKL-KPVE------T--RKS--------M-QL--------R-------------L-G---K------------G------------M---N-KR-----L…
img2k_6953070	---------------------------------------------------------------------------------------------------------------------------------------------------M--------------------------------------------------------------------------------------------------------------------------------S--------------------RKKKI-IPVK------P--RKA--------I-SI--------E-------------I-G---L------------G------------R---R-T------R…
img2k_5102424	---------------------------------------------------------------------------------------------------------------------------------------------------M--------------------------------------------------------------------------------------------------------------------------------A--------------------KLRKT-SPVL------P--RSE--------V-RL--------K-------------V-G---S------------G------------K---K-R------Q…
img2k_4958726	---------------------------------------------------------------------------------------------------------------------------------------------------M--------------------------------------------------------------------------------------------------------------------------------A--------------------KLKKQ-LPVL------P--RSE--------I-RL--------I-------------I-G---K------------G------------K---K-K------Q…
img2k_6530912	---------------------------------------------------------------------------------------------------------------------------------------------------M--------------------------------------------------------------------------------------------------------------------------------S--------------------RKKTK-IQIK------P--SSE--------I-RL--------I-------------L-G---S------------G------------N---R-K------N…
img2k_4948713	---------------------------------------------------------------------------------------------------------------------------------------------------M--------------------------------------------------------------------------------------------------------------------------------S--------------------RKKKN-IPIN------P--RKA--------I-SI--------E-------------I-G---Q------------G------------R---R-K------R…
353161	---------------------------------------------------------------------------------------------------------------------------------------------------M--------------------------------------------------------------------------------------------------------------------------------A--------------------KLKKQ-LPIL------P--RSE--------I-RL--------L-------------I-G---K------------G------------K---K-R------Q…
353469	---------------------------------------------------------------------------------------------------------------------------------------------------M--------------------------------------------------------------------------------------------------------------------------------A--------------------KLKKQ-LPIL------P--RSE--------I-RL--------L-------------I-G---K------------G------------K---K-R------Q…
391139	---------------------------------------------------------------------------------------------------------------------------------------------------M--------------------------------------------------------------------------------------------------------------------------------S--------------------RRKKE-LPID------P--LRA--------H-QL--------R-------------I-G---K------------G------------K---K-S------F…
391698	---------------------------------------------------------------------------------------------------------------------------------------------------M--------------------------------------------------------------------------------------------------------------------------------S--------------------RKKKE-LPVD------T--RKS--------M-QL--------I-------------I-G---N------------G------------K---K-G------T…
367173	---------------------------------------------------------------------------------------------------------------------------------------------------M--------------------------------------------------------------------------------------------------------------------------------S--------------------RKKKE-LPVD------T--RKS--------M-QL--------I-------------I-G---N------------G------------K---K-G------T…
img2k_4890170	---------------------------------------------------------------------------------------------------------------------------------------------------M--------------------------------------------------------------------------------------------------------------------------------S--------------------RAKKL-KPVE------T--RKS--------M-QL--------R-------------L-G---K------------G------------M---N-KR-----L…
363201	---------------------------------------------------------------------------------------------------------------------------------------------------M--------------------------------------------------------------------------------------------------------------------------------S--------------------RKKKK-LPVD------T--RKS--------M-QL--------I-------------I-G---N------------G------------K---K-G------T…
379567	---------------------------------------------------------------------------------------------------------------------------------------------------M--------------------------------------------------------------------------------------------------------------------------------S--------------------RKKKE-LLVE------T--RKS--------V-QL--------R-------------I-G---P-------------------------K---K-E------A…
1412117	---------------------------------------------------------------------------------------------------------------------------------------------------M--------------------------------------------------------------------------------------------------------------------------------S--------------------RTKKI-TPVK------G--PIG--------I-QL--------K-------------M-G---E------------L------------R---L-R------S…
1794886	---------------------------------------------------------------------------------------------------------------------------------------------------M--------------------------------------------------------------------------------------------------------------------------------A--------------------KVKKT-ISIE------S--LNS--------K-SI--------E-------------I-G---T------------G------------K---G-KR-----R…
4630918	---------------------------------------------------------------------------------------------------------------------------------------------------M--------------------------------------------------------------------------------------------------------------------------------A--------------------KVRKS-LSIG------P--LKS--------D-SI--------E-------------I-G---K------------G------------K---K-R------K…
1506488	---------------------------------------------------------------------------------------------------------------------------------------------------M--------------------------------------------------------------------------------------------------------------------------------A--------------------SPRKS-KFIE------P--E-L--------T-QL--------R-------------L-G---R------------K------------K---G-Y------F…
img2k_4948682	---------------------------------------------------------------------------------------------------------------------------------------------------------------------------------------------------------------------------------------------------------------------------------------------------------------------------------------------------------------------------------------------------------------…
360916	----------------------------------------------------------------------------------------------------------------------------------------------------------------------------------------------------------------------------------------------------------------------------------------------------------------------------M-I--------E-QF--------E-------------L-G---Q------------S------------K---K-V------L…
422498	----------------------------------------------------------------------------------------------------------------------------------------------------------------------------------------------------------------------------------------------------------------------------------------------------------------------------M-I--------E-QF--------E-------------L-G---Q------------S------------K---K-V------L…
531037	----------------------------------------------------------------------------------------------------------------------------------------------------------------------------------------------------------------------------------------------------------------------------------------------------------------------------M-S--------D-QF--------R-------------V-G---K------------N------------L---T-V------P…
img2k_4756482	---------------------------------------------------------------------------------------------------------------------------------------------------M--------------------------------------------------------------------------------------------------------------------------------T--------------------T-----------------------------I-LK--------Q-------------S-E---ESV----------A-----L------R---S-K------G…
423430	-----------------------------------------------------------------------------------------------------------------------------------------------MS--F--------------------------------------------------------------------------------------------------------------------------------S--------------------T-----------------------------I-LW--------E-------------S-R---S------------V-----L------P---L-K------N…
img2k_2399457	-------------------------------------------------------------------------------------------------------------------MK-------------------E--IN---LPYE-----------------------------------------------------------------------------------------------------------------------------------------------------T-----------------------------V-IS--------K-------------S-R---R------------V-----L------T---S-KD-----P…
img2k_2217636	-------------------------------------------------------------------------------------------------------------------MK-------------------P--VS---LPKE--------------------------------------------------------------------------------------------------------------------------------S--------------------I-----------------------------V-VS--------E-------------S-I---Q------------R-----G------R---S-GE-----F…
4560866	--------------------------------------------------------------------------------------------------------------------M-------------------K--EI---IGTV--------------------------------------------------------------------------------------------------------------------------------I--------------------K-----------------------------E-LG--------K-------------S-Q---R------------S-----P------L---S-GG-----S…
3921108	-------------------------------------------------------------------------------------------------------------------MN-------------------E--NQ---LFTD--------------------------------------------------------------------------------------------------------------------------------S--------------------L-----------------------------L-IG--------K-------------S-V---T------------G-----F------R---P-RD-----P…
4704460	-------------------------------------------------------------------------------------------------------------------MN-------------------Q--EI---FFQN--------------------------------------------------------------------------------------------------------------------------------F--------------------L-----------------------------V-IG--------K-------------S-V---K------------P-----F------T---R-RD-----P…
841683	---------------------------------------------------------------------------------------------------------------------------------------------------M--------------------------------------------------------------------------------------------------------------------------------S--------------------L-----------------------------T-IG--------K-------------S-V---I------------D-----F------Q---P-RE-----L…
744912	-------------------------------------------------------------------------------------------------------------------MD-------------------Q--EI---FFQN--------------------------------------------------------------------------------------------------------------------------------F--------------------L-----------------------------V-IG--------K-------------S-V---K------------P-----F------T---R-RD-----P…
3653494	-------------------------------------------------------------------------------------------------------------------MD-------------------Q--EI---FFQN--------------------------------------------------------------------------------------------------------------------------------F--------------------L-----------------------------V-IG--------K-------------S-V---K------------P-----F------T---R-RD-----P…
img2k_3426578	------------------------------------------------------------------------------------------------MLNSRQRILKKNSRQGESKML-------------------K--EN---PFSN--------------------------------------------------------------------------------------------------------------------------------Y--------------------L-----------------------------Q-IG--------E-------------S-L---K------------P-----F------Q---P-RD-----P…
746882	---------------------------------------------------------------------------------------------------------------------------------------------------M--------------------------------------------------------------------------------------------------------------------------------S--------------------L-----------------------------T-IG--------K-------------S-V---I------------D-----F------Q---P-RE-----L…
img2k_3426565	-------------------------------------------------------------------------------------------------------------------MN-------------------T--DN---LLSN--------------------------------------------------------------------------------------------------------------------------------S--------------------L-----------------------------L-IG--------K-------------S-I---K------------S-----F------R---E-KD-----P…
img2k_3149183	-------------------------------------------------------------------------------------------------------------------M--------------------N--QK---LYQE-----------------------------------------------------------------------------------------------------------------------------------------------------------------------------------T-LW--------K-------------S-E---F------------N-----L------S---SLR------S…
4591711	-------------------------------------------------------------------------------------------------------------------MPNYQTPTQSPGKLTRVKKIRSYSMR---SDSI-----------------------------------------------------------------------------------------------------------------------------------------------------------------------------------I-LT--------E-------------S-L---K------------GS----F------S---G-I------G…
img2k_3172033	-------------------------------------------------------------------------------------------------------------------M--------------------N--QK---LYQE-----------------------------------------------------------------------------------------------------------------------------------------------------------------------------------T-LW--------K-------------S-E---F------------N-----L------S---SLR------S…
img2k_4733994	-------------------------------------------------------------------------------------------------------------------M------------------------I---FYSN-----------------------------------------------------------------------------------------------------------------------------------------------------------------------------------V-LW--------K-------------S-D---R------------K-----L------N---S-R------R…
4443928	-------------------------------------------------------------------------------------------------------------------MIK---------------EVSN--TK---FSSG-----------------------------------------------------------------------------------------------------------------------------------------------------------------------------------V-LW--------K-------------S-S---H------------GD----L------T---S-G------P…
img2k_3128983	-------------------------------------------------------------------------------------------------------------------M--------------------N--QK---LYQE-----------------------------------------------------------------------------------------------------------------------------------------------------------------------------------T-LW--------K-------------S-E---F------------N-----L------S---SLR------S…
48262	-------------------------------------------------------------------------------------------------------------------M------------------------IEFDLQQL-----------------------------------------------------------------------------------------------------------------------------------------------------------------------------------T-LE--------K-------------S-G---T------------E-----N------NY--P-S------H…
img2k_3423396	-------------------------------------------------------------------------------------------------------------------ME-----------------MST--IS---LYQE-----------------------------------------------------------------------------------------------------------------------------------------------------------------------------------I-LW--------E-------------S-G---I------------S-----K------F---P-R------G…
911626	-------------------------------------------------------------------------------------------------------------------M------------------------L---FYSN-----------------------------------------------------------------------------------------------------------------------------------------------------------------------------------V-LW--------K-------------S-D---K------------K-----L------I---S-R------R…
4447137	-------------------------------------------------------------------------------------------------------------------MIK---------------EVSN--TK---FSSG-----------------------------------------------------------------------------------------------------------------------------------------------------------------------------------V-LW--------K-------------S-S---H------------GD----L------T---S-G------P…
img2k_4666651	-------------------------------------------------------------------------------------------------------------------M------------------------I---FYSN-----------------------------------------------------------------------------------------------------------------------------------------------------------------------------------V-LW--------K-------------S-D---R------------K-----L------N---S-R------R…
4456565	-------------------------------------------------------------------------------------------------------------------MIK---------------EVSN--TK---FSSG-----------------------------------------------------------------------------------------------------------------------------------------------------------------------------------V-LW--------K-------------S-S---H------------GD----L------T---S-G------P…
img2k_4734513	-------------------------------------------------------------------------------------------------------------------M------------------------I---FYSN-----------------------------------------------------------------------------------------------------------------------------------------------------------------------------------V-LW--------K-------------S-D---R------------K-----L------N---S-R------R…
img2k_4633540	-------------------------------------------------------------------------------------------------------------------M------------------------I---FYSN-----------------------------------------------------------------------------------------------------------------------------------------------------------------------------------V-LW--------K-------------S-D---R------------K-----L------N---S-R------R…
4422560	-------------------------------------------------------------------------------------------------------------------MIK---------------EVSN--TK---FSSG-----------------------------------------------------------------------------------------------------------------------------------------------------------------------------------V-LW--------K-------------S-S---H------------GD----L------T---S-G------P…
2365748	------------------------------------------------------------------------------------------------------------------------------------------------------------------------------------------------------------------------------------------------------------------------------------M--------------------P-----------------------------R-IT--------E-------------F-G---K------------G------------V---L-K------G…
img2k_5368903	-----------------------------------------------------------------------------------------------------------------------------------------------MNSAY--------------------------------------------------------------------------------------------------------------------------------Q--------------------I-----------------------------I-LE--------E-------------S-R---R------------G-----NP-----R---I-G------G…
img2k_5351728	-----------------------------------------------------------------------------------------------------------------------------------------------MNSAY--------------------------------------------------------------------------------------------------------------------------------Q--------------------I-----------------------------I-LE--------E-------------S-R---R------------G-----NP-----R---I-G------G…
1115228	---------------------------------------------------------------------------------------------------------------------------------------------------M--------------------------------------------------------------------------------------------------------------------------------T--------------------T-----------------------------I-IW--------S-------------S-E---S------------K-----N------FNE-R-Y------P…
4632056	---------------------------------------------------------------------------------------------------------------------------------------------------M--------------------------------------------------------------------------------------------------------------------------------Y--------------------T-----------------------------I-LW--------E-------------Y-S---D------------P-----LIE----K---R-E------V…
4574030	---------------------------------------------------------------------------------------------------------------------------------------------------M--------------------------------------------------------------------------------------------------------------------------------Y--------------------T-----------------------------I-LW--------E-------------Y-S---D------------P-----LIE----K---R-E------V…
720103	---------------------------------------------------------------------------------------------------------------------------------------------------M--------------------------------------------------------------------------------------------------------------------------------F--------------------T-----------------------------I-LS--------K-------------S-V---S------------A-----R------R---L-R------G…
715560	---------------------------------------------------------------------------------------------------------------------------------------------------M--------------------------------------------------------------------------------------------------------------------------------F--------------------T-----------------------------L-LA--------K-------------S-A---N------------A-----R------K---L-R------S…
712676	---------------------------------------------------------------------------------------------------------------------------------------------------M--------------------------------------------------------------------------------------------------------------------------------F--------------------T-----------------------------I-LS--------K-------------S-V---S------------V-----R------K---L-R------G…
722257	---------------------------------------------------------------------------------------------------------------------------------------------------M--------------------------------------------------------------------------------------------------------------------------------F--------------------T-----------------------------I-LS--------K-------------S-V---S------------V-----R------K---L-R------G…
713892	---------------------------------------------------------------------------------------------------------------------------------------------------M--------------------------------------------------------------------------------------------------------------------------------F--------------------T-----------------------------I-LS--------K-------------S-V---S------------A-----R------R---L-R------G…
2022141	-----------------------------------------------------------------------------------------------------------------------------------------------MRNDE--------------------------------------------------------------------------------------------------------------------------------L--------------------T-----------------------------I-IS--------K-------------S-V---F------------G-----K------K---L-R------G…
1157007	-----------------------------------------------------------------------------------------------------------------------------------------------M--DE--------------------------------------------------------------------------------------------------------------------------------L--------------------T-----------------------------I-TS--------K-------------S-V---F------------G-----K------K---L-R------G…
2101463	-----------------------------------------------------------------------------------------------------------------------------------------------MRNDE--------------------------------------------------------------------------------------------------------------------------------L--------------------T-----------------------------I-IS--------K-------------S-V---F------------G-----K------K---L-R------G…
2085952	-----------------------------------------------------------------------------------------------------------------------------------------------MRNDE--------------------------------------------------------------------------------------------------------------------------------L--------------------T-----------------------------I-IS--------K-------------S-V---F------------G-----K------K---L-R------G…
2052891	-----------------------------------------------------------------------------------------------------------------------------------------------MRNDE--------------------------------------------------------------------------------------------------------------------------------L--------------------T-----------------------------I-IS--------K-------------S-V---F------------G-----K------K---L-R------G…
1161183	-----------------------------------------------------------------------------------------------------------------------------------------------M--DE--------------------------------------------------------------------------------------------------------------------------------L--------------------T-----------------------------I-IS--------R-------------S-V---F------------G-----P------K---L-R------G…
2129860	-----------------------------------------------------------------------------------------------------------------------------------------------MRNDE--------------------------------------------------------------------------------------------------------------------------------L--------------------T-----------------------------T-IS--------K-------------S-V---F------------G-----K------K---L-R------G…
1147737	-----------------------------------------------------------------------------------------------------------------------------------------------MQIKG--------------------------------------------------------------------------------------------------------------------------------L--------------------T-----------------------------I-NS--------K-------------S-V---F------------G-----K------K---L-R------G…
2128499	-----------------------------------------------------------------------------------------------------------------------------------------------MRNDE--------------------------------------------------------------------------------------------------------------------------------L--------------------T-----------------------------I-IS--------K-------------S-V---F------------G-----K------K---L-R------G…
2132810	-----------------------------------------------------------------------------------------------------------------------------------------------MRNDE--------------------------------------------------------------------------------------------------------------------------------L--------------------T-----------------------------T-IS--------K-------------S-V---F------------G-----K------K---L-R------G…
1127590	-----------------------------------------------------------------------------------------------------------------------------------------------M--DE--------------------------------------------------------------------------------------------------------------------------------L--------------------T-----------------------------I-IS--------K-------------S-V---F------------G-----K------K---L-R------G…
1157045	-----------------------------------------------------------------------------------------------------------------------------------------------M--DE--------------------------------------------------------------------------------------------------------------------------------L--------------------T-----------------------------I-IS--------K-------------S-V---F------------G-----K------K---L-R------G…
1996000	-----------------------------------------------------------------------------------------------------------------------------------------------MRNDE--------------------------------------------------------------------------------------------------------------------------------L--------------------T-----------------------------I-LS--------K-------------S-V---F------------G-----K------K---L-R------G…
2112224	-----------------------------------------------------------------------------------------------------------------------------------------------MRNDE--------------------------------------------------------------------------------------------------------------------------------L--------------------T-----------------------------I-IS--------K-------------S-V---F------------G-----K------K---L-R------G…
1993532	-----------------------------------------------------------------------------------------------------------------------------------------------MRNDE--------------------------------------------------------------------------------------------------------------------------------L--------------------T-----------------------------I-IS--------K-------------S-V---F------------G-----K------K---L-R------G…
378245	-----------------------------------------------------------------------------------------------------------------------------------------------MQSDE--------------------------------------------------------------------------------------------------------------------------------L--------------------T-----------------------------I-LS--------K-------------S-A---S------------T-----K------K---L-K------G…
1170811	-----------------------------------------------------------------------------------------------------------------------------------------------M--DE--------------------------------------------------------------------------------------------------------------------------------L--------------------T-----------------------------I-IS--------K-------------S-V---F------------G-----K------K---L-R------G…
2121325	-----------------------------------------------------------------------------------------------------------------------------------------------MRNDE--------------------------------------------------------------------------------------------------------------------------------L--------------------T-----------------------------T-IS--------K-------------S-V---F------------G-----K------K---L-R------G…
394387	-----------------------------------------------------------------------------------------------------------------------------------------------MQSDE--------------------------------------------------------------------------------------------------------------------------------L--------------------T-----------------------------I-LS--------K-------------S-A---S------------T-----K------K---L-K------G…
2358378	-----------------------------------------------------------------------------------------------------------------------------------------------MRNDE--------------------------------------------------------------------------------------------------------------------------------L--------------------T-----------------------------T-IS--------K-------------S-V---F------------G-----K------K---L-R------G…
2052902	---------------------------------------------------------------------------------------------------------------------------------------------------M--------------------------------------------------------------------------------------------------------------------------------K--------------------K--------------------------------------------------------------------------------N------R---F-S------I…
img2k_4890136	---------------------------------------------------------------------------------------------------------------------------------------------------M--------------------------------------------------------------------------------------------------------------------------------K--------------------K--------------------------------------------------------------------------------N------K---F-S------I…
1151759	---------------------------------------------------------------------------------------------------------------------------------------------------M--------------------------------------------------------------------------------------------------------------------------------K--------------------EKQ--FQ-----------------------S-KP--------F-------------S-VKSAK------------I-----K------P---F-S------I…
1163874	---------------------------------------------------------------------------------------------------------------------------------------------------M--------------------------------------------------------------------------------------------------------------------------------K--------------------EKQ--FQ-----------------------S-KP--------F-------------S-VKSAN------------K-----K------P---F-S------I…
img2k_4886405	---------------------------------------------------------------------------------------------------------------------------------------------------M--------------------------------------------------------------------------------------------------------------------------------K--------------------K--------------------------------------------------------------------------------N------R---F-S------I…
1145123	---------------------------------------------------------------------------------------------------------------------------------------------------M--------------------------------------------------------------------------------------------------------------------------------K--------------------MRNSTIP-----------------------S-KP--------I-------------S-DKSDY------------K-----R------S---W-P------I…
img2k_5122302	---------------------------------------------------------------------------------------------------------------------------------------------------M--------------------------------------------------------------------------------------------------------------------------------K--------------------R--------------------------------------------------------------------------------N------R---F-S------I…
2365578	---------------------------------------------------------------------------------------------------------------------------------------------------M--------------------------------------------------------------------------------------------------------------------------------K--------------------QEP--KET----------------------N-KG--------K-------------S-VR--E------------K-----R------K---F-S------I…
img2k_5914447	---------------------------------------------------------------------------------------------------------------------------------------------------M--------------------------------------------------------------------------------------------------------------------------------R--------------------K--------------------------------------------------------------------------------N------R---F-S------I…
img2k_4794509	------------------------------------------------------------------------------------------------------------MFRRFRTSGPSSGLGKIPTERPWTVLPGNQKECYNKIFHM--------------------------------------------------------------------------------------------------------------------------------T--------------------T-----------------------------T-TK--------I-------------S-E---S------------K-----K------R---I-T------F…
img2k_4811286	------------------------------------------------------------------------------------------------------------MFRRFRTSGPSSGLGKIPTERPWTILPGNQKECYNKIFHM--------------------------------------------------------------------------------------------------------------------------------T--------------------T-----------------------------T-TK--------I-------------S-E---S------------K-----K------R---I-T------S…
img2k_5231611	------------------------------------------------------------------------------------------------------------MFRRFRTSGPSSGLGKIPTERPWTVLPGNQKECYNKIFHM--------------------------------------------------------------------------------------------------------------------------------T--------------------T-----------------------------T-TK--------I-------------S-E---S------------K-----K------R---I-T------F…
1179378	---------------------------------------------------------------------------------------------------------------------------------------------------M--------------------------------------------------------------------------------------------------------------------------------Q--------------------T-----------------------------I-KK--------I-------------S-E---S------------R-----K------K---L-T------Y…
1124041	---------------------------------------------------------------------------------------------------------------------------------------------------M--------------------------------------------------------------------------------------------------------------------------------Q--------------------T-----------------------------I-KK--------I-------------S-E---S------------E-----R------E---L-T------N…
img2k_4663525	------------------------------------------------------------------------------------------------------------MFRRFRTSGPSSGLGKIPTERPWTILPGNQKECYNKIFHM--------------------------------------------------------------------------------------------------------------------------------T--------------------T-----------------------------T-TK--------I-------------S-E---S------------K-----K------R---I-T------F…
img2k_6957921	---------------------------------------------------------------------------------------------------------------------------------------------------M--------------------------------------------------------------------------------------------------------------------------------L--------------------T-----------------------------S-RK--------I-------------S-E---T------------D-----R------T---L-K------S…
img2k_5204690	------------------------------------------------------------------------------------------------------------MFRRFRTSGPSSGLGKIPTERPWTVLPGNQKECYNKIFHM--------------------------------------------------------------------------------------------------------------------------------T--------------------T-----------------------------T-TK--------I-------------S-E---S------------K-----K------R---I-T------F…
img2k_5910028	------------------------------------------------------------------------------------------------------------MFRRFRTSGPSSGLGKIPTERPWTILPGNQKECYNKIFHM--------------------------------------------------------------------------------------------------------------------------------T--------------------T-----------------------------T-TK--------I-------------S-E---S------------K-----K------R---I-T------S…
img2k_4865634	------------------------------------------------------------------------------------------------------------MFRRFRTSGPSSGLGKIPTERPRTVLPGNQKECYNKIFHM--------------------------------------------------------------------------------------------------------------------------------T--------------------T-----------------------------T-TK--------I-------------S-E---S------------K-----K------R---I-T------F…
img2k_6921798	---------------------------------------------------------------------------------------------------------------------------------------------------M--------------------------------------------------------------------------------------------------------------------------------Q--------------------T-----------------------------I-KK--------I-------------S-E---S------------R-----K------K---L-T------Y…
101472	---------------------------------------------------------------------------------------------------------------------------------------------------M--------------------------------------------------------------------------------------------------------------------------------Q--------------------T-----------------------------I-KK--------I-------------S-E---S------------R-----K------K---L-T------Y…
353849	---------------------------------------------------------------------------------------------------------------------------------------------------M--------------------------------------------------------------------------------------------------------------------------------L--------------------T-----------------------------S-RK--------I-------------S-E---S------------Q-----K------S---L-R------G…
img2k_4815264	------------------------------------------------------------------------------------------------------------MFRRFRTSGPSSGLGKIPTERPWTILPGNQKECYNKIFHM--------------------------------------------------------------------------------------------------------------------------------T--------------------T-----------------------------T-TK--------I-------------S-E---S------------K-----K------R---I-T------S…
img2k_4790948	------------------------------------------------------------------------------------------------------------MFRRFRTSGPSSGLGKIPTERPWTILPGNQKECYNKIFHM--------------------------------------------------------------------------------------------------------------------------------T--------------------T-----------------------------T-TK--------I-------------S-E---S------------K-----K------R---I-T------S…
img2k_3569868	---------------------------------------------------------------------------------------------------------------------------------------------------M--------------------------------------------------------------------------------------------------------------------------------L--------------------T-----------------------------S-RK--------I-------------S-TS--S------------K-----K------K---L-G------N…
img2k_4778946	------------------------------------------------------------------------------------------------------------MFRRFRTSGPSSGLGKIPTERPWTILPGNQKECYNKIFHM--------------------------------------------------------------------------------------------------------------------------------T--------------------T-----------------------------T-TK--------I-------------S-E---S------------K-----K------R---I-T------F…
img2k_4797271	------------------------------------------------------------------------------------------------------------MFRRFRTSGPSSGLGKIPTERPRTVLPGNQKECYNKIFHM--------------------------------------------------------------------------------------------------------------------------------T--------------------T-----------------------------T-TK--------I-------------S-E---S------------K-----K------R---I-T------F…
img2k_4681009	------------------------------------------------------------------------------------------------------------MFRRFRTSGPSSGLGKIPTERPWTILPGNQKECYNKIFHM--------------------------------------------------------------------------------------------------------------------------------T--------------------T-----------------------------T-TK--------I-------------S-E---S------------K-----K------R---I-T------F…
423429	---------------------------------------------------------------------------------------------------------------------------------------------------------------------------------------------------------------------------------------------------------------------------------------------------------------------------------------------------------------------------------------------------------------…
img2k_5097970	---------------------------------------------------------------------------------------------------------------------------------------------------M--------------------------------------------------------------------------------------------------------------------------------I--------------------T-----------------------------I-LA--------E-------------S-R---K------------G------------L---L-K------N…
img2k_6523446	---------------------------------------------------------------------------------------------------------------------------------------------------M--------------------------------------------------------------------------------------------------------------------------------L--------------------T-----------------------------I-LE--------K-------------S-S---K------------G------------I---L-K------N…
img2k_5115946	---------------------------------------------------------------------------------------------------------------------------------------------------M--------------------------------------------------------------------------------------------------------------------------------I--------------------T-----------------------------I-LE--------E-------------S-R---K------------G------------I---L-R------N…
img2k_4869855	---------------------------------------------------------------------------------------------------------------------------------------------------M--------------------------------------------------------------------------------------------------------------------------------L--------------------T-----------------------------I-LE--------K-------------S-S---K------------G------------V---L-K------N…
img2k_5946849	---------------------------------------------------------------------------------------------------------------------------------------------------M--------------------------------------------------------------------------------------------------------------------------------L--------------------T-----------------------------I-LE--------K-------------S-S---K------------G------------I---L-K------N…
7922	---------------------------------------------------------------------------------------------------------------------------------------------------M--------------------------------------------------------------------------------------------------------------------------------F--------------------T-----------------------------I-LE--------E-------------S-R---K------------G------------I---L-R------N…
img2k_4869833	---------------------------------------------------------------------------------------------------------------------------------------------------M--------------------------------------------------------------------------------------------------------------------------------L--------------------T-----------------------------I-LE--------K-------------S-S---K------------G------------I---L-K------N…
img2k_4870860	---------------------------------------------------------------------------------------------------------------------------------------------------M--------------------------------------------------------------------------------------------------------------------------------L--------------------T-----------------------------I-LE--------K-------------S-S---K------------G------------V---L-K------N…
img2k_5946848	---------------------------------------------------------------------------------------------------------------------------------------------------M--------------------------------------------------------------------------------------------------------------------------------L--------------------T-----------------------------I-LE--------K-------------S-S---K------------G------------V---L-K------N…
img2k_4948762	---------------------------------------------------------------------------------------------------------------------------------------------------M--------------------------------------------------------------------------------------------------------------------------------I--------------------T-----------------------------I-LA--------E-------------S-R---K------------G------------L---L-K------N…
2362275	------------MRFGRFSLFHSSEKDVILRQKGERSFTPEHIAEVSFRGSCEVWKNKFFQKFHNLRGKYTPCCFGNQFSISPVLRSNLNIERDFDNCLHLVKIVKIVIEYMKESSGRIKVHQGILGEPWYPRLFPWVQKLILIIFLM--------------------------------------------------------------------------------------------------------------------------------L--------------------T-----------------------------E-LC--------K-------------S-V---S------------K-----N------A---L-G------S…
353892	---------------------------------------------------------------------------------------------------------------------------------------------------MSF------------------------------------------------------------------------------------------------------------------------------S--------------------T-----------------------------I-LW--------E-------------S-R---T------------V-----R------K---L-S------N…
1126501	---------------------------------------------------------------------------------------------------------------------------------------------------M--------------------------------------------------------------------------------------------------------------------------------L--------------------T-----------------------------I-LN--------K-------------S-V---S------------D-----R------K---I-G------S…
353912	---------------------------------------------------------------------------------------------------------------------------------------------------MSF------------------------------------------------------------------------------------------------------------------------------S--------------------T-----------------------------I-LW--------E-------------S-R---S------------V-----L------P---L-K------S…
390218	---------------------------------------------------------------------------------------------------------------------------------------------------M--------------------------------------------------------------------------------------------------------------------------------L--------------------T-----------------------------I-LE--------Q-------------S-G---S------------E-----R------K---V-R------N…
img2k_4734555	---------------------------------------------------------------------------------------------------------------------------ML----------------------T--------------------------------------------------------------------------------------------------------------------------------S--------------------N-----------------------------I-LE--------E-------------S-V---K------------D----LH------G---K-D------P…
2369872	---------------------------------------------------------------------------------------------------------------------------------------------------M--------------------------------------------------------------------------------------------------------------------------------L--------------------T-----------------------------I-LE--------R-------------S-V---S------------D-----K------R---V-K------H…
4507163	---------------------------------------------------------------------------------------------------------------------------------------------------M--------------------------------------------------------------------------------------------------------------------------------L--------------------T-----------------------------L-LE--------K-------------S-E---S------------R-----L------P---L-R------N…
1158064	---------------------------------------------------------------------------------------------------------------------------------------------------M--------------------------------------------------------------------------------------------------------------------------------L--------------------T-----------------------------I-LS--------R-------------S-V---S------------V-----K------K---V-R------S…
394048	---------------------------------------------------------------------------------------------------------------------------------------------------M--------------------------------------------------------------------------------------------------------------------------------L--------------------T-----------------------------I-LG--------H-------------S-A---S------------D-----K------K---L-K------N…
557795	---------------------------------------------------------------------------------------------------------------------------------------------------M--------------------------------------------------------------------------------------------------------------------------------Y--------------------T-----------------------------I-LE--------E-------------S-V---S------------E-----L------K---L-S------N…
img2k_4948799	---------------------------------------------------------------------------------------------------------------------------------------------------M--------------------------------------------------------------------------------------------------------------------------------L--------------------T-----------------------------I-LS--------Q-------------S-V---S------------A-----K------K---V-S------N…
1420031	---------------------------------------------------------------------------------------------------------------------------------------------------M--------------------------------------------------------------------------------------------------------------------------------L--------------------T-----------------------------I-LE--------Q-------------S-G---S------------E-----R------K---V-R------N…
img2k_6557866	---------------------------------------------------------------------------------------------------------------------------------------------------M--------------------------------------------------------------------------------------------------------------------------------L--------------------T-----------------------------I-LE--------Q-------------S-G---K------------G------------K---V-R------N…
img2k_7314404	---------------------------------------------------------------------------------------------------------------------------------------------------M--------------------------------------------------------------------------------------------------------------------------------Y--------------------L-----------------------------K-NP--------K-------------P-E---Q------------SFHLNDN------H---P-R------L…
1857072	---------------------------------------------------------------------------------------------------------------------------------------------------M--------------------------------------------------------------------------------------------------------------------------------K--------------------T-----------------------------I-LY--------Q-------------S-H---S------------A-----K------K---L-Q------S…
910005	---------------------------------------------------------------------------------------------------------------------------------------------------M--------------------------------------------------------------------------------------------------------------------------------L--------------------T-----------------------------I-LE--------Q-------------S-V---K------------G------------K---V-R------N…
324008	---------------------------------------------------------------------------------------------------------------------------------------------------MLF------------------------------------------------------------------------------------------------------------------------------S--------------------T-----------------------------I-LW--------E-------------S-R---T------------V-----R------K---L-S------N…
1322417	---------------------------------------------------------------------------------------------------------------------------------------------------M-----------------------------------------------------------------------------------------------------------------------------------------------------T-----------------------------E-LD--------K-------------S-A---H------------G-----K------T---V-S------N…
2363797	---------------------------------------------------------------------------------------------------------------------------------------------------M--------------------------------------------------------------------------------------------------------------------------------L--------------------T-----------------------------E-LF--------K-------------S-V---Y------------G-----K------G---L-G------S…
img2k_4620613	---------------------------------------------------------------------------------------------------------------------------MP----------------------M--------------------------------------------------------------------------------------------------------------------------------F--------------------T-----------------------------I-LE--------E-------------S-D---K------------D----FK------K---I-G------S…
img2k_4947661	---------------------------------------------------------------------------------------------------------------------------------------------------M--------------------------------------------------------------------------------------------------------------------------------L--------------------T-----------------------------E-LG--------K-------------S-DF--G------------G-----K------N---F-N------N…
1412177	---------------------------------------------------------------------------------------------------------------------------------------------------M--------------------------------------------------------------------------------------------------------------------------------L--------------------T-----------------------------I-LD--------K-------------S-I---H------------G----KK------S---L-R------N…
img2k_2851541	---------------------------------------------------------------------------------------------------------------------------------------------------M--------------------------------------------------------------------------------------------------------------------------------Y--------------------T-----------------------------I-LL--------E-------------S-G---N------------G-----R------K---I-K------N…
img2k_4948895	---------------------------------------------------------------------------------------------------------------------------------------------------M--------------------------------------------------------------------------------------------------------------------------------V--------------------T-----------------------------I-LA--------K-------------S-I---K------------G-----K------D---L-R------G…
img2k_4748854	---------------------------------------------------------------------------------------------------------------------------------------------------M--------------------------------------------------------------------------------------------------------------------------------I--------------------T-----------------------------VNLG--------K-------------S-V---H------------G-----E------S---L-R------S…
393971	---------------------------------------------------------------------------------------------------------------------------------------------------M--------------------------------------------------------------------------------------------------------------------------------L--------------------T-----------------------------I-LE--------K-------------S-E---S------------R-----L------P---V-R------S…
img2k_4847923	---------------------------------------------------------------------------------------------------------------------------------------------------M-----------------------------------------------------------------------------------------------------------------------------------------------------T-----------------------------I-LS--------E-------------S-R---F------------N----FT------K---L-R------S…
img2k_5173905	---------------------------------------------------------------------------------------------------------------------------MP----------------------M--------------------------------------------------------------------------------------------------------------------------------F--------------------T-----------------------------I-LE--------E-------------S-D---K------------D----FK------K---I-G------S…
1418217	---------------------------------------------------------------------------------------------------------------------------------------------------M--------------------------------------------------------------------------------------------------------------------------------F--------------------T-----------------------------I-LE--------K-------------S-V---S------------D-----G------R---L-D------N…
img2k_4734076	---------------------------------------------------------------------------------------------------------------------------------------------------M--------------------------------------------------------------------------------------------------------------------------------V--------------------T-----------------------------I-LD--------K-------------S-E---R------------G-----K------I---L-R------G…
366250	---------------------------------------------------------------------------------------------------------------------------------------------------M--------------------------------------------------------------------------------------------------------------------------------L--------------------T-----------------------------I-LE--------Q-------------S-G---S------------E-----R------K---V-R------N…
1111797	---------------------------------------------------------------------------------------------------------------------------------------------------M--------------------------------------------------------------------------------------------------------------------------------L--------------------T-----------------------------I-LS--------R-------------S-V---S------------V-----K------K---V-R------S…
324681	---------------------------------------------------------------------------------------------------------------------------------------------------MSF------------------------------------------------------------------------------------------------------------------------------S--------------------T-----------------------------I-LW--------E-------------S-R---S------------V-----L------P---L-K------N…
4456604	---------------------------------------------------------------------------------------------------------------------------------------------------M--------------------------------------------------------------------------------------------------------------------------------L--------------------T-----------------------------I-LE--------K-------------S-V---S------------V-----K------R---V-E------Q…
img2k_5096985	---------------------------------------------------------------------------------------------------------------------------------------------------MSF------------------------------------------------------------------------------------------------------------------------------S--------------------T-----------------------------I-LW--------E-------------S-R---S------------V-----L------P---L-K------S…
1418940	---------------------------------------------------------------------------------------------------------------------------------------------------M--------------------------------------------------------------------------------------------------------------------------------F--------------------T-----------------------------I-LE--------K-------------S-V---S------------D-----G------R---L-D------N…
1844009	---------------------------------------------------------------------------------------------------------------------------------------------------M--------------------------------------------------------------------------------------------------------------------------------L--------------------T-----------------------------I-LG--------H-------------S-V---S------------D-----K------K---L-K------N…
1446478	---------------------------------------------------------------------------------------------------------------------------------------------------M--------------------------------------------------------------------------------------------------------------------------------F--------------------T-----------------------------I-LE--------K-------------S-V---S------------D-----R------K---L-E------N…
378069	---------------------------------------------------------------------------------------------------------------------------------------------------M--------------------------------------------------------------------------------------------------------------------------------L--------------------T-----------------------------I-LS--------E-------------S-V---Q------------G-----K------P---L-R------N…
1296288	---------------------------------------------------------------------------------------------------------------------------------------------------M--------------------------------------------------------------------------------------------------------------------------------L--------------------T-----------------------------I-LE--------Q-------------S-H---H------------G-----V------K---L-K------N…
img2k_4872000	---------------------------------------------------------------------------------------------------------------------------------------------------M--------------------------------------------------------------------------------------------------------------------------------L--------------------T-----------------------------I-LE--------Q-------------S-G---K------------G------------K---V-R------N…
img2k_4663550	---------------------------------------------------------------------------------------------------------------------------------------------------M--------------------------------------------------------------------------------------------------------------------------------Y--------------------T-----------------------------I-LF--------K-------------S-V---S------------E-----Q------R---V-R------S…
img2k_4633528	---------------------------------------------------------------------------------------------------------------------------------------------------M--------------------------------------------------------------------------------------------------------------------------------L--------------------T-----------------------------E-LF--------K-------------S-V---H------------G-----E------R---L-G------S…
840242	---------------------------------------------------------------------------------------------------------------------------------------------------M--------------------------------------------------------------------------------------------------------------------------------L--------------------T-----------------------------V-LS--------K-------------S-V---S------------R-----K------K---V-K------N…
img2k_5162125	---------------------------------------------------------------------------------------------------------------------------MP----------------------M--------------------------------------------------------------------------------------------------------------------------------F--------------------T-----------------------------I-LE--------E-------------S-E---K------------D----FK------K---I-G------S…
img2k_5906050	---------------------------------------------------------------------------------------------------------------------------------------------------M--------------------------------------------------------------------------------------------------------------------------------L--------------------T-----------------------------I-LE--------Q-------------S-G---K------------G------------K---V-R------N…
img2k_4734064	---------------------------------------------------------------------------------------------------------------------------MP----------------------M--------------------------------------------------------------------------------------------------------------------------------F--------------------T-----------------------------I-LE--------E-------------S-D---K------------D----FK------K---I-G------S…
img2k_1997778	---------------------------------------------------------------------------------------------------------------------------------------------------M--------------------------------------------------------------------------------------------------------------------------------F--------------------T-----------------------------I-LV--------E-------------S-S---N------------C-----E------K---F-G------K…
img2k_5116922	---------------------------------------------------------------------------------------------------------------------------------------------------M--------------------------------------------------------------------------------------------------------------------------------L--------------------T-----------------------------I-LS--------E-------------S-V---Q------------G-----K------P---L-R------N…
img2k_5921413	---------------------------------------------------------------------------------------------------------------------------------------------------M--------------------------------------------------------------------------------------------------------------------------------L--------------------T-----------------------------I-LE--------Q-------------S-G---K------------G------------K---V-R------N…
295193	---------------------------------------------------------------------------------------------------------------------------MFQS------------------IQM--------------------------------------------------------------------------------------------------------------------------------S--------------------T-----------------------------I-LY--------Q-------------S-A---S------------R-----V------R---P-K------N…
img2k_5159174	---------------------------------------------------------------------------------------------------------------------------MP----------------------M--------------------------------------------------------------------------------------------------------------------------------F--------------------T-----------------------------I-LE--------E-------------S-D---K------------D----FK------K---I-G------S…
4620155	---------------------------------------------------------------------------------------------------------------------------------------------------M--------------------------------------------------------------------------------------------------------------------------------L--------------------T-----------------------------L-LE--------K-------------S-E---S------------R-----L------P---L-R------N…
4461035	---------------------------------------------------------------------------------------------------------------------------------------------------M--------------------------------------------------------------------------------------------------------------------------------L--------------------T-----------------------------I-LE--------Q-------------S-H---H------------G-----A------R---L-K------S…
img2k_4948754	---------------------------------------------------------------------------------------------------------------------------------------------------M--------------------------------------------------------------------------------------------------------------------------------L--------------------T-----------------------------I-LE--------E-------------S-V---Q------------G-----K------N---L-K------N…
1644195	---------------------------------------------------------------------------------------------------------------------------------------------------M--------------------------------------------------------------------------------------------------------------------------------V--------------------T-----------------------------I-LA--------K-------------S-I---K------------G-----K------D---L-R------G…
img2k_5292509	---------------------------------------------------------------------------------------------------------------------------MP----------------------M--------------------------------------------------------------------------------------------------------------------------------F--------------------T-----------------------------I-LE--------E-------------S-E---K------------D----FK------K---I-G------S…
396491	---------------------------------------------------------------------------------------------------------------------------------------------------M--------------------------------------------------------------------------------------------------------------------------------L--------------------T-----------------------------I-LS--------E-------------S-V---Q------------G-----K------P---L-R------N…
img2k_4734047	---------------------------------------------------------------------------------------------------------------------------ML----------------------T--------------------------------------------------------------------------------------------------------------------------------S--------------------N-----------------------------I-LE--------E-------------S-V---K------------D----LH------G---K-D------P…
img2k_4957866	---------------------------------------------------------------------------------------------------------------------------MDKV------------------DSH--------------------------------------------------------------------------------------------------------------------------------V--------------------T-----------------------------I-LE--------L-------------S-R---S------------E-----L------K---V-E------A…
1127512	---------------------------------------------------------------------------------------------------------------------------------------------------M--------------------------------------------------------------------------------------------------------------------------------L--------------------T-----------------------------I-LN--------K-------------S-V---S------------D-----R------K---I-G------S…
img2k_4900350	---------------------------------------------------------------------------------------------------------------------------------------------------M--------------------------------------------------------------------------------------------------------------------------------L--------------------T-----------------------------I-LC--------E-------------S-V---Q------------G-----K------T---L-G------A…
323367	---------------------------------------------------------------------------------------------------------------------------------------------------MSF------------------------------------------------------------------------------------------------------------------------------S--------------------T-----------------------------I-LW--------E-------------S-R---S------------V-----L------P---L-K------S…
1161903	---------------------------------------------------------------------------------------------------------------------------------------------------M--------------------------------------------------------------------------------------------------------------------------------L--------------------T-----------------------------I-LN--------K-------------S-V---S------------D-----R------K---I-G------S…
img2k_4620686	---------------------------------------------------------------------------------------------------------------------------------------------------M--------------------------------------------------------------------------------------------------------------------------------L--------------------T-----------------------------S-LV--------T-------------I-R---T------------D-----V------F---K-R------R…
img2k_2827157	---------------------------------------------------------------------------------------------------------------------------------------------------M--------------------------------------------------------------------------------------------------------------------------------L--------------------T-----------------------------I-LV--------E-------------S-S---N------------C-----E------V---L-G------S…
1322607	---------------------------------------------------------------------------------------------------------------------------------------------------M--------------------------------------------------------------------------------------------------------------------------------L--------------------T-----------------------------I-LE--------Q-------------S-H---H------------G-----V------K---L-K------N…
1993529	---------------------------------------------------------------------------------------------------------------------------------------------------M--------------------------------------------------------------------------------------------------------------------------------L--------------------T-----------------------------I-LE--------Q-------------S-V---Q------------G------------N---L-R------N…
2365757	---------------------------------------------------------------------------------------------------------------------------------------------------MSY------------------------------------------------------------------------------------------------------------------------------S--------------------T-----------------------------I-LW--------E-------------S-R---S------------E-----R------K---L-Q------S…
img2k_5921410	---------------------------------------------------------------------------------------------------------------------------------------------------M--------------------------------------------------------------------------------------------------------------------------------L--------------------T-----------------------------I-LE--------Q-------------S-V---S------------V-----R------R---L-R------N…
374572	---------------------------------------------------------------------------------------------------------------------------------------------------MSF------------------------------------------------------------------------------------------------------------------------------S--------------------T-----------------------------I-LW--------E-------------S-R---S------------V-----L------P---L-K------S…
1464229	---------------------------------------------------------------------------------------------------------------------------------------------------M--------------------------------------------------------------------------------------------------------------------------------F--------------------T-----------------------------I-LE--------K-------------S-V---S------------D-----R------K---L-E------N…
1477466	---------------------------------------------------------------------------------------------------------------------------------------------------M--------------------------------------------------------------------------------------------------------------------------------L--------------------T-----------------------------I-LE--------Q-------------S-E---L------------G------------K---L-R------N…
528032	---------------------------------------------------------------------------------------------------------------------------------------------------M--------------------------------------------------------------------------------------------------------------------------------L--------------------T-----------------------------I-LE--------K-------------S-G---S------------R-----I------R---L-N------N…
2363805	---------------------------------------------------------------------------------------------------------------------------------------------------M--------------------------------------------------------------------------------------------------------------------------------L--------------------T-----------------------------E-LF--------K-------------S-V---H------------G-----E------R---L-G------S…
1795133	---------------------------------------------------------------------------------------------------------------------------------------------------M--------------------------------------------------------------------------------------------------------------------------------L--------------------T-----------------------------I-LE--------E-------------S-E---F------------G-----G------T---L-R------K…
2383258	---------------------------------------------------------------------------------------------------------------------------------------------------M--------------------------------------------------------------------------------------------------------------------------------F--------------------T-----------------------------I-LE--------K-------------S-V---S------------D-----R------K---L-E------N…
4564732	---------------------------------------------------------------------------------------------------------------------------------------------------MFS------------------------------------------------------------------------------------------------------------------------------L--------------------T-----------------------------I-LE--------K-------------S-A---Q------------G-----G------K---L-R------G…
img2k_4957899	---------------------------------------------------------------------------------------------------------------------------------------------------M--------------------------------------------------------------------------------------------------------------------------------L--------------------T-----------------------------I-LE--------Q-------------S-G---K------------G------------K---V-R------N…
4509467	---------------------------------------------------------------------------------------------------------------------------------------------------MFS------------------------------------------------------------------------------------------------------------------------------L--------------------T-----------------------------I-LE--------K-------------S-A---Q------------G-----G------K---L-R------G…
1773257	---------------------------------------------------------------------------------------------------------------------------------------------------M--------------------------------------------------------------------------------------------------------------------------------L--------------------T-----------------------------I-LD--------K-------------S-I---H------------G----KK------S---L-R------N…
img2k_5096976	---------------------------------------------------------------------------------------------------------------------------------------------------MSF------------------------------------------------------------------------------------------------------------------------------S--------------------T-----------------------------I-LW--------E-------------S-R---S------------V-----L------P---L-K------N…
379803	---------------------------------------------------------------------------------------------------------------------------------------------------M--------------------------------------------------------------------------------------------------------------------------------L--------------------T-----------------------------I-LL--------K-------------S-V---S------------E-----R------K---L-G------S…
391418	---------------------------------------------------------------------------------------------------------------------------------------------------M--------------------------------------------------------------------------------------------------------------------------------L--------------------T-----------------------------I-LG--------H-------------S-A---S------------D-----K------K---L-K------N…
img2k_4847912	---------------------------------------------------------------------------------------------------------------------------MP----------------------M--------------------------------------------------------------------------------------------------------------------------------F--------------------T-----------------------------I-LE--------E-------------S-D---K------------D----FK------K---I-G------S…
656516	---------------------------------------------------------------------------------------------------------------------------------------------------------------------------------------------------------------------------------------------------------------------------------------------------------------------------------------------------------------------------------------------------------------…
538391	---------------------------------------------------------------------------------------------------------------------------------------------------MSF------------------------------------------------------------------------------------------------------------------------------S--------------------T-----------------------------I-LW--------E-------------S-R---S------------D-----R------K---L-K------N…
img2k_4896827	---------------------------------------------------------------------------------------------------------------------------------------------------M--------------------------------------------------------------------------------------------------------------------------------L--------------------T-----------------------------I-LE--------Q-------------S-G---K------------G------------K---V-R------N…
2396676	---------------------------------------------------------------------------------------------------------------------------------------------------M--------------------------------------------------------------------------------------------------------------------------------F--------------------T-----------------------------I-LE--------K-------------S-V---S------------D-----R------K---L-E------N…
1494807	---------------------------------------------------------------------------------------------------------------------------------------------------M--------------------------------------------------------------------------------------------------------------------------------I--------------------T-----------------------------I-LE--------E-------------S-S---L------------N----LK------G---L-R------N…
2370948	---------------------------------------------------------------------------------------------------------------------------------------------------M--------------------------------------------------------------------------------------------------------------------------------L--------------------T-----------------------------I-LS--------Q-------------S-E---S------------D-----I------R---I-R------N…
img2k_4948722	---------------------------------------------------------------------------------------------------------------------------------------------------M--------------------------------------------------------------------------------------------------------------------------------L--------------------T-----------------------------I-LA--------E-------------S-T---Q------------G-----K------K---L-R------N…
img2k_2851569	---------------------------------------------------------------------------------------------------------------------------------------------------M--------------------------------------------------------------------------------------------------------------------------------L--------------------T-----------------------------I-LE--------Q-------------S-G---S------------E-----R------K---V-R------N…
4459716	---------------------------------------------------------------------------------------------------------------------------------------------------M--------------------------------------------------------------------------------------------------------------------------------L--------------------T-----------------------------I-LE--------Q-------------S-H---H------------G-----E------R---L-K------S…
img2k_5923545	---------------------------------------------------------------------------------------------------------------------------------------------------M--------------------------------------------------------------------------------------------------------------------------------L--------------------T-----------------------------I-LE--------Q-------------S-G---K------------G------------K---V-R------N…
390767	---------------------------------------------------------------------------------------------------------------------------------------------------MSF------------------------------------------------------------------------------------------------------------------------------S--------------------T-----------------------------I-LW--------E-------------S-R---S------------V-----L------P---L-K------S…
img2k_3059141	---------------------------------------------------------------------------------------------------------------------------------------------------M--------------------------------------------------------------------------------------------------------------------------------L--------------------T-----------------------------I-LG--------E-------------S-V---Q------------G-----K------P---L-R------N…
1667878	---------------------------------------------------------------------------------------------------------------------------------------------------M--------------------------------------------------------------------------------------------------------------------------------L--------------------T-----------------------------I-LC--------Q-------------S-V---S------------D-----K------K---L-R------H…
424861	---------------------------------------------------------------------------------------------------------------------------------------------------MSF------------------------------------------------------------------------------------------------------------------------------S--------------------T-----------------------------I-LW--------E-------------S-R---S------------V-----L------P---L-K------S…
2365909	---------------------------------------------------------------------------------------------------------------------------------------------------MRF------------------------------------------------------------------------------------------------------------------------------S--------------------T-----------------------------V-LE--------E-------------Y-R---S------------G-----R------S---L-T------F…
1442311	---------------------------------------------------------------------------------------------------------------------------------------------------M--------------------------------------------------------------------------------------------------------------------------------F--------------------T-----------------------------I-LE--------K-------------S-V---S------------D-----G------R---L-D------N…
378391	---------------------------------------------------------------------------------------------------------------------------------------------------M--------------------------------------------------------------------------------------------------------------------------------L--------------------T-----------------------------I-LG--------H-------------S-T---S------------D-----K------K---L-K------N…
526598	---------------------------------------------------------------------------------------------------------------------------------------------------M--------------------------------------------------------------------------------------------------------------------------------L--------------------T-----------------------------I-LE--------K-------------S-G---S------------R-----I------R---L-N------N…
2391342	---------------------------------------------------------------------------------------------------------------------------------------------------M--------------------------------------------------------------------------------------------------------------------------------L--------------------T-----------------------------I-LE--------R-------------S-V---S------------D-----K------R---V-K------H…
img2k_4633499	---------------------------------------------------------------------------------------------------------------------------------------------------M--------------------------------------------------------------------------------------------------------------------------------L--------------------T-----------------------------I-LS--------E-------------S-H---Q------------G-----K------T---L-K------N…
img2k_4860234	---------------------------------------------------------------------------------------------------------------------------MP----------------------M--------------------------------------------------------------------------------------------------------------------------------F--------------------T-----------------------------I-LE--------E-------------S-D---K------------D----FK------K---I-G------S…
img2k_5115949	---------------------------------------------------------------------------------------------------------------------------------------------------M--------------------------------------------------------------------------------------------------------------------------------F--------------------T-----------------------------I-LE--------Q-------------S-D---K------------G------------K---L-R------N…
1779100	---------------------------------------------------------------------------------------------------------------------------------------------------M--------------------------------------------------------------------------------------------------------------------------------L--------------------T-----------------------------I-LE--------Q-------------S-T---L------------G-----R------I---K-G------P…
img2k_3415774	---------------------------------------------------------------------------------------------------------------------------------------------------M--------------------------------------------------------------------------------------------------------------------------------L--------------------T-----------------------------I-LG--------H-------------S-V---S------------D-----K------K---L-K------N…
img2k_5181753	---------------------------------------------------------------------------------------------------------------------------MP----------------------M--------------------------------------------------------------------------------------------------------------------------------F--------------------T-----------------------------I-LE--------E-------------S-D---K------------D----FK------K---I-G------S…
365416	---------------------------------------------------------------------------------------------------------------------------------------------------M--------------------------------------------------------------------------------------------------------------------------------L--------------------T-----------------------------I-LE--------Q-------------S-G---K------------G------------K---V-R------N…
2409495	---------------------------------------------------------------------------------------------------------------------------------------------------M--------------------------------------------------------------------------------------------------------------------------------F--------------------T-----------------------------I-LE--------K-------------S-V---S------------D-----R------K---L-E------N…
img2k_5366262	---------------------------------------------------------------------------------------------------------------------------------------------------M--------------------------------------------------------------------------------------------------------------------------------Y--------------------T-----------------------------I-LF--------K-------------S-V---S------------E-----Q------R---V-R------S…
402997	---------------------------------------------------------------------------------------------------------------------------------------------------MSF------------------------------------------------------------------------------------------------------------------------------S--------------------T-----------------------------I-LW--------E-------------S-R---S------------V-----L------P---L-K------N…
4573850	---------------------------------------------------------------------------------------------------------------------------------------------------M--------------------------------------------------------------------------------------------------------------------------------L--------------------T-----------------------------L-LE--------K-------------S-E---S------------R-----L------L---L-R------N…
425831	---------------------------------------------------------------------------------------------------------------------------------------------------MSF------------------------------------------------------------------------------------------------------------------------------S--------------------T-----------------------------I-LW--------E-------------S-R---S------------L-----R------P---L-K------S…
img2k_5086395	---------------------------------------------------------------------------------------------------------------------------------------------------M--------------------------------------------------------------------------------------------------------------------------------L--------------------T-----------------------------I-LE--------Q-------------S-G---K------------G------------K---V-R------N…
1668145	---------------------------------------------------------------------------------------------------------------------------------------------------M--------------------------------------------------------------------------------------------------------------------------------Y--------------------T-----------------------------I-LE--------K-------------S-V---L------------G-----K------N---P-R------A…
img2k_1990793	---------------------------------------------------------------------------------------------------------------------------------------------------M--------------------------------------------------------------------------------------------------------------------------------F--------------------T-----------------------------I-LV--------E-------------S-G---N------------C-----L------T---F-E------K…
1126854	---------------------------------------------------------------------------------------------------------------------------------------------------M--------------------------------------------------------------------------------------------------------------------------------L--------------------T-----------------------------I-LS--------E-------------S-V---Q------------G-----K------P---L-R------N…
540457	---------------------------------------------------------------------------------------------------------------------------------------------------MKY------------------------------------------------------------------------------------------------------------------------------S--------------------T-----------------------------I-LW--------E-------------S-R---T------------V-----L------P---L-K------F…
323390	---------------------------------------------------------------------------------------------------------------------------------------------------M--------------------------------------------------------------------------------------------------------------------------------L--------------------T-----------------------------I-LE--------Q-------------S-E---L------------G------------K---L-R------N…
img2k_5351741	---------------------------------------------------------------------------------------------------------------------------------------------------M--------------------------------------------------------------------------------------------------------------------------------I--------------------T-----------------------------I-LE--------K-------------S-N---LG-----------N-----K------P---L-T------A…
2363827	---------------------------------------------------------------------------------------------------------------------------------------------------M--------------------------------------------------------------------------------------------------------------------------------L--------------------T-----------------------------I-LV--------K-------------S-V---H------------G-----K------N---L-R------N…
2361006	---------------------------------------------------------------------------------------------------------------------------------------------------M--------------------------------------------------------------------------------------------------------------------------------L--------------------T-----------------------------I-LE--------R-------------S-V---S------------D-----K------R---V-K------H…
2091401	---------------------------------------------------------------------------------------------------------------------------MFQS------------------IQM--------------------------------------------------------------------------------------------------------------------------------S--------------------T-----------------------------I-LY--------Q-------------S-A---S------------R-----V------R---P-R------N…
img2k_4633517	---------------------------------------------------------------------------------------------------------------------------------------------------M--------------------------------------------------------------------------------------------------------------------------------I--------------------T-----------------------------VNLG--------K-------------S-V---H------------G-----E------S---L-R------S…
4510413	---------------------------------------------------------------------------------------------------------------------------------------------------M--------------------------------------------------------------------------------------------------------------------------------L--------------------T-----------------------------L-LE--------K-------------S-E---S------------R-----L------L---L-R------N…
img2k_1997718	---------------------------------------------------------------------------------------------------------------------------------------------------M--------------------------------------------------------------------------------------------------------------------------------Y--------------------T-----------------------------I-LE--------E-------------S-G---N------------G-----K------N---P-K------S…
354177	---------------------------------------------------------------------------------------------------------------------------------------------------MSF------------------------------------------------------------------------------------------------------------------------------S--------------------T-----------------------------I-LW--------E-------------S-R---S------------V-----L------P---L-K------N…
1697766	---------------------------------------------------------------------------------------------------------------------------------------------------M--------------------------------------------------------------------------------------------------------------------------------K--------------------T-----------------------------I-LG--------Q-------------S-H---S------------E-----K------K---L-Q------S…
4507596	---------------------------------------------------------------------------------------------------------------------------------------------------M--------------------------------------------------------------------------------------------------------------------------------L--------------------T-----------------------------I-LY--------H-------------S-V---S------------D-----K------K---L-K------S…
527570	---------------------------------------------------------------------------------------------------------------------------------------------------MKY------------------------------------------------------------------------------------------------------------------------------S--------------------T-----------------------------I-LW--------E-------------S-R---T------------V-----L------P---L-K------F…
563397	---------------------------------------------------------------------------------------------------------------------------------------------------M--------------------------------------------------------------------------------------------------------------------------------Y--------------------T-----------------------------I-LE--------E-------------S-V---S------------E-----L------K---L-S------N…
img2k_4948906	---------------------------------------------------------------------------------------------------------------------------------------------------M--------------------------------------------------------------------------------------------------------------------------------L--------------------T-----------------------------I-LS--------E-------------S-V---Q------------G-----K------P---L-R------N…
803907	---------------------------------------------------------------------------------------------------------------------------------------------------M--------------------------------------------------------------------------------------------------------------------------------L--------------------T-----------------------------I-LE--------Q-------------S-E---L------------G------------K---L-R------N…
909377	---------------------------------------------------------------------------------------------------------------------------------------------------M--------------------------------------------------------------------------------------------------------------------------------L--------------------T-----------------------------I-LA--------E-------------S-V---Q------------G-----K------K---L-R------N…
img2k_6953105	---------------------------------------------------------------------------------------------------------------------------------------------------MNN------------------------------------------------------------------------------------------------------------------------------Q--------------------T-----------------------------I-LV--------E-------------L-N---S------------V-----R------K---L-T------Y…
img2k_2890767	---------------------------------------------------------------------------------------------------------------------------------------------------M--------------------------------------------------------------------------------------------------------------------------------L--------------------T-----------------------------Y-LE--------E-------------S-G---N------------G-----K------S---I-R------N…
img2k_4947640	---------------------------------------------------------------------------------------------------------------------------------------------------M--------------------------------------------------------------------------------------------------------------------------------K--------------------T-----------------------------I-LG--------Q-------------S-N---S------------A-----K------K---L-K------S…
361278	---------------------------------------------------------------------------------------------------------------------------------------------------MSF------------------------------------------------------------------------------------------------------------------------------S--------------------T-----------------------------I-LW--------E-------------S-R---S------------L-----R------P---L-K------S…
384436	---------------------------------------------------------------------------------------------------------------------------------------------------M--------------------------------------------------------------------------------------------------------------------------------L--------------------T-----------------------------I-LE--------Q-------------S-G---S------------E-----R------K---V-R------N…
img2k_2749200	---------------------------------------------------------------------------------------------------------------------------------------------------M--------------------------------------------------------------------------------------------------------------------------------F--------------------T-----------------------------I-LV--------E-------------S-S---N------------C-----K------K---F-G------K…
img2k_4847892	---------------------------------------------------------------------------------------------------------------------------------------------------M-----------------------------------------------------------------------------------------------------------------------------------------------------T-----------------------------I-LS--------E-------------S-K---F------------N----FK------K---L-V------S…
img2k_5115959	---------------------------------------------------------------------------------------------------------------------------MRIAHRAPRDIFLGLEERKIIYYLM--------------------------------------------------------------------------------------------------------------------------------V--------------------T-----------------------------I-LA--------Q-------------S-A---Q------------G------------N---L-K------N…
img2k_4869804	---------------------------------------------------------------------------------------------------------------------------------------------------M--------------------------------------------------------------------------------------------------------------------------------L--------------------T-----------------------------I-LE--------Q-------------S-V---S------------V-----R------R---L-R------N…
2362309	---------------------------------------------------------------------------------------------------------------------------------------------------M--------------------------------------------------------------------------------------------------------------------------------L--------------------T-----------------------------I-LS--------Q-------------S-E---S------------D-----I------R---I-R------N…
394337	---------------------------------------------------------------------------------------------------------------------------------------------------M--------------------------------------------------------------------------------------------------------------------------------L--------------------T-----------------------------I-LE--------Q-------------S-G---S------------E-----R------K---V-R------N…
527572	---------------------------------------------------------------------------------------------------------------------------------------------------MSF------------------------------------------------------------------------------------------------------------------------------S--------------------T-----------------------------I-LW--------E-------------S-R---S------------D-----R------K---L-K------N…
1844874	---------------------------------------------------------------------------------------------------------------------------------------------------M--------------------------------------------------------------------------------------------------------------------------------L--------------------T-----------------------------I-LS--------E-------------S-T---L------------G-----R------K---I-K------N…
2399305	---------------------------------------------------------------------------------------------------------------------------------------------------M--------------------------------------------------------------------------------------------------------------------------------L--------------------T-----------------------------E-LF--------K-------------S-V---H------------G-----E------G---L-G------S…
526111	---------------------------------------------------------------------------------------------------------------------------------------------------MKY------------------------------------------------------------------------------------------------------------------------------S--------------------T-----------------------------I-LW--------E-------------S-R---T------------V-----L------P---L-K------F…
538400	---------------------------------------------------------------------------------------------------------------------------------------------------MKY------------------------------------------------------------------------------------------------------------------------------S--------------------T-----------------------------I-LW--------E-------------S-R---T------------V-----L------P---L-K------S…
img2k_5190304	---------------------------------------------------------------------------------------------------------------------------------------------------M--------------------------------------------------------------------------------------------------------------------------------L--------------------T-----------------------------I-LE--------K-------------S-V---K------------G-----P------K---L-R------N…
4419351	--------------------------------------------------------------------------------------------------------------------------------------------M---------------------------------------------------------------------------------------------------------------------------------------S--------------------S-----------------------------I-LW--------E-------------S-S---F------------G-----K------S---S-K------I…
27875	--------------------------------------------------------------------------------------------------------------------------------------------MELIKFSK--------------------------------------------------------------------------------------------------------------------------------P--------------------P-----------------------------I-LW--------E-------------S-S---L------------G-----N------F---M-K------G…
4415258	--------------------------------------------------------------------------------------------------------------------------------------------M---------------------------------------------------------------------------------------------------------------------------------------S--------------------S-----------------------------I-LW--------E-------------S-S---F------------G-----K------S---S-K------I…
1455586	--------------------------------------------------------------------------------------------------------------------------------------------MEIKQISK--------------------------------------------------------------------------------------------------------------------------------P--------------------P-----------------------------I-LW--------E-------------S-S---F------------G-----D------F---S-K------G…
img2k_3641153	--------------------------------------------------------------------------------------------------------------------------------------------M---------------------------------------------------------------------------------------------------------------------------------------S--------------------S-----------------------------I-LW--------E-------------S-S---L------------G-----R------S---S-R------I…
img2k_819229	--------------------------------------------------------------------------------------------------------------------------------------------M---------------------------------------------------------------------------------------------------------------------------------------S--------------------S-----------------------------I-LW--------E-------------S-S---F------------G-----K------S---S-K------I…
img2k_3364933	--------------------------------------------------------------------------------------------------------------------------------------------M---------------------------------------------------------------------------------------------------------------------------------------K--------------------P-----------------------------I-FW--------E-------------S-S---F------------G-----K------S---S-K------T…
4700961	--------------------------------------------------------------------------------------------------------------------------------------------M---------------------------------------------------------------------------------------------------------------------------------------S--------------------S-----------------------------I-LW--------E-------------S-S---F------------G-----K------S---S-K------I…
img2k_3378435	--------------------------------------------------------------------------------------------------------------------------------------------ME--NLNH--------------------------------------------------------------------------------------------------------------------------------N--------------------S-----------------------------I-LS--------E-------------S-R---L------------G-----D------N---L-Q------G…
723021	---------------------------------------------------------------------------------------------------------------------------------------------------------------------------------------------------------------------------------------------------------------------------------------------------------------------------------------------------------------------------------------------------------------…
715541	------------------------------------------------------------------------------------------------------------------------------------------MSIQKEH--E--------------------------------------------------------------------------------------------------------------------------------T--------------------T-----------------------------V-LS--------Q-------------W-V---E------------G-----L------P---L-K------T…
4155533	---------------------------------------------------------------------------------------------------------------------------------------------------------------------------------------------------------------------------------------------------------------------------------------------------------------------------------------------------------------------------------------------------------------…
img2k_5173944	------------------------------------------------------------------------------------------------------------------------------------------------------------------------------------------------------------------------------------------------------------------------------------M--------------------H-----------------------------I-LE--------K-------------F-S---K------------G-----Y------K---P-G------Q…
img2k_4620693	------------------------------------------------------------------------------------------------------------------------------------------------------------------------------------------------------------------------------------------------------------------------------------M--------------------H-----------------------------I-LE--------K-------------F-S---K------------G-----Y------K---P-G------Q…
img2k_4761579	------------------------------------------------------------------------------------------------------------------------------------------------------------------------------------------------------------------------------------------------------------------------------------M--------------------H-----------------------------I-LE--------K-------------F-S---K------------G-----Y------K---P-G------Q…
img2k_5232944	------------------------------------------------------------------------------------------------------------------------------------------------------------------------------------------------------------------------------------------------------------------------------------M--------------------H-----------------------------I-LE--------K-------------F-S---K------------G-----Y------K---P-G------Q…
img2k_4847961	------------------------------------------------------------------------------------------------------------------------------------------------------------------------------------------------------------------------------------------------------------------------------------M--------------------H-----------------------------I-LE--------K-------------F-S---K------------G-----Y------K---P-G------Q…
img2k_4864280	------------------------------------------------------------------------------------------------------------------------------------------------------------------------------------------------------------------------------------------------------------------------------------M--------------------H-----------------------------I-LE--------K-------------F-S---K------------G-----Y------K---P-G------Q…
img2k_5904586	------------------------------------------------------------------------------------------------------------------------------------------------------------------------------------------------------------------------------------------------------------------------------------M--------------------H-----------------------------L-IC--------K-------------S-E---V------------G-----R------V---R-S------K…
76315	------------------------------------------------------------------------------------------------------------------------------------------------------------------------------------------------------------------------------------------------------------------------------------M--------------------P-----------------------------I-LC--------K-------------S-R---V------------G-----N------V---L-G------A…
img2k_5369239	------------------------------------------------------------------------------------------------------------------------------------------------------------------------------------------------------------------------------------------------------------------------------------M--------------------H-----------------------------L-IC--------K-------------S-E---E------------G-----R------V---R-S------K…
img2k_4797128	------------------------------------------------------------------------------------------------------------------------------------------------------------------------------------------------------------------------------------------------------------------------------------M--------------------H-----------------------------L-IC--------K-------------S-E---V------------G-----R------V---R-S------K…
img2k_5895584	------------------------------------------------------------------------------------------------------------------------------------------------------------------------------------------------------------------------------------------------------------------------------------M--------------------H-----------------------------L-IC--------K-------------S-E---V------------G-----R------V---R-S------K…
img2k_4794534	------------------------------------------------------------------------------------------------------------------------------------------------------------------------------------------------------------------------------------------------------------------------------------M--------------------H-----------------------------L-IC--------K-------------S-E---V------------G-----R------V---R-S------K…
59801	------------------------------------------------------------------------------------------------------------------------------------------------------------------------------------------------------------------------------------------------------------------------------------M--------------------P-----------------------------I-LC--------K-------------S-R---V------------G-----N------V---L-G------A…
910960	------------------------------------------------------------------------------------------------------------------------------------------------------------------------------------------------------------------------------------------------------------------------------------M--------------------H-----------------------------I-LG--------K-------------S-R---Y------------G-----N------V---L-G------A…
img2k_4188425	------------------------------------------------------------------------------------------------------------------------------------------------------------------------------------------------------------------------------------------------------------------------------------M--------------------H-----------------------------L-IC--------K-------------S-E---V------------G-----R------V---R-S------K…
img2k_4756512	---------------------------------------------------------------------------------------------------------------------------------------------------------------------------------------------------------------------------------------------------------------------------------------------------------------------------------------------------------------------------------------------------------------…
img2k_5890787	------------------------------------------------------------------------------------------------------------------------------------------------------------------------------------------------------------------------------------------------------------------------------------M--------------------F-----------------------------I-LS--------K-------------S-E---N------------G-----R------V---R-S------A…
782206	------------------------------------------------------------------------------------------------------------------------------------------------------------------------------------------------------------------------------------------------------------------------------------M--------------------P-----------------------------I-LC--------K-------------S-R---V------------G-----N------V---L-G------A…
img2k_4797859	------------------------------------------------------------------------------------------------------------------------------------------------------------------------------------------------------------------------------------------------------------------------------------M--------------------H-----------------------------L-IC--------K-------------S-E---V------------G-----R------V---R-S------K…
793003	------------------------------------------------------------------------------------------------------------------------------------------------------------------------------------------------------------------------------------------------------------------------------------M--------------------P-----------------------------I-LC--------K-------------S-R---V------------G-----N------V---L-G------A…
img2k_4634506	-----------------------------------------------------------------------------------------------------------------------------------------MGAFQNQKSSD--------------------------------------------------------------------------------------------------------------------------------M--------------------H-----------------------------I-LC--------K-------------S-S---N------------G-----K------V---R-N------R…
76967	------------------------------------------------------------------------------------------------------------------------------------------------------------------------------------------------------------------------------------------------------------------------------------M--------------------P-----------------------------I-LC--------K-------------S-R---V------------G-----N------V---L-G------A…
2869571	------------------------------------------------------------------------------------------------------------------------------------------------------------------------------------------------------------------------------------------------------------------------------------M--------------------H-----------------------------L-IC--------K-------------S-E---V------------G-----R------V---R-S------K…
img2k_4815294	------------------------------------------------------------------------------------------------------------------------------------------------------------------------------------------------------------------------------------------------------------------------------------M--------------------H-----------------------------L-IC--------K-------------S-E---V------------G-----R------V---R-S------K…
791082	------------------------------------------------------------------------------------------------------------------------------------------------------------------------------------------------------------------------------------------------------------------------------------M--------------------P-----------------------------I-LC--------K-------------S-R---V------------G-----N------V---L-G------A…
img2k_4778990	------------------------------------------------------------------------------------------------------------------------------------------------------------------------------------------------------------------------------------------------------------------------------------M--------------------H-----------------------------L-IC--------K-------------S-E---V------------G-----R------V---R-S------K…
73377	------------------------------------------------------------------------------------------------------------------------------------------------------------------------------------------------------------------------------------------------------------------------------------M--------------------P-----------------------------I-LC--------K-------------S-R---V------------G-----N------V---L-G------A…
img2k_4811809	------------------------------------------------------------------------------------------------------------------------------------------------------------------------------------------------------------------------------------------------------------------------------------M--------------------H-----------------------------L-IC--------K-------------S-E---E------------G-----R------V---R-S------K…
img2k_4790686	------------------------------------------------------------------------------------------------------------------------------------------------------------------------------------------------------------------------------------------------------------------------------------M--------------------H-----------------------------L-IC--------K-------------S-E---E------------G-----R------V---R-S------K…
1517061	------------------------------------------------------------------------------------------------------------------------------------------------------------------------------------------------------------------------------------------------------------------------------------M--------------------P-----------------------------I-LC--------K-------------S-R---V------------G-----N------V---L-G------A…
787485	------------------------------------------------------------------------------------------------------------------------------------------------------------------------------------------------------------------------------------------------------------------------------------M--------------------P-----------------------------I-LC--------K-------------S-R---V------------G-----N------V---L-G------A…
77633	------------------------------------------------------------------------------------------------------------------------------------------------------------------------------------------------------------------------------------------------------------------------------------M--------------------P-----------------------------I-LC--------K-------------S-R---V------------G-----N------V---L-G------A…
img2k_4634520	------------------------------------------------------------------------------------------------------------------------------------------------------------------------------------------------------------------------------------------------------------------------------------M--------------------H-----------------------------L-IC--------K-------------S-E---V------------G-----R------V---R-S------K…
img2k_5253543	------------------------------------------------------------------------------------------------------------------------------------------------------------------------------------------------------------------------------------------------------------------------------------M--------------------H-----------------------------L-IC--------K-------------S-E---V------------G-----R------V---R-S------K…
img2k_5239089	------------------------------------------------------------------------------------------------------------------------------------------------------------------------------------------------------------------------------------------------------------------------------------M--------------------H-----------------------------I-LC--------K-------------S-S---N------------G-----K------V---R-N------R…
img2k_4797114	------------------------------------------------------------------------------------------------------------------------------------------------------------------------------------------------------------------------------------------------------------------------------------M--------------------H-----------------------------I-LC--------K-------------S-S---N------------G-----K------V---R-N------R…
785200	------------------------------------------------------------------------------------------------------------------------------------------------------------------------------------------------------------------------------------------------------------------------------------M--------------------P-----------------------------I-LC--------K-------------S-R---V------------G-----N------V---L-G------A…
img2k_4620781	------------------------------------------------------------------------------------------------------------------------------------------------------------------------------------------------------------------------------------------------------------------------------------M--------------------L-----------------------------L-LC--------K-------------S-S---S------------G-----K------V---T-G------A…
img2k_5137041	------------------------------------------------------------------------------------------------------------------------------------------------------------------------------------------------------------------------------------------------------------------------------------M--------------------H-----------------------------L-LF--------K-------------S-R---F------------G-----K------E---I-K------F…
788960	------------------------------------------------------------------------------------------------------------------------------------------------------------------------------------------------------------------------------------------------------------------------------------M--------------------P-----------------------------I-LC--------K-------------S-R---V------------G-----N------V---L-G------A…
img2k_4663531	-----------------------------------------------------------------------------------------------------MKYLGINGLIVKFRPSGTHQPGNLLSKDFPENFLPDMGAFQNQKSSD--------------------------------------------------------------------------------------------------------------------------------M--------------------H-----------------------------I-LC--------K-------------S-S---N------------G-----K------V---R-N------R…
1289556	------------------------------------------------------------------------------------------------------------------------------------------------------------------------------------------------------------------------------------------------------------------------------------M--------------------L-----------------------------I-LS--------K-------------S-E---N------------G-----K------V---R-S------A…
img2k_4844102	-----------------------------------------------------------------------------------------------------MKYLGINGLIVKFRPSGTHQPGNLLSKDFPENFLPDMGAFQIQKSSD--------------------------------------------------------------------------------------------------------------------------------M--------------------H-----------------------------I-LC--------K-------------S-S---N------------G-----K------V---R-N------R…
img2k_4682790	------------------------------------------------------------------------------------------------------------------------------------------------------------------------------------------------------------------------------------------------------------------------------------M--------------------H-----------------------------L-IC--------K-------------S-E---V------------G-----R------V---R-S------K…
img2k_5178820	---------------------------------------------------------------------------------------------------------------------------------------------------------------------------------------------------------------------------------------------------------------------------------------------------------------------------------------------------------------------------------------------------------------…
796939	------------------------------------------------------------------------------------------------------------------------------------------------------------------------------------------------------------------------------------------------------------------------------------M--------------------P-----------------------------I-LC--------K-------------S-R---V------------G-----N------V---L-G------A…
img2k_4778976	-----------------------------------------------------------------------------------------------------------------------------------------MGAFQNQKSSD--------------------------------------------------------------------------------------------------------------------------------M--------------------H-----------------------------I-LC--------K-------------S-S---N------------G-----K------V---R-N------R…
3173537	------------------------------------------------------------------------------------------------------------------------------------------------------------------------------------------------------------------------------------------------------------------------------------M--------------------H-----------------------------L-IC--------K-------------S-E---V------------G-----R------V---R-S------K…
img2k_5297677	------------------------------------------------------------------------------------------------------------------------------------------------------------------------------------------------------------------------------------------------------------------------------------M--------------------H-----------------------------L-IC--------K-------------S-E---V------------G-----R------V---R-S------K…
img2k_4847982	---------------------------------------------------------------------------------------------------------------------------------------------------M--------------------------------------------------------------------------------------------------------------------------------D--------------------F-----------------------------L-KR--------Q-------------F-W---T------------G-----K------V---K-S------N…
7201	---------------------------------------------------------------------------------------------------------------------------------------------------M--------------------------------------------------------------------------------------------------------------------------------E--------------------Y-----------------------------L-LR--------E-------------F-V---K------------G-----P------F---A-G------P…
1790563	------------------------------------------------------------------------------------------------------------------------------------------------M-----------------------------------------------------------------------------------------------------------------------------------D--------------------S-----------------------------S-LR--------E-------------F-V---K------------G-----P------F---S-G------R…
img2k_4681033	------------------------------------------------------------------------------------------------------------------------------------------------MSYL--------------------------------------------------------------------------------------------------------------------------------A--------------------T-----------------------------S-LR--------S-------------V-G---C------------V-----P------T---K-G------A…
img2k_3367580	------------------------------------------------------------------------------------------------------------------------------------------------MF-S--------------------------------------------------------------------------------------------------------------------------------D--------------------S-----------------------------I-LC--------E-------------I-V---K------------G-----P------I---S-G------P…
img2k_4790743	------------------------------------------------------------------------------------------------------------------------------------------------M-----------------------------------------------------------------------------------------------------------------------------------N--------------------S-----------------------------S-LR--------K-------------L-E---V------------G-----N------L---V-G------F…
img2k_4811834	------------------------------------------------------------------------------------------------------------------------------------------------MSYL--------------------------------------------------------------------------------------------------------------------------------A--------------------T-----------------------------S-LR--------S-------------V-G---C------------V-----P------T---K-G------A…
img2k_5890805	------------------------------------------------------------------------------------------------------------------------------------------------M-----------------------------------------------------------------------------------------------------------------------------------S--------------------S-----------------------------S-LR--------S-------------V-G---S------------V-----P------T---K-G------S…
1558895	------------------------------------------------------------------------------------------------------------------------------------------------M-----------------------------------------------------------------------------------------------------------------------------------S--------------------S-----------------------------S-LR--------Q-------------F-V---N------------G-----K------F---A-G------P…
img2k_5253564	------------------------------------------------------------------------------------------------------------------------------------------------MSYL--------------------------------------------------------------------------------------------------------------------------------A--------------------T-----------------------------S-LR--------S-------------V-G---C------------V-----P------T---K-G------A…
73503	------------------------------------------------------------------------------------------------------------------------------------------------MNLQ--------------------------------------------------------------------------------------------------------------------------------Q--------------------T-----------------------------S-LV--------E-------------V-R---V------------G-----N------L---Q-G------P…
1426424	------------------------------------------------------------------------------------------------------------------------------------------------M-----------------------------------------------------------------------------------------------------------------------------------V--------------------S-----------------------------I-LN--------E-------------L-V---S------------G-----K------V---G-G------P…
img2k_4790785	------------------------------------------------------------------------------------------------------------------------------------------------MILR--------------------------------------------------------------------------------------------------------------------------------Q--------------------T-----------------------------S-LA--------V-------------L-R---N------------G-----Q------I---K-G------P…
img2k_4797159	------------------------------------------------------------------------------------------------------------------------------------------------MSYL--------------------------------------------------------------------------------------------------------------------------------A--------------------T-----------------------------S-LR--------S-------------V-G---C------------V-----P------T---K-G------A…
img2k_5243185	------------------------------------------------------------------------------------------------------------------------------------------------MNLQ--------------------------------------------------------------------------------------------------------------------------------Q--------------------T-----------------------------S-LV--------D-------------F-R---V------------G-----T------Q---Q-G------S…
1559937	------------------------------------------------------------------------------------------------------------------------------------------------M-----------------------------------------------------------------------------------------------------------------------------------N--------------------S-----------------------------S-LR--------Q-------------F-V---N------------N-----W------S---S-G------P…
img2k_4779023	------------------------------------------------------------------------------------------------------------------------------------------------MSYL--------------------------------------------------------------------------------------------------------------------------------A--------------------T-----------------------------S-LR--------S-------------V-G---C------------V-----P------T---K-G------A…
img2k_4188441	------------------------------------------------------------------------------------------------------------------------------------------------M-----------------------------------------------------------------------------------------------------------------------------------N--------------------S-----------------------------S-LR--------K-------------L-K---V------------G-----N------L---V-G------F…
img2k_4825929	------------------------------------------------------------------------------------------------------------------------------------------------M-----------------------------------------------------------------------------------------------------------------------------------N--------------------S-----------------------------S-LR--------K-------------L-E---V------------G-----N------L---V-G------F…
img2k_4797189	------------------------------------------------------------------------------------------------------------------------------------------------MILR--------------------------------------------------------------------------------------------------------------------------------Q--------------------T-----------------------------S-LA--------V-------------L-R---N------------G-----Q------I---K-G------P…
788125	------------------------------------------------------------------------------------------------------------------------------------------------MNLQ--------------------------------------------------------------------------------------------------------------------------------Q--------------------T-----------------------------S-LV--------E-------------V-R---V------------G-----N------L---Q-G------P…
img2k_4706493	------------------------------------------------------------------------------------------------------------------------------------------------M-----------------------------------------------------------------------------------------------------------------------------------N--------------------S-----------------------------S-LR--------K-------------L-K---V------------G-----N------L---V-G------F…
img2k_5910054	------------------------------------------------------------------------------------------------------------------------------------------------M-----------------------------------------------------------------------------------------------------------------------------------S--------------------S-----------------------------S-LR--------S-------------V-G---S------------V-----P------T---K-G------S…
img2k_5190352	------------------------------------------------------------------------------------------------------------------------------------------------MILR--------------------------------------------------------------------------------------------------------------------------------Q--------------------T-----------------------------S-LA--------V-------------L-R---N------------G-----Q------I---K-G------P…
img2k_4682842	------------------------------------------------------------------------------------------------------------------------------------------------MNLH--------------------------------------------------------------------------------------------------------------------------------Q--------------------T-----------------------------S-LV--------K-------------F-E---K------------G-----P------L---L-G------P…
img2k_4844114	------------------------------------------------------------------------------------------------------------------------------------------------M-----------------------------------------------------------------------------------------------------------------------------------N--------------------S-----------------------------S-LR--------K-------------L-E---V------------G-----N------L---V-G------F…
img2k_4663583	------------------------------------------------------------------------------------------------------------------------------------------------M-----------------------------------------------------------------------------------------------------------------------------------N--------------------S-----------------------------S-LR--------K-------------L-E---V------------G-----N------L---V-G------F…
4541006	---------------------------------------------------------------------------------------------------------------------------------------------------M--------------------------------------------------------------------------------------------------------------------------------K--------------------IFP-----EKSG--DAT-AILE-L--T--NI-NN--------R---PSG-LNG-TSV-E---KF-----------N-----S------H---I-R------R…
422954	---------------------------------------------------------------------------------------------------------------------------------------------------M--------------------------------------------------------------------------------------------------------------------------------V--------------------TK------VSYP--EFRQLHKD-S--Q--ED-NC--------R---LSG-HKNGSSV-G---IK-----------T-----T------Q---K-R------P…
323361	---------------------------------------------------------------------------------------------------------------------------------------------------M--------------------------------------------------------------------------------------------------------------------------------I--------------------KPKNTVKTFIEP--ELRQSLSN-S--R--AI-IV--------G---LQDQSRN-KSS-E---E------------S-----D------A---K-K------A…
4456572	---------------------------------------------------------------------------------------------------------------------------------------------------M--------------------------------------------------------------------------------------------------------------------------------F-----------------------------------------D-D--S--NI-NY--------R---PSG-HKR-IPG-G---QI-----------N-----A------L---Q-G------T…
img2k_5159897	---------------------------------------------------------------------------------------------------------------------------------------------------M--------------------------------------------------------------------------------------------------------------------------------L--------------------SS------LKDP--EMRQSRSK-L--N--FV-NC--------R---PSG-PSG-FQR-G----------------N-----N------P---T-R------K…
4510055	---------------------------------------------------------------------------------------------------------------------------------------------------M--------------------------------------------------------------------------------------------------------------------------------K--------------------IFP-----EKSG--DAT-AILE-L--T--NI-NS--------R---PSG-LNG-TSV-E---KF-----------N-----S------H---I-R------R…
img2k_4620585	---------------------------------------------------------------------------------------------------------------------------------------------------M--------------------------------------------------------------------------------------------------------------------------------L--------------------SS------LKDP--EMRQSRSK-L--N--FV-NC--------R---PSG-PSG-FQR-G----------------N-----N------P---T-R------K…
354117	---------------------------------------------------------------------------------------------------------------------------------------------------M--------------------------------------------------------------------------------------------------------------------------------V--------------------TK------VSYP--EFRQLLKD-S--Q--ED-NC--------R---LSG-HKNDSSV-G---IK-----------T-----T------Q---K-R------P…
356715	---------------------------------------------------------------------------------------------------------------------------------------------------M--------------------------------------------------------------------------------------------------------------------------------I--------------------KPKNTCKTFIEP--ELRQPLSK-S--R--EI-IV--------G---LQDQSRK-KSS-E---E------------S-----D------A---K-K------A…
img2k_5097908	---------------------------------------------------------------------------------------------------------------------------------------------------M--------------------------------------------------------------------------------------------------------------------------------T---------------------N------LKNP--EMRQPQGNNV--Y--PI-NC--------R---PSG-LFG-NNV-E---K------------N-----S------L---T-G------K…
img2k_4620523	---------------------------------------------------------------------------------------------------------------------------------------------------M--------------------------------------------------------------------------------------------------------------------------------S--------------------KDP-----IKIP--EMRQPRLS-KNYL--ED-NS--------R---PSG-LSN-GPR-V---V------------S-----K------N---Q-S------G…
img2k_5086407	---------------------------------------------------------------------------------------------------------------------------------------------------M--------------------------------------------------------------------------------------------------------------------------------K--------------------YYP-----EKSG--DATISLTT-L--S--ND-NC--------R---PSG-LFG-TIG-Q---IL-----------D-----L------K---L-G------R…
4449067	---------------------------------------------------------------------------------------------------------------------------------------------------M--------------------------------------------------------------------------------------------------------------------------------F-----------------------------------------D-D--S--NI-NY--------R---PSG-HKR-IPG-G---QF-----------N-----A------L---Q-G------T…
img2k_4734022	---------------------------------------------------------------------------------------------------------------------------------------------------M--------------------------------------------------------------------------------------------------------------------------------I--------------------SS------LKNP--EMRQLQGK-S--F--IV-NC--------R---PSG-LLE-FQR-G---L------------S-----N------P---T-G------K…
323682	---------------------------------------------------------------------------------------------------------------------------------------------------------------------------------------------------------------------------------------------------------------------------------------------------------------------------------------------------------------------------------------------------------------…
804172	---------------------------------------------------------------------------------------------------------------------------------------------------------------------------------------------------------------------------------------------------------------------------------------------------------------------------------------------------------------------------------------------------------------…
img2k_5081029	---------------------------------------------------------------------------------------------------------------------------------------------------------------------------------------------------------------------------------------------------------------------------------------------------------------------------------------------------------------------------------------------------------------…
360783	---------------------------------------------------------------------------------------------------------------------------------------------------------------------------------------------------------------------------------------------------------------------------------------------------------------------------------------------------------------------------------------------------------------…
528036	---------------------------------------------------------------------------------------------------------------------------MVLENILMSTILFQKMPNIGLEKRT--------------------------------------------------------------------------------------------------------------------------------G--------------------SR-------INPGVAVRLYSPK-N--E--RI-AY--------R---ESE-VVP-LRR-E---SK-----------I-----P------S---S-GVLELRFS…
540448	---------------------------------------------------------------------------------------------------------------------------MVLENILMSTILFQKMPNIGLEKRT--------------------------------------------------------------------------------------------------------------------------------G--------------------SR-------INPGVAVRLYSPK-N--E--RI-AY--------R---ESE-VVP-LRR-E---SK-----------I-----P------S---S-GVLELRFS…
491275	---------------------------------------------------------------------------------------------------------------------------MVLENILMSTILFQKMPNIGLEKRT--------------------------------------------------------------------------------------------------------------------------------G--------------------SR-------INPGVAVRLYSPK-N--E--RI-AY--------R---ESE-VVP-LRR-E---SK-----------I-----P------S---S-GVLELRFS…
2365906	---------------------------------------------------------------------------------------------------------------------------------------------------M--------------------------------------------------------------------------------------------------------------------------------G--------------------SK-------I-PRVPVGHLLE--K--S--KL-SS--------R---PSE-DAP-PVR-E---TL-----------F-----P------R---S-GE--DNFS…
img2k_2430064	---------------------------------------------------------------------------------------------------------------------------------MEISKKSNK-T--ILICSK--------------------------------------------------------------------------------------------------------------------------------RAPIDRVILPDTKD-------R----------------------V--S--VT-RT--------I---E-------AESSR---MF-----------S-----L------IG-DP-N------N…
img2k_2851433	---------------------------------------------------------------------------------------------------------------------------------MEIPEKSNKIN--LRSFNN--------------------------------------------------------------------------------------------------------------------------------EAPIDRVIQSLPEE-------G----------------------T--S--VT-RT--------I---E-------ATSIG---SS-----------P-----L------IG-SQ-D------N…
img2k_2839618	---------------------------------------------------------------------------------------------------------------------------------MEIPEKSIKIN--LRSFNN--------------------------------------------------------------------------------------------------------------------------------EAPIDRVIQSLPEE-------G----------------------T--S--VT-RT--------I---E-------ATSIG---SS-----------P-----L------IG-SQ-D------N…
img2k_2150370	---------------------------------------------------------------------------------------------------------------------------------MEISKKSDK-N--ILICSK--------------------------------------------------------------------------------------------------------------------------------RAPIDRVILPDTKD-------R----------------------V--S--VT-RT--------I---E-------AESGR---MF-----------S-----L------IG-DP-N------N…
img2k_2445576	---------------------------------------------------------------------------------------------------------------------------------MEISKKSNK-N--ILICSK--------------------------------------------------------------------------------------------------------------------------------RAPIDRVILPDTKD-------R----------------------V--S--VT-RT--------I---E-------AESGR---MF-----------S-----L------IG-DP-N------N…
316329	---------------------------------------------------------------------------------------------------------------------------------------------------------------------------------------------------------------------------------------------------------------------------------------------------------------------------------------------------------------MSDRG---LS-----------I-----K------EKSIK-P------K…
img2k_5071215	---------------------------------------------------------------------------------------------------------------------------------MEVQTETK------FLSVM--------------------------------------------------------------------------------------------------------------------------------KTPTVRLT-SSQNV-------K----------------------Q--N--IS-RL--------V---G-------VFKPEI--EC-----------P-----S------EK-VQ-G------P…
img2k_4870789	---------------------------------------------------------------------------------------------------------------------------------MAIPKKLYNHQLNTQLFFQ--------------------------------------------------------------------------------------------------------------------------------ITDLPVNF-STSSE-------E----------------------V--N--IN-RS--------V---D-------NFTEG---MS-----------D------------FS-RP-N------F…
1794875	---------------------------------------------------------------------------------------------------------------------------------MEISSKSPQYG--TKLN-L--------------------------------------------------------------------------------------------------------------------------------ETPTYRLI-PSSLK-------E----------------------T--N--IN-RT--------V---E-------VFNLS---KC-----------P-----P------LS-GL-KSH----C…
img2k_5096968	---------------------------------------------------------------------------------------------------------------------------------MEIPKEKYNFLIV---GNI--------------------------------------------------------------------------------------------------------------------------------DTPTSRVT-NLIKE-------I----------------------D--D--IT-RP--------V---G-------VYYRD---KR-----------P------------NK-RP-K------N…
4631216	---------------------------------------------------------------------------------------------------------------------------------MEISQEIQLSP---KRGIV--------------------------------------------------------------------------------------------------------------------------------KTPTLRLI-SIPNE-------E----------------------Q--N--IN-RP--------V---E-------VFLQG---KS-----------P-----T------LS-GP-K------R…
1472336	---------------------------------------------------------------------------------------------------------------------------------MK---------------------------------------------------------------------------------------------------------------------------------------------------------------------------------------------L--N--IN-RP--------V---E-------VSLYG---MS-----------T------------KS-GP-K------I…
img2k_4896779	---------------------------------------------------------------------------------------------------------------------------------MAIPKKLYNHQLNTQLFFQ--------------------------------------------------------------------------------------------------------------------------------ITDLPVNF-STSSE-------E----------------------V--N--IN-RS--------V---D-------NFTEG---MS-----------D------------FS-RP-N------F…
397954	---------------------------------------------------------------------------------------------------------------------------------------------------------------------------------------------------------------------------------------------------------------------------------------------------------------------------------------------------------------------------------------------------------------…
840202	---------------------------------------------------------------------------------------------------------------------------------------------------------------------------------------------------------------------------------------------------------------------------------------------------------------------------------------------------------------------------------------------------------------…
4461067	---------------------------------------------------------------------------------------------------------------------------------------------------------------------------------------------------------------------------------------------------------------------------------------------------------------------------------------------------------------------------------------------------------------…
4441428	------------------------------------------------------------------------------------------------------------MKSLLDKTKIVKASSDVEVNWNLDKHDN--SKSVSSQTTV--------------------------------------------------------------------------------------------------------------------------------TPQGCSRYHPTEGQNPETYRDS----------------------L--TWEEE-LQ--------Q---S-------LWF-R---SI-----------P-----P------F---L-GKVPK--G…
1789577	-------------------------------------------------------------------------------------------------------MFKKKLKGFLKETEVSKRSLDLEVDRNLDEHSFP-PNSVSTPATV--------------------------------------------------------------------------------------------------------------------------------SSSVVLARPYGVRENPHRKEDS----------------------L--NWEDE-LQ--------L---S-------QWF-K---SI-----------R-----S------F---S-GKVPR--G…
2949009	------------------------------------------------------------------------------------------------------------MKTFLNETRIPNSPTDLEIDRNLKEHGISSVNTVSFQATG--------------------------------------------------------------------------------------------------------------------------------THQGSQGKPYSKRENPSQKGGS----------------------P--SHEDV-LQ--------S---S-------NWF-I---SI-----------P-----P------F---R-GKIPG--G…
1630789	-------------------------------------------------------------------------------------------------------MFKKKLKGFLKETEVSKRSLDLEIDRNLDEHSIP-PNSVSTPATV--------------------------------------------------------------------------------------------------------------------------------SSSVVLARPYGVRENPHRKEDS----------------------L--NWEDE-LQ--------L---S-------QWF-K---SI-----------R-----S------F---S-GKVPR--G…
4449110	------------------------------------------------------------------------------------------------------------MKSLLDKTKIVKASSDVEVNWNLDKHDN--SKSVSSQTTV--------------------------------------------------------------------------------------------------------------------------------TLQGCSRYHPTEGQNPETYRDS----------------------L--TWEEE-LQ--------Q---S-------LWF-R---SI-----------P-----P------F---L-GKVPK--G…
4461052	------------------------------------------------------------------------------------------------------------MKSLLDKTKIVKASSDVEVNWNLDKHDN--SKSVSSQTTV--------------------------------------------------------------------------------------------------------------------------------TPQGCSRYHPTEGQNPETYRDS----------------------L--TWEEE-LQ--------Q---S-------LWF-R---SI-----------P-----P------F---L-GKVPK--G…
564486	---------------------------------------------------------------------------------------------------------------------------------------------------------------------------------------------------------------------------------------------------------------------------------------------------------------------------------------------------------------------------------------------------------------…
img2k_2041587	---------------------------------------------------------------------------------------------------------------------------------------------------------------------------------------------------------------------------------------------------------------------------------------------------------------------------------------------------------------------------------------------------------------…
img2k_2051450	---------------------------------------------------------------------------------------------------------------------------------------------------------------------------------------------------------------------------------------------------------------------------------------------------------------------------------------------------------------------------------------------------------------…
img2k_2128268	---------------------------------------------------------------------------------------------------------------------------------------------------------------------------------------------------------------------------------------------------------------------------------------------------------------------------------------------------------------------------------------------------------------…
img2k_2642517	---------------------------------------------------------------------------------------------------------------------------------------------------------------------------------------------------------------------------------------------------------------------------------------------------------------------------------------------------------------------------------------------------------------…
560726	---------------------------------------------------------------------------------------------------------------------------------------------------------------------------------------------------------------------------------------------------------------------------------------------------------------------------------------------------------------------------------------------------------------…
img2k_2153379	---------------------------------------------------------------------------------------------------------------------------------------------------------------------------------------------------------------------------------------------------------------------------------------------------------------------------------------------------------------------------------------------------------------…
img2k_2464993	---------------------------------------------------------------------------------------------------------------------------------------------------------------------------------------------------------------------------------------------------------------------------------------------------------------------------------------------------------------------------------------------------------------…
img2k_1915376	---------------------------------------------------------------------------------------------------------------------------------------------------------------------------------------------------------------------------------------------------------------------------------------------------------------------------------------------------------------------------------------------------------------…
img2k_1876064	---------------------------------------------------------------------------------------------------------------------------------------------------------------------------------------------------------------------------------------------------------------------------------------------------------------------------------------------------------------------------------------------------------------…
img2k_1889068	---------------------------------------------------------------------------------------------------------------------------------------------------------------------------------------------------------------------------------------------------------------------------------------------------------------------------------------------------------------------------------------------------------------…
img2k_3378444	---------------------------------------------------------------------------------------------------------------------------------------------------------------------------------------------------------------------------------------------------------------------------------------------------------------------------------------------------------------------------------------------------------------…
img2k_1905025	---------------------------------------------------------------------------------------------------------------------------------------------------------------------------------------------------------------------------------------------------------------------------------------------------------------------------------------------------------------------------------------------------------------…
1492928	---------------------------------------------------------------------------------------------------------------------------------------------------M--------------------------------------------------------------------------------------------------------------------------------DSSGRVNNPPTG-----EGRKE----------------------L--PWKKE-IETYVVEETHR---Y-------LLP-E---LI-----------P-----S------F---T-GKIPQ--G…
1491099	---------------------------------------------------------------------------------------------------------------------------------------------------------------------------------------------------------------------------------------------------------------------------------------------------------------------------------------------------------------------------------------------------------------…
1456720	---------------------------------------------------------------------------------------------------------------------------------------------------------------------------------------------------------------------------------------------------------------------------------------------------------------------------------------------------------------------------------------------------------------…
img2k_3378460	---------------------------------------------------------------------------------------------------------------------------------------------------------------------------------------------------------------------------------------------------------------------------------------------------------------------------------------------------------------------------------------------------------------…
img2k_3378476	---------------------------------------------------------------------------------------------------------------------------------------------------------------------------------------------------------------------------------------------------------------------------------------------------------------------------------------------------------------------------------------------------------------…
img2k_3581614	---------------------------------------------------------------------------------------------------------------------------------------------------------------------------------------------------------------------------------------------------------------------------------------------------------------------------------------------------------------------------------------------------------------…
img2k_1997128	------------------------------------------------------------------------------------------------------------------------------------------------------------------------------------------------------------------------------------------------------------------------------------------------------------------------------------------------------------------------M-----------R-----K------G---PMT-------…
27841	-----------------------------------------------------------------------------------------------------------------------------------------------------------------------------------------------------------------------------------------------------------------------------------------------------------------------------------------------------------------------MQ-----------H-----K------L---PTG------G…
2359569	-----MNRDINMLTRVPLRLSLDHPKDVFFGGKSNLITFNPETLHVIKLRFREFESAVVTLLFFKKVLSNDFRIKSPKVYGIDKIFSFYPNENVKLDNCCHNVKILINIIKCLPFARNL-L---LRHLGIWRTSRSNRPP--YLG--N--------------------------------------------------------------------------------------------------------------------------------M--------------------V----------------------LN-K--VI-NS--------SEFGS-------LRS-S---FL-----------K-----K------R---DFT------G…
4509462	--------------------------------------------------------------------------------------------------------------------------------------------------------------------------------------------------------------------------------------------------------------------------------------------------------------------------------MNRS--LI-NE--------H---V-------RLS-D---AL-----------Q-----R------L---GFK------G…
img2k_2899108	----------------------------------------------------------------------------------------------MLIQIRLNFNY----MVNAA--HRLFSEKSFGYLAYFRLLRR--YLPRKIK--M--------------------------------------------------------------------------------------------------------------------------------E--------------------I----------------------MNRS--LI-NS--------D---A-------RRS-D---IL-----------K-----Y------L---NFN------G…
2362281	----------------------------------------------------------------------------------------------------M----------------------------------------------------------------------------------------------------------------------------------------------------------------------------------------------------V----------------------LN-K--VI-NS--------SEFGS-------LRS-S---FL-----------K-----K------R---DFT------G…
4631220	----------------------------------------------------------------------------------------------------MNRKY----NKVPP--ISI-LKDGIRVRSVLSTPEK--RT--SLE--K--------------------------------------------------------------------------------------------------------------------------------K--------------------E----------------------LDRP--LI-NE--------T---V-------RRS-D---AL-----------K-----R------L---GFT------G…
561265	---------------------------------------------------------------------------------------------------------------------------------------------------M--------------------------------------------------------------------------------------------------------------------------------E--------------------I----------------------MNRS--LI-NS--------D---A-------RRS-D---IL-----------R-----Y------L---NFN------G…
4620159	----------------------------------------------------------------------------------------------------MNRKY----NKVPP--ISI-LKDGIRVRSVLSTPEK--RT--SLE--K--------------------------------------------------------------------------------------------------------------------------------K--------------------E----------------------LDRP--LI-NE--------T---V-------RRS-D---AL-----------K-----R------L---GFT------G…
img2k_2013080	---------------------------------------------------------------------------------------------------------------------------------------------------M--------------------------------------------------------------------------------------------------------------------------------E--------------------I----------------------MNRS--LI-NS--------D---A-------RRS-D---IL-----------R-----Y------L---NFN------G…
558905	----------------------------MTLSLLIPNCFRNSNSTGVNSKDKFPVFPKTVDKCSLKAFEQNLWTIRGSIMSSPFSCANTSSLTIMLIQFRLNFSY----MMIAP--HRLFLRKDIRVFGVLPTPEK--IS--SQENKM--------------------------------------------------------------------------------------------------------------------------------E--------------------I----------------------MNRS--LI-NS--------D---A-------RRS-D---IL-----------K-----Y------L---NFN------G…
img2k_4869775	----------------------------------------------------------------------------------------------------M----------------------------------------------------------------------------------------------------------------------------------------------------------------------------------------------------G----------------------FG-K--II-NS--------SEFGP-------LRS-A---VL-----------R-----Q------Q---NFN------G…
650083	----------------------------------------------------------------------------------------------MLIQIRLNFNY----MVNAA--HRLFSEKSFGYLAYFRLLRK--FLPRKIK--M--------------------------------------------------------------------------------------------------------------------------------E--------------------I----------------------MNRS--LI-NS--------D---A-------RRS-D---IL-----------R-----Y------L---NFN------G…
4573599	----------------------------------------------------------------------------------------------------MNRKY----NKVPP--ISI-LKDGIRVRSVLSTREK--RT--SLE--K--------------------------------------------------------------------------------------------------------------------------------K--------------------E----------------------LDRP--LI-NE--------T---V-------RRS-D---AL-----------K-----R------L---GFT------G…
4572783	----------------------------------------------------------------------------------------------------MNRKY----NKVPP--ISI-LKDGIRVRSVLSTPEK--RT--SLE--K--------------------------------------------------------------------------------------------------------------------------------K--------------------E----------------------LDRP--LI-NE--------T---V-------RRS-D---AL-----------K-----R------L---GFT------G…
4574477	----------------------------------------------------------------------------------------------------MNRKY----NKVPP--ISI-LKDGIRVRSVLSTPEK--RT--SLE--K--------------------------------------------------------------------------------------------------------------------------------K--------------------E----------------------LDRP--LI-NE--------T---V-------RRS-D---AL-----------K-----R------L---GFT------G…
561490	---------------------------------------------------------------------------------------------------------------------------------------------------M--------------------------------------------------------------------------------------------------------------------------------E--------------------I----------------------MNRS--LI-NS--------D---A-------RRS-D---IL-----------K-----Y------L---NFN------G…
351491	---------------------------------------------------------------------------------------------------------------------------------------------------------------------------------------------------------------------------------------------------------------------------------------------------------------------------------------------------------------------------------------------------------------…
424264	---------------------------------------------------------------------------------------------------------------------------------------------------------------------------------------------------------------------------------------------------------------------------------------------------------------------------------------------------------------------------------------------------------------…
1832666	---------------------------------------------------------------------------------------------------------------------------------------------------M--------------------------------------------------------------------------------------------------------------------------------S--------------------K----------------------T--Y--NK-IP--------IVS-S-------AEA-P---RF-----------P-----R------F---S-G------K…
323615	---------------------------------------------------------------------------------------------------------------------------------------------------------------------------------------------------------------------------------------------------------------------------------------------------------------------------------------------------------------------------------------------------------------…
354005	---------------------------------------------------------------------------------------------------------------------------------------------------------------------------------------------------------------------------------------------------------------------------------------------------------------------------------------------------------------------------------------------------------------…
2400999	---------------------------------------------------------------------------------------------------------------------------------------------------M--------------------------------------------------------------------------------------------------------------------------------K--------------------H-------------------------R--II-FSVLVN----G---K-------PRA-K---DI-----------RI----P------L---H-G------G…
7861	---------------------------------------------------------------------------------------------------------------------------------------------------M--------------------------------------------------------------------------------------------------------------------------------K--------------------H-------------------------R--II-STTLVS----G---K-------LRK-P---GI-----------RF----P------A---H-G------G…
img2k_4666721	---------------------------------------------------------------------------------------------------------------------------------------------------M--------------------------------------------------------------------------------------------------------------------------------K--------------------V-------------------------E--SN-YPFLVN----G---K-------HRS-G---DI-----------RF----P------L---N-K------G…
910048	---------------------------------------------------------------------------------------------------------------------------------------------------M--------------------------------------------------------------------------------------------------------------------------------K--------------------H-------------------------R--IK-STTLVS----G---K-------LRK-P---GI-----------RY----P------A---H-G------G…
img2k_4957826	---------------------------------------------------------------------------------------------------------------------------------------------------M--------------------------------------------------------------------------------------------------------------------------------K--------------------H-------------------------R--TK-HSTLVS----G---K-------RRE-P---GI-----------RY----P------A---H-G------G…
img2k_4761525	---------------------------------------------------------------------------------------------------------------------------------------------------M--------------------------------------------------------------------------------------------------------------------------------K--------------------V-------------------------E--SN-YPFLVN----G---K-------HRS-G---DI-----------RF----P------L---N-K------G…
img2k_4620656	---------------------------------------------------------------------------------------------------------------------------------------------------M--------------------------------------------------------------------------------------------------------------------------------K--------------------V-------------------------E--SN-YPFLVN----G---K-------HRS-G---DI-----------RF----P------L---N-K------G…
img2k_4188436	---------------------------------------------------------------------------------------------------------------------------------------------------M--------------------------------------------------------------------------------------------------------------------------------R--------------------K----------------------D--K--II-LSLLVN----G---K-------HRS-K---DI-----------RI----P------L---N-G------G…
4219363	-------------------------------------------------------------------------------------------------------------------------------------------METTLEQHM--------------------------------------------------------------------------------------------------------------------------------S--------------------K----------------------A--N--FT-DP--------G---T-------ERS-R---FL-----------K-----S------N---PST------G…
img2k_4756450	---------------------------------------------------------------------------------------------------------------------------------------------------M--------------------------------------------------------------------------------------------------------------------------------R--------------------D----------------------L--N--FK-NP--------R---N-------ERN-S---FF-----------K-----E------Y---R-K------G…
img2k_4860413	---------------------------------------------------------------------------------------------------------------------------------------------------M--------------------------------------------------------------------------------------------------------------------------------K--------------------N-------------------------Q--FR-NP--------R---D-------HRR-D---FF-----------K-----S------Y---R-K------S…
2362300	---------------------------------------------------------------------------------------------------------------------------------------------------M--------------------------------------------------------------------------------------------------------------------------------K--------------------D----------------------L--D--FK-NP--------R---N-------TRV-A---FL-----------K-----A------N---R-G------R…
526103	---------------------------------------------------------------------------------------------------------------------------------------------------MVLKLLRHHWSPFSFNRTLGVGEKSNLDRHFPGKIML--------------------------------------------------------------------------------------------K--------------------D----------------------P--N--FT-LP--------E---L-------LTA-R---FL-----------K-----S------F---PSM------S…
2022165	---------------------------------------------------------------------------------------------------------------------------------------------------M--------------------------------------------------------------------------------------------------------------------------------K--------------------V-------------------------K--SP-TP--------E---D-------LRS-S---FL-----------K-----L------H---R-K------S…
img2k_5292544	---------------------------------------------------------------------------------------------------------------------------------------------------M--------------------------------------------------------------------------------------------------------------------------------R--------------------D----------------------L--N--SN-NP--------R---N-------DRD-S---FF-----------K-----E------C---P-P------G…
img2k_5293865	---------------------------------------------------------------------------------------------------------------------------------------------------M--------------------------------------------------------------------------------------------------------------------------------K--------------------D----------------------L--D--FK-IP--------R---N-------TRV-A---FL-----------K-----A------N---R-G------S…
img2k_5181749	---------------------------------------------------------------------------------------------------------------------------------------------------M--------------------------------------------------------------------------------------------------------------------------------R--------------------D----------------------L--N--SN-NP--------R---N-------DRD-S---FF-----------K-----E------C---P-I------G…
img2k_4864241	---------------------------------------------------------------------------------------------------------------------------------------------------M--------------------------------------------------------------------------------------------------------------------------------R--------------------D----------------------I--N--SN-NP--------R---F-------DRD-L---FF-----------K-----R------Y---P-K------G…
2120306	---------------------------------------------------------------------------------------------------------------------------------------------------M--------------------------------------------------------------------------------------------------------------------------------K--------------------D-------------------------R--SP-TP--------E---V-------VRS-S---FL-----------K-----L------H---R-R------G…
528023	---------------------------------------------------------------------------------------------------------------------------------------------------M--------------------------------------------------------------------------------------------------------------------------------D--------------------P----------------------MKNP--LN-TP--------E---A-------HRS-A---FI-----------K-----A------R---R-L------G…
2237120	---------------------------------------------------------------------------------------------------------------------------------------------------M--------------------------------------------------------------------------------------------------------------------------------K--------------------D-------------------------K--SP-TP--------E---V-------VRS-S---FL-----------K-----L------H---R-R------G…
img2k_6472613	---------------------------------------------------------------------------------------------------------------------------------------------------M--------------------------------------------------------------------------------------------------------------------------------Y--------------------K----------------------T--K--FR-NP--------E---Q-------HRS-E---FF-----------L-----T------HG--R-I------A…
img2k_4948646	---------------------------------------------------------------------------------------------------------------------------------------------------M--------------------------------------------------------------------------------------------------------------------------------R--------------------E----------------------S--K--FT-DP--------K---K-------LKA-D---FF-----------K-----S------H---S-K------G…
378951	---------------------------------------------------------------------------------------------------------------------------------------------------M-----------------------------------Y--------------------------------------------------------------------------------------------R--------------------D----------------------P--N--FT-LP--------E---Q-------LMS-R---FL-----------K-----S------F---PSK------A…
img2k_4734549	---------------------------------------------------------------------------------------------------------------------------------------------------M--------------------------------------------------------------------------------------------------------------------------------R--------------------D----------------------L--N--SN-NP--------R---N-------DRD-S---FF-----------K-----E------C---P-P------G…
4632590	---------------------------------------------------------------------------------------------------------------------------------------------------M--------------------------------------------------------------------------------------------------------------------------------Y--------------------K----------------------S--N--FT-DP--------N---S-------IRS-R---FL-----------K-----S------I---PSR------G…
img2k_5071220	---------------------------------------------------------------------------------------------------------------------------------------------------M--------------------------------------------------------------------------------------------------------------------------------R--------------------D----------------------S--K--FT-DP--------K---T-------LRA-D---FF-----------K-----S------H---S-K------G…
img2k_4860204	---------------------------------------------------------------------------------------------------------------------------------------------------M--------------------------------------------------------------------------------------------------------------------------------K--------------------D----------------------L--N--LK-SP--------T---V-------NRF-A---FL-----------K-----A------Y---P-KT-----T…
2358384	---------------------------------------------------------------------------------------------------------------------------------------------------M--------------------------------------------------------------------------------------------------------------------------------K--------------------D-------------------------R--SP-TP--------E---V-------VRS-S---FL-----------K-----L------H---R-R------G…
img2k_4734177	---------------------------------------------------------------------------------------------------------------------------------------------------M--------------------------------------------------------------------------------------------------------------------------------K--------------------D----------------------L--D--FK-NP--------R---N-------TRV-A---FL-----------K-----A------N---H-R------S…
img2k_5173868	---------------------------------------------------------------------------------------------------------------------------------------------------M--------------------------------------------------------------------------------------------------------------------------------K--------------------D----------------------L--D--FK-NP--------R---N-------TRV-A---FL-----------K-----A------I---R-G------S…
img2k_4666676	---------------------------------------------------------------------------------------------------------------------------------------------------M--------------------------------------------------------------------------------------------------------------------------------R--------------------D----------------------I--N--SN-NP--------R---F-------DRD-L---FF-----------K-----R------Y---P-K------G…
img2k_5159926	---------------------------------------------------------------------------------------------------------------------------------------------------M--------------------------------------------------------------------------------------------------------------------------------K--------------------D----------------------L--D--FK-NP--------R---N-------TRV-A---FL-----------K-----A------N---R-G------S…
910645	---------------------------------------------------------------------------------------------------------------------------------------------------M--------------------------------------------------------------------------------------------------------------------------------K--------------------N-------------------------Q--FR-NP--------R---D-------HRR-D---FF-----------K-----S------Y---H-K------S…
img2k_4944008	---------------------------------------------------------------------------------------------------------------------------------------------------M--------------------------------------------------------------------------------------------------------------------------------T----------------------------------------------K--FL-EP--------R---S-------LRS-R---FL-----------N-----T------N---SSR------G…
img2k_4633458	---------------------------------------------------------------------------------------------------------------------------------------------------M--------------------------------------------------------------------------------------------------------------------------------K--------------------N-------------------------Q--FR-NP--------R---D-------HRR-D---FF-----------K-----S------Y---R-K------S…
img2k_4620621	---------------------------------------------------------------------------------------------------------------------------------------------------M--------------------------------------------------------------------------------------------------------------------------------R--------------------D----------------------I--N--SN-NP--------R---F-------DRD-L---FF-----------K-----R------Y---P-K------G…
img2k_5162118	---------------------------------------------------------------------------------------------------------------------------------------------------M--------------------------------------------------------------------------------------------------------------------------------K--------------------D----------------------L--D--FK-NP--------R---N-------TRV-A---FL-----------K-----A------N---H-R------S…
img2k_5148435	---------------------------------------------------------------------------------------------------------------------------------------------------M--------------------------------------------------------------------------------------------------------------------------------R--------------------D----------------------L--N--SN-NP--------R---N-------DRD-S---FF-----------K-----E------C---P-I------G…
4710714	---------------------------------------------------------------------------------------------------------------------------------------------------M--------------------------------------------------------------------------------------------------------------------------------Y--------------------K----------------------S--N--FT-DP--------N---S-------IRS-R---FL-----------K-----S------I---PSR------G…
img2k_4847840	---------------------------------------------------------------------------------------------------------------------------------------------------M--------------------------------------------------------------------------------------------------------------------------------K--------------------D----------------------L--N--LK-SP--------T---V-------NRF-A---FL-----------K-----A------Y---P-KT-----T…
2108113	---------------------------------------------------------------------------------------------------------------------------------------------------M--------------------------------------------------------------------------------------------------------------------------------K--------------------V-------------------------K--SP-TP--------E---D-------LRS-S---FL-----------K-----L------H---R-K------G…
img2k_6481277	---------------------------------------------------------------------------------------------------------------------------------------------------M--------------------------------------------------------------------------------------------------------------------------------Y--------------------K----------------------T--I--FA-NP--------E---S-------VRN-G---FF-----------Q-----S------H---G-K------G…
2241982	---------------------------------------------------------------------------------------------------------------------------------------------------M--------------------------------------------------------------------------------------------------------------------------------K--------------------D-------------------------R--SP-TP--------E---V-------VRS-S---FL-----------K-----L------H---R-R------G…
4597795	---------------------------------------------------------------------------------------------------------------------------------------------------M--------------------------------------------------------------------------------------------------------------------------------Y--------------------K----------------------S--N--FT-DP--------N---S-------IRS-R---FL-----------K-----S------I---PSR------G…
img2k_4860220	---------------------------------------------------------------------------------------------------------------------------------------------------M--------------------------------------------------------------------------------------------------------------------------------K--------------------D----------------------L--D--FK-NP--------R---N-------TRV-A---FL-----------K-----A------N---R-R------S…
img2k_4957770	---------------------------------------------------------------------------------------------------------------------------------------------------M--------------------------------------------------------------------------------------------------------------------------------K--------------------D----------------------L--D--FK-NP--------R---N-------TRV-A---FL-----------K-----A------N---R-G------S…
2400943	---------------------------------------------------------------------------------------------------------------------------------------------------M--------------------------------------------------------------------------------------------------------------------------------K--------------------D----------------------L--D--FK-NP--------R---N-------TRV-A---FL-----------K-----A------N---R-G------R…
img2k_4620576	---------------------------------------------------------------------------------------------------------------------------------------------------M--------------------------------------------------------------------------------------------------------------------------------K--------------------D----------------------L--N--LK-SP--------T---V-------NRF-A---FL-----------K-----A------Y---P-KT-----T…
img2k_4620596	---------------------------------------------------------------------------------------------------------------------------------------------------M--------------------------------------------------------------------------------------------------------------------------------R--------------------D----------------------L--N--FK-NP--------R---N-------ERN-S---FF-----------K-----E------Y---R-K------G…
2083927	---------------------------------------------------------------------------------------------------------------------------------------------------M--------------------------------------------------------------------------------------------------------------------------------K--------------------D-------------------------R--FP-TP--------E---V-------VRS-S---FL-----------K-----L------H---R-R------G…
2400976	---------------------------------------------------------------------------------------------------------------------------------------------------M--------------------------------------------------------------------------------------------------------------------------------K--------------------N-------------------------Q--FR-NP--------R---D-------HRR-D---FF-----------K-----S------Y---R-K------S…
img2k_5173908	---------------------MNLEFSLKSVDCFIFKQQLEDRRIFGKHFKVIFKLPTRNPFFGFRHALSNLRHKVSCYLSFECPQIYVFIQVRNLKIKITAENYFFHKIEFYSLSLLSSFSFISELKEVQGIEASVSSSQLPEKALM--------------------------------------------------------------------------------------------------------------------------------K--------------------N-------------------------Q--FR-NP--------R---D-------HRR-D---FF-----------K-----S------Y---R-K------S…
img2k_2827107	---------------------------------------------------------------------------------------------------------------------------------------------------M--------------------------------------------------------------------------------------------------------------------------------K--------------------SRNNYH-----------------Q--Q--SL-FE--------V---K-------SRA-E---AF-----------A-----L------C---K-S------G…
1778857	---------------------------------------------------------------------------------------------------------------------------------------------------M--------------------------------------------------------------------------------------------------------------------------------K--------------------SKENYH-----------------R--Q--SL-FE--------V---K-------SRA-E---AF-----------A-----L------C---K-S------G…
img2k_2445586	--------------------------------------------------------------------------------------------------------------------MTKKSIVQSVSPTFRLIQSGEFYPETEKLTLV--------------------------------------------------------------------------------------------------------------------------------K--------------------KEIKYQ-----------------N--Q--FL-FE--------V---E-------SRA-K---AF-----------A-----L------C---K-R------G…
img2k_3059160	---------------------------------------------------------------------------------------------------------------------------------------------------M--------------------------------------------------------------------------------------------------------------------------------P--------------------SK----------------------------L-LM--------V---E-------NNS-A---SN-----------R-----IK-----G---P---------…
img2k_2566959	---------------------------------------------------------------------------------------------------------------------------------------------------M-----------------------------------------------------------------------------------------------------------------------------------------------------------------------------------I-IK--------V---K-------NYS-E---GL-----------K-----IL-----R---S-T------R…
368564	-------------------------------------------------------------------------------------------------------------MLKNRIKFSPFRTLLYSSVEDKAPQYGDHSARKEREALV--------------------------------------------------------------------------------------------------------------------------------I--------------------E----------------------K--I--YL-SR--------N---I-------AYS-L---LP-----------K-----R------IPE-----------…
img2k_5071254	--------------------------------------------------------------------------------------------------------------------------------------------------------------------------------------------------------------------------------------------------------------------------------------------------------------------------------------MV-RI--------V--------------------I-----------E-----Q------SPE-I-W------K…
img2k_2899003	--------------------------------------------------------------------------------------------------------------------------------------------------------------------------------------------------------------------------------------------------------------------------------------------------------------------------------------MI-FF--------D---S-------TES-E---SI-----------K-----R------F-R-N-K------G…
557850	---------------------------------------------------------------------------------------------------------------------------------------------------M-----------------------------------------------------------------------------------------------------------------------------------------------------T----------------------F--Q--FY-SE--------L---I-------SRS-K---VL-----------K-----L------HPK-G-K------L…
img2k_5071265	---------------------------------------------------------------------------------------------------------------------------------------------------M--------------------------------------------------------------------------------------------------------------------------------V--------------------T----------------------F--P--LI-RF--------V---S-------SRS-E---AL-----------R-----L------SPR-G-K------S…
img2k_4666743	---------------------------------------------------------------------------------------------------------------------------------------------------M--------------------------------------------------------------------------------------------------------------------------------K--------------------S----------------------Q--L--KL-KF--------G-----------IAS-G---QS-----------E-----N------FPK-R-G------G…
img2k_4900332	---------------------------------------------------------------------------------------------------------------------------------------------------M--------------------------------------------------------------------------------------------------------------------------------S--------------------S----------------------I--R--FM-SR--------N-----------NHS-G---VS-----------E-----N------LPK-R-G------G…
img2k_5116939	---------------------------------------------------------------------------------------------------------------------------------------------------M--------------------------------------------------------------------------------------------------------------------------------K--------------------S----------------------Q--L--KL-KF--------G-----------IAS-G---KS-----------E-----N------FPK-R-G------G…
img2k_5086424	---------------------------------------------------------------------------------------------------------------------------------------------------M--------------------------------------------------------------------------------------------------------------------------------K--------------------S----------------------K--T--KL-RF--------G-----------TAS-G---VS-----------E-----N------LPK-R-G------G…
img2k_8416781	---------------------------------------------------------------------------------------------------------------------------------------------------M--------------------------------------------------------------------------------------------------------------------------------K--------------------S----------------------Q--L--KL-KF--------G-----------IAS-G---KS-----------E-----N------FPK-R-G------G…
img2k_2899090	---------------------------------------------------------------------------------------------------------------------------------------------------M--------------------------------------------------------------------------------------------------------------------------------S--------------------K-------------------------I--PI-IE--------R---S-------NRS-E---AY-----------A-----S------FG--K-G------P…
img2k_4870771	---------------------------------------------------------------------------------------------------------------------------------------------------M--------------------------------------------------------------------------------------------------------------------------------N--------------------PIR--S-----------------F--P--TL-------------------------S-T---AL-----------A-----E------I---K-G------G…
4507171	---------------------------------------------------------------------------------------------------------------------------------------------------M--------------------------------------------------------------------------------------------------------------------------------D--------------------NKQ--S-----------------K--S--NL-VC--------L---S-------DRS-K---AM-----------E-----A------L---NFR------G…
4509034	---------------------------------------------------------------------------------------------------------------------------------------------------M--------------------------------------------------------------------------------------------------------------------------------D--------------------SKQ--S-----------------K--S--NL-VC--------L---S-------DRS-K---AM-----------E-----A------L---NFR------G…
img2k_4896745	---------------------------------------------------------------------------------------------------------------------------------------------------M--------------------------------------------------------------------------------------------------------------------------------N--------------------PIR--S-----------------F--P--TL-------------------------S-T---AL-----------A-----E------I---K-G------G…
649685	---------------------------------------------------------------------------------------------------------------------------------------------------M--------------------------------------------------------------------------------------------------------------------------------K--------------------RK---PP----------------S--D--NF-LL--------V---S-------TRS-E---VF-----------T-----S------F---R-G------P…
img2k_4869821	---------------------------------------------------------------------------------------------------------------------------------------------------------------------------------------------------------------------------------------------------------------------------------------------------------------------------------------------------------------------------------------------------------------…
img2k_1895942	---------------------------------------------------------------------------------------------------------------------------------------------------M--------------------------------------------------------------------------------------------------------------------------------K--------------------RK---SP----------------S--D--NF-LL--------V---S-------TRS-E---GL-----------T-----S------F---R-G------P…
1526093	---------------------------------------------------------------------------------------------------------------------------------------------------M--------------------------------------------------------------------------------------------------------------------------------Q--------------------FD---H-----------------L--S--GF-HT--------V---S-------KTS-E---VF-----------T-----S------F---R-G------S…
img2k_6929822	---------------------------------------------------------------------------------------------------------------------------------------------------M--------------------------------------------------------------------------------------------------------------------------------L--------------------NK---H-----------------Q--T--GI-IS--------V---S-------KPS-E---VL-----------T-----S------F---R-G------P…
558628	---------------------------------------------------------------------------------------------------------------------------------------------------M--------------------------------------------------------------------------------------------------------------------------------K--------------------HK---PL----------------S--D--NF-LL--------V---S-------SRS-E---VL-----------T-----S------F---R-G------P…
img2k_4756476	---------------------------------------------------------------------------------------------------------------------------------------------------M--------------------------------------------------------------------------------------------------------------------------------T--------------------KE---Y-----------------L--P--NF-NM--------V---S-------RSS-E---VF-----------T-----S------F---R-G------P…
2365713	---------------------------------------------------------------------------------------------------------------------------------------------------M--------------------------------------------------------------------------------------------------------------------------------S--------------------N----------------------L--L--NF-NM--------V---S-------KRS-E---VL-----------S-----S------F---R-G------P…
img2k_2005522	---------------------------------------------------------------------------------------------------------------------------------------------------M--------------------------------------------------------------------------------------------------------------------------------I--------------------NK---S-----------------P--S--NI-FL--------V---S-------KPS-E---VL-----------S-----S------F---R-G------P…
img2k_4870793	---------------------------------------------------------------------------------------------------------------------------------------------------M--------------------------------------------------------------------------------------------------------------------------------R--------------------KN---I-----------------S--S--SI-FL--------V---S-------RPS-E---VF-----------T-----S------F---R-G------P…
1569816	---------------------------------------------------------------------------------------------------------------------------------------------------MKYIP----------------------------------------------------------------------------------------------------------------DRRGKQIPSKIMR--------------------QN---F-----------------N--S--SV-FL--------V---S-------RPS-E---VF-----------T-----S------F---R-G------P…
370102	---------------------------------------------------------------------------------------------------------------------------------------------------M--------------------------------------------------------------------------------------------------------------------------------E--------------------S-------------------------S--NF-IT--------V---S-------RPS-E---VL-----------T-----S------F---R-G------P…
4510420	---------------------------------------------------------------------------------------------------------------------------------------------------M--------------------------------------------------------------------------------------------------------------------------------K--------------------HK---S-----------------P--S--NF-LL--------V---S-------KPS-E---VV-----------T-----S------F---R-G------P…
4711144	---------------------------------------------------------------------------------------------------------------------------------------------------MTERDLVSERLMIGQIEVAALLADLDVLRQPLPDLSLGENLKTSNTIVSGDPEFSTGDFGKVSANSSSYLLGDVPSLLRFELTFNFQIQRNLNDHKLEFISGFVLNWTHQREEITPLDRRREPPGRGTMR--------------------QH---F-----------------N--S--SV-FL--------V---S-------RPS-E---VF-----------T-----S------F---R-G------P…
img2k_2418525	---------------------------------------------------------------------------------------------------------------------------------------------------M--------------------------------------------------------------------------------------------------------------------------------Y--------------------L----------------------S--S--NT-LL--------V---S-------RPS-E---VF-----------T-----S------F---R-G------P…
561717	---------------------------------------------------------------------------------------------------------------------------------------------------M--------------------------------------------------------------------------------------------------------------------------------Y--------------------L----------------------S--S--NT-LL--------V---S-------RPS-E---VF-----------T-----S------F---R-G------P…
4507174	---------------------------------------------------------------------------------------------------------------------------------------------------M--------------------------------------------------------------------------------------------------------------------------------K--------------------HK---A-----------------P--S--NF-LL--------V---S-------KPS-E---VV-----------T-----S------F---R-G------P…
img2k_4896838	---------------------------------------------------------------------------------------------------------------------------------------------------------------------------------------------------------------------------------------------------------------------------------------------------------------------------------------------------------------------------------------------------------------…
1793003	---------------------------------------------------------------------------------------------------------------------------------------------------M--------------------------------------------------------------------------------------------------------------------------------N--------------------K----------------------L--S--GI-SE--------V---P-------NFL-V---IQ-----------D-----H------LR--R-G------P…
4165259	---------------------------------------------------------------------------------------------------------------------------------------------------M--------------------------------------------------------------------------------------------------------------------------------N--------------------S-------------------------L--NF-NL--------V---S-------KPS-E---VF-----------T-----S------F---R-G------P…
4540023	---------------------------------------------------------------------------------------------------------------------------------------------------M--------------------------------------------------------------------------------------------------------------------------------K--------------------RK---SL----------------S--D--NI-LL--------V---S-------KRS-E---VF-----------A-----S------F---R-G------P…
img2k_4756427	---------------------------------------------------------------------------------------------------------------------------------------------------M--------------------------------------------------------------------------------------------------------------------------------S--------------------F----------------------N--P--NI-IS--------V---S-------KPS-E---AF-----------A-----S------F---R-G------P…
img2k_5368895	---------------------------------------------------------------------------------------------------------------------------------------------------M--------------------------------------------------------------------------------------------------------------------------------N--------------------NN---I-----------------S--H--NL-KL--------V---S-------KPS-E---VF-----------T-----S------F---K-G------P…
1291962	---------------------------------------------------------------------------------------------------------------------------------------------------M--------------------------------------------------------------------------------------------------------------------------------Q--------------------K----------------------L--S--GI-FE--------V---S-------NFS-V---IQ-----------D-----H------LR--R-G------P…
1280641	---------------------------------------------------------------------------------------------------------------------------------------------------M--------------------------------------------------------------------------------------------------------------------------------R--------------------N----------------------L--R--GI-KL--------V---S-------TQS-E---VF-----------T-----S------F---R-G------P…
664506	---------------------------------------------------------------------------------------------------------------------------------------------------M--------------------------------------------------------------------------------------------------------------------------------K--------------------RK---SP----------------S--D--NF-LL--------V---S-------TRS-E---GL-----------T-----S------F---R-G------P…
img2k_4896805	---------------------------------------------------------------------------------------------------------------------------------------------------M--------------------------------------------------------------------------------------------------------------------------------R--------------------KN---I-----------------S--S--SI-FL--------V---S-------RPS-E---VF-----------T-----S------F---R-G------P…
img2k_4860258	---------------------------------------------------------------------------------------------------------------------------------------------------M--------------------------------------------------------------------------------------------------------------------------------KPSQGML--------------NK---L-----------------L--S--GI-TE--------V---S-------KPS-E---VL-----------T-----S------F---R-G------P…
564418	---------------------------------------------------------------------------------------------------------------------------------------------------M--------------------------------------------------------------------------------------------------------------------------------Y--------------------L----------------------S--S--NT-LL--------V---S-------RPS-E---VF-----------T-----S------F---R-G------P…
img2k_5097913	---------------------------------------------------------------------------------------------------------------------------------------------------M--------------------------------------------------------------------------------------------------------------------------------K--------------------VE---K-----------------S--S--AI-LT--------V---S-------SRS-E---VL-----------T-----S------F---R-G------P…
img2k_4666694	---------------------------------------------------------------------------------------------------------------------------------------------------M--------------------------------------------------------------------------------------------------------------------------------T--------------------KE---Y-----------------L--P--NF-NM--------V---S-------RSS-E---VF-----------T-----S------F---R-G------P…
img2k_4778898	---------------------------------------------------------------------------------------------------------------------------------------------------M--------------------------------------------------------------------------------------------------------------------------------K--------------------Q-------------------------S--GI-FL--------V---S-------NFS-E---VK-----------D-----L------IR--K-G------P…
img2k_5312146	---------------------------------------------------------------------------------------------------------------------------------------------------M--------------------------------------------------------------------------------------------------------------------------------K--------------------N----Y-----------------L--Q--NF-NL--------V---S-------KPS-E---VF-----------T-----S------F---R-G------P…
562808	---------------------------------------------------------------------------------------------------------------------------------------------------M--------------------------------------------------------------------------------------------------------------------------------K--------------------HK---SP----------------S--D--NF-LL--------V---S-------TRS-E---GL-----------T-----S------F---R-G------P…
img2k_5116015	---------------------------------------------------------------------------------------------------------------------------------------------------M--------------------------------------------------------------------------------------------------------------------------------H----------------------------------------------L--NF-NL--------V---S-------KPS-E---VF-----------T-----S------F---R-G------P…
29978	---------------------------------------------------------------------------------------------------------------------------------------------------M--------------------------------------------------------------------------------------------------------------------------------N--------------------I----------------------H--Q--NF-TL--------V---S-------KRS-E---AI-----------A-----S------F---R-G------P…
img2k_2880620	---------------------------------------------------------------------------------------------------------------------------------------------------M--------------------------------------------------------------------------------------------------------------------------------K--------------------RK---SP----------------S--D--NF-LL--------V---S-------TRS-E---GL-----------T-----S------F---R-G------P…
4434598	---------------------------------------------------------------------------------------------------------------------------------------------------M--------------------------------------------------------------------------------------------------------------------------------N--------------------I----------------------NP-S--NF-AL--------A---N-------RPS-E---AY-----------A-----S------F---R-G------P…
img2k_3060748	---------------------------------------------------------------------------------------------------------------------------------------------------M--------------------------------------------------------------------------------------------------------------------------------E--------------------S-------------------------S--NF-IT--------V---S-------RPS-E---VL-----------T-----S------F---R-G------P…
img2k_5912472	---------------------------------------------------------------------------------------------------------------------------------------------------M--------------------------------------------------------------------------------------------------------------------------------R--------------------QN---I-----------------S--S--SI-FL--------V---S-------RPS-E---VF-----------T-----S------F---R-G------P…
img2k_4734230	---------------------------------------------------------------------------------------------------------------------------------------------------M--------------------------------------------------------------------------------------------------------------------------------K--------------------ST---L-----------------L--S--GF-HT--------V---S-------KPS-E---VF-----------T-----S------F---R-G------P…
img2k_4756490	---------------------------------------------------------------------------------------------------------------------------------------------------M--------------------------------------------------------------------------------------------------------------------------------N--------------------I----------------------N--Q--NL-TS--------V---S-------KLS-E---VI-----------T-----S------F---R-G------P…
4507609	---------------------------------------------------------------------------------------------------------------------------------------------------M--------------------------------------------------------------------------------------------------------------------------------N--------------------Q----------------------------KC-TL--------V---S-------KLS-E---VL-----------T-----S------F---R-G------P…
2359572	---------------------------------------------------------------------------------------------------------------------------------------------------M--------------------------------------------------------------------------------------------------------------------------------N--------------------NN---------------------K--I--NM-MV--------S---K-------QGE-E---LI-----------S-----S------F---R-G------P…
367323	---------------------------------------------------------------------------------------------------------------------------------------------------M--------------------------------------------------------------------------------------------------------------------------------L--------------------KN---L-----------------P--Q--NF-TS--------A---S-------RPS-E---VF-----------T-----S------F---H-G------P…
1644514	---------------------------------------------------------------------------------------------------------------------------------------------------M--------------------------------------------------------------------------------------------------------------------------------N--------------------N----------------------L--L--NF-NM--------V---S-------KRS-E---VL-----------S-----S------F---R-G------P…
img2k_5368888	---------------------------------------------------------------------------------------------------------------------------------------------------M----------------------------------------------------------------------------------------------------------------------------------------------------------------------------------NL-TS--------A---S-------KLS-E---QL-----------R-----S------F---R-G------P…
img2k_4957818	---------------------------------------------------------------------------------------------------------------------------------------------------M--------------------------------------------------------------------------------------------------------------------------------M--------------------NK---H-----------------L--T--GI-IS--------V---S-------RPS-E---VY-----------T-----S------F---R-G------P…
img2k_3415797	---------------------------------------------------------------------------------------------------------------------------------------------------M--------------------------------------------------------------------------------------------------------------------------------S--------------------S----------------------I--Q--GI-KL--------V---S-------DQS-E---AL-----------A-----S------F---R-G------P…
img2k_5368893	---------------------------------------------------------------------------------------------------------------------------------------------------M--------------------------------------------------------------------------------------------------------------------------------N--------------------H----F-----------------N--S--EF-HN--------G---L-------KAI-G---GI-----------S-----S------F---R-G------P…
566782	---------------------------------------------------------------------------------------------------------------------------------------------------M--------------------------------------------------------------------------------------------------------------------------------K--------------------RK---PP----------------S--D--NF-LL--------V---S-------TRS-E---VF-----------T-----S------F---R-G------P…
4507941	---------------------------------------------------------------------------------------------------------------------------------------------------M--------------------------------------------------------------------------------------------------------------------------------R--------------------QH---F-----------------N--S--SV-FL--------V---S-------RPS-E---VF-----------T-----S------F---R-G------P…
img2k_1890716	---------------------------------------------------------------------------------------------------------------------------------------------------M--------------------------------------------------------------------------------------------------------------------------------K--------------------HK---PL----------------S--D--NF-LL--------V---S-------SRS-E---VL-----------T-----S------F---R-G------P…
img2k_3633882	---------------------------------------------------------------------------------------------------------------------------------------------------M--------------------------------------------------------------------------------------------------------------------------------K--------------------K----------------------S--P--KF-LL--------A---S-------SRS-E---AF-----------T-----S------F---R-G------S…
img2k_5921364	---------------------------------------------------------------------------------------------------------------------------------------------------M--------------------------------------------------------------------------------------------------------------------------------E--------------------N----------------------S--S--SI-FL--------V---S-------KPS-E---VF-----------T-----S------F---R-G------P…
1549105	---------------------------------------------------------------------------------------------------------------------------------------------------M--------------------------------------------------------------------------------------------------------------------------------R--------------------T----------------------K--Q--NI-TS--------V---S-------KPS-E---AL-----------T-----S------F---R-G------P…
393799	---------------------------------------------------------------------------------------------------------------------------------------------------M--------------------------------------------------------------------------------------------------------------------------------K--------------------TN---L-----------------P--Q--NF-TS--------A---S-------RPS-E---VF-----------T-----S------F---H-G------P…
img2k_5366240	---------------------------------------------------------------------------------------------------------------------------------------------------M--------------------------------------------------------------------------------------------------------------------------------K--------------------Q-------------------------S--GI-FL--------V---S-------NFS-E---VK-----------D-----L------IR--K-G------P…
4507180	---------------------------------------------------------------------------------------------------------------------------------------------------M--------------------------------------------------------------------------------------------------------------------------------R--------------------IE---S-----------------S--S--AV-LT--------V---S-------SRS-E---VL-----------T-----S------F---R-G------P…
img2k_5086390	---------------------------------------------------------------------------------------------------------------------------------------------------M--------------------------------------------------------------------------------------------------------------------------------T--------------------KE---Y-----------------L--P--NF-NM--------V---S-------RSS-E---VF-----------T-----S------F---R-G------P…
img2k_1895932	---------------------------------------------------------------------------------------------------------------------------------------------------M--------------------------------------------------------------------------------------------------------------------------------T--------------------SK---E-----------------S--S--AI-FL--------V---S-------SRS-D---AI-----------A-----S------Y---R-G------P…
img2k_4869788	---------------------------------------------------------------------------------------------------------------------------------------------------M--------------------------------------------------------------------------------------------------------------------------------MK-------------------HK---S-----------------L--S--AI-FL--------V---S-------KPS-D---EL-----------T-----S------F---R-G------P…
img2k_5071256	---------------------------------------------------------------------------------------------------------------------------------------------------M--------------------------------------------------------------------------------------------------------------------------------H----------------------------------------------L--NF-NL--------V---S-------KPS-E---VF-----------T-----S------F---R-G------P…
img2k_1936812	---------------------------------------------------------------------------------------------------------------------------------------------------M--------------------------------------------------------------------------------------------------------------------------------Y--------------------L----------------------S--S--NT-LL--------V---S-------RPS-E---VF-----------T-----S------F---R-G------P…
656466	---------------------------------------------------------------------------------------------------------------------------------------------------M--------------------------------------------------------------------------------------------------------------------------------T--------------------SK---E-----------------S--S--AI-FL--------V---S-------SRS-D---AI-----------A-----S------Y---R-G------P…
img2k_4620598	---------------------------------------------------------------------------------------------------------------------------------------------------M--------------------------------------------------------------------------------------------------------------------------------V--------------------QKLD-L-----------------I--Q--GV-HL--------V---E-------DRS-K---MI-----------S-----L------I---RQG------P…
4632595	--------------------------------------------------------------------------------------------MFRACSGLNLPSTSKYKGTLMIINLSLFPVSSSIGLIRGKRLLPYRRREPPGRGTM--------------------------------------------------------------------------------------------------------------------------------R--------------------QH---F-----------------N--S--SV-FL--------V---S-------RPS-E---VF-----------T-----S------F---R-G------P…
1424252	---------------------------------------------------------------------------------------------------------------------------------------------------M--------------------------------------------------------------------------------------------------------------------------------G--------------------S-------------------------S--SI-IT--------A---S-------KSS-E---VY-----------T-----S------F---R-G------P…
img2k_1974006	---------------------------------------------------------------------------------------------------------------------------------------------------M--------------------------------------------------------------------------------------------------------------------------------K--------------------RK---SP----------------S--D--NF-LL--------V---S-------TRS-E---GL-----------T-----S------F---R-G------P…
50592	---------------------------------------------------------------------------------------------------------------------------------------------------M--------------------------------------------------------------------------------------------------------------------------------N--------------------K----------------------L--L--NF-NM--------V---S-------KRS-E---VL-----------S-----S------F---R-G------P…
4563365	---------------------------------------------------------------------------------------------------------------------------------------------------M--------------------------------------------------------------------------------------------------------------------------------N--------------------Q----------------------------KC-TL--------V---S-------KLS-E---VL-----------T-----S------F---R-G------P…
img2k_5912504	---------------------------------------------------------------------------------------------------------------------------------------------------------------------------------------------------------------------------------------------------------------------------------------------------------------------------------------------------------------------------------------------------------------…
1779032	---------------------------------------------------------------------------------------------------------------------------------------------------M--------------------------------------------------------------------------------------------------------------------------------N--------------------N----------------------L--L--NF-NM--------V---S-------KRS-E---VL-----------S-----S------F---R-G------P…
img2k_5173891	---------------------------------------------------------------------------------------------------------------------------------------------------M--------------------------------------------------------------------------------------------------------------------------------K--------------------PN---------------------K--I--NM-TV--------S---K-------QGE-E---MI-----------S-----S------F---R-G------P…
1526128	---------------------------------------------------------------------------------------------------------------------------------------------------M--------------------------------------------------------------------------------------------------------------------------------K--------------------KN---F-----------------H--Q--NI-TE--------V---S-------RYS-E---VL-----------T-----S------F---R-G------P…
566952	---------------------------------------------------------------------------------------------------------------------------------------------------M--------------------------------------------------------------------------------------------------------------------------------Y--------------------L----------------------S--S--NT-LL--------V---S-------RPS-E---VF-----------T-----S------F---R-G------P…
img2k_4869783	---------------------------------------------------------------------------------------------------------------------------------------------------M--------------------------------------------------------------------------------------------------------------------------------R--------------------KN---I-----------------S--S--SI-FL--------V---S-------RPS-E---VF-----------T-----S------F---R-G------P…
img2k_4948747	---------------------------------------------------------------------------------------------------------------------------------------------------M--------------------------------------------------------------------------------------------------------------------------------K--------------------N----------------------F--S--NF-NL--------V---T-------RPS-E---VL-----------S-----S------F---R-G------P…
img2k_5351721	---------------------------------------------------------------------------------------------------------------------------------------------------M-----------------------------------------------------------------------------------------------------------------------------------------------------------------------------------F-QT--------A---S-------RPS-E---FL-----------H-----S------Y---R-G------P…
1630760	---------------------------------------------------------------------------------------------------------------------------------------------------M--------------------------------------------------------------------------------------------------------------------------------K--------------------QR---N-----------------H--S--AF-FL--------V---S-------DRS-D---LI-----------R-----S------Y---K-G------P…
1719559	---------------------------------------------------------------------------------------------------------------------------------------------------M--------------------------------------------------------------------------------------------------------------------------------N--------------------N----------------------NP-S--NF-AL--------A---N-------RPS-E---AY-----------A-----S------F---R-G------P…
img2k_4948657	---------------------------------------------------------------------------------------------------------------------------------------------------M--------------------------------------------------------------------------------------------------------------------------------K--------------------NK---S-----------------S--S--AF-LT--------V---S-------SRS-E---VL-----------T-----S------F---R-G------P…
img2k_2671493	---------------------------------------------------------------------------------------------------------------------------------------------------M--------------------------------------------------------------------------------------------------------------------------------K--------------------RK---PP----------------S--D--NF-LL--------V---S-------TRS-E---VF-----------T-----S------F---R-G------P…
4167999	---------------------------------------------------------------------------------------------------------------------------------------------------M--------------------------------------------------------------------------------------------------------------------------------N--------------------R----D-----------------R--Q--NF-IL--------A---S-------KPS-E---VF-----------T-----S------L---K-G------P…
img2k_4957803	---------------------------------------------------------------------------------------------------------------------------------------------------M--------------------------------------------------------------------------------------------------------------------------------N--------------------N----------------------H--L--NF-NL--------V---S-------RPS-E---VF-----------T-----S------F---R-G------P…
img2k_4620641	---------------------------------------------------------------------------------------------------------------------------------------------------M--------------------------------------------------------------------------------------------------------------------------------K--------------------ST---L-----------------L--S--GF-HT--------V---S-------KPS-E---VF-----------T-----S------F---R-G------P…
7965	---------------------------------------------------------------------------------------------------------------------------------------------------M--------------------------------------------------------------------------------------------------------------------------------N--------------------K----F-----------------Q--S--GF-TS--------V---S-------RPS-E---VY-----------T-----S------F---R-G------P…
656469	---------------------------------------------------------------------------------------------------------------------------------------------------M--------------------------------------------------------------------------------------------------------------------------------G--------------------S-------------------------S--SI-IT--------A---S-------KSS-E---VY-----------T-----S------F---R-G------P…
2398752	---------------------------------------------------------------------------------------------------------------------------------------------------M--------------------------------------------------------------------------------------------------------------------------------S--------------------F----------------------N--P--NI-IS--------V---S-------KPS-E---AF-----------A-----S------F---R-G------P…
376555	---------------------------------------------------------------------------------------------------------------------------------------------------M--------------------------------------------------------------------------------------------------------------------------------K--------------------TN---L-----------------P--Q--NF-TS--------A---S-------RPS-E---VF-----------T-----S------F---H-G------P…
img2k_4869796	---------------------------------------------------------------------------------------------------------------------------------------------------M--------------------------------------------------------------------------------------------------------------------------------R--------------------NL---F-----------------L--S--GI-QL--------V---K-------SPS-E---IR-----------N-----L------IP--L-G------A…
1497887	---------------------------------------------------------------------------------------------------------------------------------------------------M--------------------------------------------------------------------------------------------------------------------------------Q--------------------FD---H-----------------L--S--GF-HT--------V---S-------KTS-E---VF-----------T-----S------F---R-G------S…
img2k_1997679	---------------------------------------------------------------------------------------------------------------------------------------------------------------------------------------------------------------------------------------------------------------------------------------------------------MK---S-----------------F--S--NI-EV--------F---S-------NRS-K---AF-----------E-----ALNM---R---T-K------G…
img2k_1895910	-----------------------------------------------------------------------------------------------------------------------------------------------MRREI--------------------------------------------------------------------------------------------------------------------------------S--------------------QN---S-----------------Y--T--PL-RF--------F---S-------TRD-Q---AL-----------S------LIP---R---T-G------A…
4461047	---------------------------------------------------------------------------------------------------------------------------------------------------------------------------------------------------------------------------------------------------------------------------------------------------------------------------------------------------------------------------------------------------------------…
2363782	---------------------------------------------------------------------------------------------------------------------------------------------------M--------------------------------------------------------------------------------------------------------------------------------E--------------------KR------------------------------------------------------S-R---DI-----------P-----S------F---G-G------G…
2035928	---------------------------------------------------------------------------------------------------------------------------------------------------M--------------------------------------------------------------------------------------------------------------------------------E--------------------IR------------------------------------------------------S-R---DI-----------P-----S------F---G-G------G…
1110520	---------------------------------------------------------------------------------------------------------------------------------------------------M--------------------------------------------------------------------------------------------------------------------------------E--------------------IR------------------------------------------------------S-R---DI-----------P-----S------F---G-G------G…
img2k_3415788	---------------------------------------------------------------------------------------------------------------------------------------------------M--------------------------------------------------------------------------------------------------------------------------------E--------------------IR------------------------------------------------------S-R---DI-----------P-----S------F---S-G------S…
2038640	---------------------------------------------------------------------------------------------------------------------------------------------------M--------------------------------------------------------------------------------------------------------------------------------E--------------------IR------------------------------------------------------S-R---DI-----------P-----S------F---G-G------G…
1144689	---------------------------------------------------------------------------------------------------------------------------------------------------M--------------------------------------------------------------------------------------------------------------------------------E--------------------IR------------------------------------------------------S-R---DI-----------P-----S------F---G-G------G…
1127712	---------------------------------------------------------------------------------------------------------------------------------------------------M--------------------------------------------------------------------------------------------------------------------------------E--------------------IR------------------------------------------------------S-R---DI-----------P-----S------F---G-G------G…
2089387	---------------------------------------------------------------------------------------------------------------------------------------------------M--------------------------------------------------------------------------------------------------------------------------------E--------------------IR------------------------------------------------------S-R---DI-----------P-----S------F---G-G------G…
img2k_4790793	---------------------------------------------------------------------------------------------------------------------------------------------------------------------------------------------------------------------------------------------------------------------------------------------------------------------------------------------------------------------------------------------------------------…
img2k_2633847	-----------------------------------------------------------------------------------------------------------------------------------------------------------------------------------------------------------------------------------------------------------------------------------------------------------------------------------------------------------------M-K---DK-----------P-----S------F---S-G------P…
1144595	-------------------------------------------------------------------------------------------------------------------M-----------------------HHVKNHTDM--------------------------------------------------------------------------------------------------------------------------------S-LYFE---------------D-------------------------------------------------------V-R---RH-----------P-----R------F---K-G------A…
2093313	---------------------------------------------------------------------------------------------------------------------------------------------------M--------------------------------------------------------------------------------------------------------------------------------V-QKSE---------------D-------------------------------------------------------V-R---KH-----------P-----R------F---K-G------R…
2093310	-------------------------------------------------------------------------------------------------------------------MM----------TVIAGEPTINSNASCKNHTDM--------------------------------------------------------------------------------------------------------------------------------G-HNFE---------------D-------------------------------------------------------V-R---RH-----------P-----R------F---K-G------A…
img2k_6921854	-------------------------------------------------------------------------------------------------------------------MM----------TVIAGEPTINSNASCKNHTDM--------------------------------------------------------------------------------------------------------------------------------S-LNFE---------------D-------------------------------------------------------V-R---RH-----------P-----R------F---K-G------A…
2141217	---------------------------------------------------------------------------------------------------------------------------------------------------M--------------------------------------------------------------------------------------------------------------------------------V-QKSE---------------D-------------------------------------------------------V-R---KH-----------P-----R------F---K-G------R…
2081981	-------------------------------------------------------------------------------------------------------------------MM----------TVIAGEPTINSNASCKNHTDM--------------------------------------------------------------------------------------------------------------------------------G-HNFE---------------D-------------------------------------------------------V-R---RH-----------P-----R------F---K-G------A…
2048899	---------------------------------------------------------------------------------------------------------------------------------------------------M--------------------------------------------------------------------------------------------------------------------------------V-QKSE---------------D-------------------------------------------------------V-R---KH-----------P-----R------F---K-G------R…
2363835	-------------------------------------------------------------------------------------------------------------------MMKQKHEEGPVKTVIAGVPKINPMHSCKNQT-M--------------------------------------------------------------------------------------------------------------------------------V-QENE---------------K-------------------------------------------------------V-R---RH-----------P-----R------F---K-G------R…
1166605	-------------------------------------------------------------------------------------------------------------------MM----------TVIAGEPTINSNASCKNHTDM--------------------------------------------------------------------------------------------------------------------------------S-LYFE---------------D-------------------------------------------------------V-R---RH-----------P-----R------F---K-G------A…
2099355	---------------------------------------------------------------------------------------------------------------------------------------------------M--------------------------------------------------------------------------------------------------------------------------------V-PKSE---------------D-------------------------------------------------------V-R---KH-----------P-----R------F---K-G------R…
1106475	-------------------------------------------------------------------------------------------------------------------MM----------TVIAGEPTINSNASCKNHTDM--------------------------------------------------------------------------------------------------------------------------------S-LYFE---------------D-------------------------------------------------------V-R---RH-----------P-----R------F---K-G------A…
2095359	-------------------------------------------------------------------------------------------------------------------MM----------TVIAGEPTINSNASCKNHTDM--------------------------------------------------------------------------------------------------------------------------------G-HNFE---------------D-------------------------------------------------------V-R---RH-----------P-----R------F---K-G------A…
img2k_6934973	-------------------------------------------------------------------------------------------------------------------MM----------TVIAGEPTINSNASCKNHTDM--------------------------------------------------------------------------------------------------------------------------------S-LNFE---------------D-------------------------------------------------------V-R---RH-----------P-----R------F---K-G------A…
2041562	---------------------------------------------------------------------------------------------------------------------------------------------------M--------------------------------------------------------------------------------------------------------------------------------V-PKSE---------------D-------------------------------------------------------V-R---KH-----------P-----R------F---K-G------R…
img2k_4790794	---------------------------------------------------------------------------------------------------------------------------------------------------M--------------------------------------------------------------------------------------------------------------------------------V---KM---------------D-------------------------------------------------------I-R---RH-----------P-----R------F---K-G------R…
img2k_4790752	-----------------------------------------------------------------------------------------------------------------------------------------------------------------------------------------------------------------------------------------------------------------------------------------M---------------E-------------------------------------------------------T-R---KH-----------P-----R------F---K-G------R…
img2k_5219834	---------------------------------------------------------------------------------------------------------------------------------------------------M--------------------------------------------------------------------------------------------------------------------------------T-KKYQ---------------G-------------------------------------------------------K-R---LF-----------P-----R------F---P-G------K…
img2k_4860477	---------------------------------------------------------------------------------------------------------------------------------------------------M--------------------------------------------------------------------------------------------------------------------------------K--DQS---------------D-------------------------------------------------------L-R---LS-----------P-----R------F---K-G------R…
img2k_5190342	-----------------------------------------------------------------------------------------------------------------------------------------------------------------------------------------------------------------------------------------------------------------------------------------M---------------D-------------------------------------------------------I-R---RH-----------P-----R------F---K-G------R…
img2k_4797078	-----------------------------------------------------------------------------------------------------------------------------------------------------------------------------------------------------------------------------------------------------------------------------------------M---------------E-------------------------------------------------------T-R---KH-----------P-----R------F---K-G------R…
img2k_4706524	-----------------------------------------------------------------------------------------------------------------------------------------------------------------------------------------------------------------------------------------------------------------------------------------M---------------D-------------------------------------------------------I-R---RH-----------P-----R------F---K-G------R…
134420	---------------------------------------------------------------------------------------------------------------------------------------------------M--------------------------------------------------------------------------------------------------------------------------------D-KQLA---------------E-------------------------------------------------------I-R---RF-----------P-----R------F---K-G------R…
img2k_5363387	---------------------------------------------------------------------------------------------------------------------------------------------------M--------------------------------------------------------------------------------------------------------------------------------T-KKYQ---------------G-------------------------------------------------------K-R---LF-----------P-----R------F---P-G------K…
1640914	---------------------------------------------------------------------------------------------------------------------------------------------------M--------------------------------------------------------------------------------------------------------------------------------T--QNE---------------K-------------------------------------------------------I-R---KS-----------P-----R------F---R-G------G…
719004	-----------------------------------------------------------------------------------------------------------------------------------------------------------------------------------------------------------------------------------------------------------------------------------------M---------------E-------------------------------------------------------T-R---KH-----------P-----R------F---K-G------R…
img2k_4633585	---------------------------------------------------------------------------------------------------------------------------------------------------ML--------------M----------------------------------------------------------------------------------------------------------------S-EQFA---------------E-------------------------------------------------------I-R---KF-----------P-----R------F---K-G------R…
img2k_4663607	-----------------------------------------------------------------------------------------------------------------------------------------------------------------------------------------------------------------------------------------------------------------------------------------M---------------D-------------------------------------------------------I-R---RH-----------P-----R------F---K-G------R…
367216	---------------------------------------------------------------------------------------------------------------------------------------------------M--------------------------------------------------------------------------------------------------------------------------------P--QDL---------------E-------------------------------------------------------I-R---KF-----------P-----R------F---K-G------K…
img2k_4950157	---------------------------------------------------------------------------------------------------------------------------------------------------ML--------------M----------------------------------------------------------------------------------------------------------------S-EQFA---------------E-------------------------------------------------------I-R---KF-----------P-----R------F---K-G------R…
img2k_4706536	---------------------------------------------------------------------------------------------------------------------------------------------------M--------------------------------------------------------------------------------------------------------------------------------T-KKYQ---------------G-------------------------------------------------------K-R---LF-----------P-----R------F---P-G------K…
370572	------------------------------------------------------------------------------------------------------------------------------------MSPLFISKTKIHSHLM--------------------------------------------------------------------------------------------------------------------------------T--QNE---------------K-------------------------------------------------------I-R---KS-----------P-----R------F---R-G------G…
1644924	---------------------------------------------------------------------------------------------------------------------------------------------------M--------------------------------------------------------------------------------------------------------------------------------T--QNE---------------K-------------------------------------------------------I-R---KS-----------P-----R------F---R-G------G…
img2k_5885151	-----------------------------------------------------------------------------------------------------------------------------------------------------------------------------------------------------------------------------------------------------------------------------------------M---------------D-------------------------------------------------------I-R---RH-----------P-----R------F---K-G------R…
img2k_4702590	-----------------------------------------------------------------------------------------------------------------------------------------------------------------------------------------------------------------------------------------------------------------------------------------M---------------E-------------------------------------------------------T-R---KH-----------P-----R------F---K-G------R…
1644437	---------------------------------------------------------------------------------------------------------------------------------------------------M--------------------------------------------------------------------------------------------------------------------------------S--QNE---------------K-------------------------------------------------------I-R---KS-----------P-----R------F---R-G------G…
1111461	-----------------------------------------------------------------------------------------------------------------------------------------------------------------------------------------------------------------------------------------------------------------------------------------M---------------E-------------------------------------------------------I-R---KF-----------P-----R------F---K-G------R…
img2k_4790997	---------------------------------------------------------------------------------------------------------------------------------------------------M--------------------------------------------------------------------------------------------------------------------------------T-KKYQ---------------G-------------------------------------------------------K-R---LF-----------P-----R------F---P-G------K…
img2k_5363379	-----------------------------------------------------------------------------------------------------------------------------------------------------------------------------------------------------------------------------------------------------------------------------------------M---------------D-------------------------------------------------------I-R---RH-----------P-----R------F---K-G------R…
4219377	---------------------------------------------------------------------------------------------------------------------------------------------------M--------------------------------------------------------------------------------------------------------------------------------VDQQSM---------------E-------------------------------------------------------T-R---KF-----------P-----R------F---K-G------K…
366643	---------------------------------------------------------------------------------------------------------------------------------------------------M--------------------------------------------------------------------------------------------------------------------------------S--QNE---------------K-------------------------------------------------------I-R---KS-----------P-----R------F---R-G------G…
img2k_4663592	-----------------------------------------------------------------------------------------------------------------------------------------------------------------------------------------------------------------------------------------------------------------------------------------M---------------E-------------------------------------------------------T-R---KH-----------P-----R------F---K-G------R…
1505080	---------------------------------------------------------------------------------------------------------------------------------------------------MSRVPKLVSILLKQSLM----------------------------------------------------------------------------------------------------------------K--DQS---------------E-------------------------------------------------------L-R---LS-----------P-----R------F---K-G------R…
371241	---------------------------------------------------------------------------------------------------------------------------------------------------M--------------------------------------------------------------------------------------------------------------------------------P--QDL---------------E-------------------------------------------------------I-R---KF-----------P-----R------F---K-G------K…
71843	---------------------------------------------------------------------------------------------------------------------------------------------------M--------------------------------------------------------------------------------------------------------------------------------D-KQHT---------------E-------------------------------------------------------I-R---RF-----------P-----R------F---K-G------R…
img2k_4706508	-----------------------------------------------------------------------------------------------------------------------------------------------------------------------------------------------------------------------------------------------------------------------------------------M---------------E-------------------------------------------------------T-R---KH-----------P-----R------F---K-G------R…
img2k_4797181	-----------------------------------------------------------------------------------------------------------------------------------------------------------------------------------------------------------------------------------------------------------------------------------------M---------------D-------------------------------------------------------I-R---RH-----------P-----R------F---K-G------R…
img2k_4818029	-----------------------------------------------------------------------------------------------------------------------------------------------------------------------------------------------------------------------------------------------------------------------------------------M---------------D-------------------------------------------------------I-R---RH-----------P-----R------F---K-G------R…
img2k_4825868	-----------------------------------------------------------------------------------------------------------------------------------------------------------------------------------------------------------------------------------------------------------------------------------------M---------------D-------------------------------------------------------I-R---RH-----------P-----R------F---K-G------R…
img2k_4811852	---------------------------------------------------------------------------------------------------------------------------------------------------M--------------------------------------------------------------------------------------------------------------------------------L-KQNE---------------E-------------------------------------------------------I-R---RF-----------P-----R------F---P-G------G…
img2k_4844147	-----------------------------------------------------------------------------------------------------------------------------------------------------------------------------------------------------------------------------------------------------------------------------------------M---------------D-------------------------------------------------------I-R---RH-----------P-----R------F---K-G------R…
img2k_2596175	---------------------------------------------------------------------------------------------------------------------------------------------------M--------------------------------------------------------------------------------------------------------------------------------S-LHVH---------------D-------------------------------------------------------S-N---PK-----------I-----G------F---P-G------S…
img2k_2574190	---------------------------------------------------------------------------------------------------------------------------------------------------M--------------------------------------------------------------------------------------------------------------------------------S-LHVH---------------D-------------------------------------------------------S-N---PK-----------I-----G------F---P-G------S…
img2k_3079188	---------------------------------------------------------------------------------------------------------------------------------------------------M--------------------------------------------------------------------------------------------------------------------------------D-EQAV-------------------------------------------------------------------------P---SF-----------P-----R------F---R-G------P…
img2k_2588105	---------------------------------------------------------------------------------------------------------------------------------------------------M--------------------------------------------------------------------------------------------------------------------------------S--QEA-------------------------------------------------------------------------R---TK-----------P-----N------F---L-G------G…
4441490	---------------------------------------------------------------------------------------------------------------------------------------------------M--------------------------------------------------------------------------------------------------------------------------------S--QEA-------------------------------------------------------------------------R---TK-----------P-----N------F---L-G------G…
1668490	---------------------------------------------------------------------------------------------------------------------------------------------------------------------------------------------------------------------------------------------------------------------------------------------------------------------------------------------------------------------------------------------------------------…
4711142	---------------------------------------------------------------------------------------------------------------------------------------------------M--------------------------------------------------------------------------------------------------------------------------------T--------------------A-------------------------------------------------------R-P---GL-----------P-----R------F---S-G------R…
290218	---------------------------------------------------------------------------------------------------------------------------------------------------M--------------------------------------------------------------------------------------------------------------------------------K--------------------A-------------------------------------------------------R-Q---GF-----------P-----S------F---R-G------P…
2363830	---------------------------------------------------------------------------------------------------------------------------------------------------M--------------------------------------------------------------------------------------------------------------------------------T--------------------T-------------------------------------------------------R-P---GL-----------P-----R------F---S-G------G…
img2k_6364207	---------------------------------------------------------------------------------------------------------------------------------------------------M--------------------------------------------------------------------------------------------------------------------------------T--------------------A-------------------------------------------------------R-P---GL-----------P-----R------F---G-G------P…
386920	---------------------------------------------------------------------------------------------------------------------------------------------------M--------------------------------------------------------------------------------------------------------------------------------K--------------------A-------------------------------------------------------R-P---GI-----------P-----R------F---S-G------G…
img2k_7175606	---------------------------------------------------------------------------------------------------------------------------------------------------M--------------------------------------------------------------------------------------------------------------------------------I--------------------A-------------------------------------------------------R-P---GL-----------P-----R------F---Q-G------P…
2359611	---------------------------------------------------------------------------------------------------------------------------------------------------MK-------------------------------------------------------------------------------------------------------------------------------T--------------------A-------------------------------------------------------R-P---GI-----------P-----R------F---G-G------P…
img2k_4860297	---------------------------------------------------------------------------------------------------------------------------------------------------MN-------------------------------------------------------------------------------------------------------------------------------T--------------------A-------------------------------------------------------R-P---GF-----------P-----R------F---G-G------P…
1790977	---------------------------------------------------------------------------------------------------------------------------------------------------M--------------------------------------------------------------------------------------------------------------------------------T--------------------A-------------------------------------------------------R-P---GL-----------P-----R------F---S-G------K…
img2k_2445640	---------------------------------------------------------------------------------------------------------------------------------------------------M--------------------------------------------------------------------------------------------------------------------------------K--------------------T-------------------------------------------------------R-P---GL-----------P-----R------F---N-G------P…
2400142	---------------------------------------------------------------------------------------------------------------------------------------------------M--------------------------------------------------------------------------------------------------------------------------------T--------------------A-------------------------------------------------------R-P---GL-----------P-----R------F---G-G------P…
img2k_4620698	---------------------------------------------------------------------------------------------------------------------------------------------------M--------------------------------------------------------------------------------------------------------------------------------T--------------------A-------------------------------------------------------V-P---GY-----------P-----R------F---S-G------G…
2359604	---------------------------------------------------------------------------------------------------------------------------------------------------M--------------------------------------------------------------------------------------------------------------------------------T--------------------A-------------------------------------------------------R-P---GL-----------P-----R------F---G-G------P…
img2k_4620703	------------------------------------------------------------------------------------------------MDFR------FALEGSSGETKDLTTERGNLEHLGKGSVQSKHKPSLFQFLCM--------------------------------------------------------------------------------------------------------------------------------I--------------------A-------------------------------------------------------R-P---GV-----------P-----R------F---S-G------P…
1478136	---------------------------------------------------------------------------------------------------------------------------------------------------M-----------------------------------------------------------------------------------------------------------------------------------------------------P-------------------------------------------------------R-P---WF-----------P-----K------F---R-G------R…
4449104	---------------------------------------------------------------------------------------------------------------------------------------------------MN-------------------------------------------------------------------------------------------------------------------------------I--------------------A-------------------------------------------------------R-P---GL-----------P-----R------F---G-G------P…
4167995	---------------------------------------------------------------------------------------------------------------------------------------------------M--------------------------------------------------------------------------------------------------------------------------------V--------------------T-------------------------------------------------------R-P---GI-----------P-----R------F---S-G------G…
2362319	---------------------------------------------------------------------------------------------------------------------------------------------------MK-------------------------------------------------------------------------------------------------------------------------------E--------------------A-------------------------------------------------------R-P---GI-----------P-----R------F---S-G------P…
289949	---------------------------------------------------------------------------------------------------------------------------------------------------M--------------------------------------------------------------------------------------------------------------------------------T--------------------T-------------------------------------------------------G-P---GF-----------P-----R------F---L-G------G…
img2k_5292522	---------------------------------------------------------------------------------------------------------------------------------------------------M--------------------------------------------------------------------------------------------------------------------------------T--------------------A-------------------------------------------------------R-P---GL-----------P-----R------F---G-G------P…
img2k_4748945	---------------------------------------------------------------------------------------------------------------------------------------------------M--------------------------------------------------------------------------------------------------------------------------------V--------------------T-------------------------------------------------------R-P---GI-----------P-----R------F---S-G------G…
4509475	---------------------------------------------------------------------------------------------------------------------------------------------------M--------------------------------------------------------------------------------------------------------------------------------T--------------------A-------------------------------------------------------R-P---GL-----------P-----R------F---R-G------S…
289951	---------------------------------------------------------------------------------------------------------------------------------------------------M--------------------------------------------------------------------------------------------------------------------------------T--------------------T-------------------------------------------------------G-P---GF-----------P-----R------F---S-G------G…
img2k_4847986	---------------------------------------------------------------------------------------------------------------------------------------------------M--------------------------------------------------------------------------------------------------------------------------------T--------------------A-------------------------------------------------------R-P---GV-----------P-----R------F---S-G------G…
4451206	---------------------------------------------------------------------------------------------------------------------------------------------------M--------------------------------------------------------------------------------------------------------------------------------I--------------------A-------------------------------------------------------R-P---GI-----------P-----R------F---S-G------S…
4441415	---------------------------------------------------------------------------------------------------------------------------------------------------M--------------------------------------------------------------------------------------------------------------------------------I--------------------A-------------------------------------------------------R-P---GI-----------P-----R------F---S-G------S…
img2k_4666773	---------------------------------------------------------------------------------------------------------------------------------------------------M--------------------------------------------------------------------------------------------------------------------------------T--------------------A-------------------------------------------------------R-P---GL-----------P-----R------F---G-G------P…
2399335	---------------------------------------------------------------------------------------------------------------------------------------------------M--------------------------------------------------------------------------------------------------------------------------------T--------------------A-------------------------------------------------------R-P---GL-----------P-----R------F---G-G------P…
1726044	---------------------------------------------------------------------------------------------------------------------------------------------------MK-------------------------------------------------------------------------------------------------------------------------------E--------------------A-------------------------------------------------------R-P---SK-----------P-----R------F---S-G------G…
2398767	---------------------------------------------------------------------------------------------------------------------------------------------------MK-------------------------------------------------------------------------------------------------------------------------------E--------------------A-------------------------------------------------------R-P---GI-----------P-----R------F---S-G------P…
img2k_4948844	---------------------------------------------------------------------------------------------------------------------------------------------------M--------------------------------------------------------------------------------------------------------------------------------T--------------------A-------------------------------------------------------R-P---GL-----------P-----R------F---S-G------R…
1507529	---------------------------------------------------------------------------------------------------------------------------------------------------MV-------------------------------------------------------------------------------------------------------------------------------T--------------------A-------------------------------------------------------R-P---GL-----------P-----R------F---Q-G------P…
370423	---------------------------------------------------------------------------------------------------------------------------------------------------M--------------------------------------------------------------------------------------------------------------------------------K--------------------A-------------------------------------------------------R-P---GI-----------P-----R------F---S-G------G…
img2k_5354834	---------------------------------------------------------------------------------------------------------------------------------------------------M--------------------------------------------------------------------------------------------------------------------------------N--------------------A-------------------------------------------------------R-P---SK-----------P-----R------F---S-G------G…
img2k_4634568	---------------------------------------------------------------------------------------------------------------------------------------------------M--------------------------------------------------------------------------------------------------------------------------------Q--------------------T-------------------------------------------------------R-P---GL-----------P-----R------F---L-G------G…
img2k_3227914	---------------------------------------------------------------------------------------------------------------------------------------------------M--------------------------------------------------------------------------------------------------------------------------------K--------------------A-------------------------------------------------------R-P---SK-----------P-----R------F---S-G------G…
790059	------------------------------------------------------------------------------------------------MKTW-----------------------------VRIVPRKTYI-PNNSILCM--------------------------------------------------------------------------------------------------------------------------------T--------------------A-------------------------------------------------------R-P---RF-----------P-----K------F---K-G------S…
46306	---------------------------------------------------------------------------------------------------------------------------------------------------MV-------------------------------------------------------------------------------------------------------------------------------S--------------------G-------------------------------------------------------F-G---TC-----------P-----K------F---H-G------P…
img2k_4861708	---------------------------------------------------------------------------------------------------------------------------------------------------M--------------------------------------------------------------------------------------------------------------------------------T--------------------A-------------------------------------------------------R-P---GL-----------P-----R------F---G-G------P…
img2k_3374710	---------------------------------------------------------------------------------------------------------------------------------------------------M-------------------------------------------------------------------------------------------------------------------------------------------------------------------------------------------------------------R-I---RF-----------P-----K------F---R-G------P…
17864	---------------------------------------------------------------------------------------------------------------------------------------------------MS-------------------------------------------------------------------------------------------------------------------------------I--------------------A-------------------------------------------------------R-P---GK-----------P-----R------F---K-G------P…
img2k_4948873	---------------------------------------------------------------------------------------------------------------------------------------------------M--------------------------------------------------------------------------------------------------------------------------------V--------------------T-------------------------------------------------------R-P---GL-----------P-----R------F---Q-G------S…
img2k_4798887	---------------------------------------------------------------------------------------------------------------------------------------------------M--------------------------------------------------------------------------------------------------------------------------------Q--------------------T-------------------------------------------------------R-P---GL-----------P-----R------F---L-G------G…
img2k_2522129	---------------------------------------------------------------------------------------------------------------------------------------------------MN-------------------------------------------------------------------------------------------------------------------------------I--------------------A-------------------------------------------------------R-P---GL-----------P-----R------F---G-G------P…
img2k_4948775	------------------------------------------------------------------------------------------------MKSVKLKSYCFVLKDSSGRTTNILRQLSKIDSPGQGNISTKHVRIYNYFISM--------------------------------------------------------------------------------------------------------------------------------T--------------------A-------------------------------------------------------G-P---GF-----------P-----R------F---R-G------S…
3098631	---------------------------------------------------------------------------------------------------------------------------------------------------MK-------------------------------------------------------------------------------------------------------------------------------T--------------------A-------------------------------------------------------R-P---GL-----------P-----R------F---Q-G------P…
4430315	---------------------------------------------------------------------------------------------------------------------------------------------------M--------------------------------------------------------------------------------------------------------------------------------T--------------------A-------------------------------------------------------R-P---GY-----------P-----R------F---S-G------P…
img2k_5402879	---------------------------------------------------------------------------------------------------------------------------------------------------M--------------------------------------------------------------------------------------------------------------------------------T--------------------E-------------------------------------------------------R-P---GF-----------P-----K------F---K-G------S…
2363832	------------------------------------------------------------------------------------------------MYR------------------------------------TVH---QLIFFSM--------------------------------------------------------------------------------------------------------------------------------T--------------------A-------------------------------------------------------R-P---GL-----------P-----R------F---G-G------P…
img2k_4620667	---------------------------------------------------------------------------------------------------------------------------------------------------M--------------------------------------------------------------------------------------------------------------------------------T--------------------T-------------------------------------------------------R-P---GL-----------P-----R------F---A-G------G…
img2k_7122100	---------------------------------------------------------------------------------------------------------------------------------------------------M--------------------------------------------------------------------------------------------------------------------------------I--------------------A-------------------------------------------------------R-P---GL-----------P-----R------F---Q-G------P…
361598	---------------------------------------------------------------------------------------------------------------------------------------------------M--------------------------------------------------------------------------------------------------------------------------------K--------------------A-------------------------------------------------------R-P---GI-----------P-----R------F---S-G------G…
2043001	---------------------------------------------------------------------------------------------------------------------------------------------------M--------------------------------------------------------------------------------------------------------------------------------T--------------------A-------------------------------------------------------R-S---GI-----------P-----R------F---S-G------G…
img2k_2565878	---------------------------------------------------------------------------------------------------------------------------------------------------MV-------------------------------------------------------------------------------------------------------------------------------K--------------------A-------------------------------------------------------R-P---SH-----------P-----R------F---S-G------G…
img2k_5297707	---------------------------------------------------------------------------------------------------------------------------------------------------ML-------------------------------------------------------------------------------------------------------------------------------T--------------------A-------------------------------------------------------R-P---GL-----------P-----R------F---Q-G------P…
4428628	---------------------------------------------------------------------------------------------------------------------------------------------------MN-------------------------------------------------------------------------------------------------------------------------------I--------------------A-------------------------------------------------------R-P---GL-----------P-----R------F---G-G------P…
img2k_4634637	---------------------------------------------------------------------------------------------------------------------------------------------------ML-------------------------------------------------------------------------------------------------------------------------------T--------------------A-------------------------------------------------------R-P---GL-----------P-----R------F---Q-G------P…
img2k_4948820	---------------------------------------------------------------------------------------------------------------------------------------------------MK-------------------------------------------------------------------------------------------------------------------------------E--------------------A-------------------------------------------------------R-P---GI-----------P-----R------F---S-G------P…
4165290	---------------------------------------------------------------------------------------------------------------------------------------------------M--------------------------------------------------------------------------------------------------------------------------------T--------------------A-------------------------------------------------------R-P---GH-----------P-----R------F---S-G------P…
img2k_4860480	---------------------------------------------------------------------------------------------------------------------------------------------------MM-------------------------------------------------------------------------------------------------------------------------------T--------------------T-------------------------------------------------------R-L---GY-----------P-----N------F---Y-G------P…
1548804	---------------------------------------------------------------------------------------------------------------------------------------------------M--------------------------------------------------------------------------------------------------------------------------------T--------------------A-------------------------------------------------------R-P---GL-----------P-----R------F---Q-G------P…
2363871	---------------------------------------------------------------------------------------------------------------------------------------------------M--------------------------------------------------------------------------------------------------------------------------------T--------------------T-------------------------------------------------------R-S---GL-----------P-----R------F---S-G------G…
img2k_4682817	---------------------------------------------------------------------------------------------------------------------------------------------------M--------------------------------------------------------------------------------------------------------------------------------T--------------------V-------------------------------------------------------R-T---GI-----------P-----S------F---R-G------S…
img2k_112396	---------------------------------------------------------------------------------------------------------------------------------------------------M--------------------------------------------------------------------------------------------------------------------------------N--------------------A-------------------------------------------------------R-P---SK-----------P-----R------F---S-G------G…
img2k_4779038	---------------------------------------------------------------------------------------------------------------------------------------------------MI-------------------------------------------------------------------------------------------------------------------------------T--------------------A-------------------------------------------------------R-P---GF-----------P-----R------F---S-G------S…
img2k_5369265	---------------------------------------------------------------------------------------------------------------------------------------------------ML-------------------------------------------------------------------------------------------------------------------------------T--------------------A-------------------------------------------------------R-P---GL-----------P-----R------F---Q-G------P…
img2k_5243194	---------------------------------------------------------------------------------------------------------------------------------------------------M--------------------------------------------------------------------------------------------------------------------------------Q--------------------T-------------------------------------------------------R-P---GL-----------P-----R------F---L-G------G…
2400958	------------------------------------------------------------------------------------------------MYR------------------------------------TVH---QLIFFSM--------------------------------------------------------------------------------------------------------------------------------T--------------------A-------------------------------------------------------R-P---GL-----------P-----R------F---G-G------P…
img2k_4734654	---------------------------------------------------------------------------------------------------------------------------------------------------M--------------------------------------------------------------------------------------------------------------------------------T--------------------A-------------------------------------------------------R-P---GL-----------P-----R------F---G-G------P…
2399329	---------------------------------------------------------------------------------------------------------------------------------------------------M--------------------------------------------------------------------------------------------------------------------------------T--------------------T-------------------------------------------------------R-P---GL-----------P-----R------F---S-G------G…
4165288	---------------------------------------------------------------------------------------------------------------------------------------------------M--------------------------------------------------------------------------------------------------------------------------------T--------------------A-------------------------------------------------------R-P---GL-----------P-----R------F---G-G------P…
img2k_4761582	---------------------------------------------------------------------------------------------------------------------------------------------------M--------------------------------------------------------------------------------------------------------------------------------T--------------------A-------------------------------------------------------R-P---GL-----------P-----R------F---G-G------P…
561242	---------------------------------------------------------------------------------------------------------------------------------------------------MV-------------------------------------------------------------------------------------------------------------------------------S--------------------G-------------------------------------------------------F-G---TC-----------P-----K------F---H-G------P…
4430311	---------------------------------------------------------------------------------------------------------------------------------------------------M--------------------------------------------------------------------------------------------------------------------------------I--------------------A-------------------------------------------------------R-P---GI-----------P-----R------F---S-G------S…
img2k_4734122	---------------------------------------------------------------------------------------------------------------------------------------------------M--------------------------------------------------------------------------------------------------------------------------------T--------------------A-------------------------------------------------------R-P---GS-----------P-----R------F---S-G------P…
img2k_4860319	---------------------------------------------------------------------------------------------------------------------------------------------------M--------------------------------------------------------------------------------------------------------------------------------T--------------------A-------------------------------------------------------R-P---GV-----------P-----R------F---S-G------G…
img2k_4811848	---------------------------------------------------------------------------------------------------------------------------------------------------M--------------------------------------------------------------------------------------------------------------------------------Q--------------------T-------------------------------------------------------R-P---GL-----------P-----R------F---L-G------G…
img2k_2565907	---------------------------------------------------------------------------------------------------------------------------------------------------MN-------------------------------------------------------------------------------------------------------------------------------I--------------------A-------------------------------------------------------R-P---GL-----------P-----R------F---G-G------P…
img2k_5090860	---------------------------------------------------------------------------------------------------------------------------------------------------M--------------------------------------------------------------------------------------------------------------------------------T--------------------A-------------------------------------------------------R-S---GI-----------P-----R------F---S-G------G…
img2k_4671384	---------------------------------------------------------------------------------------------------------------------------------------------------MM-------------------------------------------------------------------------------------------------------------------------------T--------------------T-------------------------------------------------------R-L---GY-----------P-----N------F---Y-G------P…
img2k_5173956	---------------------------------------------------------------------------------------------------------------------------------------------------M--------------------------------------------------------------------------------------------------------------------------------I--------------------A-------------------------------------------------------R-P---GV-----------P-----R------F---S-G------P…
img2k_4634572	---------------------------------------------------------------------------------------------------------------------------------------------------M--------------------------------------------------------------------------------------------------------------------------------T--------------------E-------------------------------------------------------R-P---GF-----------P-----K------F---K-G------S…
2363838	---------------------------------------------------------------------------------------------------------------------------------------------------MK-------------------------------------------------------------------------------------------------------------------------------T--------------------A-------------------------------------------------------R-P---GI-----------P-----R------F---G-G------P…
img2k_4983321	---------------------------------------------------------------------------------------------------------------------------------------------------ML-------------------------------------------------------------------------------------------------------------------------------T--------------------A-------------------------------------------------------R-P---GL-----------P-----R------F---Q-G------P…
img2k_4682838	---------------------------------------------------------------------------------------------------------------------------------------------------M--------------------------------------------------------------------------------------------------------------------------------Q--------------------T-------------------------------------------------------R-P---GL-----------P-----R------F---L-G------G…
565825	---------------------------------------------------------------------------------------------------------------------------------------------------M--------------------------------------------------------------------------------------------------------------------------------T--------------------A-------------------------------------------------------R-P---GL-----------P-----R------F---S-G------P…
img2k_5162161	---------------------------------------------------------------------------------------------------------------------------------------------------M--------------------------------------------------------------------------------------------------------------------------------T--------------------A-------------------------------------------------------R-P---GL-----------P-----R------F---G-G------P…
img2k_3581616	---------------------------------------------------------------------------------------------------------------------------------------------------M--------------------------------------------------------------------------------------------------------------------------------T--------------------T-------------------------------------------------------R-P---GF-----------P-----S------F---K-G------A…
img2k_5145643	---------------------------------------------------------------------------------------------------------------------------------------------------MK-------------------------------------------------------------------------------------------------------------------------------T--------------------A-------------------------------------------------------S-P---GF-----------P-----R------F---Y-G------P…
img2k_5161036	------------------------------------------------------------------------------------------------MDFR------FALEGSSGEKKDLTTERGNLEHLVKGSVQSKHKPSLFQFLCM--------------------------------------------------------------------------------------------------------------------------------I--------------------A-------------------------------------------------------R-P---GV-----------P-----R------F---S-G------P…
2362326	---------------------------------------------------------------------------------------------------------------------------------------------------M--------------------------------------------------------------------------------------------------------------------------------T--------------------A-------------------------------------------------------R-P---GL-----------P-----R------F---S-G------K…
2400957	---------------------------------------------------------------------------------------------------------------------------------------------------MK-------------------------------------------------------------------------------------------------------------------------------E--------------------A-------------------------------------------------------R-P---GI-----------P-----R------F---S-G------P…
363558	------------------------------------------------------------------------------------------------MSQ------------------------------------SNH--FFNIYLTM--------------------------------------------------------------------------------------------------------------------------------T--------------------A-------------------------------------------------------R-P---GL-----------P-----R------F---L-G------P…
img2k_3173842	---------------------------------------------------------------------------------------------------------------------------------------------------M--------------------------------------------------------------------------------------------------------------------------------K--------------------A-------------------------------------------------------R-P---SK-----------P-----R------F---A-G------G…
2391347	---------------------------------------------------------------------------------------------------------------------------------------------------MK-------------------------------------------------------------------------------------------------------------------------------T--------------------A-------------------------------------------------------R-P---GL-----------P-----R------F---D-G------P…
1790339	------------------------------------------------------------------------------------------------ML---------------------------------------------PFRCM--------------------------------------------------------------------------------------------------------------------------------T--------------------T-------------------------------------------------------R-P---GI-----------P-----K------F---K-G------G…
1794842	---------------------------------------------------------------------------------------------------------------------------------------------------MK-------------------------------------------------------------------------------------------------------------------------------E--------------------A-------------------------------------------------------R-P---GI-----------P-----R------F---R-G------P…
563492	---------------------------------------------------------------------------------------------------------------------------------------------------MV-------------------------------------------------------------------------------------------------------------------------------S--------------------G-------------------------------------------------------F-G---TC-----------P-----K------F---H-G------P…
2392108	---------------------------------------------------------------------------------------------------------------------------------------------------M--------------------------------------------------------------------------------------------------------------------------------T--------------------A-------------------------------------------------------R-P---GL-----------P-----R------F---G-G------P…
img2k_4665349	------------------------------------------------------------------------------------------------MF-----------------------------------------------LYM--------------------------------------------------------------------------------------------------------------------------------T--------------------T-------------------------------------------------------G-T---GF-----------P-----R------F---S-G------S…
img2k_121061	---------------------------------------------------------------------------------------------------------------------------------------------------M--------------------------------------------------------------------------------------------------------------------------------L--------------------A-------------------------------------------------------R-P---SL-----------P-----R------F---S-G------S…
img2k_4734661	---------------------------------------------------------------------------------------------------------------------------------------------------MS-------------------------------------------------------------------------------------------------------------------------------T--------------------A-------------------------------------------------------R-P---GF-----------P-----R------F---G-G------P…
img2k_5904617	---------------------------------------------------------------------------------------------------------------------------------------------------M--------------------------------------------------------------------------------------------------------------------------------Q--------------------T-------------------------------------------------------R-P---GL-----------P-----R------F---L-G------G…
img2k_4794600	---------------------------------------------------------------------------------------------------------------------------------------------------M--------------------------------------------------------------------------------------------------------------------------------T--------------------E-------------------------------------------------------R-P---GF-----------P-----K------F---K-G------S…
img2k_5173947	---------------------------------------------------------------------------------------------------------------------------------------------------M--------------------------------------------------------------------------------------------------------------------------------T--------------------A-------------------------------------------------------R-P---GL-----------P-----R------F---G-G------P…
1549471	---------------------------------------------------------------------------------------------------------------------------------------------------M--------------------------------------------------------------------------------------------------------------------------------T--------------------E-------------------------------------------------------R-S---GF-----------P-----R------F---S-G------S…
img2k_5243198	---------------------------------------------------------------------------------------------------------------------------------------------------ML-------------------------------------------------------------------------------------------------------------------------------T--------------------A-------------------------------------------------------R-P---GL-----------P-----R------F---Q-G------P…
57203	------------------------------------------------------------------------------------------------MKTW-----------------------------VRIVPRKTYI-PNNSILCM--------------------------------------------------------------------------------------------------------------------------------T--------------------A-------------------------------------------------------R-P---RF-----------P-----K------F---K-G------S…
img2k_2596183	---------------------------------------------------------------------------------------------------------------------------------------------------MT-------------------------------------------------------------------------------------------------------------------------------T--------------------A-------------------------------------------------------R-S---GI-----------P-----R------F---S-G------G…
img2k_2567000	---------------------------------------------------------------------------------------------------------------------------------------------------M--------------------------------------------------------------------------------------------------------------------------------I--------------------A-------------------------------------------------------R-P---SL-----------P-----R------F---T-G------P…
2359606	---------------------------------------------------------------------------------------------------------------------------------------------------MK-------------------------------------------------------------------------------------------------------------------------------T--------------------A-------------------------------------------------------R-P---GL-----------P-----R------F---D-G------P…
3104298	---------------------------------------------------------------------------------------------------------------------------------------------------M--------------------------------------------------------------------------------------------------------------------------------T--------------------T-------------------------------------------------------G-P---GF-----------P-----R------F---S-G------G…
img2k_3191208	--------------------------------------------------------------------------------------------------------------------------------------------------ML--------------------------------------------------------------------------------------------------------------------------------R--------------------D-------------------------------------------------------I-P---AE-----------P-----R------F---E-G------G…
img2k_2196566	----------------------------------------------------------------------MKIP------------------------------------------KNSSTTPN----------------------DW--------------------------------------------------------------------------------------------------------------------------------G--------------------D-------------------------------------------------------T-P---DK-----------P-----K------F---N-G------R…
img2k_3201685	----------------------------------------------------------------------MLTQFLLNKIDILNLGVAILTNLEVYLNFDDHKSNFEGLPFRLFRLFRSGTHPTTARGPFRFKYESTVIVHLQILFML--------------------------------------------------------------------------------------------------------------------------------G--------------------D-------------------------------------------------------I-P---AK-----------P-----R------F---A-G------G…
1563973	--------------------------------------------------------------------------------------------------------------------------------------------------ML--------------------------------------------------------------------------------------------------------------------------------R--------------------D-------------------------------------------------------I-P---AE-----------P-----R------F---E-G------G…
266915	--------------------------------------------------------------------------------------------------------------------------------------------------ML--------------------------------------------------------------------------------------------------------------------------------R--------------------D-------------------------------------------------------I-P---AE-----------P-----R------F---E-G------G…
1301387	---------------------------------------------------------------------------------------------------------------------------------------------------------------------------------------------------------------------------------------------------------------------------------------------------------------------------------------------------------------------------------------------------------------…
402525	--------------------------------------------------------------------------------------------------------------------------------------------------MN--------------------------------------------------------------------------------------------------------------------------------D--------------------N-------------------------------------------------------S-T---KL-----------P-----N------F---S-G------G…
4459721	--------------------------------------------------------------------------------------------------------------------------------------------------MS--------------------------------------------------------------------------------------------------------------------------------D--------------------I-------------------------------------------------------S-T---RK-----------P-----K------F---G-G------S…
1395925	--------------------------------------------------------------------------------------------------------------------------------------MPMKPLSNLSTNVI--------------------------------------------------------------------------------------------------------------------------------N--------------------M-------------------------------------------------------S-T---QV-----------P-----K------F---K-G------S…
1026881	---------------------------------------------------------------------------------------------------------------------------------------------------------------------------------------------------------------------------------------------------------------------------------------------------------------------------------------------------------------------------------------------------------------…
1031855	---------------------------------------------------------------------------------------------------------------------------------------------------------------------------------------------------------------------------------------------------------------------------------------------------------------------------------------------------------------------------------------------------------------…
1858445	---------------------------------------------------------------------------------------------------------------------------------------------------------------------------------------------------------------------------------------------------------------------------------------------------------------------------------------------------------------------------------------------------------------…
184205	---------------------------------------------------------------------------------------------------------------------------------------------------------------------------------------------------------------------------------------------------------------------------------------------------------------------------------------------------------------------------------------------------------------…
391899	-----------------------------------------------------------------------------------------------------------------------MK-------------------EITNSFNL--------------------------------------------------------------------------------------------------------------------------------S--------------------V-------------------------------------------------------A-P---RK-----------P-----R------F---S-G------G…
391212	-----------------------------------------------------------------------------------------------------------------------M---------------------LSNSFNL--------------------------------------------------------------------------------------------------------------------------------S--------------------V-------------------------------------------------------A-P---RK-----------P-----R------F---K-G------R…
361691	-----------------------------------------------------------------------------------------------------------------------MK-------------------EITNSFNL--------------------------------------------------------------------------------------------------------------------------------S--------------------V-------------------------------------------------------A-P---RK-----------P-----R------F---S-G------G…
390011	-----------------------------------------------------------------------------------------------------------------------MK-------------------EIAKSFNL--------------------------------------------------------------------------------------------------------------------------------S--------------------V-------------------------------------------------------A-P---RK-----------P-----R------F---S-G------G…
361604	-----------------------------------------------------------------------------------------------------------------------MK-------------------EIAKSFNL--------------------------------------------------------------------------------------------------------------------------------S--------------------V-------------------------------------------------------A-P---RK-----------P-----R------F---S-G------G…
img2k_6953094	---------------------------------------------------------------------------------------------------------------------------------------------------------------------------------------------------------------------------------------------------------------------------------------------------------------------------------------------------------------------------------------------------------------…
img2k_6953090	---------------------------------------------------------------------------------------------------------------------------------------------------------------------------------------------------------------------------------------------------------------------------------------------------------------------------------------------------------------------------------------------------------------…
img2k_4292344	---------------------------------------------------------------------------------------------------------------------------------------------------------------------------------------------------------------------------------------------------------------------------------------------------------------------------------------------------------------------------------------------------------------…
361419	-------------------------------MSELLNTISTGDTKLSFSLFSAISRSWSTISAMHSALTEIGRWKTNVSTFILLESSGEAHTPLAGQGVKRFSFGGNSSSGRIYLHISFMK-------------------F------S--------------------------------------------------------------------------------------------------------------------------------T--------------------I-------------------------------------------------------L-R---KK-----------P-----K------F---R-G------R…
387286	-----------------------------------------------------------------------------------------------------------------------MK-------------------F------S--------------------------------------------------------------------------------------------------------------------------------T--------------------I-------------------------------------------------------L-R---KK-----------P-----K------F---R-G------K…
367353	-----------------------------------------------------------------------------------------------------------------------MK-------------------F------S--------------------------------------------------------------------------------------------------------------------------------T--------------------I-------------------------------------------------------L-R---RK-----------P-----K------F---R-G------K…
378909	-----------------------------------------------------------------------------------------------------------------------MK-------------------F------S--------------------------------------------------------------------------------------------------------------------------------T--------------------I-------------------------------------------------------L-R---RK-----------P-----K------F---R-G------K…
img2k_4302639	---------------------------------------------------------------------------------------------------------------------------------------------------------------------------------------------------------------------------------------------------------------------------------------------------------------------------------------------------------------------------------------------------------------…
543681	-----------------------------------------------------------------------------------------------------------------------MR----------------------------------------------------------------------------------------------------------------------------------------------------------------------------------------------------------------------------------------L-R---SK-----------P-----E------F---S-G------R…
543889	-----------------------------------------------------------------------------------------------------------------------MR----------------------------------------------------------------------------------------------------------------------------------------------------------------------------------------------------------------------------------------L-R---SK-----------P-----E------F---S-G------R…
1996015	-----------------------------------------------------------------------------------------------------------------------MR----------------------------------------------------------------------------------------------------------------------------------------------------------------------------------------------------------------------------------------L-R---TK-----------P-----K------F---P-G------R…
img2k_2158141	----------------------------------------------------------------------------------------------------------------MPNNLFKTQ-------------------L------D--------------------------------------------------------------------------------------------------------------------------------K--------------------R-------------------------------------------------------V-P---VK-----------P-----E------F---S-G------P…
img2k_2703372	----------------------------------------------------------------------------------------------------------------MPNNLFKTQ-------------------L------D--------------------------------------------------------------------------------------------------------------------------------K--------------------R-------------------------------------------------------V-P---VK-----------P-----E------F---S-G------P…
img2k_2418563	----------------------------------------------------------------------------------------------------------------MPNNLFKTQ-------------------L------D--------------------------------------------------------------------------------------------------------------------------------K--------------------R-------------------------------------------------------V-P---VK-----------P-----E------F---S-G------P…
1647780	-------------------------------------------------------------------------------------------------------------------------------------------ME------Q--------------------------------------------------------------------------------------------------------------------------------Q--------------------Q-------------------------------------------------------L-R---TK-----------P-----K------F---S-G------P…
1853700	-------------------------------------------------------------------------------------------------------------------------------------------ML------N--------------------------------------------------------------------------------------------------------------------------------Q--------------------P-------------------------------------------------------P-R---KF-----------P-----R------F---S-G------R…
img2k_6594818	-------------------------------------------------------------------------------------------------------------------------------------------M-------------------------------------------------------------------------------------------------------------------------------------------------------------Q-------------------------------------------------------P-R---TK-----------P-----R------F---S-G------S…
1034373	---------------------------------------------------------------------------------------------------------------------------------------------------------------------------------------------------------------------------------------------------------------------------------------------------------------------------------------------------------------------------------------------------------------…
img2k_6953139	---------------------------------------------------------------------------------------------------------------------------------------------------------------------------------------------------------------------------------------------------------------------------------------------------------------------------------------------------------------------------------------------------------------…
395774	---------------------------------------------------------------------------------------------------------------------------------------------------------------------------------------------------------------------------------------------------------------------------------------------------------------------------------------------------------------------------------------------------------------…
img2k_3079274	---------------------------------------------------------------------------------------------------------------------------------------------------------------------------------------------------------------------------------------------------------------------------------------------------------------------------------------------------------------------------------------------------------------…
31297	---------------------------------------------------------------------------------------------------------------------------------------------------------------------------------------------------------------------------------------------------------------------------------------------------------------------------------------------------------------------------------------------------------------…
1097530	---------------------------------------------------------------------------------------------------------------------------------------------------------------------------------------------------------------------------------------------------------------------------------------------------------------------------------------------------------------------------------------------------------------…
91162	---------------------------------------------------------------------------------------------------------------------------------------------------------------------------------------------------------------------------------------------------------------------------------------------------------------------------------------------------------------------------------------------------------------…
1263322	---------------------------------------------------------------------------------------------------------------------------------------------------------------------------------------------------------------------------------------------------------------------------------------------------------------------------------------------------------------------------------------------------------------…
img2k_6953147	---------------------------------------------------------------------------------------------------------------------------------------------------------------------------------------------------------------------------------------------------------------------------------------------------------------------------------------------------------------------------------------------------------------…
img2k_3095656	---------------------------------------------------------------------------------------------------------------------------------------------------------------------------------------------------------------------------------------------------------------------------------------------------------------------------------------------------------------------------------------------------------------…
img2k_6929789	---------------------------------------------------------------------------------------------------------------------------------------------------------------------------------------------------------------------------------------------------------------------------------------------------------------------------------------------------------------------------------------------------------------…
1435846	---------------------------------------------------------------------------------------------------------------------------------------------------------------------------------------------------------------------------------------------------------------------------------------------------------------------------------------------------------------------------------------------------------------…
img2k_6921892	---------------------------------------------------------------------------------------------------------------------------------------------------------------------------------------------------------------------------------------------------------------------------------------------------------------------------------------------------------------------------------------------------------------…
1641369	---------------------------------------------------------------------------------------------------------------------------------------------------------------------------------------------------------------------------------------------------------------------------------------------------------------------------------------------------------------------------------------------------------------…
2066716	---------------------------------------------------------------------------------------------------------------------------------------------------M--------------------------------------------------------------------------------------------------------------------------------A--------------------T-------------------------------------------------------F-R---NY-----------P-----K------F---S-G------G…
2358377	---------------------------------------------------------------------------------------------------------------------------------------------------M--------------------------------------------------------------------------------------------------------------------------------A--------------------T-------------------------------------------------------F-R---NY-----------P-----K------F---S-G------G…
2105001	---------------------------------------------------------------------------------------------------------------------------------------------------M--------------------------------------------------------------------------------------------------------------------------------A--------------------T-------------------------------------------------------F-R---NY-----------P-----K------F---S-G------G…
2108082	---------------------------------------------------------------------------------------------------------------------------------------------------M--------------------------------------------------------------------------------------------------------------------------------A--------------------T-------------------------------------------------------F-R---NY-----------P-----K------F---S-G------G…
img2k_4869873	---------------------------------------------------------------------------------------------------------------------------------------------------M--------------------------------------------------------------------------------------------------------------------------------A--------------------T-------------------------------------------------------F-R---NY-----------P-----K------F---S-G------G…
491273	---------------------------------------------------------------------------------------------------------------------------------------------------M--------------------------------------------------------------------------------------------------------------------------------Q--------------------D-------------------------------------------------------NTP---VK-----------P-----R------F---K-G------A…
2040073	---------------------------------------------------------------------------------------------------------------------------------------------------M--------------------------------------------------------------------------------------------------------------------------------A--------------------T-------------------------------------------------------F-R---NY-----------P-----K------F---S-G------G…
2249335	---------------------------------------------------------------------------------------------------------------------------------------------------M--------------------------------------------------------------------------------------------------------------------------------A--------------------T-------------------------------------------------------F-R---NY-----------P-----K------F---S-G------G…
2051268	---------------------------------------------------------------------------------------------------------------------------------------------------M--------------------------------------------------------------------------------------------------------------------------------A--------------------T-------------------------------------------------------F-R---NY-----------P-----K------F---S-G------G…
2230556	---------------------------------------------------------------------------------------------------------------------------------------------------M--------------------------------------------------------------------------------------------------------------------------------A--------------------T-------------------------------------------------------F-R---NY-----------P-----K------F---S-G------G…
534521	---------------------------------------------------------------------------------------------------------------------------------------------------M--------------------------------------------------------------------------------------------------------------------------------T--------------------T-------------------------------------------------------F-R---SY-----------P-----K------F---S-G------G…
1641855	---------------------------------------------------------------------------------------------------------------------------------------------------M--------------------------------------------------------------------------------------------------------------------------------S--------------------T-------------------------------------------------------F-R---KF-----------P-----K------F---S-G------R…
2117668	---------------------------------------------------------------------------------------------------------------------------------------------------M--------------------------------------------------------------------------------------------------------------------------------A--------------------T-------------------------------------------------------F-R---NY-----------P-----K------F---S-G------G…
1212129	---------------------------------------------------------------------------------------------------------------------------------------------------M--------------------------------------------------------------------------------------------------------------------------------T--------------------T-------------------------------------------------------F-R---NY-----------P-----K------F---S-G------G…
2157971	---------------------------------------------------------------------------------------------------------------------------------------------------M--------------------------------------------------------------------------------------------------------------------------------A--------------------T-------------------------------------------------------F-R---NY-----------P-----K------F---S-G------G…
img2k_5923577	---------------------------------------------------------------------------------------------------------------------------------------------------M--------------------------------------------------------------------------------------------------------------------------------A--------------------T-------------------------------------------------------F-R---NY-----------P-----K------F---S-G------G…
1412090	---------------------------------------------------------------------------------------------------------------------------------------------------M--------------------------------------------------------------------------------------------------------------------------------S--------------------T-------------------------------------------------------F-R---KF-----------P-----K------F---S-G------R…
2058430	---------------------------------------------------------------------------------------------------------------------------------------------------M--------------------------------------------------------------------------------------------------------------------------------A--------------------T-------------------------------------------------------F-R---NY-----------P-----K------F---S-G------G…
2233033	---------------------------------------------------------------------------------------------------------------------------------------------------M--------------------------------------------------------------------------------------------------------------------------------A--------------------T-------------------------------------------------------F-R---NY-----------P-----K------F---S-G------G…
img2k_5914514	---------------------------------------------------------------------------------------------------------------------------------------------------M--------------------------------------------------------------------------------------------------------------------------------A--------------------T-------------------------------------------------------F-R---NY-----------P-----K------F---S-G------G…
img2k_5090881	---------------------------------------------------------------------------------------------------------------------------------------------------M--------------------------------------------------------------------------------------------------------------------------------K--------------------K-------------------------------------------------------V-P---SF-----------P-----R------F---S-G------S…
img2k_5096991	-----------------------------------------------------------------------------------------------------------------------MN-----NK----NPFKSQ--D------L--------------------------------------------------------------------------------------------------------------------------------K--------------------K-------------------------------------------------------V-P---SF-----------P-----R------F---K-G------N…
img2k_4815283	-----------------------------------------------------------------------------------------------------------------------M--------------------E------F--------------------------------------------------------------------------------------------------------------------------------S--------------------T-------------------------------------------------------V-R---SK-----------P-----D------F---K-G------P…
img2k_3378396	-----------------------------------------------------------------------------------------------------------------------M------------------------------------------------------------------------------------------------------------------------------------------------------------V--------------------T-------------------------------------------------------V-R---KN-----------P-----N------F---K-G------S…
img2k_4620630	-----------------------------------------------------------------------------------------------------------------------MI-----HNRISLNS--SY--H------E--------------------------------------------------------------------------------------------------------------------------------E--------------------R-------------------------------------------------------V-R---YK-----------P-----H------F---K-G------R…
img2k_4670793	-----------------------------------------------------------------------------------------------------------------------M--------------------E------L--------------------------------------------------------------------------------------------------------------------------------P--------------------T-------------------------------------------------------V-G---QK-----------P-----N------F---D-G------P…
4438601	-----------------------------------------------------------------------------------------------------------------------MN-----MK------------V------N--------------------------------------------------------------------------------------------------------------------------------A--------------------T-------------------------------------------------------A-R---YV-----------P-----N------F---K-G------P…
2391336	-----------------------------------------------------------------------------------------------------------------------ME-----TT----LV--QI--V------E--------------------------------------------------------------------------------------------------------------------------------G--------------------V-------------------------------------------------------V-R---NK-----------P-----N------F---K-G------S…
img2k_4847870	-----------------------------------------------------------------------------------------------------------------------MI-----SE---------VNKE------R--------------------------------------------------------------------------------------------------------------------------------P--------------------V-------------------------------------------------------V-R---NK-----------P-----N------F---I-G------P…
4705174	-----------------------------------------------------------------------------------------------------------------------ME-----RT----PK--LIFKE------R--------------------------------------------------------------------------------------------------------------------------------E--------------------LG------------------------------------------------------R-P---YW-----------P-----T------F---K-G------P…
1488042	-----------------------------------------------------------------------------------------------------------------------MV--------------------------------------------------------------------------------------------------------------------------------------------------------------------------------T-------------------------------------------------------V-R---HK-----------P-----N------F---K-G------G…
4461024	-----------------------------------------------------------------------------------------------------------------------MN-----MK------------V------N--------------------------------------------------------------------------------------------------------------------------------A--------------------T-------------------------------------------------------A-R---YV-----------P-----N------F---K-G------P…
4619318	-----------------------------------------------------------------------------------------------------------------------ME--------------------------------------------------------------------------------------------------------------------------------------------------------------------------------T-------------------------------------------------------V-R---YK-----------P-----N------F---Q-G------S…
2362285	-----------------------------------------------------------------------------------------------------------------------MVVINMEAQ----QS--FY--V------G--------------------------------------------------------------------------------------------------------------------------------G--------------------T-------------------------------------------------------V-G---DK-----------P-----N------F---K-G------P…
img2k_4860407	-----------------------------------------------------------------------------------------------------------------------MI-----SE---------VNKE------R--------------------------------------------------------------------------------------------------------------------------------P--------------------V-------------------------------------------------------V-R---NK-----------P-----N------F---K-G------P…
2360991	-----------------------------------------------------------------------------------------------------------------------ME-----TT----LV--QI--V------E--------------------------------------------------------------------------------------------------------------------------------G--------------------V-------------------------------------------------------V-R---NK-----------P-----N------F---K-G------S…
img2k_2237196	-----------------------------------------------------------------------------------------------------------------------MK-----KT----PK--LIFKV------R--------------------------------------------------------------------------------------------------------------------------------E--------------------PG------------------------------------------------------Q-P---YR-----------P-----S------F---R-G------P…
img2k_2237144	-----------------------------------------------------------------------------------------------------------------------ME-----RT----PK--LIFKE------R--------------------------------------------------------------------------------------------------------------------------------E--------------------LG------------------------------------------------------R-P---YW-----------P-----T------F---K-G------P…
3658875	-----------------------------------------------------------------------------------------------------------------------ME-----RT----PK--LIFKE------R--------------------------------------------------------------------------------------------------------------------------------E--------------------LG------------------------------------------------------R-P---YW-----------P-----T------F---K-G------P…
372956	-----------------------------------------------------------------------------------------------------------------------ME--------------------------------------------------------------------------------------------------------------------------------------------------------------------------------T-------------------------------------------------------A-R---KI-----------P-----N------F---Q-G------S…
