# Supplementary material for: Identification of hot spring Obelisk-like RNA replicons and expanded diversity of the Obelisk superfamily
Source: Nat Commun. 2026 Apr 20;17:3041. doi: 10.1038/s41467-026-71096-6 (PMC13096302; doi:10.1038/s41467-026-71096-6)
Supplement: Supplementary file 6 — Source data [file 41467_2026_71096_MOESM6_ESM.zip › Source_data_fig/Fig.S7_B-D_position_ribozyme.dat]

contig	oblin1	start_obl1_orf	end_obl1_orf	obl1_strand	oblin_orf_spanning_artificial_breakpoint	ribozyme_type	ribozyme_start	ribozyme_end	ribozyme_strand	ribozyme_breakpoint	ribozyme_relative_position_to_obl1	ribozyme_nearest_distance_to_obl1_end	ribozyme_fraction_overlapping_with_obl1
Ga0401319_05170	Ga0401319_05170_RC_ORF888	111	538.0	anti	yes	Hammerhead_3	574	493	-	no	overlap sense-3	.	37
Ga0509117_008919	Ga0509117_008919_ORF338	338	986.0	sense	no	Hammerhead_3	304	245	-	no	no overlap anti-5	34	.
3300024541_Ga0256343_1016295	3300024541_Ga0256343_1016295_ORF256	256	904.0	sense	no	Hammerhead_3	213	163	-	no	no overlap anti-5	43	.
Ga0509144_00540	Ga0509144_00540_RC_ORF118	870	270.0	anti	no	Hammerhead_3	938	-2	+	yes	no overlap anti-5	68	.
3300024864_Ga0255271_1039921	3300024864_Ga0255271_1039921_ORF256	256	904.0	sense	no	Hammerhead_3	213	163	-	no	no overlap anti-5	43	.
Ga0527602_007990	Ga0527602_007990_ORF332	332	974.0	sense	no	Hammerhead_3	928	1007	+	no	overlap sense-3	.	0.5875
3300019255_Ga0184643_1206161	3300019255_Ga0184643_1206161_ORF321	321	92.0	sense	yes	Hammerhead_3	395	343	-	no	nested anti-5	22	.
3300012761_Ga0138288_1171221	3300012761_Ga0138288_1171221_RC_ORF932	160	569.0	anti	yes	Hammerhead_3	236	290	+	no	no overlap anti-5	76	.
3300007228_Ga0075175_1460179	3300007228_Ga0075175_1460179_ORF1026	1026	624.0	sense	yes	Hammerhead_3	1007	948	-	no	no overlap anti-5	19	.
3300019260_Ga0181506_1001721	3300019260_Ga0181506_1001721_ORF738	738	354.0	sense	yes	Hammerhead_3	687	628	-	no	no overlap anti-5	51	.
3300021278_Ga0210332_134007	3300021278_Ga0210332_134007_ORF690	690	282.0	sense	yes	Hammerhead_3	209	268	+	no	nested sense-3	14.0	.
Ga0590119_004404	Ga0590119_004404_ORF1034	1034	669.0	sense	yes	Hammerhead_3	1015	956	-	no	no overlap anti-5	19	.
3300004596_Ga0068949_1235297	3300004596_Ga0068949_1235297_ORF737	737	353.0	sense	yes	Hammerhead_3	686	627	-	no	no overlap anti-5	51	.
3300021947_Ga0213856_1126024	3300021947_Ga0213856_1126024_RC_ORF187	841	220.0	anti	no	Hammerhead_3	867	917	+	no	no overlap anti-5	26	.
Ga0527599_007911	Ga0527599_007911_ORF685	685	266.0	sense	yes	Hammerhead_3	639	582	-	no	no overlap anti-5	46	.
3300010144_Ga0115593_1237272	3300010144_Ga0115593_1237272_ORF586	586	229.0	sense	yes	Hammerhead_3	108	184	+	no	nested sense-3	45.0	.
Ga0401889_01755	Ga0401889_01755_RC_ORF459	516	93.0	anti	no	Hammerhead_3	772	827	+	no	no overlap anti-5	256	.
3300024852_Ga0255295_1028551	3300024852_Ga0255295_1028551_RC_ORF51	913	556.0	anti	no	Hammerhead_3	262	316	+	no	no overlap anti-3	240	.
Ga0509157_004283	Ga0509157_004283_ORF613	613	163.0	sense	yes	Hammerhead_3	534	479	-	no	no overlap anti-5	79	.
Ga0401965_004539	Ga0401965_004539_ORF586	586	229.0	sense	yes	Hammerhead_3	108	184	+	no	nested sense-3	45.0	.
Ga0509067_015973	Ga0509067_015973_RC_ORF913	74	501.0	anti	yes	Hammerhead_3	143	199	+	no	no overlap anti-5	69	.
Ga0401319_05126	Ga0401319_05126_RC_ORF272	731	146.0	anti	no	Hammerhead_3	806	863	+	no	no overlap anti-5	75	.
Ga0535602_06084	Ga0535602_06084_ORF685	685	266.0	sense	yes	Hammerhead_3	639	582	-	no	no overlap anti-5	46	.
Ga0509055_012831	Ga0509055_012831_ORF1009	1009	656.0	sense	yes	Hammerhead_3	990	932	-	no	no overlap anti-5	19	.
Ga0509161_002896	Ga0509161_002896_ORF736	736	315.0	sense	yes	Hammerhead_3	647	592	-	no	no overlap anti-5	89	.
Ga0401964_003075	Ga0401964_003075_RC_ORF775	245	627.0	anti	yes	Hammerhead_3	301	356	+	no	no overlap anti-5	56	.
Ga0509051_020759	Ga0509051_020759_ORF14	14	656.0	sense	no	Hammerhead_3	990	932	-	no	no overlap anti-5	52	.
3300036489_Ga0393307_023643	3300036489_Ga0393307_023643_RC_ORF38	1009	367.0	anti	no	Hammerhead_3	1031	-39	+	yes	no overlap anti-5	22	.
3300036544_Ga0393288_006312	3300036544_Ga0393288_006312_ORF930	930	549.0	sense	yes	Hammerhead_3	891	831	-	no	no overlap anti-5	39	.
3300010861_Ga0126349_1219869	3300010861_Ga0126349_1219869_ORF534	534	165.0	sense	yes	Hammerhead_3	80	159	+	no	nested sense-3	6.0	.
3300021257_Ga0210329_138320	3300021257_Ga0210329_138320_RC_ORF1035	29	455.0	anti	yes	Hammerhead_3	56	110	+	no	no overlap anti-5	27	.
3300012768_Ga0138276_1150474	3300012768_Ga0138276_1150474_ORF615	615	166.0	sense	yes	Hammerhead_3	79	156	+	no	nested sense-3	10.0	.
Ga0598010_002559	Ga0598010_002559_RC_ORF102	909	288.0	anti	no	Hammerhead_3	351	272	-	no	overlap sense-3	.	0.8
Ga0509074_003560	Ga0509074_003560_ORF69	69	657.0	sense	no	Hammerhead_3	995	940	-	no	no overlap anti-5	72	.
3300007232_Ga0075183_11431668	3300007232_Ga0075183_11431668_ORF375	375	32.0	sense	yes	Hammerhead_3	343	287	-	no	no overlap anti-5	32	.
3300021853_Ga0210323_1000820	3300021853_Ga0210323_1000820_ORF456	456	7.0	sense	yes	Hammerhead_3	444	386	-	no	no overlap anti-5	12	.
3300023708_Ga0228709_1023666	3300023708_Ga0228709_1023666_ORF256	256	904.0	sense	no	Hammerhead_3	213	163	-	no	no overlap anti-5	43	.
Ga0401327_015989	Ga0401327_015989_ORF445	445	1030.0	sense	no	Hammerhead_3	398	342	-	no	no overlap anti-5	47	.
3300035596_Ga0374552_005745	3300035596_Ga0374552_005745_RC_ORF446	758	173.0	anti	no	Hammerhead_3	922	981	+	no	no overlap anti-5	164	.
3300009583_Ga0115598_1085393	3300009583_Ga0115598_1085393_RC_ORF770	242	625.0	anti	yes	Hammerhead_3	289	341	+	no	no overlap anti-5	47	.
Ga0456163_005538	Ga0456163_005538_RC_ORF684	301	828.0	anti	yes	Hammerhead_3	563	619	+	no	no overlap anti-3	209	.
Ga0509050_012536	Ga0509050_012536_ORF1009	1009	656.0	sense	yes	Hammerhead_3	990	932	-	no	no overlap anti-5	19	.
Ga0401896_01083	Ga0401896_01083_ORF586	586	229.0	sense	yes	Hammerhead_3	108	184	+	no	nested sense-3	45.0	.
3300004766_Ga0007747_1559114	3300004766_Ga0007747_1559114_ORF77	77	476.0	sense	no	Hammerhead_3	848	793	-	no	no overlap anti-5	214	.
Ga0527599_007941	Ga0527599_007941_RC_ORF656	352	773.0	anti	yes	Hammerhead_3	824	746	-	no	overlap sense-3	.	52
3300028620_Ga0257139_1022367	3300028620_Ga0257139_1022367_ORF553	553	183.0	sense	yes	Hammerhead_3	83	163	+	no	nested sense-3	20.0	.
3300035570_Ga0374530_004056	3300035570_Ga0374530_004056_ORF1193	1193	785.0	sense	yes	Hammerhead_3	1175	1114	-	no	no overlap anti-5	18	.
3300035592_Ga0374548_005214	3300035592_Ga0374548_005214_RC_ORF446	758	173.0	anti	no	Hammerhead_3	922	981	+	no	no overlap anti-5	164	.
Ga0491216_016368	Ga0491216_016368_RC_ORF142	865	208.0	anti	no	Hammerhead_3	888	943	+	no	no overlap anti-5	23	.
3300023708_Ga0228709_1029960	3300023708_Ga0228709_1029960_ORF124	124	664.0	sense	no	Hammerhead_3	651	722	+	no	overlap sense-3	.	0.19444444444444445
Ga0509121_026949	Ga0509121_026949_ORF146	146	740.0	sense	no	Hammerhead_3	107	45	-	no	no overlap anti-5	39	.
3300036416_Ga0393314_010315	3300036416_Ga0393314_010315_ORF102	102	729.0	sense	no	Hammerhead_3	56	5	-	no	no overlap anti-5	46	.
3300028621_Ga0257142_1023313	3300028621_Ga0257142_1023313_ORF980	980	616.0	sense	yes	Hammerhead_3	961	902	-	no	no overlap anti-5	19	.
3300011084_Ga0138562_1189509	3300011084_Ga0138562_1189509_ORF417	417	33.0	sense	yes	Hammerhead_3	366	307	-	no	no overlap anti-5	51	.
Ga0527522_01164	Ga0527522_01164_ORF481	481	168.0	sense	yes	Hammerhead_3	505	451	-	no	overlap anti-5	.	0.45454545454545453
3300007253_Ga0075182_10064088	3300007253_Ga0075182_10064088_ORF906	906	564.0	sense	yes	Hammerhead_3	860	820	-	no	no overlap anti-5	46	.
Ga0509062_026172	Ga0509062_026172_ORF146	146	740.0	sense	no	Hammerhead_3	107	45	-	no	no overlap anti-5	39	.
Ga0509084_03285	Ga0509084_03285_ORF737	737	315.0	sense	yes	Hammerhead_3	647	592	-	no	no overlap anti-5	90	.
3300024487_Ga0255222_1011878	3300024487_Ga0255222_1011878_RC_ORF933	160	570.0	anti	yes	Hammerhead_3	236	291	+	no	no overlap anti-5	76	.
3300035595_Ga0374551_006798	3300035595_Ga0374551_006798_ORF819	819	413.0	sense	yes	Hammerhead_3	800	741	-	no	no overlap anti-5	19	.
3300028668_Ga0257140_1024988	3300028668_Ga0257140_1024988_ORF553	553	183.0	sense	yes	Hammerhead_3	83	163	+	no	nested sense-3	20.0	.
Ga0509128_013018	Ga0509128_013018_ORF382	382	61.0	sense	yes	Hammerhead_3	354	299	-	no	no overlap anti-5	28	.
3300019191_Ga0180035_1093768	3300019191_Ga0180035_1093768_ORF884	884	516.0	sense	yes	Hammerhead_3	841	786	-	no	no overlap anti-5	43	.
Ga0509090_009491	Ga0509090_009491_RC_ORF328	671	38.0	anti	no	Hammerhead_3	725	784	+	no	no overlap anti-5	54	.
Ga0527505_002079	Ga0527505_002079_RC_ORF167	864	207.0	anti	no	Hammerhead_3	911	978	+	no	no overlap anti-5	47	.
Ga0509055_012830	Ga0509055_012830_RC_ORF17	1010	368.0	anti	no	Hammerhead_3	35	94	+	no	no overlap anti-5	53	.
Ga0509144_00494	Ga0509144_00494_RC_ORF17	1010	368.0	anti	no	Hammerhead_3	35	94	+	no	no overlap anti-5	53	.
Ga0509124_014267	Ga0509124_014267_ORF614	614	163.0	sense	yes	Hammerhead_3	535	480	-	no	no overlap anti-5	79	.
3300006935_Ga0081246_1005660	3300006935_Ga0081246_1005660_ORF126	126	753.0	sense	no	Hammerhead_1	761	822	+	no	no overlap sense-3	8.0	.
Ga0509085_009178	Ga0509085_009178_RC_ORF337	650	909.0	anti	yes	Hammerhead_3	591	646	+	no	nested anti-5	4	.
Ga0527606_012433	Ga0527606_012433_ORF463	463	1087.0	sense	no	Hammerhead_3	990	1069	+	no	nested sense-3	18.0	.
3300007230_Ga0075179_1693172	3300007230_Ga0075179_1693172_RC_ORF964	82	487.0	anti	yes	Hammerhead_3	105	165	+	no	no overlap anti-5	23	.
3300007237_Ga0075177_1593826	3300007237_Ga0075177_1593826_ORF684	684	297.0	sense	yes	Hammerhead_3	636	580	-	no	no overlap anti-5	48	.
Ga0527522_01158	Ga0527522_01158_ORF388	388	1009.0	sense	no	Hammerhead_HH9	326	257	-	no	no overlap anti-5	62	.
Ga0527603_007125	Ga0527603_007125_ORF1161	1161	621.0	sense	yes	Hammerhead_3	524	603	+	no	nested sense-3	18.0	.
Ga0401932_01825	Ga0401932_01825_ORF586	586	229.0	sense	yes	Hammerhead_3	108	184	+	no	nested sense-3	45.0	.
Ga0509145_005192	Ga0509145_005192_ORF349	349	994.0	sense	no	Hammerhead_3	313	254	-	no	no overlap anti-5	36	.
3300028620_Ga0257139_1021593	3300028620_Ga0257139_1021593_ORF1019	1019	431.0	sense	yes	Hammerhead_3	775	719	-	no	no overlap anti-5	244	.
3300019257_Ga0180115_1250473	3300019257_Ga0180115_1250473_ORF715	715	358.0	sense	yes	Hammerhead_3	688	631	-	no	no overlap anti-5	27	.
3300019244_Ga0180111_1110829	3300019244_Ga0180111_1110829_ORF94	94	655.0	sense	no	Hammerhead_3	-22	976	-	yes	no overlap anti-5	116	.
Ga0509064_011206	Ga0509064_011206_ORF590	590	199.0	sense	yes	Hammerhead_3	517	463	-	no	no overlap anti-5	73	.
Ga0502113_042344	Ga0502113_042344_ORF857	857	114.0	sense	yes	Hammerhead_3	109	168	+	no	overlap sense-3	.	6.0
Ga0527519_002603	Ga0527519_002603_ORF41	41	686.0	sense	no	Hammerhead_3	583	667	+	no	nested sense-3	19.0	.
3300036507_Ga0393211_006514	3300036507_Ga0393211_006514_ORF170	170	848.0	sense	no	Hammerhead_3	137	80	-	no	no overlap anti-5	33	.
3300035579_Ga0374539_003302	3300035579_Ga0374539_003302_RC_ORF446	758	173.0	anti	no	Hammerhead_3	922	981	+	no	no overlap anti-5	164	.
3300007250_Ga0075165_1981076	3300007250_Ga0075165_1981076_ORF347	347	1019.0	sense	no	Hammerhead_3	322	267	-	no	no overlap anti-5	25	.
Ga0401968_002460	Ga0401968_002460_ORF366	366	9.0	sense	yes	Hammerhead_3	935	1011	+	no	nested sense-3	45.0	.
Ga0535605_03180	Ga0535605_03180_ORF1161	1161	621.0	sense	yes	Hammerhead_3	524	603	+	no	nested sense-3	18.0	.
Ga0527611_006779	Ga0527611_006779_ORF41	41	686.0	sense	no	Hammerhead_3	583	667	+	no	nested sense-3	19.0	.
Ga0509082_004073	Ga0509082_004073_RC_ORF17	1010	368.0	anti	no	Hammerhead_3	35	94	+	no	no overlap anti-5	53	.
Ga0509147_007420	Ga0509147_007420_RC_ORF17	1010	368.0	anti	no	Hammerhead_3	35	94	+	no	no overlap anti-5	53	.
Ga0509056_008665	Ga0509056_008665_ORF386	386	1010.0	sense	no	Hammerhead_3	328	273	-	no	no overlap anti-5	58	.
Ga0527515_003524	Ga0527515_003524_RC_ORF680	308	730.0	anti	yes	Hammerhead_3	375	430	+	no	no overlap anti-5	67	.
Ga0401329_011247	Ga0401329_011247_ORF685	685	271.0	sense	yes	Hammerhead_3	219	303	+	no	overlap sense-3	.	53.0
Ga0456182_014077	Ga0456182_014077_RC_ORF732	256	831.0	anti	yes	Hammerhead_3	563	619	+	no	no overlap anti-3	212	.
3300007323_Ga0099768_1007286	3300007323_Ga0099768_1007286_ORF143	143	890.0	sense	no	Hammerhead_3	184	127	-	no	overlap anti-5	.	0.7241379310344828
Ga0401332_004581	Ga0401332_004581_RC_ORF888	111	538.0	anti	yes	Hammerhead_3	574	493	-	no	overlap sense-3	.	37
Ga0509074_003369	Ga0509074_003369_RC_ORF178	839	194.0	anti	no	Hammerhead_3	866	920	+	no	no overlap anti-5	27	.
Ga0401903_002941	Ga0401903_002941_ORF827	827	470.0	sense	yes	Hammerhead_3	349	425	+	no	nested sense-3	45.0	.
3300007243_Ga0099785_1122843	3300007243_Ga0099785_1122843_ORF1033	1033	630.0	sense	yes	Hammerhead_3	1014	955	-	no	no overlap anti-5	19	.
Ga0509072_008078	Ga0509072_008078_RC_ORF337	650	909.0	anti	yes	Hammerhead_3	591	646	+	no	nested anti-5	4	.
Ga0509147_008131	Ga0509147_008131_ORF676	676	272.0	sense	yes	Hammerhead_3	606	552	-	no	no overlap anti-5	70	.
3300007233_Ga0075178_1013698	3300007233_Ga0075178_1013698_ORF264	264	642.0	sense	no	Hammerhead_3	-18	1007	-	yes	no overlap anti-5	282	.
Ga0401325_008621	Ga0401325_008621_RC_ORF272	731	146.0	anti	no	Hammerhead_3	806	863	+	no	no overlap anti-5	75	.
3300007228_Ga0075175_1025697	3300007228_Ga0075175_1025697_ORF497	497	163.0	sense	yes	Hammerhead_1	147	184	+	no	overlap sense-3	.	17.0
Ga0451504_011482	Ga0451504_011482_RC_ORF933	160	570.0	anti	yes	Hammerhead_3	236	291	+	no	no overlap anti-5	76	.
3300012708_Ga0157595_1198570	3300012708_Ga0157595_1198570_RC_ORF171	821	479.0	anti	no	Hammerhead_3	144	195	+	no	no overlap anti-3	284	.
Ga0435270_026513	Ga0435270_026513_ORF825	825	384.0	sense	yes	Hammerhead_3	782	724	-	no	no overlap anti-5	43	.
3300012754_Ga0138278_1004577	3300012754_Ga0138278_1004577_ORF101	101	758.0	sense	no	Hammerhead_3	67	18	-	no	no overlap anti-5	34	.
3300019211_Ga0187799_1106528	3300019211_Ga0187799_1106528_ORF665	665	291.0	sense	yes	Hammerhead_3	625	563	-	no	no overlap anti-5	40	.
3300003938_Ga0063230_11456371	3300003938_Ga0063230_11456371_ORF1039	1039	772.0	sense	yes	Hammerhead_3	754	815	+	no	overlap sense-3	.	19.0
3300012761_Ga0138288_1034479	3300012761_Ga0138288_1034479_RC_ORF848	154	530.0	anti	yes	Hammerhead_3	614	536	-	no	nested sense-3	6	.
3300035588_Ga0374544_011910	3300035588_Ga0374544_011910_ORF438	438	219.0	sense	yes	Hammerhead_3	530	473	-	no	nested anti-5	35	.
Ga0527522_01247	Ga0527522_01247_RC_ORF469	515	906.0	anti	yes	Hammerhead_3	588	643	+	no	no overlap anti-5	73	.
3300007602_Ga0099787_1236394	3300007602_Ga0099787_1236394_RC_ORF95	902	263.0	anti	no	Hammerhead_3	943	-2	+	yes	no overlap anti-5	41	.
3300021294_Ga0210325_1086258	3300021294_Ga0210325_1086258_ORF56	56	926.0	sense	no	Hammerhead_3	126	67	-	no	nested anti-5	11	.
3300001808_JGI20218J20341_1018193	3300001808_JGI20218J20341_1018193_ORF717	717	334.0	sense	yes	Hammerhead_3	687	632	-	no	no overlap anti-5	30	.
Ga0401923_002726	Ga0401923_002726_ORF586	586	229.0	sense	yes	Hammerhead_3	108	184	+	no	nested sense-3	45.0	.
3300019211_Ga0187799_1256064	3300019211_Ga0187799_1256064_ORF777	777	386.0	sense	yes	Hammerhead_3	745	687	-	no	no overlap anti-5	32	.
3300024565_Ga0255273_1036569	3300024565_Ga0255273_1036569_RC_ORF88	919	256.0	anti	no	Hammerhead_3	947	1003	+	no	no overlap anti-5	28	.
Ga0509079_003124	Ga0509079_003124_ORF676	676	272.0	sense	yes	Hammerhead_3	606	552	-	no	no overlap anti-5	70	.
Ga0509136_021429	Ga0509136_021429_ORF620	620	293.0	sense	yes	Hammerhead_3	586	527	-	no	no overlap anti-5	34	.
3300035573_Ga0374533_013317	3300035573_Ga0374533_013317_RC_ORF272	731	146.0	anti	no	Hammerhead_3	806	863	+	no	no overlap anti-5	75	.
Ga0509071_008223	Ga0509071_008223_ORF69	69	657.0	sense	no	Hammerhead_3	995	940	-	no	no overlap anti-5	72	.
Ga0509059_026580	Ga0509059_026580_ORF736	736	315.0	sense	yes	Hammerhead_3	647	592	-	no	no overlap anti-5	89	.
3300004597_Ga0068947_1227714	3300004597_Ga0068947_1227714_ORF361	361	13.0	sense	yes	Hammerhead_3	327	268	-	no	no overlap anti-5	34	.
3300019255_Ga0184643_1458711	3300019255_Ga0184643_1458711_RC_ORF472	521	945.0	anti	yes	Hammerhead_3	591	645	+	no	no overlap anti-5	70	.
3300006646_Ga0099770_1018773	3300006646_Ga0099770_1018773_ORF143	143	890.0	sense	no	Hammerhead_3	184	127	-	no	overlap anti-5	.	0.7241379310344828
Ga0509134_015121	Ga0509134_015121_ORF267	267	747.0	sense	no	Hammerhead_3	90	31	-	no	no overlap anti-5	177	.
3300004564_Ga0066494_125041	3300004564_Ga0066494_125041_ORF6	6	513.0	sense	no	Hammerhead_3	825	784	-	no	no overlap anti-5	204	.
Ga0509177_01069	Ga0509177_01069_RC_ORF328	671	38.0	anti	no	Hammerhead_3	725	784	+	no	no overlap anti-5	54	.
3300019281_Ga0182077_1679116	3300019281_Ga0182077_1679116_ORF351	351	1044.0	sense	no	Hammerhead_3	1077	1137	+	no	no overlap sense-3	33.0	.
3300035596_Ga0374552_010241	3300035596_Ga0374552_010241_ORF418	418	802.0	sense	no	Hammerhead_3	128	77	-	no	no overlap anti-3	281.0	.
3300034652_Ga0316598_047118	3300034652_Ga0316598_047118_ORF936	936	542.0	sense	yes	Hammerhead_3	905	849	-	no	no overlap anti-5	31	.
3300036121_Ga0393297_017676	3300036121_Ga0393297_017676_RC_ORF137	912	300.0	anti	no	Hammerhead_3	348	271	-	no	overlap sense-3	.	0.6282051282051282
Ga0509138_005108	Ga0509138_005108_RC_ORF17	1010	368.0	anti	no	Hammerhead_3	35	94	+	no	no overlap anti-5	53	.
3300028623_Ga0257141_1022985	3300028623_Ga0257141_1022985_ORF1096	1096	680.0	sense	yes	Hammerhead_3	1020	965	-	no	no overlap anti-5	76	.
3300006355_Ga0075501_1008372	3300006355_Ga0075501_1008372_ORF101	101	758.0	sense	no	Hammerhead_3	67	18	-	no	no overlap anti-5	34	.
3300019273_Ga0187794_1672794	3300019273_Ga0187794_1672794_RC_ORF686	337	710.0	anti	yes	Hammerhead_3	367	424	+	no	no overlap anti-5	30	.
3300021313_Ga0210333_1191230	3300021313_Ga0210333_1191230_ORF125	125	878.0	sense	no	Hammerhead_3	794	849	+	no	nested sense-3	29.0	.
Ga0509160_007091	Ga0509160_007091_RC_ORF17	1010	368.0	anti	no	Hammerhead_3	35	94	+	no	no overlap anti-5	53	.
Ga0509049_001708	Ga0509049_001708_RC_ORF337	651	66.0	anti	no	Hammerhead_3	723	777	+	no	no overlap anti-5	72	.
Ga0509128_013556	Ga0509128_013556_ORF70	70	658.0	sense	no	Hammerhead_3	996	941	-	no	no overlap anti-5	73	.
Ga0527507_01788	Ga0527507_01788_ORF312	312	951.0	sense	no	Hammerhead_3	261	217	-	no	no overlap anti-5	51	.
3300021853_Ga0210323_1034387	3300021853_Ga0210323_1034387_RC_ORF369	679	40.0	anti	no	Hammerhead_3	726	782	+	no	no overlap anti-5	47	.
3300029691_Ga0265598_1019789	3300029691_Ga0265598_1019789_ORF695	695	336.0	sense	yes	Hammerhead_3	658	602	-	no	no overlap anti-5	37	.
Ga0509141_012554	Ga0509141_012554_ORF146	146	740.0	sense	no	Hammerhead_3	107	45	-	no	no overlap anti-5	39	.
Ga0456169_014475	Ga0456169_014475_RC_ORF732	256	831.0	anti	yes	Hammerhead_3	563	619	+	no	no overlap anti-3	212	.
Ga0395766_0057909	Ga0395766_0057909_RC_ORF852	232	627.0	anti	yes	Hammerhead_3	280	337	+	no	no overlap anti-5	48	.
3300019232_Ga0180114_1149016	3300019232_Ga0180114_1149016_ORF710	710	353.0	sense	yes	Hammerhead_3	687	633	-	no	no overlap anti-5	23	.
Ga0509134_015798	Ga0509134_015798_RC_ORF269	739	187.0	anti	no	Hammerhead_3	812	871	+	no	no overlap anti-5	73	.
Ga0509083_013317	Ga0509083_013317_ORF901	901	656.0	sense	yes	Hammerhead_3	990	932	-	no	nested anti-5	31	.
3300004568_Ga0066496_147645	3300004568_Ga0066496_147645_ORF967	967	230.0	sense	yes	Hammerhead_3	519	466	-	no	no overlap anti-3	236.0	.
Ga0590119_005049	Ga0590119_005049_ORF429	429	828.0	sense	no	Hammerhead_3	214	159	-	no	no overlap anti-5	215	.
Ga0556230_039239	Ga0556230_039239_RC_ORF976	40	463.0	anti	yes	Hammerhead_3	115	172	+	no	no overlap anti-5	75	.
3300007181_Ga0099781_1002903	3300007181_Ga0099781_1002903_ORF1033	1033	630.0	sense	yes	Hammerhead_3	1014	955	-	no	no overlap anti-5	19	.
3300007235_Ga0075184_10072484	3300007235_Ga0075184_10072484_ORF264	264	642.0	sense	no	Hammerhead_3	-18	1007	-	yes	no overlap anti-5	282	.
Ga0401900_001694	Ga0401900_001694_RC_ORF598	664	97.0	anti	no	Hammerhead_3	754	804	+	no	no overlap anti-5	90	.
Ga0527609_008839	Ga0527609_008839_ORF1161	1161	621.0	sense	yes	Hammerhead_3	524	603	+	no	nested sense-3	18.0	.
Ga0527611_006416	Ga0527611_006416_ORF434	434	27.0	sense	yes	Hammerhead_3	404	347	-	no	no overlap anti-5	30	.
Ga0401960_002579	Ga0401960_002579_ORF366	366	9.0	sense	yes	Hammerhead_3	935	1011	+	no	nested sense-3	45.0	.
3300019205_Ga0179940_1226130	3300019205_Ga0179940_1226130_RC_ORF5	1005	399.0	anti	no	Hammerhead_3	462	383	-	no	overlap sense-3	.	0.8
Ga0535601_007229	Ga0535601_007229_ORF685	685	266.0	sense	yes	Hammerhead_3	639	582	-	no	no overlap anti-5	46	.
Ga0401948_003519	Ga0401948_003519_RC_ORF459	516	93.0	anti	no	Hammerhead_3	772	827	+	no	no overlap anti-5	256	.
Ga0401325_008684	Ga0401325_008684_RC_ORF888	111	538.0	anti	yes	Hammerhead_3	574	493	-	no	overlap sense-3	.	37
Ga0401887_002697	Ga0401887_002697_ORF827	827	470.0	sense	yes	Hammerhead_3	349	425	+	no	nested sense-3	45.0	.
Ga0395766_0044207	Ga0395766_0044207_RC_ORF224	890	155.0	anti	no	Hammerhead_3	930	991	+	no	no overlap anti-5	40	.
Ga0509139_009085	Ga0509139_009085_ORF295	295	9.0	sense	yes	Hammerhead_3	999	-2	+	yes	nested sense-3	11.0	.
3300021861_Ga0213853_11019500	3300021861_Ga0213853_11019500_RC_ORF808	206	600.0	anti	yes	Hammerhead_3	257	309	+	no	no overlap anti-5	51	.
Ga0401965_005572	Ga0401965_005572_RC_ORF459	516	93.0	anti	no	Hammerhead_3	772	827	+	no	no overlap anti-5	256	.
Ga0509062_024588	Ga0509062_024588_RC_ORF17	1010	368.0	anti	no	Hammerhead_3	35	94	+	no	no overlap anti-5	53	.
3300007187_Ga0099788_1031939	3300007187_Ga0099788_1031939_RC_ORF95	903	264.0	anti	no	Hammerhead_3	944	-2	+	yes	no overlap anti-5	41	.
3300007187_Ga0099788_1031936	3300007187_Ga0099788_1031936_ORF16	16	796.0	sense	no	Hammerhead_3	103	40	-	no	nested anti-5	24	.
3300019249_Ga0184648_1048285	3300019249_Ga0184648_1048285_RC_ORF684	301	828.0	anti	yes	Hammerhead_3	563	619	+	no	no overlap anti-3	209	.
Ga0535606_05335	Ga0535606_05335_ORF685	685	266.0	sense	yes	Hammerhead_3	639	582	-	no	no overlap anti-5	46	.
Ga0527515_003557	Ga0527515_003557_RC_ORF470	515	907.0	anti	yes	Hammerhead_3	588	642	+	no	no overlap anti-5	73	.
Ga0401938_01282	Ga0401938_01282_ORF366	366	9.0	sense	yes	Hammerhead_3	935	1011	+	no	nested sense-3	45.0	.
Ga0527601_008271	Ga0527601_008271_ORF390	390	11.0	sense	yes	Hammerhead_3	935	1016	+	no	nested sense-3	16.0	.
Ga0509110_012569	Ga0509110_012569_RC_ORF337	650	909.0	anti	yes	Hammerhead_3	591	646	+	no	nested anti-5	4	.
3300028623_Ga0257141_1026949	3300028623_Ga0257141_1026949_ORF695	695	336.0	sense	yes	Hammerhead_3	658	602	-	no	no overlap anti-5	37	.
Ga0401946_00758	Ga0401946_00758_ORF366	366	9.0	sense	yes	Hammerhead_3	935	1011	+	no	nested sense-3	45.0	.
Ga0590119_004714	Ga0590119_004714_RC_ORF581	431	149.0	anti	no	Hammerhead_3	206	131	-	no	overlap sense-3	.	0.7631578947368421
3300007237_Ga0075177_1029450	3300007237_Ga0075177_1029450_ORF347	347	1019.0	sense	no	Hammerhead_3	322	267	-	no	no overlap anti-5	25	.
Ga0527514_01242	Ga0527514_01242_RC_ORF96	890	266.0	anti	no	Hammerhead_3	926	982	+	no	no overlap anti-5	36	.
Ga0509135_06217	Ga0509135_06217_ORF69	69	657.0	sense	no	Hammerhead_3	995	940	-	no	no overlap anti-5	72	.
Ga0509054_022906	Ga0509054_022906_RC_ORF330	662	989.0	anti	yes	Hammerhead_3	698	757	+	no	no overlap anti-5	36	.
3300036121_Ga0393297_018867	3300036121_Ga0393297_018867_ORF171	171	945.0	sense	no	Hammerhead_3	250	196	-	no	nested anti-5	25	.
Ga0535601_005622	Ga0535601_005622_ORF1161	1161	621.0	sense	yes	Hammerhead_3	524	603	+	no	nested sense-3	18.0	.
Ga0509078_005767	Ga0509078_005767_RC_ORF330	662	989.0	anti	yes	Hammerhead_3	698	757	+	no	no overlap anti-5	36	.
3300035569_Ga0374529_012844	3300035569_Ga0374529_012844_ORF1193	1193	785.0	sense	yes	Hammerhead_3	1175	1114	-	no	no overlap anti-5	18	.
Ga0456169_011268	Ga0456169_011268_RC_ORF684	301	828.0	anti	yes	Hammerhead_3	563	619	+	no	no overlap anti-3	209	.
Ga0527505_002080	Ga0527505_002080_ORF355	355	1015.0	sense	no	Hammerhead_3	322	268	-	no	no overlap anti-5	33	.
3300009584_Ga0115597_1028249	3300009584_Ga0115597_1028249_ORF327	327	906.0	sense	no	Hammerhead_3	153	93	-	no	no overlap anti-5	174	.
Ga0527515_003405	Ga0527515_003405_ORF328	328	97.0	sense	yes	Hammerhead_3	410	356	-	no	nested anti-5	28	.
Ga0509082_004521	Ga0509082_004521_RC_ORF118	870	270.0	anti	no	Hammerhead_3	938	-2	+	yes	no overlap anti-5	68	.
3300036106_Ga0373527_01953	3300036106_Ga0373527_01953_RC_ORF554	617	1123.0	anti	yes	Hammerhead_3	1098	1040	-	no	no overlap sense-3	25	.
Ga0509145_004749	Ga0509145_004749_ORF1009	1009	656.0	sense	yes	Hammerhead_3	990	932	-	no	no overlap anti-5	19	.
3300007233_Ga0075178_1014662	3300007233_Ga0075178_1014662_ORF119	119	725.0	sense	no	Hammerhead_3	101	47	-	no	no overlap anti-5	18	.
Ga0509134_015585	Ga0509134_015585_ORF382	382	61.0	sense	yes	Hammerhead_3	354	299	-	no	no overlap anti-5	28	.
3300011426_Ga0151147_1391519	3300011426_Ga0151147_1391519_RC_ORF278	837	123.0	anti	no	Hammerhead_3	896	957	+	no	no overlap anti-5	59	.
Ga0509064_010271	Ga0509064_010271_ORF901	901	656.0	sense	yes	Hammerhead_3	990	932	-	no	nested anti-5	31	.
3300032720_Ga0352976_1235596	3300032720_Ga0352976_1235596_ORF147	147	879.0	sense	no	Hammerhead_3	109	49	-	no	no overlap anti-5	38	.
3300007588_Ga0099778_1050588	3300007588_Ga0099778_1050588_ORF138	138	780.0	sense	no	Hammerhead_3	82	23	-	no	no overlap anti-5	56	.
Ga0535703_0015690	Ga0535703_0015690_RC_ORF975	49	444.0	anti	yes	Hammerhead_3	522	443	-	no	overlap sense-3	.	79
Ga0605883_015280	Ga0605883_015280_ORF924	924	539.0	sense	yes	Hammerhead_3	457	532	+	no	nested sense-3	7.0	.
Ga0456182_014171	Ga0456182_014171_RC_ORF684	301	828.0	anti	yes	Hammerhead_3	563	619	+	no	no overlap anti-3	209	.
Ga0509058_017621	Ga0509058_017621_ORF614	614	163.0	sense	yes	Hammerhead_3	535	480	-	no	no overlap anti-5	79	.
Ga0395766_0045343	Ga0395766_0045343_ORF850	850	384.0	sense	yes	Hammerhead_3	807	749	-	no	no overlap anti-5	43	.
Ga0509083_013079	Ga0509083_013079_ORF295	295	9.0	sense	yes	Hammerhead_3	999	-2	+	yes	nested sense-3	11.0	.
3300012778_Ga0138269_1217716	3300012778_Ga0138269_1217716_RC_ORF109	984	378.0	anti	no	Hammerhead_3	1044	-8	+	yes	no overlap anti-5	60	.
Ga0509090_009538	Ga0509090_009538_ORF69	69	657.0	sense	no	Hammerhead_3	995	940	-	no	no overlap anti-5	72	.
Ga0509134_016168	Ga0509134_016168_RC_ORF328	671	38.0	anti	no	Hammerhead_3	725	784	+	no	no overlap anti-5	54	.
Ga0527613_00249	Ga0527613_00249_RC_ORF656	1362	771.0	anti	no	Hammerhead_3	1834	1756	-	no	no overlap sense-5	394	.
Ga0401329_010366	Ga0401329_010366_ORF1032	1032	591.0	sense	yes	Hammerhead_3	994	936	-	no	no overlap anti-5	38	.
Ga0590120_004723	Ga0590120_004723_ORF700	700	377.0	sense	yes	Hammerhead_3	238	315	+	no	nested sense-3	62.0	.
3300007232_Ga0075183_10047694	3300007232_Ga0075183_10047694_ORF264	264	642.0	sense	no	Hammerhead_3	-18	1007	-	yes	no overlap anti-5	282	.
3300009579_Ga0115599_1069999	3300009579_Ga0115599_1069999_RC_ORF770	242	628.0	anti	yes	Hammerhead_3	289	341	+	no	no overlap anti-5	47	.
3300007526_Ga0075022_1723308	3300007526_Ga0075022_1723308_ORF565	565	231.0	sense	yes	Hammerhead_HH9	198	266	+	no	overlap sense-3	.	34.0
3300035572_Ga0374532_008424	3300035572_Ga0374532_008424_RC_ORF888	111	538.0	anti	yes	Hammerhead_3	574	493	-	no	overlap sense-3	.	37
3300011077_Ga0138572_1092302	3300011077_Ga0138572_1092302_ORF361	361	13.0	sense	yes	Hammerhead_3	327	268	-	no	no overlap anti-5	34	.
3300026539_Ga0256872_10090348	3300026539_Ga0256872_10090348_ORF967	967	478.0	sense	yes	Hammerhead_3	537	593	+	no	no overlap sense-3	59.0	.
3300019203_Ga0179955_1085649	3300019203_Ga0179955_1085649_ORF401	401	1025.0	sense	no	Hammerhead_3	350	295	-	no	no overlap anti-5	51	.
3300009221_Ga0103849_1009250	3300009221_Ga0103849_1009250_ORF1046	1046	543.0	sense	yes	Hammerhead_HH9	530	598	+	no	overlap sense-3	.	14.0
Ga0527597_04432	Ga0527597_04432_ORF1161	1161	621.0	sense	yes	Hammerhead_3	524	603	+	no	nested sense-3	18.0	.
3300021292_Ga0210355_1003277	3300021292_Ga0210355_1003277_ORF920	920	544.0	sense	yes	Hammerhead_3	447	526	+	no	nested sense-3	18.0	.
Ga0509049_001534	Ga0509049_001534_RC_ORF17	1010	368.0	anti	no	Hammerhead_3	35	94	+	no	no overlap anti-5	53	.
Ga0509057_010523	Ga0509057_010523_ORF274	274	835.0	sense	no	Hammerhead_3	208	153	-	no	no overlap anti-5	66	.
3300029638_Ga0257144_1016732	3300029638_Ga0257144_1016732_ORF133	133	742.0	sense	no	Hammerhead_3	687	762	+	no	overlap sense-3	.	0.7368421052631579
3300035588_Ga0374544_012368	3300035588_Ga0374544_012368_RC_ORF888	111	538.0	anti	yes	Hammerhead_3	574	493	-	no	overlap sense-3	.	37
Ga0527607_017137	Ga0527607_017137_ORF41	41	686.0	sense	no	Hammerhead_3	583	667	+	no	nested sense-3	19.0	.
Ga0401320_012284	Ga0401320_012284_RC_ORF805	196	592.0	anti	yes	Hammerhead_3	270	328	+	no	no overlap anti-5	74	.
Ga0509134_016223	Ga0509134_016223_ORF69	69	657.0	sense	no	Hammerhead_3	995	940	-	no	no overlap anti-5	72	.
Ga0401325_009605	Ga0401325_009605_ORF418	418	802.0	sense	no	Hammerhead_3	128	77	-	no	no overlap anti-3	281.0	.
Ga0509056_008663	Ga0509056_008663_ORF1009	1009	656.0	sense	yes	Hammerhead_3	990	932	-	no	no overlap anti-5	19	.
3300021858_Ga0213852_1326361	3300021858_Ga0213852_1326361_RC_ORF958	91	496.0	anti	yes	Hammerhead_3	112	171	+	no	no overlap anti-5	21	.
3300021860_Ga0213851_1255881	3300021860_Ga0213851_1255881_RC_ORF958	91	496.0	anti	yes	Hammerhead_3	112	171	+	no	no overlap anti-5	21	.
Ga0401904_002754	Ga0401904_002754_ORF827	827	470.0	sense	yes	Hammerhead_3	349	425	+	no	nested sense-3	45.0	.
3300012411_Ga0153880_1066437	3300012411_Ga0153880_1066437_ORF70	70	709.0	sense	no	Hammerhead_3	-21	992	-	yes	no overlap anti-5	91	.
3300007181_Ga0099781_1020300	3300007181_Ga0099781_1020300_ORF5	5	785.0	sense	no	Hammerhead_3	768	831	+	no	overlap sense-3	.	0.28125
3300021860_Ga0213851_1038741	3300021860_Ga0213851_1038741_RC_ORF316	675	81.0	anti	no	Hammerhead_3	717	776	+	no	no overlap anti-5	42	.
3300007239_Ga0075171_1034614	3300007239_Ga0075171_1034614_ORF138	138	747.0	sense	no	Hammerhead_1	731	768	+	no	overlap sense-3	.	0.4473684210526316
Ga0535616_005090	Ga0535616_005090_ORF1161	1161	621.0	sense	yes	Hammerhead_3	524	603	+	no	nested sense-3	18.0	.
3300010860_Ga0126351_1248361	3300010860_Ga0126351_1248361_RC_ORF930	62	506.0	anti	yes	Hammerhead_3	142	198	+	no	no overlap anti-5	80	.
3300019201_Ga0180032_1000599	3300019201_Ga0180032_1000599_ORF599	599	101.0	sense	yes	Hammerhead_3	572	519	-	no	no overlap anti-5	27	.
Ga0509078_005817	Ga0509078_005817_ORF676	676	272.0	sense	yes	Hammerhead_3	606	552	-	no	no overlap anti-5	70	.
Ga0509145_005276	Ga0509145_005276_RC_ORF119	870	270.0	anti	no	Hammerhead_3	939	-2	+	yes	no overlap anti-5	69	.
3300023703_Ga0228708_1015758	3300023703_Ga0228708_1015758_ORF127	127	763.0	sense	no	Hammerhead_3	669	747	+	no	nested sense-3	16.0	.
3300036316_Ga0393289_011678	3300036316_Ga0393289_011678_RC_ORF374	777	15.0	anti	no	Hammerhead_3	819	877	+	no	no overlap anti-5	42	.
Ga0509072_008057	Ga0509072_008057_RC_ORF468	521	938.0	anti	yes	Hammerhead_3	591	647	+	no	no overlap anti-5	70	.
Ga0527515_003356	Ga0527515_003356_ORF592	592	322.0	sense	yes	Hammerhead_3	673	616	-	no	nested anti-5	24	.
Ga0527508_01697	Ga0527508_01697_ORF41	41	686.0	sense	no	Hammerhead_3	583	667	+	no	nested sense-3	19.0	.
Ga0509157_002709	Ga0509157_002709_ORF14	14	656.0	sense	no	Hammerhead_3	990	932	-	no	no overlap anti-5	52	.
Ga0401882_00880	Ga0401882_00880_ORF227	227	917.0	sense	no	Hammerhead_3	796	872	+	no	nested sense-3	45.0	.
Ga0535617_004976	Ga0535617_004976_ORF1161	1161	621.0	sense	yes	Hammerhead_3	524	603	+	no	nested sense-3	18.0	.
3300020067_Ga0180109_1342279	3300020067_Ga0180109_1342279_ORF715	715	358.0	sense	yes	Hammerhead_3	688	631	-	no	no overlap anti-5	27	.
3300007187_Ga0099788_1003742	3300007187_Ga0099788_1003742_RC_ORF111	884	248.0	anti	no	Hammerhead_3	922	980	+	no	no overlap anti-5	38	.
3300012411_Ga0153880_1281347	3300012411_Ga0153880_1281347_ORF375	375	55.0	sense	yes	Hammerhead_3	351	294	-	no	no overlap anti-5	24	.
3300003938_Ga0063230_11651261	3300003938_Ga0063230_11651261_ORF528	528	149.0	sense	yes	Hammerhead_3	478	423	-	no	no overlap anti-5	50	.
3300012754_Ga0138278_1138446	3300012754_Ga0138278_1138446_ORF111	111	747.0	sense	no	Hammerhead_3	63	14	-	no	no overlap anti-5	48	.
3300011281_Ga0138295_103299	3300011281_Ga0138295_103299_ORF5	5	785.0	sense	no	Hammerhead_3	768	831	+	no	overlap sense-3	.	0.28125
3300036538_Ga0374527_010569	3300036538_Ga0374527_010569_ORF332	332	980.0	sense	no	Hammerhead_3	286	230	-	no	no overlap anti-5	46	.
3300018687_Ga0188885_1014093	3300018687_Ga0188885_1014093_RC_ORF868	104	459.0	anti	yes	Hammerhead_3	133	189	+	no	no overlap anti-5	29	.
3300016766_Ga0182091_1174387	3300016766_Ga0182091_1174387_ORF374	374	1010.0	sense	no	Hammerhead_3	916	996	+	no	nested sense-3	14.0	.
Ga0509152_00270	Ga0509152_00270_RC_ORF17	1010	368.0	anti	no	Hammerhead_3	35	94	+	no	no overlap anti-5	53	.
Ga0395767_049886	Ga0395767_049886_RC_ORF852	232	627.0	anti	yes	Hammerhead_3	280	337	+	no	no overlap anti-5	48	.
Ga0401320_012371	Ga0401320_012371_RC_ORF888	111	538.0	anti	yes	Hammerhead_3	574	493	-	no	overlap sense-3	.	37
Ga0527509_001909	Ga0527509_001909_ORF60	60	834.0	sense	no	Hammerhead_3	139	85	-	no	nested anti-5	25	.
Ga0509082_006193	Ga0509082_006193_ORF676	676	272.0	sense	yes	Hammerhead_3	606	552	-	no	no overlap anti-5	70	.
3300021856_Ga0213850_1290507	3300021856_Ga0213850_1290507_ORF13	13	457.0	sense	no	Hammerhead_3	792	734	-	no	no overlap anti-5	205	.
Ga0509054_022600	Ga0509054_022600_ORF613	613	943.0	sense	no	Hammerhead_3	534	479	-	no	no overlap anti-5	79	.
3300006645_Ga0099769_1265322	3300006645_Ga0099769_1265322_RC_ORF880	146	492.0	anti	yes	Hammerhead_3	170	223	+	no	no overlap anti-5	24	.
Ga0509054_021234	Ga0509054_021234_RC_ORF17	1010	368.0	anti	no	Hammerhead_3	35	94	+	no	no overlap anti-5	53	.
3300035593_Ga0374549_019475	3300035593_Ga0374549_019475_RC_ORF88	926	281.0	anti	no	Hammerhead_3	383	303	-	no	nested sense-3	22	.
3300028647_Ga0272412_1115309	3300028647_Ga0272412_1115309_ORF333	333	975.0	sense	no	Hammerhead_3	371	317	-	no	overlap anti-5	.	0.7090909090909091
Ga0401884_003933	Ga0401884_003933_ORF237	237	876.0	sense	no	Hammerhead_3	211	157	-	no	no overlap anti-5	26	.
Ga0401322_008836	Ga0401322_008836_RC_ORF805	196	592.0	anti	yes	Hammerhead_3	270	328	+	no	no overlap anti-5	74	.
3300010974_Ga0138314_1766944	3300010974_Ga0138314_1766944_RC_ORF278	837	123.0	anti	no	Hammerhead_3	896	957	+	no	no overlap anti-5	59	.
3300010856_Ga0126358_1094398	3300010856_Ga0126358_1094398_ORF534	534	165.0	sense	yes	Hammerhead_3	80	159	+	no	nested sense-3	6.0	.
3300006423_Ga0075039_1038715	3300006423_Ga0075039_1038715_ORF708	708	284.0	sense	yes	Hammerhead_3	637	579	-	no	no overlap anti-5	71	.
3300003938_Ga0063230_11855238	3300003938_Ga0063230_11855238_ORF877	877	505.0	sense	yes	Hammerhead_3	856	794	-	no	no overlap anti-5	21	.
Ga0527508_01768	Ga0527508_01768_ORF328	328	97.0	sense	yes	Hammerhead_3	410	356	-	no	nested anti-5	28	.
3300024546_Ga0256356_1016488	3300024546_Ga0256356_1016488_RC_ORF228	970	277.0	anti	no	Hammerhead_3	229	171	-	no	no overlap sense-3	48	.
Ga0401950_00525	Ga0401950_00525_ORF827	827	470.0	sense	yes	Hammerhead_3	349	425	+	no	nested sense-3	45.0	.
3300019233_Ga0184645_1175860	3300019233_Ga0184645_1175860_ORF972	972	573.0	sense	yes	Hammerhead_3	953	895	-	no	no overlap anti-5	19	.
3300024562_Ga0256336_1029253	3300024562_Ga0256336_1029253_ORF256	256	904.0	sense	no	Hammerhead_3	213	163	-	no	no overlap anti-5	43	.
3300012770_Ga0138291_1165727	3300012770_Ga0138291_1165727_ORF1126	1126	644.0	sense	yes	Hammerhead_3	565	643	+	no	nested sense-3	1.0	.
3300019233_Ga0184645_1062112	3300019233_Ga0184645_1062112_ORF620	620	45.0	sense	yes	Hammerhead_3	315	259	-	no	no overlap anti-3	214.0	.
Ga0401903_001785	Ga0401903_001785_RC_ORF598	664	97.0	anti	no	Hammerhead_3	754	804	+	no	no overlap anti-5	90	.
3300006569_Ga0075500_128719	3300006569_Ga0075500_128719_RC_ORF88	919	256.0	anti	no	Hammerhead_3	953	997	+	no	no overlap anti-5	34	.
Ga0401899_02334	Ga0401899_02334_RC_ORF459	516	93.0	anti	no	Hammerhead_3	772	827	+	no	no overlap anti-5	256	.
3300007233_Ga0075178_1879887	3300007233_Ga0075178_1879887_ORF138	138	771.0	sense	no	Hammerhead_3	69	14	-	no	no overlap anti-5	69	.
3300019247_Ga0179937_1228284	3300019247_Ga0179937_1228284_ORF895	895	590.0	sense	yes	Hammerhead_3	832	778	-	no	no overlap anti-5	63	.
Ga0509051_020760	Ga0509051_020760_RC_ORF17	1010	368.0	anti	no	Hammerhead_3	35	94	+	no	no overlap anti-5	53	.
Ga0509054_026962	Ga0509054_026962_RC_ORF935	55	446.0	anti	yes	Hammerhead_3	129	183	+	no	no overlap anti-5	74	.
3300035567_Ga0374523_0044410	3300035567_Ga0374523_0044410_ORF332	332	980.0	sense	no	Hammerhead_3	286	230	-	no	no overlap anti-5	46	.
Ga0401976_006857	Ga0401976_006857_RC_ORF459	516	93.0	anti	no	Hammerhead_3	772	827	+	no	no overlap anti-5	256	.
Ga0509136_020366	Ga0509136_020366_RC_ORF109	904	274.0	anti	no	Hammerhead_3	361	282	-	no	nested sense-3	8	.
Ga0509082_004072	Ga0509082_004072_ORF1009	1009	656.0	sense	yes	Hammerhead_3	990	932	-	no	no overlap anti-5	19	.
3300019205_Ga0179940_1087764	3300019205_Ga0179940_1087764_ORF167	167	350.0	sense	no	Hammerhead_1	372	418	+	no	no overlap sense-3	22.0	.
Ga0453777_072078	Ga0453777_072078_ORF486	486	321.0	sense	yes	Hammerhead_3	655	601	-	no	nested anti-5	115	.
3300021292_Ga0210355_1027531	3300021292_Ga0210355_1027531_ORF17	17	575.0	sense	no	Hammerhead_3	936	881	-	no	no overlap anti-5	71	.
3300024541_Ga0256343_1017537	3300024541_Ga0256343_1017537_ORF1165	1165	609.0	sense	yes	Hammerhead_3	524	603	+	no	nested sense-3	6.0	.
Ga0527515_003209	Ga0527515_003209_ORF1025	1025	663.0	sense	yes	Hammerhead_3	1006	947	-	no	no overlap anti-5	19	.
Ga0509080_005087	Ga0509080_005087_RC_ORF118	870	270.0	anti	no	Hammerhead_3	938	-2	+	yes	no overlap anti-5	68	.
3300035589_Ga0374545_008255	3300035589_Ga0374545_008255_RC_ORF293	710	125.0	anti	no	Hammerhead_3	785	842	+	no	no overlap anti-5	75	.
Ga0509070_011008	Ga0509070_011008_RC_ORF737	276	510.0	anti	yes	Hammerhead_3	196	250	+	no	nested anti-5	26	.
Ga0491216_015712	Ga0491216_015712_RC_ORF17	1010	368.0	anti	no	Hammerhead_3	35	94	+	no	no overlap anti-5	53	.
Ga0453776_063925	Ga0453776_063925_ORF718	718	322.0	sense	yes	Hammerhead_3	659	605	-	no	no overlap anti-5	59	.
3300004608_Ga0068924_1356441	3300004608_Ga0068924_1356441_ORF738	738	353.0	sense	yes	Hammerhead_3	687	628	-	no	no overlap anti-5	51	.
Ga0401983_003523	Ga0401983_003523_RC_ORF467	535	920.0	anti	yes	Hammerhead_3	582	636	+	no	no overlap anti-5	47	.
3300016781_Ga0182063_1085939	3300016781_Ga0182063_1085939_ORF351	351	1044.0	sense	no	Hammerhead_3	1077	1137	+	no	no overlap sense-3	33.0	.
3300035578_Ga0374538_012407	3300035578_Ga0374538_012407_ORF416	416	995.0	sense	no	Hammerhead_3	368	308	-	no	no overlap anti-5	48	.
3300004610_Ga0068927_1368590	3300004610_Ga0068927_1368590_ORF417	417	33.0	sense	yes	Hammerhead_3	366	307	-	no	no overlap anti-5	51	.
3300010138_Ga0115595_1066502	3300010138_Ga0115595_1066502_ORF237	237	876.0	sense	no	Hammerhead_3	211	157	-	no	no overlap anti-5	26	.
3300035575_Ga0374535_007629	3300035575_Ga0374535_007629_ORF325	325	877.0	sense	no	Hammerhead_3	793	848	+	no	nested sense-3	29.0	.
3300011079_Ga0138569_1124747	3300011079_Ga0138569_1124747_ORF737	737	353.0	sense	yes	Hammerhead_3	686	627	-	no	no overlap anti-5	51	.
3300036434_Ga0393218_009179	3300036434_Ga0393218_009179_ORF711	711	93.0	sense	yes	Hammerhead_3	689	629	-	no	no overlap anti-5	22	.
Ga0401907_002498	Ga0401907_002498_ORF586	586	229.0	sense	yes	Hammerhead_3	108	184	+	no	nested sense-3	45.0	.
Ga0509054_022503	Ga0509054_022503_ORF146	146	740.0	sense	no	Hammerhead_3	107	45	-	no	no overlap anti-5	39	.
Ga0527508_01624	Ga0527508_01624_ORF924	924	539.0	sense	yes	Hammerhead_3	457	532	+	no	nested sense-3	7.0	.
Ga0509051_026554	Ga0509051_026554_ORF268	268	1018.0	sense	no	Hammerhead_1	977	1013	+	no	nested sense-3	5.0	.
3300006397_Ga0075488_1253834	3300006397_Ga0075488_1253834_ORF718	718	322.0	sense	yes	Hammerhead_3	659	605	-	no	no overlap anti-5	59	.
3300036490_Ga0393312_008496	3300036490_Ga0393312_008496_ORF761	761	545.0	sense	yes	Hammerhead_3	901	844	-	no	nested anti-5	83	.
Ga0509136_019676	Ga0509136_019676_ORF901	901	656.0	sense	yes	Hammerhead_3	990	932	-	no	nested anti-5	31	.
Ga0527606_016062	Ga0527606_016062_RC_ORF656	352	773.0	anti	yes	Hammerhead_3	824	746	-	no	overlap sense-3	.	52
Ga0527611_006800	Ga0527611_006800_RC_ORF269	746	278.0	anti	no	Hammerhead_3	963	-1	+	yes	no overlap anti-5	217	.
3300007235_Ga0075184_10393908	3300007235_Ga0075184_10393908_RC_ORF95	902	263.0	anti	no	Hammerhead_3	943	-2	+	yes	no overlap anti-5	41	.
3300019249_Ga0184648_1471094	3300019249_Ga0184648_1471094_RC_ORF174	821	80.0	anti	no	Hammerhead_3	783	839	+	no	overlap anti-5	.	0.6842105263157895
Ga0509127_011037	Ga0509127_011037_ORF248	248	20.0	sense	yes	Hammerhead_3	333	279	-	no	nested anti-5	31	.
Ga0401333_010871	Ga0401333_010871_ORF941	941	427.0	sense	yes	Hammerhead_3	380	443	+	no	overlap sense-3	.	48.0
Ga0509074_003397	Ga0509074_003397_ORF248	248	20.0	sense	yes	Hammerhead_3	333	279	-	no	nested anti-5	31	.
Ga0590121_003681	Ga0590121_003681_RC_ORF1	947	593.0	anti	no	Hammerhead_3	258	312	+	no	no overlap anti-5	260	.
3300028647_Ga0272412_1109717	3300028647_Ga0272412_1109717_RC_ORF37	1011	474.0	anti	no	Hammerhead_3	49	101	+	no	no overlap anti-5	87	.
Ga0509072_007977	Ga0509072_007977_RC_ORF411	583	939.0	anti	yes	Hammerhead_3	-42	958	-	yes	nested sense-3	19	.
3300006646_Ga0099770_1178406	3300006646_Ga0099770_1178406_ORF807	807	449.0	sense	yes	Hammerhead_3	773	720	-	no	no overlap anti-5	34	.
3300007253_Ga0075182_10043460	3300007253_Ga0075182_10043460_ORF1032	1032	630.0	sense	yes	Hammerhead_3	1013	954	-	no	no overlap anti-5	19	.
Ga0509160_006959	Ga0509160_006959_ORF295	295	9.0	sense	yes	Hammerhead_3	999	-2	+	yes	nested sense-3	11.0	.
Ga0509144_00495	Ga0509144_00495_ORF1009	1009	656.0	sense	yes	Hammerhead_3	990	932	-	no	no overlap anti-5	19	.
3300007248_Ga0075168_1454821	3300007248_Ga0075168_1454821_RC_ORF95	902	263.0	anti	no	Hammerhead_3	943	-2	+	yes	no overlap anti-5	41	.
3300034659_Ga0314780_010628	3300034659_Ga0314780_010628_ORF407	407	1193.0	sense	no	Hammerhead_3	313	263	-	no	no overlap anti-5	94	.
Ga0401884_004076	Ga0401884_004076_ORF366	366	9.0	sense	yes	Hammerhead_3	935	1011	+	no	nested sense-3	45.0	.
Ga0509079_003029	Ga0509079_003029_ORF146	146	740.0	sense	no	Hammerhead_3	107	45	-	no	no overlap anti-5	39	.
3300007253_Ga0075182_11066354	3300007253_Ga0075182_11066354_ORF279	279	633.0	sense	no	Hammerhead_3	-19	922	-	yes	no overlap anti-3	289.0	.
Ga0509050_012537	Ga0509050_012537_RC_ORF17	1010	368.0	anti	no	Hammerhead_3	35	94	+	no	no overlap anti-5	53	.
3300012774_Ga0138283_1128120	3300012774_Ga0138283_1128120_RC_ORF9	993	366.0	anti	no	Hammerhead_3	450	372	-	no	nested sense-3	6	.
3300004768_Ga0007762_1009651	3300004768_Ga0007762_1009651_ORF102	102	738.0	sense	no	Hammerhead_3	77	19	-	no	no overlap anti-5	25	.
3300035569_Ga0374529_018107	3300035569_Ga0374529_018107_ORF211	211	841.0	sense	no	Hammerhead_3	185	128	-	no	no overlap anti-5	26	.
3300009580_Ga0115596_1073571	3300009580_Ga0115596_1073571_ORF316	316	100.0	sense	yes	Hammerhead_3	410	356	-	no	nested anti-5	40	.
Ga0527600_006440	Ga0527600_006440_RC_ORF715	394	823.0	anti	yes	Hammerhead_3	441	497	+	no	no overlap anti-5	47	.
Ga0527601_008312	Ga0527601_008312_ORF41	41	686.0	sense	no	Hammerhead_3	583	667	+	no	nested sense-3	19.0	.
3300010858_Ga0126345_1047681	3300010858_Ga0126345_1047681_ORF531	531	168.0	sense	yes	Hammerhead_3	80	159	+	no	nested sense-3	9.0	.
3300007239_Ga0075171_1470138	3300007239_Ga0075171_1470138_ORF486	486	110.0	sense	yes	Hammerhead_3	432	392	-	no	no overlap anti-5	54	.
Ga0480648_002477	Ga0480648_002477_ORF332	332	980.0	sense	no	Hammerhead_3	286	230	-	no	no overlap anti-5	46	.
Ga0509127_012881	Ga0509127_012881_ORF301	301	58.0	sense	yes	Hammerhead_3	380	326	-	no	nested anti-5	25	.
3300035593_Ga0374549_017883	3300035593_Ga0374549_017883_RC_ORF521	536	751.0	anti	yes	Hammerhead_3	444	500	+	no	nested anti-5	36	.
Ga0509155_001545	Ga0509155_001545_RC_ORF17	1010	368.0	anti	no	Hammerhead_3	35	94	+	no	no overlap anti-5	53	.
Ga0509152_00271	Ga0509152_00271_ORF1009	1009	656.0	sense	yes	Hammerhead_3	990	932	-	no	no overlap anti-5	19	.
Ga0393305_01802	Ga0393305_01802_ORF102	102	729.0	sense	no	Hammerhead_3	56	5	-	no	no overlap anti-5	46	.
Ga0537111_005903	Ga0537111_005903_ORF70	70	658.0	sense	no	Hammerhead_3	996	941	-	no	no overlap anti-5	73	.
Ga0535612_03652	Ga0535612_03652_ORF685	685	266.0	sense	yes	Hammerhead_3	639	582	-	no	no overlap anti-5	46	.
Ga0509052_018941	Ga0509052_018941_RC_ORF118	870	270.0	anti	no	Hammerhead_3	938	-2	+	yes	no overlap anti-5	68	.
3300036121_Ga0393297_017167	3300036121_Ga0393297_017167_RC_ORF205	863	215.0	anti	no	Hammerhead_3	320	240	-	no	nested sense-3	25	.
Ga0509072_007589	Ga0509072_007589_RC_ORF737	276	510.0	anti	yes	Hammerhead_3	196	250	+	no	nested anti-5	26	.
Ga0451505_012222	Ga0451505_012222_RC_ORF933	160	570.0	anti	yes	Hammerhead_3	236	291	+	no	no overlap anti-5	76	.
Ga0456167_009803	Ga0456167_009803_ORF450	450	39.0	sense	yes	Hammerhead_3	417	367	-	no	no overlap anti-5	33	.
Ga0509145_004645	Ga0509145_004645_ORF295	295	9.0	sense	yes	Hammerhead_3	999	-2	+	yes	nested sense-3	11.0	.
Ga0401984_001683	Ga0401984_001683_RC_ORF1311	11	764.0	anti	yes	Hammerhead_3	59	112	+	no	no overlap anti-5	48	.
Ga0401888_003058	Ga0401888_003058_RC_ORF459	516	93.0	anti	no	Hammerhead_3	772	827	+	no	no overlap anti-5	256	.
3300028621_Ga0257142_1024488	3300028621_Ga0257142_1024488_ORF690	690	299.0	sense	yes	Hammerhead_3	220	302	+	no	overlap sense-3	.	80.0
Ga0509127_011767	Ga0509127_011767_RC_ORF6	983	395.0	anti	no	Hammerhead_3	67	122	+	no	no overlap anti-5	74	.
3300007232_Ga0075183_11484213	3300007232_Ga0075183_11484213_RC_ORF682	308	696.0	anti	yes	Hammerhead_3	344	384	+	no	no overlap anti-5	36	.
3300021861_Ga0213853_11007754	3300021861_Ga0213853_11007754_RC_ORF958	91	496.0	anti	yes	Hammerhead_3	112	171	+	no	no overlap anti-5	21	.
3300004476_Ga0068966_1456472	3300004476_Ga0068966_1456472_ORF417	417	33.0	sense	yes	Hammerhead_3	366	307	-	no	no overlap anti-5	51	.
3300024542_Ga0256350_1011973	3300024542_Ga0256350_1011973_RC_ORF228	970	277.0	anti	no	Hammerhead_3	229	171	-	no	no overlap sense-3	48	.
3300006378_Ga0075498_1390446	3300006378_Ga0075498_1390446_RC_ORF47	963	306.0	anti	no	Hammerhead_3	999	-36	+	yes	no overlap anti-5	36	.
Ga0401902_005030	Ga0401902_005030_RC_ORF775	245	627.0	anti	yes	Hammerhead_3	301	356	+	no	no overlap anti-5	56	.
3300012760_Ga0138273_1045063	3300012760_Ga0138273_1045063_ORF503	503	1145.0	sense	no	Hammerhead_3	1051	1130	+	no	nested sense-3	15.0	.
3300035587_Ga0374543_007645	3300035587_Ga0374543_007645_RC_ORF372	845	212.0	anti	no	Hammerhead_3	232	172	-	no	overlap sense-3	.	0.3442622950819672
Ga0509072_007413	Ga0509072_007413_ORF296	296	70.0	sense	yes	Hammerhead_3	270	216	-	no	no overlap anti-5	26	.
Ga0509054_022912	Ga0509054_022912_RC_ORF488	504	147.0	anti	no	Hammerhead_3	809	865	+	no	no overlap anti-5	305	.
Ga0401975_006098	Ga0401975_006098_RC_ORF270	757	148.0	anti	no	Hammerhead_3	814	860	+	no	no overlap anti-5	57	.
Ga0509052_017036	Ga0509052_017036_ORF1009	1009	656.0	sense	yes	Hammerhead_3	990	932	-	no	no overlap anti-5	19	.
Ga0401326_014063	Ga0401326_014063_RC_ORF888	111	538.0	anti	yes	Hammerhead_3	574	493	-	no	overlap sense-3	.	37
3300001448_JGI20219J14954_1001628	3300001448_JGI20219J14954_1001628_ORF231	231	864.0	sense	no	Hammerhead_3	188	129	-	no	no overlap anti-5	43	.
3300007187_Ga0099788_1198435	3300007187_Ga0099788_1198435_RC_ORF886	136	838.0	anti	yes	Hammerhead_3	255	305	+	no	no overlap anti-5	119	.
3300034652_Ga0316598_051390	3300034652_Ga0316598_051390_ORF69	69	657.0	sense	no	Hammerhead_3	989	934	-	no	no overlap anti-5	72	.
Ga0451499_01320	Ga0451499_01320_ORF699	699	288.0	sense	yes	Hammerhead_3	672	614	-	no	no overlap anti-5	27	.
Ga0509134_015604	Ga0509134_015604_ORF650	650	240.0	sense	yes	Hammerhead_3	599	540	-	no	no overlap anti-5	51	.
Ga0509134_014889	Ga0509134_014889_RC_ORF84	948	306.0	anti	no	Hammerhead_3	978	-1	+	yes	no overlap anti-5	30	.
3300003754_Ga0005853_1001794	3300003754_Ga0005853_1001794_ORF77	77	476.0	sense	no	Hammerhead_3	849	794	-	no	no overlap anti-5	214	.
Ga0605871_007722	Ga0605871_007722_ORF924	924	539.0	sense	yes	Hammerhead_3	457	532	+	no	nested sense-3	7.0	.
Ga0527515_003330	Ga0527515_003330_ORF913	913	574.0	sense	yes	Hammerhead_3	867	812	-	no	no overlap anti-5	46	.
Ga0590121_002454	Ga0590121_002454_ORF494	494	9.0	sense	yes	Hammerhead_3	1042	1121	+	no	nested sense-3	27.0	.
3300029691_Ga0265598_1022140	3300029691_Ga0265598_1022140_RC_ORF795	239	596.0	anti	yes	Hammerhead_3	264	321	+	no	no overlap anti-5	25	.
Ga0509086_008114	Ga0509086_008114_ORF382	382	61.0	sense	yes	Hammerhead_3	354	299	-	no	no overlap anti-5	28	.
3300007221_Ga0099765_1288399	3300007221_Ga0099765_1288399_ORF1034	1034	669.0	sense	yes	Hammerhead_3	1015	956	-	no	no overlap anti-5	19	.
Ga0509082_004684	Ga0509082_004684_ORF629	629	301.0	sense	yes	Hammerhead_3	560	506	-	no	no overlap anti-5	69	.
Ga0401894_001845	Ga0401894_001845_ORF586	586	229.0	sense	yes	Hammerhead_3	108	184	+	no	nested sense-3	45.0	.
3300021861_Ga0213853_11038595	3300021861_Ga0213853_11038595_ORF222	222	999.0	sense	no	Hammerhead_3	301	247	-	no	nested anti-5	25	.
3300030987_Ga0308155_1002892	3300030987_Ga0308155_1002892_RC_ORF252	735	180.0	anti	no	Hammerhead_3	807	861	+	no	no overlap anti-5	72	.
Ga0401974_004159	Ga0401974_004159_ORF827	827	470.0	sense	yes	Hammerhead_3	349	425	+	no	nested sense-3	45.0	.
3300010864_Ga0126357_1174667	3300010864_Ga0126357_1174667_RC_ORF337	658	31.0	anti	no	Hammerhead_3	118	39	-	no	nested sense-3	8	.
3300007243_Ga0099785_1010180	3300007243_Ga0099785_1010180_ORF16	16	796.0	sense	no	Hammerhead_3	103	40	-	no	nested anti-5	24	.
Ga0509079_002848	Ga0509079_002848_RC_ORF17	1010	368.0	anti	no	Hammerhead_3	35	94	+	no	no overlap anti-5	53	.
Ga0509156_003008	Ga0509156_003008_RC_ORF17	1010	368.0	anti	no	Hammerhead_3	35	94	+	no	no overlap anti-5	53	.
Ga0509110_011753	Ga0509110_011753_ORF382	382	61.0	sense	yes	Hammerhead_3	354	299	-	no	no overlap anti-5	28	.
3300009586_Ga0115591_1040603	3300009586_Ga0115591_1040603_ORF716	716	325.0	sense	yes	Hammerhead_3	644	589	-	no	no overlap anti-5	72	.
3300026525_Ga0256870_1077951	3300026525_Ga0256870_1077951_RC_ORF974	269	697.0	anti	yes	Hammerhead_1	642	600	-	no	no overlap sense-3	55	.
Ga0401935_003132	Ga0401935_003132_ORF827	827	470.0	sense	yes	Hammerhead_3	349	425	+	no	nested sense-3	45.0	.
3300029638_Ga0257144_1017208	3300029638_Ga0257144_1017208_ORF553	553	183.0	sense	yes	Hammerhead_3	83	163	+	no	nested sense-3	20.0	.
3300028619_Ga0257136_1025488	3300028619_Ga0257136_1025488_ORF555	555	145.0	sense	yes	Hammerhead_3	483	428	-	no	no overlap anti-5	72	.
3300016705_Ga0181507_1160675	3300016705_Ga0181507_1160675_ORF754	754	349.0	sense	yes	Hammerhead_3	725	668	-	no	no overlap anti-5	29	.
3300012411_Ga0153880_1335774	3300012411_Ga0153880_1335774_RC_ORF717	308	695.0	anti	yes	Hammerhead_3	365	416	+	no	no overlap anti-5	57	.
3300028267_Ga0256358_1019525	3300028267_Ga0256358_1019525_RC_ORF228	970	277.0	anti	no	Hammerhead_3	229	171	-	no	no overlap sense-3	48	.
Ga0509068_023013	Ga0509068_023013_ORF441	441	1032.0	sense	no	Hammerhead_3	402	347	-	no	no overlap anti-5	39	.
3300032036_Ga0326509_1067609	3300032036_Ga0326509_1067609_ORF827	827	384.0	sense	yes	Hammerhead_3	784	726	-	no	no overlap anti-5	43	.
Ga0451498_007132	Ga0451498_007132_RC_ORF289	734	86.0	anti	no	Hammerhead_3	179	106	-	no	nested sense-3	20	.
Ga0509110_012436	Ga0509110_012436_ORF808	808	394.0	sense	yes	Hammerhead_3	751	695	-	no	no overlap anti-5	57	.
Ga0401885_002757	Ga0401885_002757_ORF586	586	229.0	sense	yes	Hammerhead_3	108	184	+	no	nested sense-3	45.0	.
3300036125_Ga0393313_04118	3300036125_Ga0393313_04118_ORF434	434	19.0	sense	yes	Hammerhead_1	389	339	-	no	no overlap anti-5	45	.
Ga0535612_02733	Ga0535612_02733_ORF1161	1161	621.0	sense	yes	Hammerhead_3	524	603	+	no	nested sense-3	18.0	.
Ga0401977_002224	Ga0401977_002224_ORF586	586	229.0	sense	yes	Hammerhead_3	108	184	+	no	nested sense-3	45.0	.
Ga0509073_004149	Ga0509073_004149_RC_ORF419	693	39.0	anti	no	Hammerhead_3	749	793	+	no	no overlap anti-5	56	.
Ga0509110_012268	Ga0509110_012268_ORF69	69	657.0	sense	no	Hammerhead_3	995	940	-	no	no overlap anti-5	72	.
Ga0401327_016177	Ga0401327_016177_ORF138	138	699.0	sense	no	Hammerhead_3	69	12	-	no	no overlap anti-5	69	.
Ga0401914_001604	Ga0401914_001604_ORF586	586	229.0	sense	yes	Hammerhead_3	108	184	+	no	nested sense-3	45.0	.
Ga0401333_013576	Ga0401333_013576_RC_ORF888	111	538.0	anti	yes	Hammerhead_3	574	493	-	no	overlap sense-3	.	37
3300007595_Ga0099784_1059912	3300007595_Ga0099784_1059912_ORF5	5	785.0	sense	no	Hammerhead_3	768	831	+	no	overlap sense-3	.	0.28125
Ga0401913_003272	Ga0401913_003272_RC_ORF459	516	93.0	anti	no	Hammerhead_3	772	827	+	no	no overlap anti-5	256	.
3300028623_Ga0257141_1026510	3300028623_Ga0257141_1026510_ORF737	737	280.0	sense	yes	Hammerhead_3	664	607	-	no	no overlap anti-5	73	.
Ga0509072_008023	Ga0509072_008023_RC_ORF328	671	38.0	anti	no	Hammerhead_3	725	784	+	no	no overlap anti-5	54	.
3300024481_Ga0256330_1032309	3300024481_Ga0256330_1032309_ORF256	256	904.0	sense	no	Hammerhead_3	213	167	-	no	no overlap anti-5	43	.
Ga0509050_013747	Ga0509050_013747_RC_ORF294	698	122.0	anti	no	Hammerhead_3	770	823	+	no	no overlap anti-5	72	.
Ga0527515_003071	Ga0527515_003071_RC_ORF281	767	116.0	anti	no	Hammerhead_1	816	867	+	no	no overlap anti-5	49	.
Ga0527522_00948	Ga0527522_00948_ORF1012	1012	968.0	sense	yes	Hammerhead_3	161	107	-	no	nested anti-5	196	.
Ga0509170_003482	Ga0509170_003482_ORF743	743	307.0	sense	yes	Hammerhead_3	679	619	-	no	no overlap anti-5	64	.
3300036121_Ga0393297_017483	3300036121_Ga0393297_017483_ORF434	434	19.0	sense	yes	Hammerhead_1	389	339	-	no	no overlap anti-5	45	.
Ga0509068_023804	Ga0509068_023804_RC_ORF379	647	29.0	anti	no	Hammerhead_3	698	755	+	no	no overlap anti-5	51	.
3300019247_Ga0179937_1292705	3300019247_Ga0179937_1292705_ORF5	5	785.0	sense	no	Hammerhead_3	768	831	+	no	overlap sense-3	.	0.28125
Ga0401900_003485	Ga0401900_003485_RC_ORF459	516	93.0	anti	no	Hammerhead_3	772	827	+	no	no overlap anti-5	256	.
Ga0401922_003039	Ga0401922_003039_ORF716	716	325.0	sense	yes	Hammerhead_3	644	589	-	no	no overlap anti-5	72	.
3300022370_Ga0210320_1003556	3300022370_Ga0210320_1003556_ORF326	326	878.0	sense	no	Hammerhead_3	794	849	+	no	nested sense-3	29.0	.
3300013046_Ga0079038_105272	3300013046_Ga0079038_105272_ORF179	179	680.0	sense	no	Hammerhead_3	99	45	-	no	no overlap anti-5	80	.
3300007228_Ga0075175_1044918	3300007228_Ga0075175_1044918_ORF16	16	796.0	sense	no	Hammerhead_3	103	40	-	no	nested anti-5	24	.
Ga0509074_003398	Ga0509074_003398_ORF382	382	61.0	sense	yes	Hammerhead_3	354	299	-	no	no overlap anti-5	28	.
3300019284_Ga0187797_1234870	3300019284_Ga0187797_1234870_RC_ORF965	77	448.0	anti	yes	Hammerhead_3	56	113	+	no	overlap anti-5	.	0.3793103448275862
Ga0509167_010347	Ga0509167_010347_ORF590	590	199.0	sense	yes	Hammerhead_3	518	464	-	no	no overlap anti-5	72	.
Ga0509083_014835	Ga0509083_014835_ORF629	629	301.0	sense	yes	Hammerhead_3	560	506	-	no	no overlap anti-5	69	.
3300007248_Ga0075168_1013099	3300007248_Ga0075168_1013099_ORF62	62	683.0	sense	no	Hammerhead_3	628	703	+	no	overlap sense-3	.	0.7368421052631579
3300009582_Ga0115601_1119530	3300009582_Ga0115601_1119530_ORF586	586	229.0	sense	yes	Hammerhead_3	108	184	+	no	nested sense-3	45.0	.
Ga0456150_003397	Ga0456150_003397_ORF524	524	142.0	sense	yes	Hammerhead_3	479	423	-	no	no overlap anti-5	45	.
Ga0509068_026126	Ga0509068_026126_ORF674	674	238.0	sense	yes	Hammerhead_3	222	297	+	no	overlap sense-3	.	17.0
3300009583_Ga0115598_1094200	3300009583_Ga0115598_1094200_ORF327	327	906.0	sense	no	Hammerhead_3	153	93	-	no	no overlap anti-5	174	.
3300021294_Ga0210325_1150867	3300021294_Ga0210325_1150867_ORF12	12	627.0	sense	no	Hammerhead_3	977	918	-	no	no overlap anti-5	76	.
3300007230_Ga0075179_1011144	3300007230_Ga0075179_1011144_ORF119	119	725.0	sense	no	Hammerhead_3	101	47	-	no	no overlap anti-5	18	.
Ga0401936_002833	Ga0401936_002833_RC_ORF775	245	627.0	anti	yes	Hammerhead_3	301	356	+	no	no overlap anti-5	56	.
3300019278_Ga0187800_1426792	3300019278_Ga0187800_1426792_ORF840	840	439.0	sense	yes	Hammerhead_3	799	736	-	no	no overlap anti-5	41	.
3300009206_Ga0103750_1009460	3300009206_Ga0103750_1009460_ORF995	995	614.0	sense	yes	Hammerhead_3	529	608	+	no	nested sense-3	6.0	.
Ga0401884_004993	Ga0401884_004993_RC_ORF459	516	93.0	anti	no	Hammerhead_3	772	827	+	no	no overlap anti-5	256	.
Ga0529051_007714	Ga0529051_007714_ORF669	669	279.0	sense	yes	Hammerhead_3	203	281	+	no	overlap sense-3	.	77.0
Ga0509164_005749	Ga0509164_005749_RC_ORF7	1009	373.0	anti	no	Hammerhead_3	50	100	+	no	no overlap anti-5	58	.
Ga0395765_032533	Ga0395765_032533_ORF164	164	944.0	sense	no	Hammerhead_3	124	60	-	no	no overlap anti-5	40	.
Ga0401983_003132	Ga0401983_003132_ORF827	827	470.0	sense	yes	Hammerhead_3	349	425	+	no	nested sense-3	45.0	.
Ga0509085_006713	Ga0509085_006713_ORF69	69	657.0	sense	no	Hammerhead_3	995	940	-	no	no overlap anti-5	72	.
Ga0509128_013627	Ga0509128_013627_ORF732	732	337.0	sense	yes	Hammerhead_3	302	354	+	no	overlap sense-3	.	36.0
3300021316_Ga0210351_1050368	3300021316_Ga0210351_1050368_ORF918	918	535.0	sense	yes	Hammerhead_3	874	816	-	no	no overlap anti-5	44	.
Ga0527599_007752	Ga0527599_007752_ORF390	390	11.0	sense	yes	Hammerhead_3	935	1016	+	no	nested sense-3	16.0	.
3300030836_Ga0265767_101506	3300030836_Ga0265767_101506_RC_ORF17	1011	369.0	anti	no	Hammerhead_3	36	95	+	no	no overlap anti-5	54	.
Ga0401965_007072	Ga0401965_007072_RC_ORF423	590	965.0	anti	yes	Hammerhead_3	639	694	+	no	no overlap anti-5	49	.
Ga0401928_002541	Ga0401928_002541_RC_ORF88	963	273.0	anti	no	Hammerhead_1	1012	1048	+	no	no overlap anti-5	49	.
Ga0527613_01497	Ga0527613_01497_RC_ORF269	746	278.0	anti	no	Hammerhead_3	963	-1	+	yes	no overlap anti-5	217	.
Ga0509177_01221	Ga0509177_01221_ORF69	69	657.0	sense	no	Hammerhead_3	995	940	-	no	no overlap anti-5	72	.
Ga0527598_03975	Ga0527598_03975_ORF1161	1161	621.0	sense	yes	Hammerhead_3	524	603	+	no	nested sense-3	18.0	.
Ga0509062_026674	Ga0509062_026674_ORF736	736	315.0	sense	yes	Hammerhead_3	647	592	-	no	no overlap anti-5	89	.
3300007228_Ga0075175_1044751	3300007228_Ga0075175_1044751_RC_ORF263	724	160.0	anti	no	Hammerhead_3	795	850	+	no	no overlap anti-5	71	.
Ga0509117_007957	Ga0509117_007957_RC_ORF17	1010	368.0	anti	no	Hammerhead_3	35	94	+	no	no overlap anti-5	53	.
Ga0527515_004082	Ga0527515_004082_ORF684	684	297.0	sense	yes	Hammerhead_3	636	580	-	no	no overlap anti-5	48	.
3300007179_Ga0099775_1012249	3300007179_Ga0099775_1012249_ORF1033	1033	630.0	sense	yes	Hammerhead_3	1014	955	-	no	no overlap anti-5	19	.
3300028620_Ga0257139_1021772	3300028620_Ga0257139_1021772_ORF133	133	742.0	sense	no	Hammerhead_3	687	762	+	no	overlap sense-3	.	0.7368421052631579
Ga0535605_04256	Ga0535605_04256_ORF685	685	266.0	sense	yes	Hammerhead_3	639	582	-	no	no overlap anti-5	46	.
3300036123_Ga0393306_017503	3300036123_Ga0393306_017503_ORF431	431	31.0	sense	yes	Hammerhead_3	406	351	-	no	no overlap anti-5	25	.
3300011426_Ga0151147_1387508	3300011426_Ga0151147_1387508_RC_ORF396	794	113.0	anti	no	Hammerhead_3	77	20	-	no	no overlap sense-3	36	.
3300021859_Ga0210334_10436243	3300021859_Ga0210334_10436243_ORF982	982	843.0	sense	yes	Hammerhead_3	158	98	-	no	nested anti-5	108	.
Ga0527525_00790	Ga0527525_00790_ORF1033	1033	630.0	sense	yes	Hammerhead_3	1014	955	-	no	no overlap anti-5	19	.
3300012772_Ga0138287_1036616	3300012772_Ga0138287_1036616_ORF9	9	639.0	sense	no	Hammerhead_3	963	903	-	no	no overlap anti-5	43	.
3300006646_Ga0099770_1006576	3300006646_Ga0099770_1006576_RC_ORF111	884	248.0	anti	no	Hammerhead_3	922	980	+	no	no overlap anti-5	38	.
Ga0535609_04418	Ga0535609_04418_RC_ORF71	970	328.0	anti	no	Hammerhead_3	990	-8	+	yes	no overlap anti-5	20	.
Ga0456182_014011	Ga0456182_014011_ORF914	914	352.0	sense	yes	Hammerhead_3	658	598	-	no	no overlap anti-3	246.0	.
3300002862_Ga0004695J43176_107759	3300002862_Ga0004695J43176_107759_ORF922	922	506.0	sense	yes	Hammerhead_3	852	796	-	no	no overlap anti-5	70	.
Ga0401900_003114	Ga0401900_003114_RC_ORF658	353	735.0	anti	yes	Hammerhead_3	404	458	+	no	no overlap anti-5	51	.
Ga0509083_014084	Ga0509083_014084_ORF614	614	163.0	sense	yes	Hammerhead_3	535	480	-	no	no overlap anti-5	79	.
Ga0527519_001769	Ga0527519_001769_RC_ORF984	50	419.0	anti	yes	Hammerhead_3	81	138	+	no	no overlap anti-5	31	.
3300007197_Ga0099780_1174197	3300007197_Ga0099780_1174197_RC_ORF880	146	492.0	anti	yes	Hammerhead_3	170	223	+	no	no overlap anti-5	24	.
Ga0401974_004006	Ga0401974_004006_ORF236	236	875.0	sense	no	Hammerhead_3	210	157	-	no	no overlap anti-5	26	.
Ga0509058_017581	Ga0509058_017581_ORF146	146	740.0	sense	no	Hammerhead_3	107	45	-	no	no overlap anti-5	39	.
Ga0401929_004148	Ga0401929_004148_RC_ORF801	194	605.0	anti	yes	Hammerhead_3	269	324	+	no	no overlap anti-5	75	.
3300007228_Ga0075175_1406909	3300007228_Ga0075175_1406909_ORF5	5	785.0	sense	no	Hammerhead_3	768	831	+	no	overlap sense-3	.	0.28125
Ga0509073_005245	Ga0509073_005245_RC_ORF737	276	510.0	anti	yes	Hammerhead_3	196	250	+	no	nested anti-5	26	.
Ga0535608_04826	Ga0535608_04826_ORF1161	1161	621.0	sense	yes	Hammerhead_3	524	603	+	no	nested sense-3	18.0	.
Ga0590120_003641	Ga0590120_003641_ORF279	279	633.0	sense	no	Hammerhead_3	-19	925	-	yes	no overlap anti-3	292.0	.
3300007241_Ga0075170_1527861	3300007241_Ga0075170_1527861_RC_ORF41	969	336.0	anti	no	Hammerhead_3	426	347	-	no	nested sense-3	11	.
3300004607_Ga0068948_1009536	3300004607_Ga0068948_1009536_ORF737	737	353.0	sense	yes	Hammerhead_3	686	627	-	no	no overlap anti-5	51	.
3300035596_Ga0374552_008506	3300035596_Ga0374552_008506_ORF75	75	654.0	sense	no	Hammerhead_3	-26	1034	-	yes	no overlap anti-5	101	.
3300024564_Ga0255237_1032769	3300024564_Ga0255237_1032769_RC_ORF933	160	570.0	anti	yes	Hammerhead_3	236	291	+	no	no overlap anti-5	76	.
Ga0392337_075092	Ga0392337_075092_RC_ORF321	729	84.0	anti	no	Hammerhead_3	750	811	+	no	no overlap anti-5	21	.
Ga0509086_008375	Ga0509086_008375_ORF70	70	658.0	sense	no	Hammerhead_3	996	941	-	no	no overlap anti-5	73	.
Ga0509056_008667	Ga0509056_008667_RC_ORF17	1010	368.0	anti	no	Hammerhead_3	35	94	+	no	no overlap anti-5	53	.
3300016739_Ga0182076_1473300	3300016739_Ga0182076_1473300_ORF976	976	322.0	sense	yes	Hammerhead_3	659	605	-	no	no overlap anti-3	283.0	.
3300009196_Ga0103745_10014009	3300009196_Ga0103745_10014009_ORF617	617	342.0	sense	yes	Hammerhead_3	257	334	+	no	nested sense-3	8.0	.
3300007240_Ga0075176_1013165	3300007240_Ga0075176_1013165_RC_ORF93	951	564.0	anti	no	Hammerhead_3	152	206	+	no	no overlap anti-5	246	.
3300036353_Ga0393301_014787	3300036353_Ga0393301_014787_ORF18	18	645.0	sense	no	Hammerhead_3	566	648	+	no	overlap sense-3	.	0.963855421686747
3300012768_Ga0138276_1132363	3300012768_Ga0138276_1132363_RC_ORF932	160	569.0	anti	yes	Hammerhead_3	236	290	+	no	no overlap anti-5	76	.
Ga0401956_002522	Ga0401956_002522_ORF827	827	470.0	sense	yes	Hammerhead_3	349	425	+	no	nested sense-3	45.0	.
Ga0509113_008061	Ga0509113_008061_ORF295	295	9.0	sense	yes	Hammerhead_3	999	-2	+	yes	nested sense-3	11.0	.
Ga0509110_015685	Ga0509110_015685_RC_ORF269	739	187.0	anti	no	Hammerhead_3	812	871	+	no	no overlap anti-5	73	.
Ga0494022_004718	Ga0494022_004718_ORF979	979	574.0	sense	yes	Hammerhead_3	959	900	-	no	no overlap anti-5	20	.
3300007589_Ga0099766_1064011	3300007589_Ga0099766_1064011_ORF1033	1033	630.0	sense	yes	Hammerhead_3	1014	955	-	no	no overlap anti-5	19	.
Ga0401326_013944	Ga0401326_013944_RC_ORF272	731	146.0	anti	no	Hammerhead_3	806	863	+	no	no overlap anti-5	75	.
Ga0401907_001448	Ga0401907_001448_RC_ORF599	664	97.0	anti	no	Hammerhead_3	755	805	+	no	no overlap anti-5	91	.
3300022171_Ga0213857_1005797	3300022171_Ga0213857_1005797_ORF923	923	550.0	sense	yes	Hammerhead_3	873	820	-	no	no overlap anti-5	50	.
3300036435_Ga0393219_010212	3300036435_Ga0393219_010212_RC_ORF930	120	490.0	anti	yes	Hammerhead_3	94	153	+	no	overlap anti-5	.	0.45
Ga0527610_008636	Ga0527610_008636_ORF332	332	974.0	sense	no	Hammerhead_3	928	1007	+	no	overlap sense-3	.	0.5875
3300024865_Ga0256340_1044706	3300024865_Ga0256340_1044706_ORF256	256	904.0	sense	no	Hammerhead_3	213	163	-	no	no overlap anti-5	43	.
3300036490_Ga0393312_008620	3300036490_Ga0393312_008620_ORF102	102	729.0	sense	no	Hammerhead_3	56	5	-	no	no overlap anti-5	46	.
Ga0401336_03069	Ga0401336_03069_RC_ORF805	196	592.0	anti	yes	Hammerhead_3	270	328	+	no	no overlap anti-5	74	.
Ga0527522_01140	Ga0527522_01140_RC_ORF342	671	83.0	anti	no	Hammerhead_3	721	772	+	no	no overlap anti-5	50	.
Ga0509134_016649	Ga0509134_016649_RC_ORF337	650	909.0	anti	yes	Hammerhead_3	591	646	+	no	nested anti-5	4	.
Ga0527517_001004	Ga0527517_001004_ORF915	915	657.0	sense	yes	Hammerhead_3	988	933	-	no	nested anti-5	18	.
Ga0527596_03530	Ga0527596_03530_ORF463	463	1087.0	sense	no	Hammerhead_3	990	1069	+	no	nested sense-3	18.0	.
3300003678_Ga0003067J53075_112214	3300003678_Ga0003067J53075_112214_ORF828	828	463.0	sense	yes	Hammerhead_3	802	746	-	no	no overlap anti-5	26	.
3300007228_Ga0075175_1044758	3300007228_Ga0075175_1044758_ORF62	62	683.0	sense	no	Hammerhead_3	628	703	+	no	overlap sense-3	.	0.7368421052631579
Ga0527599_007510	Ga0527599_007510_ORF605	605	220.0	sense	yes	Hammerhead_1	562	526	-	no	no overlap anti-5	43	.
Ga0401984_002694	Ga0401984_002694_RC_ORF572	505	962.0	anti	yes	Hammerhead_3	546	601	+	no	no overlap anti-5	41	.
3300024850_Ga0255282_1026286	3300024850_Ga0255282_1026286_ORF256	256	904.0	sense	no	Hammerhead_3	213	163	-	no	no overlap anti-5	43	.
Ga0509072_007691	Ga0509072_007691_RC_ORF269	739	187.0	anti	no	Hammerhead_3	812	871	+	no	no overlap anti-5	73	.
Ga0401887_003366	Ga0401887_003366_RC_ORF459	516	93.0	anti	no	Hammerhead_3	772	827	+	no	no overlap anti-5	256	.
3300029638_Ga0257144_1017683	3300029638_Ga0257144_1017683_ORF681	681	263.0	sense	yes	Hammerhead_3	613	556	-	no	no overlap anti-5	68	.
Ga0509134_014781	Ga0509134_014781_ORF924	924	539.0	sense	yes	Hammerhead_3	457	532	+	no	nested sense-3	7.0	.
Ga0535609_03590	Ga0535609_03590_ORF1161	1161	621.0	sense	yes	Hammerhead_3	524	603	+	no	nested sense-3	18.0	.
Ga0509136_021642	Ga0509136_021642_ORF676	676	272.0	sense	yes	Hammerhead_3	606	552	-	no	no overlap anti-5	70	.
Ga0509052_016673	Ga0509052_016673_ORF295	295	9.0	sense	yes	Hammerhead_3	999	-2	+	yes	nested sense-3	11.0	.
Ga0509062_024592	Ga0509062_024592_ORF901	901	656.0	sense	yes	Hammerhead_3	990	932	-	no	nested anti-5	31	.
Ga0535609_04680	Ga0535609_04680_ORF685	685	266.0	sense	yes	Hammerhead_3	639	582	-	no	no overlap anti-5	46	.
Ga0401332_004484	Ga0401332_004484_RC_ORF293	710	125.0	anti	no	Hammerhead_3	785	842	+	no	no overlap anti-5	75	.
Ga0509072_009987	Ga0509072_009987_ORF650	650	240.0	sense	yes	Hammerhead_3	599	540	-	no	no overlap anti-5	51	.
3300019191_Ga0180035_1102422	3300019191_Ga0180035_1102422_RC_ORF201	846	204.0	anti	no	Hammerhead_3	873	920	+	no	no overlap anti-5	27	.
3300036123_Ga0393306_020214	3300036123_Ga0393306_020214_RC_ORF680	308	730.0	anti	yes	Hammerhead_3	375	430	+	no	no overlap anti-5	67	.
3300012780_Ga0138271_1304864	3300012780_Ga0138271_1304864_ORF503	503	1145.0	sense	no	Hammerhead_3	1051	1130	+	no	nested sense-3	15.0	.
3300019273_Ga0187794_1695857	3300019273_Ga0187794_1695857_RC_ORF339	655	88.0	anti	no	Hammerhead_3	725	779	+	no	no overlap anti-5	70	.
3300029687_Ga0265602_1014420	3300029687_Ga0265602_1014420_ORF737	737	280.0	sense	yes	Hammerhead_3	664	607	-	no	no overlap anti-5	73	.
3300007242_Ga0075172_1645460	3300007242_Ga0075172_1645460_ORF636	636	234.0	sense	yes	Hammerhead_3	617	558	-	no	no overlap anti-5	19	.
Ga0509070_012641	Ga0509070_012641_ORF69	69	657.0	sense	no	Hammerhead_3	994	939	-	no	no overlap anti-5	72	.
Ga0401982_003790	Ga0401982_003790_ORF366	366	9.0	sense	yes	Hammerhead_3	935	1011	+	no	nested sense-3	45.0	.
Ga0509071_007994	Ga0509071_007994_RC_ORF269	739	187.0	anti	no	Hammerhead_3	812	871	+	no	no overlap anti-5	73	.
Ga0535615_011676	Ga0535615_011676_ORF685	685	266.0	sense	yes	Hammerhead_3	639	582	-	no	no overlap anti-5	46	.
Ga0401902_004118	Ga0401902_004118_RC_ORF459	516	93.0	anti	no	Hammerhead_3	772	827	+	no	no overlap anti-5	256	.
3300012754_Ga0138278_1015376	3300012754_Ga0138278_1015376_RC_ORF932	160	569.0	anti	yes	Hammerhead_3	236	290	+	no	no overlap anti-5	76	.
3300019209_Ga0179951_1196979	3300019209_Ga0179951_1196979_ORF397	397	1003.0	sense	no	Hammerhead_3	366	310	-	no	no overlap anti-5	31	.
Ga0509057_009143	Ga0509057_009143_ORF295	295	9.0	sense	yes	Hammerhead_3	999	-2	+	yes	nested sense-3	11.0	.
3300007232_Ga0075183_10020809	3300007232_Ga0075183_10020809_ORF17	17	575.0	sense	no	Hammerhead_3	938	883	-	no	no overlap anti-5	71	.
3300007232_Ga0075183_10067413	3300007232_Ga0075183_10067413_ORF1032	1032	630.0	sense	yes	Hammerhead_3	1013	954	-	no	no overlap anti-5	19	.
Ga0509144_00504	Ga0509144_00504_RC_ORF7	1009	373.0	anti	no	Hammerhead_3	50	100	+	no	no overlap anti-5	58	.
3300012766_Ga0138282_1135392	3300012766_Ga0138282_1135392_ORF101	101	758.0	sense	no	Hammerhead_3	67	18	-	no	no overlap anti-5	34	.
Ga0401904_003383	Ga0401904_003383_RC_ORF459	516	93.0	anti	no	Hammerhead_3	772	827	+	no	no overlap anti-5	256	.
3300009579_Ga0115599_1142264	3300009579_Ga0115599_1142264_RC_ORF88	963	273.0	anti	no	Hammerhead_1	1012	1048	+	no	no overlap anti-5	49	.
3300028621_Ga0257142_1022929	3300028621_Ga0257142_1022929_ORF618	618	207.0	sense	yes	Hammerhead_3	128	202	+	no	nested sense-3	5.0	.
3300028621_Ga0257142_1017673	3300028621_Ga0257142_1017673_RC_ORF1171	73	589.0	anti	yes	Hammerhead_3	563	502	-	no	no overlap sense-3	26	.
Ga0509067_014127	Ga0509067_014127_ORF441	441	1032.0	sense	no	Hammerhead_3	402	347	-	no	no overlap anti-5	39	.
3300007598_Ga0099786_1209524	3300007598_Ga0099786_1209524_RC_ORF886	136	565.0	anti	yes	Hammerhead_3	255	305	+	no	no overlap anti-5	119	.
3300007237_Ga0075177_1609684	3300007237_Ga0075177_1609684_ORF906	906	564.0	sense	yes	Hammerhead_3	860	820	-	no	no overlap anti-5	46	.
Ga0509145_005295	Ga0509145_005295_ORF676	676	272.0	sense	yes	Hammerhead_3	606	552	-	no	no overlap anti-5	70	.
Ga0590119_005306	Ga0590119_005306_ORF279	279	633.0	sense	no	Hammerhead_3	-19	925	-	yes	no overlap anti-3	292.0	.
Ga0509147_007421	Ga0509147_007421_ORF1009	1009	656.0	sense	yes	Hammerhead_3	990	932	-	no	no overlap anti-5	19	.
Ga0401969_002483	Ga0401969_002483_ORF827	827	470.0	sense	yes	Hammerhead_3	349	425	+	no	nested sense-3	45.0	.
Ga0509051_019986	Ga0509051_019986_ORF614	614	163.0	sense	yes	Hammerhead_3	535	480	-	no	no overlap anti-5	79	.
Ga0509071_008181	Ga0509071_008181_RC_ORF328	671	38.0	anti	no	Hammerhead_3	725	784	+	no	no overlap anti-5	54	.
Ga0509058_016691	Ga0509058_016691_ORF736	736	315.0	sense	yes	Hammerhead_3	647	592	-	no	no overlap anti-5	89	.
Ga0527514_01197	Ga0527514_01197_ORF514	514	152.0	sense	yes	Hammerhead_3	469	423	-	no	no overlap anti-5	45	.
Ga0527600_004254	Ga0527600_004254_ORF41	41	686.0	sense	no	Hammerhead_3	583	667	+	no	nested sense-3	19.0	.
3300011089_Ga0138573_1230707	3300011089_Ga0138573_1230707_ORF417	417	33.0	sense	yes	Hammerhead_3	366	307	-	no	no overlap anti-5	51	.
3300009281_Ga0103744_10036396	3300009281_Ga0103744_10036396_ORF355	355	991.0	sense	no	Hammerhead_3	293	238	-	no	no overlap anti-5	62	.
Ga0527603_010369	Ga0527603_010369_ORF247	247	889.0	sense	no	Hammerhead_3	229	168	-	no	no overlap anti-5	18	.
3300012754_Ga0138278_1051096	3300012754_Ga0138278_1051096_ORF359	359	1001.0	sense	no	Hammerhead_3	334	287	-	no	no overlap anti-5	25	.
3300022185_Ga0079039_1341083	3300022185_Ga0079039_1341083_ORF60	60	834.0	sense	no	Hammerhead_3	139	85	-	no	nested anti-5	25	.
Ga0451509_010928	Ga0451509_010928_RC_ORF1	954	600.0	anti	no	Hammerhead_3	258	312	+	no	no overlap anti-5	260	.
Ga0509121_027043	Ga0509121_027043_ORF614	614	163.0	sense	yes	Hammerhead_3	535	480	-	no	no overlap anti-5	79	.
Ga0509155_001738	Ga0509155_001738_ORF676	676	272.0	sense	yes	Hammerhead_3	606	552	-	no	no overlap anti-5	70	.
3300011067_Ga0138594_1104688	3300011067_Ga0138594_1104688_ORF417	417	33.0	sense	yes	Hammerhead_3	366	307	-	no	no overlap anti-5	51	.
Ga0401321_022784	Ga0401321_022784_ORF418	418	802.0	sense	no	Hammerhead_3	128	77	-	no	no overlap anti-3	281.0	.
3300011285_Ga0138373_130445	3300011285_Ga0138373_130445_ORF1027	1027	937.0	sense	yes	Hammerhead_3	182	110	-	no	nested anti-5	128	.
Ga0509135_07253	Ga0509135_07253_ORF267	267	747.0	sense	no	Hammerhead_3	90	31	-	no	no overlap anti-5	177	.
Ga0395766_0044470	Ga0395766_0044470_ORF564	564	250.0	sense	yes	Hammerhead_3	585	524	-	no	overlap anti-5	.	0.3548387096774194
Ga0527514_01044	Ga0527514_01044_ORF1033	1033	630.0	sense	yes	Hammerhead_3	1014	955	-	no	no overlap anti-5	19	.
Ga0401913_002643	Ga0401913_002643_ORF586	586	229.0	sense	yes	Hammerhead_3	108	184	+	no	nested sense-3	45.0	.
Ga0509083_014060	Ga0509083_014060_ORF146	146	740.0	sense	no	Hammerhead_3	107	45	-	no	no overlap anti-5	39	.
3300007239_Ga0075171_1037293	3300007239_Ga0075171_1037293_RC_ORF795	235	618.0	anti	yes	Hammerhead_3	705	628	-	no	nested sense-3	10	.
Ga0509064_011597	Ga0509064_011597_ORF629	629	301.0	sense	yes	Hammerhead_3	560	506	-	no	no overlap anti-5	69	.
3300016694_Ga0180051_1041855	3300016694_Ga0180051_1041855_ORF384	384	714.0	sense	no	Hammerhead_3	100	45	-	no	no overlap anti-5	284	.
Ga0509140_015686	Ga0509140_015686_ORF589	589	199.0	sense	yes	Hammerhead_3	517	463	-	no	no overlap anti-5	72	.
Ga0509078_005264	Ga0509078_005264_RC_ORF17	1010	368.0	anti	no	Hammerhead_3	35	94	+	no	no overlap anti-5	53	.
3300028623_Ga0257141_1026399	3300028623_Ga0257141_1026399_ORF742	742	372.0	sense	yes	Hammerhead_3	694	638	-	no	no overlap anti-5	48	.
Ga0527599_007830	Ga0527599_007830_RC_ORF269	746	278.0	anti	no	Hammerhead_3	963	-1	+	yes	no overlap anti-5	217	.
3300019254_Ga0184641_1223100	3300019254_Ga0184641_1223100_ORF493	493	115.0	sense	yes	Hammerhead_3	473	417	-	no	no overlap anti-5	20	.
3300007228_Ga0075175_1008471	3300007228_Ga0075175_1008471_ORF987	987	326.0	sense	yes	Hammerhead_3	743	689	-	no	no overlap anti-5	244	.
Ga0509136_021383	Ga0509136_021383_ORF736	736	315.0	sense	yes	Hammerhead_3	647	592	-	no	no overlap anti-5	89	.
3300036474_Ga0393222_007691	3300036474_Ga0393222_007691_ORF128	128	716.0	sense	no	Hammerhead_3	60	5	-	no	no overlap anti-5	68	.
3300010138_Ga0115595_1066586	3300010138_Ga0115595_1066586_ORF339	339	945.0	sense	no	Hammerhead_3	308	252	-	no	no overlap anti-5	31	.
Ga0392337_084871	Ga0392337_084871_ORF969	969	615.0	sense	yes	Hammerhead_3	947	894	-	no	no overlap anti-5	22	.
Ga0527605_013766	Ga0527605_013766_ORF41	41	686.0	sense	no	Hammerhead_3	583	667	+	no	nested sense-3	19.0	.
3300035568_Ga0374524_030737	3300035568_Ga0374524_030737_ORF332	332	980.0	sense	no	Hammerhead_3	286	230	-	no	no overlap anti-5	46	.
3300024531_Ga0255228_1022696	3300024531_Ga0255228_1022696_RC_ORF933	160	570.0	anti	yes	Hammerhead_3	236	291	+	no	no overlap anti-5	76	.
3300035596_Ga0374552_009236	3300035596_Ga0374552_009236_ORF658	658	931.0	sense	no	Hammerhead_1	872	919	+	no	nested sense-3	12.0	.
3300005419_Ga0068883_1008147	3300005419_Ga0068883_1008147_RC_ORF171	821	479.0	anti	no	Hammerhead_3	144	195	+	no	no overlap anti-3	284	.
3300006647_Ga0099772_1364437	3300006647_Ga0099772_1364437_RC_ORF880	146	492.0	anti	yes	Hammerhead_3	170	223	+	no	no overlap anti-5	24	.
Ga0527526_01492	Ga0527526_01492_ORF400	400	10.0	sense	yes	Hammerhead_3	352	296	-	no	no overlap anti-5	48	.
Ga0509064_011300	Ga0509064_011300_ORF736	736	315.0	sense	yes	Hammerhead_3	647	592	-	no	no overlap anti-5	89	.
Ga0509077_003069	Ga0509077_003069_ORF295	295	9.0	sense	yes	Hammerhead_3	999	-2	+	yes	nested sense-3	11.0	.
Ga0509153_00928	Ga0509153_00928_ORF762	762	382.0	sense	yes	Hammerhead_3	714	655	-	no	no overlap anti-5	48	.
Ga0527608_009103	Ga0527608_009103_ORF332	332	974.0	sense	no	Hammerhead_3	928	1007	+	no	overlap sense-3	.	0.5875
Ga0527515_003922	Ga0527515_003922_ORF692	692	316.0	sense	yes	Hammerhead_1	622	586	-	no	no overlap anti-5	70	.
Ga0527515_003220	Ga0527515_003220_ORF397	397	10.0	sense	yes	Hammerhead_3	349	293	-	no	no overlap anti-5	48	.
3300007250_Ga0075165_1040586	3300007250_Ga0075165_1040586_ORF62	62	683.0	sense	no	Hammerhead_3	628	703	+	no	overlap sense-3	.	0.7368421052631579
Ga0509133_010987	Ga0509133_010987_RC_ORF737	276	510.0	anti	yes	Hammerhead_3	196	250	+	no	nested anti-5	26	.
Ga0509087_010801	Ga0509087_010801_ORF248	248	20.0	sense	yes	Hammerhead_3	333	279	-	no	nested anti-5	31	.
3300036121_Ga0393297_018104	3300036121_Ga0393297_018104_RC_ORF91	944	344.0	anti	no	Hammerhead_3	979	-1	+	yes	no overlap anti-5	35	.
Ga0509110_011754	Ga0509110_011754_RC_ORF737	276	510.0	anti	yes	Hammerhead_3	196	250	+	no	nested anti-5	26	.
Ga0509134_015584	Ga0509134_015584_ORF248	248	20.0	sense	yes	Hammerhead_3	333	279	-	no	nested anti-5	31	.
3300007232_Ga0075183_10073997	3300007232_Ga0075183_10073997_ORF347	347	1019.0	sense	no	Hammerhead_3	322	267	-	no	no overlap anti-5	25	.
3300036121_Ga0393297_017153	3300036121_Ga0393297_017153_ORF431	431	31.0	sense	yes	Hammerhead_3	406	351	-	no	no overlap anti-5	25	.
3300012756_Ga0138272_1076457	3300012756_Ga0138272_1076457_ORF726	726	256.0	sense	yes	Hammerhead_3	204	287	+	no	overlap sense-3	.	53.0
Ga0509072_007590	Ga0509072_007590_ORF382	382	61.0	sense	yes	Hammerhead_3	354	299	-	no	no overlap anti-5	28	.
Ga0456172_007158	Ga0456172_007158_RC_ORF115	935	287.0	anti	no	Hammerhead_3	386	307	-	no	nested sense-3	20	.
Ga0456176_011037	Ga0456176_011037_ORF904	904	510.0	sense	yes	Hammerhead_3	870	809	-	no	no overlap anti-5	34	.
Ga0509159_001722	Ga0509159_001722_RC_ORF17	1010	368.0	anti	no	Hammerhead_3	35	94	+	no	no overlap anti-5	53	.
Ga0509075_004178	Ga0509075_004178_ORF69	69	657.0	sense	no	Hammerhead_3	995	940	-	no	no overlap anti-5	72	.
3300003938_Ga0063230_11662528	3300003938_Ga0063230_11662528_ORF128	128	902.0	sense	no	Hammerhead_3	208	145	-	no	nested anti-5	17	.
3300007242_Ga0075172_1012707	3300007242_Ga0075172_1012707_RC_ORF93	951	591.0	anti	no	Hammerhead_3	152	206	+	no	no overlap anti-5	246	.
Ga0509072_007506	Ga0509072_007506_RC_ORF178	839	194.0	anti	no	Hammerhead_3	866	920	+	no	no overlap anti-5	27	.
Ga0535616_007953	Ga0535616_007953_RC_ORF71	970	328.0	anti	no	Hammerhead_3	990	-8	+	yes	no overlap anti-5	20	.
3300007323_Ga0099768_1068793	3300007323_Ga0099768_1068793_RC_ORF109	882	300.0	anti	no	Hammerhead_3	956	-17	+	yes	no overlap anti-5	74	.
Ga0509052_016983	Ga0509052_016983_RC_ORF17	1010	368.0	anti	no	Hammerhead_3	35	94	+	no	no overlap anti-5	53	.
Ga0401888_002444	Ga0401888_002444_ORF827	827	470.0	sense	yes	Hammerhead_3	349	425	+	no	nested sense-3	45.0	.
3300028621_Ga0257142_1025558	3300028621_Ga0257142_1025558_ORF719	719	325.0	sense	yes	Hammerhead_3	645	590	-	no	no overlap anti-5	74	.
Ga0509128_013019	Ga0509128_013019_RC_ORF737	276	510.0	anti	yes	Hammerhead_3	196	250	+	no	nested anti-5	26	.
3300007228_Ga0075175_1044916	3300007228_Ga0075175_1044916_ORF62	62	683.0	sense	no	Hammerhead_3	628	703	+	no	overlap sense-3	.	0.7368421052631579
3300009199_Ga0103748_10020401	3300009199_Ga0103748_10020401_ORF995	995	614.0	sense	yes	Hammerhead_3	529	608	+	no	nested sense-3	6.0	.
Ga0401886_001158	Ga0401886_001158_ORF586	586	229.0	sense	yes	Hammerhead_3	108	184	+	no	nested sense-3	45.0	.
Ga0527605_013973	Ga0527605_013973_ORF685	685	266.0	sense	yes	Hammerhead_3	639	582	-	no	no overlap anti-5	46	.
3300004786_Ga0007753_1045600	3300004786_Ga0007753_1045600_RC_ORF368	766	121.0	anti	no	Hammerhead_3	220	141	-	no	nested sense-3	20	.
Ga0509110_011106	Ga0509110_011106_ORF924	924	539.0	sense	yes	Hammerhead_3	457	532	+	no	nested sense-3	7.0	.
Ga0401326_013108	Ga0401326_013108_ORF767	767	303.0	sense	yes	Hammerhead_3	700	643	-	no	no overlap anti-5	67	.
Ga0401964_002888	Ga0401964_002888_ORF366	366	9.0	sense	yes	Hammerhead_3	935	1011	+	no	nested sense-3	45.0	.
Ga0401884_004428	Ga0401884_004428_RC_ORF88	963	273.0	anti	no	Hammerhead_1	1012	1048	+	no	no overlap anti-5	49	.
3300007248_Ga0075168_1616317	3300007248_Ga0075168_1616317_RC_ORF183	811	196.0	anti	no	Hammerhead_3	253	178	-	no	overlap sense-3	.	0.7631578947368421
3300007248_Ga0075168_1063832	3300007248_Ga0075168_1063832_RC_ORF636	374	752.0	anti	yes	Hammerhead_3	842	763	-	no	nested sense-3	11	.
Ga0401964_003503	Ga0401964_003503_RC_ORF459	516	93.0	anti	no	Hammerhead_3	772	827	+	no	no overlap anti-5	256	.
Ga0401924_003128	Ga0401924_003128_ORF716	716	325.0	sense	yes	Hammerhead_3	644	589	-	no	no overlap anti-5	72	.
Ga0527609_010887	Ga0527609_010887_RC_ORF71	970	328.0	anti	no	Hammerhead_3	990	-8	+	yes	no overlap anti-5	20	.
Ga0395766_0041875	Ga0395766_0041875_ORF164	164	944.0	sense	no	Hammerhead_3	124	60	-	no	no overlap anti-5	40	.
Ga0527509_002049	Ga0527509_002049_ORF976	976	561.0	sense	yes	Hammerhead_3	908	853	-	no	no overlap anti-5	68	.
3300012775_Ga0138280_1147178	3300012775_Ga0138280_1147178_ORF1127	1127	644.0	sense	yes	Hammerhead_3	565	643	+	no	nested sense-3	1.0	.
Ga0509050_012303	Ga0509050_012303_ORF268	268	1018.0	sense	no	Hammerhead_1	977	1013	+	no	nested sense-3	5.0	.
Ga0401947_003713	Ga0401947_003713_RC_ORF459	516	93.0	anti	no	Hammerhead_3	772	827	+	no	no overlap anti-5	256	.
3300012773_Ga0138290_1304505	3300012773_Ga0138290_1304505_RC_ORF103	886	262.0	anti	no	Hammerhead_3	340	261	-	no	overlap sense-3	.	0.9875
3300019280_Ga0182068_1635402	3300019280_Ga0182068_1635402_ORF718	718	322.0	sense	yes	Hammerhead_3	659	605	-	no	no overlap anti-5	59	.
3300036352_Ga0393298_019150	3300036352_Ga0393298_019150_RC_ORF91	944	344.0	anti	no	Hammerhead_3	979	-1	+	yes	no overlap anti-5	35	.
Ga0509068_025296	Ga0509068_025296_RC_ORF328	671	38.0	anti	no	Hammerhead_3	725	784	+	no	no overlap anti-5	54	.
3300010974_Ga0138314_1159082	3300010974_Ga0138314_1159082_RC_ORF842	271	653.0	anti	yes	Hammerhead_3	313	373	+	no	no overlap anti-5	42	.
3300011109_Ga0138539_1087905	3300011109_Ga0138539_1087905_ORF417	417	33.0	sense	yes	Hammerhead_3	366	307	-	no	no overlap anti-5	51	.
3300028530_Ga0255279_1022388	3300028530_Ga0255279_1022388_ORF256	256	904.0	sense	no	Hammerhead_3	213	163	-	no	no overlap anti-5	43	.
Ga0527505_002102	Ga0527505_002102_ORF382	382	40.0	sense	yes	Hammerhead_3	353	298	-	no	no overlap anti-5	29	.
Ga0509121_027612	Ga0509121_027612_ORF590	590	199.0	sense	yes	Hammerhead_3	518	464	-	no	no overlap anti-5	72	.
Ga0401963_002629	Ga0401963_002629_ORF366	366	9.0	sense	yes	Hammerhead_3	935	1011	+	no	nested sense-3	45.0	.
Ga0393305_01780	Ga0393305_01780_RC_ORF91	944	344.0	anti	no	Hammerhead_3	979	-1	+	yes	no overlap anti-5	35	.
Ga0509070_011824	Ga0509070_011824_RC_ORF337	650	308.0	anti	no	Hammerhead_3	591	646	+	no	nested anti-5	4	.
Ga0527519_001907	Ga0527519_001907_ORF375	375	55.0	sense	yes	Hammerhead_3	351	294	-	no	no overlap anti-5	24	.
Ga0491216_016643	Ga0491216_016643_ORF146	146	740.0	sense	no	Hammerhead_3	107	45	-	no	no overlap anti-5	39	.
Ga0509121_027395	Ga0509121_027395_ORF736	736	315.0	sense	yes	Hammerhead_3	647	592	-	no	no overlap anti-5	89	.
3300019215_Ga0179945_1276692	3300019215_Ga0179945_1276692_RC_ORF1	951	597.0	anti	no	Hammerhead_3	258	312	+	no	no overlap anti-5	260	.
3300019205_Ga0179940_1039065	3300019205_Ga0179940_1039065_ORF128	128	902.0	sense	no	Hammerhead_3	208	145	-	no	nested anti-5	17	.
Ga0401926_002925	Ga0401926_002925_ORF716	716	325.0	sense	yes	Hammerhead_3	644	589	-	no	no overlap anti-5	72	.
3300012746_Ga0157556_158462	3300012746_Ga0157556_158462_ORF384	384	714.0	sense	no	Hammerhead_3	100	45	-	no	no overlap anti-5	284	.
3300021284_Ga0210299_113238	3300021284_Ga0210299_113238_ORF889	889	294.0	sense	yes	Hammerhead_3	674	617	-	no	no overlap anti-5	215	.
3300019222_Ga0179957_1083065	3300019222_Ga0179957_1083065_ORF401	401	1025.0	sense	no	Hammerhead_3	350	295	-	no	no overlap anti-5	51	.
Ga0527601_008339	Ga0527601_008339_RC_ORF269	746	278.0	anti	no	Hammerhead_3	963	-1	+	yes	no overlap anti-5	217	.
Ga0401903_003500	Ga0401903_003500_RC_ORF459	516	93.0	anti	no	Hammerhead_3	772	827	+	no	no overlap anti-5	256	.
Ga0535615_009029	Ga0535615_009029_ORF1161	1161	621.0	sense	yes	Hammerhead_3	524	603	+	no	nested sense-3	18.0	.
Ga0527609_010903	Ga0527609_010903_ORF332	332	974.0	sense	no	Hammerhead_3	928	1007	+	no	overlap sense-3	.	0.5875
3300019283_Ga0182058_1385263	3300019283_Ga0182058_1385263_ORF351	351	1044.0	sense	no	Hammerhead_3	1077	1137	+	no	no overlap sense-3	33.0	.
Ga0527612_007839	Ga0527612_007839_ORF41	41	560.0	sense	no	Hammerhead_3	583	667	+	no	no overlap sense-3	23.0	.
Ga0456182_013114	Ga0456182_013114_ORF764	764	355.0	sense	yes	Hammerhead_3	699	644	-	no	no overlap anti-5	65	.
3300019278_Ga0187800_1818065	3300019278_Ga0187800_1818065_RC_ORF334	660	24.0	anti	no	Hammerhead_3	702	763	+	no	no overlap anti-5	42	.
Ga0509054_025289	Ga0509054_025289_ORF295	295	9.0	sense	yes	Hammerhead_3	999	-2	+	yes	nested sense-3	11.0	.
3300012754_Ga0138278_1052002	3300012754_Ga0138278_1052002_ORF150	150	789.0	sense	no	Hammerhead_3	129	69	-	no	no overlap anti-5	21	.
3300007225_Ga0099776_1228198	3300007225_Ga0099776_1228198_ORF138	138	780.0	sense	no	Hammerhead_3	82	23	-	no	no overlap anti-5	56	.
Ga0509056_008500	Ga0509056_008500_ORF295	295	9.0	sense	yes	Hammerhead_3	999	-2	+	yes	nested sense-3	11.0	.
Ga0509083_014252	Ga0509083_014252_ORF736	736	315.0	sense	yes	Hammerhead_3	647	592	-	no	no overlap anti-5	89	.
Ga0401902_003675	Ga0401902_003675_ORF548	548	135.0	sense	yes	Hammerhead_3	503	454	-	no	no overlap anti-5	45	.
Ga0509090_009814	Ga0509090_009814_RC_ORF470	515	907.0	anti	yes	Hammerhead_3	589	644	+	no	no overlap anti-5	74	.
3300035585_Ga0374541_006758	3300035585_Ga0374541_006758_RC_ORF49	1203	462.0	anti	no	Hammerhead_3	37	85	+	no	no overlap anti-5	87	.
Ga0605861_0053428	Ga0605861_0053428_ORF729	729	340.0	sense	yes	Hammerhead_3	727	667	-	no	no overlap anti-5	2	.
Ga0401916_00894	Ga0401916_00894_ORF827	827	470.0	sense	yes	Hammerhead_3	349	425	+	no	nested sense-3	45.0	.
Ga0527509_001971	Ga0527509_001971_RC_ORF478	518	963.0	anti	yes	Hammerhead_3	593	649	+	no	no overlap anti-5	75	.
3300012761_Ga0138288_1105785	3300012761_Ga0138288_1105785_ORF724	724	346.0	sense	yes	Hammerhead_3	264	342	+	no	nested sense-3	4.0	.
Ga0401928_002759	Ga0401928_002759_RC_ORF775	245	627.0	anti	yes	Hammerhead_3	301	356	+	no	no overlap anti-5	56	.
3300010854_Ga0126360_1011179	3300010854_Ga0126360_1011179_RC_ORF337	658	31.0	anti	no	Hammerhead_3	118	39	-	no	nested sense-3	8	.
3300007185_Ga0099773_1193775	3300007185_Ga0099773_1193775_ORF632	632	245.0	sense	yes	Hammerhead_3	145	224	+	no	nested sense-3	21.0	.
Ga0527517_001050	Ga0527517_001050_ORF743	743	358.0	sense	yes	Hammerhead_3	264	340	+	no	nested sense-3	18.0	.
Ga0401973_001558	Ga0401973_001558_ORF366	366	9.0	sense	yes	Hammerhead_3	935	1011	+	no	nested sense-3	45.0	.
Ga0401893_001842	Ga0401893_001842_ORF586	586	229.0	sense	yes	Hammerhead_3	108	184	+	no	nested sense-3	45.0	.
Ga0374526_011545	Ga0374526_011545_ORF332	332	980.0	sense	no	Hammerhead_3	286	230	-	no	no overlap anti-5	46	.
Ga0527520_01122	Ga0527520_01122_ORF1031	1031	628.0	sense	yes	Hammerhead_3	1012	953	-	no	no overlap anti-5	19	.
3300007602_Ga0099787_1044335	3300007602_Ga0099787_1044335_ORF16	16	796.0	sense	no	Hammerhead_3	103	40	-	no	nested anti-5	24	.
3300029689_Ga0257138_1019231	3300029689_Ga0257138_1019231_ORF555	555	145.0	sense	yes	Hammerhead_3	483	428	-	no	no overlap anti-5	72	.
Ga0401936_002618	Ga0401936_002618_ORF586	586	229.0	sense	yes	Hammerhead_3	108	184	+	no	nested sense-3	45.0	.
Ga0395767_048277	Ga0395767_048277_ORF849	849	384.0	sense	yes	Hammerhead_3	806	748	-	no	no overlap anti-5	43	.
Ga0509172_01475	Ga0509172_01475_ORF248	248	20.0	sense	yes	Hammerhead_3	333	279	-	no	nested anti-5	31	.
Ga0401330_005858	Ga0401330_005858_RC_ORF805	196	592.0	anti	yes	Hammerhead_3	270	328	+	no	no overlap anti-5	74	.
3300035595_Ga0374551_007672	3300035595_Ga0374551_007672_RC_ORF5	996	399.0	anti	no	Hammerhead_3	68	122	+	no	no overlap anti-5	74	.
Ga0509055_012593	Ga0509055_012593_ORF295	295	9.0	sense	yes	Hammerhead_3	999	-2	+	yes	nested sense-3	11.0	.
3300019273_Ga0187794_1656239	3300019273_Ga0187794_1656239_RC_ORF2	981	390.0	anti	no	Hammerhead_3	70	125	+	no	no overlap anti-5	73	.
3300028101_Ga0256349_1018882	3300028101_Ga0256349_1018882_ORF280	280	754.0	sense	no	Hammerhead_3	110	54	-	no	no overlap anti-5	170	.
Ga0502114_0062202	Ga0502114_0062202_ORF857	857	114.0	sense	yes	Hammerhead_3	109	168	+	no	overlap sense-3	.	6.0
3300021860_Ga0213851_1083143	3300021860_Ga0213851_1083143_ORF719	719	325.0	sense	yes	Hammerhead_3	645	590	-	no	no overlap anti-5	74	.
Ga0529052_04356	Ga0529052_04356_RC_ORF213	873	222.0	anti	no	Hammerhead_1	261	224	-	no	nested sense-3	2	.
Ga0535615_011061	Ga0535615_011061_ORF247	247	889.0	sense	no	Hammerhead_3	229	168	-	no	no overlap anti-5	18	.
Ga0509157_003087	Ga0509157_003087_ORF676	676	272.0	sense	yes	Hammerhead_3	606	552	-	no	no overlap anti-5	70	.
3300024570_Ga0255276_1051678	3300024570_Ga0255276_1051678_ORF256	256	904.0	sense	no	Hammerhead_3	213	163	-	no	no overlap anti-5	43	.
Ga0527602_006528	Ga0527602_006528_ORF1161	1161	621.0	sense	yes	Hammerhead_3	524	603	+	no	nested sense-3	18.0	.
3300007244_Ga0075167_10016554	3300007244_Ga0075167_10016554_RC_ORF262	724	160.0	anti	no	Hammerhead_3	794	849	+	no	no overlap anti-5	70	.
Ga0509117_008887	Ga0509117_008887_RC_ORF118	870	270.0	anti	no	Hammerhead_3	938	-2	+	yes	no overlap anti-5	68	.
Ga0527509_002027	Ga0527509_002027_RC_ORF469	515	906.0	anti	yes	Hammerhead_3	588	643	+	no	no overlap anti-5	73	.
3300029639_Ga0265597_100823	3300029639_Ga0265597_100823_ORF555	555	145.0	sense	yes	Hammerhead_3	483	428	-	no	no overlap anti-5	72	.
3300029687_Ga0265602_1014581	3300029687_Ga0265602_1014581_ORF555	555	145.0	sense	yes	Hammerhead_3	483	428	-	no	no overlap anti-5	72	.
3300001808_JGI20218J20341_1002412	3300001808_JGI20218J20341_1002412_ORF375	375	55.0	sense	yes	Hammerhead_3	351	294	-	no	no overlap anti-5	24	.
Ga0509054_022834	Ga0509054_022834_ORF736	736	315.0	sense	yes	Hammerhead_3	647	592	-	no	no overlap anti-5	89	.
Ga0535606_04031	Ga0535606_04031_ORF1161	1161	621.0	sense	yes	Hammerhead_3	524	603	+	no	nested sense-3	18.0	.
Ga0509161_004219	Ga0509161_004219_ORF629	629	301.0	sense	yes	Hammerhead_3	560	506	-	no	no overlap anti-5	69	.
Ga0527611_006899	Ga0527611_006899_RC_ORF656	352	773.0	anti	yes	Hammerhead_3	824	746	-	no	overlap sense-3	.	52
Ga0401965_005323	Ga0401965_005323_ORF118	118	778.0	sense	no	Hammerhead_3	106	48	-	no	no overlap anti-5	12	.
3300024534_Ga0256357_1026600	3300024534_Ga0256357_1026600_ORF495	495	47.0	sense	yes	Hammerhead_3	425	367	-	no	no overlap anti-5	70	.
3300007230_Ga0075179_1676250	3300007230_Ga0075179_1676250_RC_ORF636	374	752.0	anti	yes	Hammerhead_3	842	763	-	no	nested sense-3	11	.
3300028623_Ga0257141_1030993	3300028623_Ga0257141_1030993_ORF112	112	664.0	sense	no	Hammerhead_3	-42	1000	-	yes	no overlap anti-5	154	.
3300008884_Ga0103746_10010691	3300008884_Ga0103746_10010691_RC_ORF239	754	142.0	anti	no	Hammerhead_3	819	877	+	no	no overlap anti-5	65	.
3300007232_Ga0075183_11460655	3300007232_Ga0075183_11460655_RC_ORF262	724	160.0	anti	no	Hammerhead_3	794	849	+	no	no overlap anti-5	70	.
3300035573_Ga0374533_013393	3300035573_Ga0374533_013393_RC_ORF805	196	592.0	anti	yes	Hammerhead_3	270	328	+	no	no overlap anti-5	74	.
Ga0509157_002710	Ga0509157_002710_RC_ORF17	1010	368.0	anti	no	Hammerhead_3	35	94	+	no	no overlap anti-5	53	.
Ga0509068_023322	Ga0509068_023322_RC_ORF867	169	582.0	anti	yes	Hammerhead_3	220	277	+	no	no overlap anti-5	51	.
3300012706_Ga0157627_1106307	3300012706_Ga0157627_1106307_RC_ORF171	821	479.0	anti	no	Hammerhead_3	144	195	+	no	no overlap anti-3	284	.
Ga0401321_017715	Ga0401321_017715_RC_ORF272	731	146.0	anti	no	Hammerhead_3	806	863	+	no	no overlap anti-5	75	.
3300016743_Ga0182083_1090958	3300016743_Ga0182083_1090958_ORF351	351	1044.0	sense	no	Hammerhead_3	1077	1137	+	no	no overlap sense-3	33.0	.
Ga0509134_014888	Ga0509134_014888_ORF753	753	323.0	sense	yes	Hammerhead_3	703	645	-	no	no overlap anti-5	50	.
3300007239_Ga0075171_1432193	3300007239_Ga0075171_1432193_ORF257	257	893.0	sense	no	Hammerhead_3	235	176	-	no	no overlap anti-5	22	.
Ga0509161_002916	Ga0509161_002916_RC_ORF935	55	446.0	anti	yes	Hammerhead_3	129	183	+	no	no overlap anti-5	74	.
Ga0502115_019330	Ga0502115_019330_ORF713	713	114.0	sense	yes	Hammerhead_3	109	168	+	no	overlap sense-3	.	6.0
3300006644_Ga0099767_1002704	3300006644_Ga0099767_1002704_RC_ORF95	903	264.0	anti	no	Hammerhead_3	944	-2	+	yes	no overlap anti-5	41	.
3300007232_Ga0075183_10070143	3300007232_Ga0075183_10070143_RC_ORF137	861	306.0	anti	no	Hammerhead_3	931	986	+	no	no overlap anti-5	70	.
Ga0509068_025847	Ga0509068_025847_RC_ORF345	644	56.0	anti	no	Hammerhead_3	686	747	+	no	no overlap anti-5	42	.
3300028670_Ga0257143_1017274	3300028670_Ga0257143_1017274_ORF690	690	299.0	sense	yes	Hammerhead_3	220	302	+	no	overlap sense-3	.	80.0
Ga0527610_007039	Ga0527610_007039_ORF1161	1161	621.0	sense	yes	Hammerhead_3	524	603	+	no	nested sense-3	18.0	.
3300035586_Ga0374542_002644	3300035586_Ga0374542_002644_RC_ORF446	758	173.0	anti	no	Hammerhead_3	922	981	+	no	no overlap anti-5	164	.
3300035569_Ga0374529_011173	3300035569_Ga0374529_011173_RC_ORF49	1203	462.0	anti	no	Hammerhead_3	37	85	+	no	no overlap anti-5	87	.
Ga0509141_012591	Ga0509141_012591_ORF614	614	163.0	sense	yes	Hammerhead_3	535	480	-	no	no overlap anti-5	79	.
3300019255_Ga0184643_1200966	3300019255_Ga0184643_1200966_RC_ORF464	577	941.0	anti	yes	Hammerhead_3	598	653	+	no	no overlap anti-5	21	.
3300016728_Ga0181500_1367411	3300016728_Ga0181500_1367411_ORF763	763	376.0	sense	yes	Hammerhead_3	714	656	-	no	no overlap anti-5	49	.
Ga0509146_012909	Ga0509146_012909_ORF14	14	656.0	sense	no	Hammerhead_3	990	932	-	no	no overlap anti-5	52	.
3300006644_Ga0099767_1246370	3300006644_Ga0099767_1246370_ORF1034	1034	669.0	sense	yes	Hammerhead_3	1015	956	-	no	no overlap anti-5	19	.
3300020064_Ga0180107_1142512	3300020064_Ga0180107_1142512_ORF764	764	437.0	sense	yes	Hammerhead_3	727	676	-	no	no overlap anti-5	37	.
Ga0494013_005456	Ga0494013_005456_ORF979	979	574.0	sense	yes	Hammerhead_3	959	900	-	no	no overlap anti-5	20	.
Ga0509090_009185	Ga0509090_009185_ORF248	248	20.0	sense	yes	Hammerhead_3	333	279	-	no	nested anti-5	31	.
Ga0527514_01208	Ga0527514_01208_RC_ORF95	902	263.0	anti	no	Hammerhead_3	943	-2	+	yes	no overlap anti-5	41	.
Ga0401332_004082	Ga0401332_004082_ORF827	827	370.0	sense	yes	Hammerhead_3	781	724	-	no	no overlap anti-5	46	.
3300004591_Ga0066499_1093767	3300004591_Ga0066499_1093767_RC_ORF123	872	260.0	anti	no	Hammerhead_3	942	-1	+	yes	no overlap anti-5	70	.
Ga0527607_017218	Ga0527607_017218_RC_ORF269	746	278.0	anti	no	Hammerhead_3	963	-1	+	yes	no overlap anti-5	217	.
3300003676_Ga0001193_100289	3300003676_Ga0001193_100289_RC_ORF548	641	1126.0	anti	yes	Hammerhead_3	703	760	+	no	no overlap anti-5	62	.
Ga0527603_008698	Ga0527603_008698_ORF332	332	974.0	sense	no	Hammerhead_3	928	1007	+	no	overlap sense-3	.	0.5875
Ga0527611_006747	Ga0527611_006747_RC_ORF669	351	727.0	anti	yes	Hammerhead_3	829	748	-	no	nested sense-3	21	.
Ga0401333_015073	Ga0401333_015073_ORF418	418	802.0	sense	no	Hammerhead_3	128	77	-	no	no overlap anti-3	281.0	.
3300012710_Ga0157550_1109541	3300012710_Ga0157550_1109541_ORF384	384	714.0	sense	no	Hammerhead_3	100	45	-	no	no overlap anti-5	284	.
Ga0527604_009105	Ga0527604_009105_ORF332	332	974.0	sense	no	Hammerhead_3	928	1007	+	no	overlap sense-3	.	0.5875
3300031044_Ga0265747_101132	3300031044_Ga0265747_101132_RC_ORF17	1011	369.0	anti	no	Hammerhead_3	36	95	+	no	no overlap anti-5	54	.
Ga0451504_018593	Ga0451504_018593_ORF429	429	828.0	sense	no	Hammerhead_3	214	159	-	no	no overlap anti-5	215	.
Ga0527515_003762	Ga0527515_003762_ORF724	724	301.0	sense	yes	Hammerhead_3	659	604	-	no	no overlap anti-5	65	.
Ga0527522_01469	Ga0527522_01469_RC_ORF23	1008	348.0	anti	no	Hammerhead_3	11	65	+	no	no overlap anti-5	35	.
3300011075_Ga0138555_1077131	3300011075_Ga0138555_1077131_ORF737	737	353.0	sense	yes	Hammerhead_3	686	627	-	no	no overlap anti-5	51	.
3300019202_Ga0179947_1111789	3300019202_Ga0179947_1111789_ORF34	34	658.0	sense	no	Hammerhead_3	1010	955	-	no	no overlap anti-5	53	.
3300022360_Ga0210373_100848	3300022360_Ga0210373_100848_ORF763	763	336.0	sense	yes	Hammerhead_3	691	635	-	no	no overlap anti-5	72	.
3300036545_Ga0393291_018630	3300036545_Ga0393291_018630_ORF825	825	384.0	sense	yes	Hammerhead_3	782	724	-	no	no overlap anti-5	43	.
3300007248_Ga0075168_1585977	3300007248_Ga0075168_1585977_RC_ORF962	82	524.0	anti	yes	Hammerhead_3	105	165	+	no	no overlap anti-5	23	.
Ga0605879_020121	Ga0605879_020121_ORF248	248	20.0	sense	yes	Hammerhead_3	333	279	-	no	nested anti-5	31	.
Ga0509085_006451	Ga0509085_006451_RC_ORF737	276	510.0	anti	yes	Hammerhead_3	196	250	+	no	nested anti-5	26	.
3300030903_Ga0308206_1019981	3300030903_Ga0308206_1019981_RC_ORF249	747	889.0	anti	yes	Hammerhead_3	594	654	+	no	nested anti-5	93	.
Ga0509158_001747	Ga0509158_001747_RC_ORF17	1010	368.0	anti	no	Hammerhead_3	35	94	+	no	no overlap anti-5	53	.
Ga0509057_010338	Ga0509057_010338_RC_ORF118	870	270.0	anti	no	Hammerhead_3	938	-2	+	yes	no overlap anti-5	68	.
3300036558_Ga0393299_008276	3300036558_Ga0393299_008276_RC_ORF469	515	906.0	anti	yes	Hammerhead_3	588	643	+	no	no overlap anti-5	73	.
3300029687_Ga0265602_1010289	3300029687_Ga0265602_1010289_RC_ORF1171	73	589.0	anti	yes	Hammerhead_3	563	502	-	no	no overlap sense-3	26	.
3300036353_Ga0393301_016866	3300036353_Ga0393301_016866_RC_ORF722	233	607.0	anti	yes	Hammerhead_3	244	299	+	no	no overlap anti-5	11	.
Ga0509142_007168	Ga0509142_007168_ORF295	295	9.0	sense	yes	Hammerhead_3	999	-2	+	yes	nested sense-3	11.0	.
Ga0509051_022479	Ga0509051_022479_ORF736	736	315.0	sense	yes	Hammerhead_3	647	592	-	no	no overlap anti-5	89	.
3300036122_Ga0393302_04771	3300036122_Ga0393302_04771_ORF927	927	545.0	sense	yes	Hammerhead_3	902	844	-	no	no overlap anti-5	25	.
3300011053_Ga0138531_124713	3300011053_Ga0138531_124713_ORF738	738	353.0	sense	yes	Hammerhead_3	687	628	-	no	no overlap anti-5	51	.
Ga0456169_011931	Ga0456169_011931_ORF835	835	395.0	sense	yes	Hammerhead_3	766	709	-	no	no overlap anti-5	69	.
Ga0509145_004750	Ga0509145_004750_RC_ORF17	1010	368.0	anti	no	Hammerhead_3	35	94	+	no	no overlap anti-5	53	.
3300024851_Ga0255293_1025331	3300024851_Ga0255293_1025331_RC_ORF51	913	556.0	anti	no	Hammerhead_3	262	316	+	no	no overlap anti-3	240	.
Ga0527600_007658	Ga0527600_007658_RC_ORF656	352	773.0	anti	yes	Hammerhead_3	824	746	-	no	overlap sense-3	.	52
Ga0509057_009312	Ga0509057_009312_RC_ORF17	1010	368.0	anti	no	Hammerhead_3	35	94	+	no	no overlap anti-5	53	.
3300035580_Ga0374540_020008	3300035580_Ga0374540_020008_RC_ORF293	710	125.0	anti	no	Hammerhead_3	785	842	+	no	no overlap anti-5	75	.
3300007253_Ga0075182_10055587	3300007253_Ga0075182_10055587_RC_ORF636	374	752.0	anti	yes	Hammerhead_3	842	763	-	no	nested sense-3	11	.
3300036123_Ga0393306_019071	3300036123_Ga0393306_019071_ORF916	916	522.0	sense	yes	Hammerhead_3	443	525	+	no	overlap sense-3	.	80.0
Ga0401891_002040	Ga0401891_002040_ORF586	586	229.0	sense	yes	Hammerhead_3	108	184	+	no	nested sense-3	45.0	.
3300007250_Ga0075165_1008433	3300007250_Ga0075165_1008433_ORF1032	1032	630.0	sense	yes	Hammerhead_3	1013	954	-	no	no overlap anti-5	19	.
3300007170_Ga0099774_1106941	3300007170_Ga0099774_1106941_RC_ORF886	136	565.0	anti	yes	Hammerhead_3	255	305	+	no	no overlap anti-5	119	.
Ga0401951_003727	Ga0401951_003727_RC_ORF88	963	273.0	anti	no	Hammerhead_1	1012	1048	+	no	no overlap anti-5	49	.
Ga0527604_006554	Ga0527604_006554_ORF1161	1161	621.0	sense	yes	Hammerhead_3	524	603	+	no	nested sense-3	18.0	.
3300024867_Ga0255267_1038227	3300024867_Ga0255267_1038227_ORF256	256	904.0	sense	no	Hammerhead_3	213	163	-	no	no overlap anti-5	43	.
3300007228_Ga0075175_1008478	3300007228_Ga0075175_1008478_ORF197	197	776.0	sense	no	Hammerhead_3	183	127	-	no	no overlap anti-5	14	.
Ga0509051_022537	Ga0509051_022537_RC_ORF330	662	989.0	anti	yes	Hammerhead_3	698	757	+	no	no overlap anti-5	36	.
Ga0509164_006431	Ga0509164_006431_ORF629	629	301.0	sense	yes	Hammerhead_3	560	506	-	no	no overlap anti-5	69	.
3300021845_Ga0210297_1054054	3300021845_Ga0210297_1054054_ORF884	884	516.0	sense	yes	Hammerhead_3	841	786	-	no	no overlap anti-5	43	.
3300012772_Ga0138287_1084729	3300012772_Ga0138287_1084729_ORF112	112	748.0	sense	no	Hammerhead_3	63	14	-	no	no overlap anti-5	49	.
Ga0527507_01284	Ga0527507_01284_ORF1034	1034	669.0	sense	yes	Hammerhead_3	1015	956	-	no	no overlap anti-5	19	.
Ga0535615_008009	Ga0535615_008009_ORF41	41	686.0	sense	no	Hammerhead_3	583	667	+	no	nested sense-3	19.0	.
3300028619_Ga0257136_1025532	3300028619_Ga0257136_1025532_ORF681	681	263.0	sense	yes	Hammerhead_3	613	556	-	no	no overlap anti-5	68	.
Ga0401903_004159	Ga0401903_004159_RC_ORF79	969	306.0	anti	no	Hammerhead_3	996	0	+	yes	no overlap anti-5	27	.
Ga0509155_001546	Ga0509155_001546_ORF1009	1009	656.0	sense	yes	Hammerhead_3	990	932	-	no	no overlap anti-5	19	.
3300031899_Ga0326507_1071288	3300031899_Ga0326507_1071288_ORF930	930	549.0	sense	yes	Hammerhead_3	891	831	-	no	no overlap anti-5	39	.
Ga0401892_003326	Ga0401892_003326_ORF586	586	229.0	sense	yes	Hammerhead_3	108	184	+	no	nested sense-3	45.0	.
3300007534_Ga0102690_1588526	3300007534_Ga0102690_1588526_ORF280	280	754.0	sense	no	Hammerhead_3	110	54	-	no	no overlap anti-5	170	.
3300028623_Ga0257141_1024844	3300028623_Ga0257141_1024844_ORF980	980	616.0	sense	yes	Hammerhead_3	961	902	-	no	no overlap anti-5	19	.
Ga0527601_007087	Ga0527601_007087_RC_ORF718	394	823.0	anti	yes	Hammerhead_3	441	497	+	no	no overlap anti-5	47	.
3300012769_Ga0138279_1109249	3300012769_Ga0138279_1109249_RC_ORF114	873	222.0	anti	no	Hammerhead_3	318	239	-	no	nested sense-3	17	.
Ga0535617_007496	Ga0535617_007496_ORF685	685	266.0	sense	yes	Hammerhead_3	639	582	-	no	no overlap anti-5	46	.
Ga0509070_011937	Ga0509070_011937_ORF722	722	286.0	sense	yes	Hammerhead_3	270	345	+	no	overlap sense-3	.	17.0
Ga0401924_002625	Ga0401924_002625_ORF827	827	470.0	sense	yes	Hammerhead_3	349	425	+	no	nested sense-3	45.0	.
3300007233_Ga0075178_1063322	3300007233_Ga0075178_1063322_RC_ORF137	861	306.0	anti	no	Hammerhead_3	931	986	+	no	no overlap anti-5	70	.
Ga0527601_008454	Ga0527601_008454_RC_ORF656	352	773.0	anti	yes	Hammerhead_3	824	746	-	no	overlap sense-3	.	52
Ga0535616_006872	Ga0535616_006872_ORF685	685	266.0	sense	yes	Hammerhead_3	639	582	-	no	no overlap anti-5	46	.
Ga0509127_014786	Ga0509127_014786_ORF397	397	23.0	sense	yes	Hammerhead_3	372	318	-	no	no overlap anti-5	25	.
3300023703_Ga0228708_1016261	3300023703_Ga0228708_1016261_ORF256	256	904.0	sense	no	Hammerhead_3	213	163	-	no	no overlap anti-5	43	.
