# Supplementary material for: Identification of hot spring Obelisk-like RNA replicons and expanded diversity of the Obelisk superfamily
Source: Nat Commun. 2026 Apr 20;17:3041. doi: 10.1038/s41467-026-71096-6 (PMC13096302; doi:10.1038/s41467-026-71096-6)
Supplement: Supplementary file 6 — Source data [file 41467_2026_71096_MOESM6_ESM.zip › Source_data_fig/Fig3C__oblin_obelisk_length.dat]

cccRNA	len cccRNA [nt]	Oblin_1	len Oblin_1 [nt]	ratio	clade
3300021860_Ga0213851_1783845	853	3300021860_Ga0213851_1783845_ORF789	669	0.784	O1
3300021861_Ga0213853_11550539	853	3300021861_Ga0213853_11550539_ORF789	669	0.784	O1
3300021858_Ga0213852_1423259	853	3300021858_Ga0213852_1423259_ORF790	669	0.784	O1
3300004609_Ga0068958_1357455	853	3300004609_Ga0068958_1357455_ORF790	669	0.784	O1
3300021861_Ga0213853_11083991	853	3300021861_Ga0213853_11083991_ORF790	669	0.784	O1
3300004473_Ga0068919_1428784	853	3300004473_Ga0068919_1428784_ORF790	669	0.784	O1
3300011082_Ga0138526_1177311	853	3300011082_Ga0138526_1177311_ORF790	669	0.784	O1
3300011086_Ga0138564_1071945	852	3300011086_Ga0138564_1071945_ORF767	690	0.81	O1
3300004603_Ga0068918_1279369	852	3300004603_Ga0068918_1279369_ORF767	690	0.81	O1
3300019184_Ga0184590_109254	852	3300019184_Ga0184590_109254_ORF767	690	0.81	O1
3300036109_Ga0393182_014307	854	3300036109_Ga0393182_014307_RC_ORF85	675	0.79	O1
3300007526_Ga0075022_1671741	837	3300007526_Ga0075022_1671741_RC_ORF248	360	0.43	O1
3300022718_Ga0242675_1017807	840	3300022718_Ga0242675_1017807_RC_ORF779	669	0.796	O1
3300010861_Ga0126349_1138797	841	3300010861_Ga0126349_1138797_ORF781	642	0.763	O1
3300021858_Ga0213852_1348286	840	3300021858_Ga0213852_1348286_RC_ORF779	663	0.789	O1
3300007526_Ga0075022_1684590	840	3300007526_Ga0075022_1684590_RC_ORF779	663	0.789	O1
3300022525_Ga0242656_1020977	853	3300022525_Ga0242656_1020977_RC_ORF698	666	0.781	O1
3300036109_Ga0393182_014357	853	3300036109_Ga0393182_014357_RC_ORF792	666	0.781	O1
3300022531_Ga0242660_1057581	853	3300022531_Ga0242660_1057581_RC_ORF792	666	0.781	O1
3300002678_Ga0005477J37265_101061	853	3300002678_Ga0005477J37265_101061_RC_ORF698	666	0.781	O1
3300004131_Ga0058898_1002465	853	3300004131_Ga0058898_1002465_RC_ORF698	666	0.781	O1
3300004101_Ga0058896_1447029	853	3300004101_Ga0058896_1447029_RC_ORF698	666	0.781	O1
3300004104_Ga0058891_1586259	853	3300004104_Ga0058891_1586259_RC_ORF698	666	0.781	O1
3300022533_Ga0242662_10064723	853	3300022533_Ga0242662_10064723_RC_ORF698	666	0.781	O1
3300002647_Ga0005469J37257_104200	850	3300002647_Ga0005469J37257_104200_RC_ORF63	666	0.784	O1
3300004104_Ga0058891_1019125	850	3300004104_Ga0058891_1019125_RC_ORF63	666	0.784	O1
3300021861_Ga0213853_10109193	854	3300021861_Ga0213853_10109193_RC_ORF376	666	0.78	O1
3300020076_Ga0206355_1538036	864	3300020076_Ga0206355_1538036_RC_ORF145	648	0.75	O1
3300020080_Ga0206350_10022198	863	3300020080_Ga0206350_10022198_RC_ORF423	369	0.428	O1
3300020069_Ga0197907_10095839	863	3300020069_Ga0197907_10095839_RC_ORF423	369	0.428	O1
3300020080_Ga0206350_10022198	863	3300020080_Ga0206350_10022198_RC_ORF145	279	0.323	O1
3300036537_Ga0374518_025218	862	3300036537_Ga0374518_025218_RC_ORF422	369	0.428	O1
3300036572_Ga0374522_007014	863	3300036572_Ga0374522_007014_RC_ORF144	648	0.751	O1
3300010152_Ga0126318_10711359	879	3300010152_Ga0126318_10711359_ORF449	660	0.751	O1
3300019273_Ga0187794_1650794	880	3300019273_Ga0187794_1650794_ORF587	687	0.781	O1
3300019251_Ga0187795_1456757	880	3300019251_Ga0187795_1456757_ORF587	687	0.781	O1
3300019241_Ga0187793_1459939	880	3300019241_Ga0187793_1459939_ORF587	687	0.781	O1
3300012405_Ga0134041_1234361	879	3300012405_Ga0134041_1234361_ORF613	660	0.751	O1
3300021860_Ga0213851_1892374	863	3300021860_Ga0213851_1892374_RC_ORF52	648	0.751	O1
3300007327_Ga0075016_1435048	863	3300007327_Ga0075016_1435048_RC_ORF52	648	0.751	O1
3300010152_Ga0126318_10747414	878	3300010152_Ga0126318_10747414_RC_ORF570	672	0.765	O1
3300030730_Ga0307482_1051948	877	3300030730_Ga0307482_1051948_RC_ORF458	678	0.773	O1
3300007219_Ga0075025_1008856	879	3300007219_Ga0075025_1008856_ORF828	675	0.768	O1
3300021860_Ga0213851_1790601	879	3300021860_Ga0213851_1790601_ORF828	675	0.768	O1
3300021858_Ga0213852_1209125	879	3300021858_Ga0213852_1209125_ORF828	675	0.768	O1
3300010152_Ga0126318_10748983	886	3300010152_Ga0126318_10748983_ORF473	765	0.863	O1
3300021858_Ga0213852_1340229	877	3300021858_Ga0213852_1340229_ORF644	840	0.958	O1
3300021860_Ga0213851_1786082	877	3300021860_Ga0213851_1786082_ORF644	840	0.958	O1
3300007526_Ga0075022_1587050	917	3300007526_Ga0075022_1587050_RC_ORF643	681	0.743	O1
3300030716_Ga0307920_107019	918	3300030716_Ga0307920_107019_RC_ORF154	366	0.399	O1
3300007526_Ga0075022_1712891	876	3300007526_Ga0075022_1712891_ORF831	723	0.825	O1
3300036109_Ga0393182_011651	925	3300036109_Ga0393182_011651_RC_ORF889	951	1.028	O1
3300019269_Ga0184644_1695690	1252	3300019269_Ga0184644_1695690_ORF117	606	0.484	O2
3300004798_Ga0058859_10412598	1250	3300004798_Ga0058859_10412598_ORF700	450	0.36	O2
3300004801_Ga0058860_11379017	1250	3300004801_Ga0058860_11379017_ORF700	450	0.36	O2
3300034669_Ga0314794_009184	1250	3300034669_Ga0314794_009184_ORF700	450	0.36	O2
3300022499_Ga0242641_1001957	1271	3300022499_Ga0242641_1001957_ORF738	453	0.356	O2
3300036460_Ga0374521_003604	1271	3300036460_Ga0374521_003604_ORF1190	372	0.293	O2
3300019255_Ga0184643_1308286	1284	3300019255_Ga0184643_1308286_ORF670	288	0.224	O2
3300022530_Ga0242658_1008637	1460	3300022530_Ga0242658_1008637_ORF1089	510	0.349	O2
3300022713_Ga0242677_1002449	1468	3300022713_Ga0242677_1002449_RC_ORF44	510	0.347	O2
3300022709_Ga0222756_1003099	1465	3300022709_Ga0222756_1003099_ORF422	510	0.348	O2
3300036459_Ga0372808_006377	1465	3300036459_Ga0372808_006377_ORF429	510	0.348	O2
3300022708_Ga0242670_1002516	1458	3300022708_Ga0242670_1002516_ORF1057	540	0.37	O2
3300022711_Ga0242674_1002453	1458	3300022711_Ga0242674_1002453_ORF1057	540	0.37	O2
3300022503_Ga0242650_1000850	1452	3300022503_Ga0242650_1000850_ORF608	507	0.349	O2
3300022709_Ga0222756_1003175	1452	3300022709_Ga0222756_1003175_ORF608	507	0.349	O2
3300030730_Ga0307482_1013090	1453	3300030730_Ga0307482_1013090_RC_ORF149	507	0.349	O2
3300022500_Ga0242643_100797	1452	3300022500_Ga0242643_100797_ORF608	507	0.349	O2
3300022511_Ga0242651_1001587	1459	3300022511_Ga0242651_1001587_RC_ORF1106	534	0.366	O2
3300022711_Ga0242674_1002505	1448	3300022711_Ga0242674_1002505_ORF55	459	0.317	O2
3300030629_Ga0210268_1004987	1448	3300030629_Ga0210268_1004987_ORF22	492	0.34	O2
3300004121_Ga0058882_1795267	1448	3300004121_Ga0058882_1795267_RC_ORF1240	498	0.344	O2
3300022724_Ga0242665_10018594	1442	3300022724_Ga0242665_10018594_ORF1147	492	0.341	O2
3300022530_Ga0242658_1008935	1443	3300022530_Ga0242658_1008935_ORF1148	492	0.341	O2
3300004100_Ga0058904_1396399	1443	3300004100_Ga0058904_1396399_ORF1148	492	0.341	O2
3300021151_Ga0179584_1338122	1441	3300021151_Ga0179584_1338122_ORF1146	492	0.341	O2
3300030730_Ga0307482_1013365	1442	3300030730_Ga0307482_1013365_ORF1147	492	0.341	O2
3300019166_Ga0184595_106128	1447	3300019166_Ga0184595_106128_RC_ORF927	492	0.34	O2
3300022503_Ga0242650_1000857	1446	3300022503_Ga0242650_1000857_RC_ORF927	492	0.34	O2
3300022510_Ga0242652_1001799	1447	3300022510_Ga0242652_1001799_RC_ORF927	492	0.34	O2
3300034664_Ga0314786_007402	1364	3300034664_Ga0314786_007402_RC_ORF471	507	0.372	O2
3300034670_Ga0314795_005309	1450	3300034670_Ga0314795_005309_ORF115	501	0.346	O2
3300031058_Ga0308189_10019053	1461	3300031058_Ga0308189_10019053_RC_ORF817	510	0.349	O2
3300022522_Ga0242659_1005693	1469	3300022522_Ga0242659_1005693_ORF1165	504	0.343	O2
3300022718_Ga0242675_1003701	1462	3300022718_Ga0242675_1003701_ORF1194	468	0.32	O2
3300030863_Ga0265766_1000612	1464	3300030863_Ga0265766_1000612_ORF1157	507	0.346	O2
3300030586_Ga0265393_1001460	1455	3300030586_Ga0265393_1001460_RC_ORF802	504	0.346	O2
3300011079_Ga0138569_1091019	1447	3300011079_Ga0138569_1091019_RC_ORF851	369	0.255	O2
3300030730_Ga0307482_1013191	1449	3300030730_Ga0307482_1013191_RC_ORF852	369	0.255	O2
3300031663_Ga0307484_100757	1441	3300031663_Ga0307484_100757_RC_ORF921	492	0.341	O2
3300029701_Ga0222748_1004558	1436	3300029701_Ga0222748_1004558_ORF1144	369	0.257	O2
3300022709_Ga0222756_1003795	1436	3300022709_Ga0222756_1003795_ORF1325	369	0.257	O2
3300019212_Ga0180106_1109264	886	3300019212_Ga0180106_1109264_ORF829	822	0.928	O3
3300019259_Ga0184646_1159051	1112	3300019259_Ga0184646_1159051_ORF285	693	0.623	O3
3300020067_Ga0180109_1335168	1096	3300020067_Ga0180109_1335168_ORF1053	690	0.63	O3
3300010154_Ga0127503_10556192	1174	3300010154_Ga0127503_10556192_ORF495	819	0.698	O3
3300019254_Ga0184641_1083704	1137	3300019254_Ga0184641_1083704_ORF751	381	0.335	O3
3300019257_Ga0180115_1274845	1151	3300019257_Ga0180115_1274845_ORF601	690	0.599	O3
3300020066_Ga0180108_1058973	1150	3300020066_Ga0180108_1058973_ORF600	690	0.6	O3
3300019208_Ga0180110_1063227	1151	3300019208_Ga0180110_1063227_ORF601	690	0.599	O3
3300011332_Ga0126317_10212319	1151	3300011332_Ga0126317_10212319_ORF601	690	0.599	O3
3300010154_Ga0127503_10224005	1152	3300010154_Ga0127503_10224005_ORF602	690	0.599	O3
3300007219_Ga0075025_1023495	1123	3300007219_Ga0075025_1023495_ORF277	693	0.617	O3
3300007253_Ga0075182_10018860	1007	3300007253_Ga0075182_10018860_RC_ORF806	690	0.685	O3
3300034652_Ga0316598_039067	1144	3300034652_Ga0316598_039067_ORF469	816	0.713	O3
3300007233_Ga0075178_1121786	1127	3300007233_Ga0075178_1121786_RC_ORF926	690	0.612	O3
3300007232_Ga0075183_10020922	1127	3300007232_Ga0075183_10020922_RC_ORF926	690	0.612	O3
3300007253_Ga0075182_10102269	1127	3300007253_Ga0075182_10102269_RC_ORF926	690	0.612	O3
3300010147_Ga0126319_1256493	1119	3300010147_Ga0126319_1256493_ORF219	840	0.751	O3
3300021929_Ga0213845_1221551	1102	3300021929_Ga0213845_1221551_ORF764	696	0.632	O3
3300019248_Ga0180117_1099155	1116	3300019248_Ga0180117_1099155_ORF792	687	0.616	O3
3300034663_Ga0314784_011600	1130	3300034663_Ga0314784_011600_ORF1104	279	0.247	O3
3300034668_Ga0314793_011648	1130	3300034668_Ga0314793_011648_RC_ORF210	279	0.247	O3
3300034662_Ga0314783_016016	1130	3300034662_Ga0314783_016016_RC_ORF210	279	0.247	O3
3300034661_Ga0314782_014750	1130	3300034661_Ga0314782_014750_ORF1104	279	0.247	O3
3300034669_Ga0314794_012272	1130	3300034669_Ga0314794_012272_ORF1104	279	0.247	O3
3300020066_Ga0180108_1087899	1131	3300020066_Ga0180108_1087899_ORF642	750	0.663	O3
3300019238_Ga0180112_1113070	1131	3300019238_Ga0180112_1113070_ORF642	750	0.663	O3
3300020065_Ga0180113_1243096	1131	3300020065_Ga0180113_1243096_ORF642	750	0.663	O3
3300019257_Ga0180115_1016862	1132	3300019257_Ga0180115_1016862_ORF643	750	0.663	O3
3300020064_Ga0180107_1222091	1131	3300020064_Ga0180107_1222091_ORF642	750	0.663	O3
3300010154_Ga0127503_10553463	1131	3300010154_Ga0127503_10553463_ORF696	696	0.615	O3
3300019228_Ga0180119_1030659	1131	3300019228_Ga0180119_1030659_ORF642	750	0.663	O3
3300019232_Ga0180114_1221359	1131	3300019232_Ga0180114_1221359_ORF642	750	0.663	O3
3300019244_Ga0180111_1354506	1131	3300019244_Ga0180111_1354506_ORF642	750	0.663	O3
3300019249_Ga0184648_1064723	1157	3300019249_Ga0184648_1064723_ORF288	693	0.599	O3
3300031092_Ga0308204_10024587	1157	3300031092_Ga0308204_10024587_ORF288	693	0.599	O3
3300030903_Ga0308206_1013121	1158	3300030903_Ga0308206_1013121_ORF289	693	0.598	O3
3300019228_Ga0180119_1211106	1159	3300019228_Ga0180119_1211106_ORF167	816	0.704	O3
3300007589_Ga0099766_1076951	1133	3300007589_Ga0099766_1076951_ORF714	693	0.612	O3
3300007170_Ga0099774_1002857	1133	3300007170_Ga0099774_1002857_ORF714	693	0.612	O3
3300007205_Ga0099763_1029226	1133	3300007205_Ga0099763_1029226_ORF714	693	0.612	O3
3300007185_Ga0099773_1109766	1133	3300007185_Ga0099773_1109766_ORF714	693	0.612	O3
3300007221_Ga0099765_1099614	1133	3300007221_Ga0099765_1099614_ORF714	693	0.612	O3
3300034652_Ga0316598_038786	1148	3300034652_Ga0316598_038786_ORF1115	306	0.267	O3
3300019244_Ga0180111_1106665	1131	3300019244_Ga0180111_1106665_RC_ORF313	693	0.613	O3
3300019244_Ga0180111_1144160	1140	3300019244_Ga0180111_1144160_RC_ORF252	306	0.268	O3
3300019229_Ga0180116_1117729	1169	3300019229_Ga0180116_1117729_ORF427	690	0.59	O3
3300019248_Ga0180117_1038818	1136	3300019248_Ga0180117_1038818_ORF573	825	0.726	O3
3300019244_Ga0180111_1143593	1131	3300019244_Ga0180111_1143593_ORF700	693	0.613	O3
3300020063_Ga0180118_1055998	1135	3300020063_Ga0180118_1055998_ORF704	693	0.611	O3
3300020067_Ga0180109_1123282	1130	3300020067_Ga0180109_1123282_RC_ORF935	693	0.613	O3
3300020064_Ga0180107_1110600	1132	3300020064_Ga0180107_1110600_ORF701	693	0.612	O3
3300019257_Ga0180115_1263160	1132	3300019257_Ga0180115_1263160_ORF701	693	0.612	O3
3300019248_Ga0180117_1276877	1134	3300019248_Ga0180117_1276877_ORF1070	693	0.611	O3
3300020065_Ga0180113_1007646	1134	3300020065_Ga0180113_1007646_ORF1070	693	0.611	O3
3300034678_Ga0314803_012919	1023	3300034678_Ga0314803_012919_RC_ORF885	681	0.666	O3
3300034666_Ga0314788_018330	1022	3300034666_Ga0314788_018330_RC_ORF884	681	0.666	O3
3300034660_Ga0314781_014981	1022	3300034660_Ga0314781_014981_ORF281	681	0.666	O3
3300034480_Ga0314789_003106	1023	3300034480_Ga0314789_003106_RC_ORF885	681	0.666	O3
3300034675_Ga0314800_007164	1022	3300034675_Ga0314800_007164_RC_ORF884	681	0.666	O3
3300034672_Ga0314797_015388	1021	3300034672_Ga0314797_015388_RC_ORF883	681	0.667	O3
3300034670_Ga0314795_013616	1023	3300034670_Ga0314795_013616_RC_ORF885	681	0.666	O3
3300034661_Ga0314782_019239	1022	3300034661_Ga0314782_019239_RC_ORF884	681	0.666	O3
3300034479_Ga0314785_001478	1022	3300034479_Ga0314785_001478_RC_ORF884	681	0.666	O3
3300010154_Ga0127503_10925032	1135	3300010154_Ga0127503_10925032_RC_ORF393	693	0.611	O3
3300006381_Ga0079102_1345562	866	3300006381_Ga0079102_1345562_ORF639	681	0.786	O3
3300006599_Ga0079103_1160471	866	3300006599_Ga0079103_1160471_ORF535	681	0.786	O3
3300007240_Ga0075176_1039237	865	3300007240_Ga0075176_1039237_ORF638	681	0.787	O3
3300024342_Ga0255061_10129065	1149	3300024342_Ga0255061_10129065_RC_ORF239	429	0.373	O4
3300024486_Ga0255059_10112925	1187	3300024486_Ga0255059_10112925_ORF1008	366	0.308	O4
3300024337_Ga0255060_10104660	1186	3300024337_Ga0255060_10104660_ORF1007	366	0.309	O4
3300032036_Ga0326509_1055724	1192	3300032036_Ga0326509_1055724_RC_ORF719	393	0.33	O4
3300032036_Ga0326509_1056217	1186	3300032036_Ga0326509_1056217_RC_ORF682	420	0.354	O4
3300024486_Ga0255059_10092035	1219	3300024486_Ga0255059_10092035_ORF251	411	0.337	O4
3300024486_Ga0255059_10092190	1218	3300024486_Ga0255059_10092190_ORF1111	414	0.34	O4
3300007248_Ga0075168_1699529	1042	3300007248_Ga0075168_1699529_ORF210	351	0.337	O4
3300009579_Ga0115599_1057787	1047	3300009579_Ga0115599_1057787_RC_ORF48	351	0.335	O4
3300006386_Ga0079068_1008366	1082	3300006386_Ga0079068_1008366_RC_ORF585	387	0.358	O4
3300032036_Ga0326509_1063726	1112	3300032036_Ga0326509_1063726_ORF956	378	0.34	O4
3300026525_Ga0256870_1092084	1118	3300026525_Ga0256870_1092084_ORF1010	378	0.338	O4
3300009579_Ga0115599_1008044	1097	3300009579_Ga0115599_1008044_ORF599	390	0.356	O4
3300024570_Ga0255276_1093181	770	3300024570_Ga0255276_1093181_RC_ORF216	453	0.588	O5
3300024541_Ga0256343_1035365	770	3300024541_Ga0256343_1035365_RC_ORF216	453	0.588	O5
3300036164_Ga0393225_020193	764	3300036164_Ga0393225_020193_ORF704	474	0.62	O5
3300019271_Ga0182065_1144580	833	3300019271_Ga0182065_1144580_ORF178	501	0.601	O5
3300019262_Ga0182066_1159132	833	3300019262_Ga0182066_1159132_ORF178	501	0.601	O5
3300019276_Ga0182067_1744724	833	3300019276_Ga0182067_1744724_ORF178	501	0.601	O5
3300019283_Ga0182058_1600077	833	3300019283_Ga0182058_1600077_ORF178	501	0.601	O5
3300019280_Ga0182068_1629990	833	3300019280_Ga0182068_1629990_ORF178	501	0.601	O5
3300019267_Ga0182069_1603143	835	3300019267_Ga0182069_1603143_RC_ORF236	501	0.6	O5
3300019282_Ga0182075_1654078	833	3300019282_Ga0182075_1654078_ORF178	501	0.601	O5
3300011299_Ga0138294_1070792	822	3300011299_Ga0138294_1070792_ORF326	474	0.577	O5
3300007197_Ga0099780_1013660	822	3300007197_Ga0099780_1013660_ORF326	474	0.577	O5
3300006646_Ga0099770_1297975	822	3300006646_Ga0099770_1297975_ORF326	474	0.577	O5
3300007595_Ga0099784_1198078	821	3300007595_Ga0099784_1198078_RC_ORF234	474	0.577	O5
3300007205_Ga0099763_1223540	822	3300007205_Ga0099763_1223540_ORF326	474	0.577	O5
3300007592_Ga0099771_1185606	821	3300007592_Ga0099771_1185606_ORF325	474	0.577	O5
3300006644_Ga0099767_1286533	822	3300006644_Ga0099767_1286533_ORF326	474	0.577	O5
3300007228_Ga0075175_1356028	822	3300007228_Ga0075175_1356028_ORF326	474	0.577	O5
3300026526_Ga0256869_1134164	1000	3300026526_Ga0256869_1134164_RC_ORF205	693	0.693	O5
3300010147_Ga0126319_1434412	1194	3300010147_Ga0126319_1434412_ORF794	651	0.545	O6
3300031092_Ga0308204_10022457	1196	3300031092_Ga0308204_10022457_RC_ORF364	747	0.625	O6
3300021951_Ga0222624_1463398	1196	3300021951_Ga0222624_1463398_RC_ORF364	747	0.625	O6
3300030988_Ga0308183_1012781	1196	3300030988_Ga0308183_1012781_RC_ORF364	747	0.625	O6
3300031058_Ga0308189_10033510	1196	3300031058_Ga0308189_10033510_RC_ORF364	747	0.625	O6
3300031091_Ga0308201_10023706	1196	3300031091_Ga0308201_10023706_RC_ORF364	747	0.625	O6
3300010067_Ga0127432_137161	1199	3300010067_Ga0127432_137161_ORF778	672	0.56	O6
3300012372_Ga0134037_1100252	1200	3300012372_Ga0134037_1100252_ORF1010	441	0.367	O6
3300010136_Ga0127447_1096366	1200	3300010136_Ga0127447_1096366_ORF779	672	0.56	O6
3300010072_Ga0127428_143110	1199	3300010072_Ga0127428_143110_ORF778	672	0.56	O6
3300010091_Ga0127485_1017080	1199	3300010091_Ga0127485_1017080_ORF778	672	0.56	O6
3300012387_Ga0134030_1008468	1199	3300012387_Ga0134030_1008468_ORF778	672	0.56	O6
3300010128_Ga0127486_1060607	1199	3300010128_Ga0127486_1060607_ORF778	672	0.56	O6
3300010104_Ga0127446_1017673	1198	3300010104_Ga0127446_1017673_ORF777	672	0.561	O6
3300012385_Ga0134023_1000104	1199	3300012385_Ga0134023_1000104_ORF778	672	0.56	O6
3300034676_Ga0314801_012835	1191	3300034676_Ga0314801_012835_ORF318	651	0.547	O6
3300034661_Ga0314782_014360	1191	3300034661_Ga0314782_014360_ORF318	651	0.547	O6
3300034659_Ga0314780_013541	1191	3300034659_Ga0314780_013541_ORF318	651	0.547	O6
3300034669_Ga0314794_011451	1191	3300034669_Ga0314794_011451_ORF318	651	0.547	O6
3300034671_Ga0314796_012412	1191	3300034671_Ga0314796_012412_ORF318	651	0.547	O6
3300034480_Ga0314789_002022	1203	3300034480_Ga0314789_002022_ORF324	651	0.541	O6
3300010147_Ga0126319_1445936	1195	3300010147_Ga0126319_1445936_RC_ORF487	651	0.545	O6
3300019244_Ga0180111_1272315	1202	3300019244_Ga0180111_1272315_ORF802	651	0.542	O6
3300034659_Ga0314780_013157	1202	3300034659_Ga0314780_013157_ORF802	651	0.542	O6
3300036404_Ga0314790_009834	1202	3300036404_Ga0314790_009834_ORF802	651	0.542	O6
3300034670_Ga0314795_009550	1202	3300034670_Ga0314795_009550_ORF802	651	0.542	O6
3300034663_Ga0314784_010609	1202	3300034663_Ga0314784_010609_ORF802	651	0.542	O6
3300034666_Ga0314788_012636	1202	3300034666_Ga0314788_012636_ORF802	651	0.542	O6
3300034664_Ga0314786_011292	1202	3300034664_Ga0314786_011292_ORF802	651	0.542	O6
3300034678_Ga0314803_009100	1202	3300034678_Ga0314803_009100_ORF802	651	0.542	O6
3300034661_Ga0314782_013423	1202	3300034661_Ga0314782_013423_ORF802	651	0.542	O6
3300034671_Ga0314796_012701	1202	3300034671_Ga0314796_012701_ORF802	651	0.542	O6
3300034675_Ga0314800_005096	1202	3300034675_Ga0314800_005096_ORF802	651	0.542	O6
3300019238_Ga0180112_1000117	1204	3300019238_Ga0180112_1000117_ORF804	651	0.541	O6
3300021951_Ga0222624_1139237	1202	3300021951_Ga0222624_1139237_ORF802	651	0.542	O6
3300012410_Ga0134060_1251118	1181	3300012410_Ga0134060_1251118_RC_ORF441	654	0.554	O6
3300010136_Ga0127447_1004379	1181	3300010136_Ga0127447_1004379_RC_ORF441	654	0.554	O6
3300010099_Ga0127450_1105252	1181	3300010099_Ga0127450_1105252_RC_ORF441	654	0.554	O6
3300012384_Ga0134036_1101976	1181	3300012384_Ga0134036_1101976_RC_ORF441	654	0.554	O6
3300012388_Ga0134031_1094818	1181	3300012388_Ga0134031_1094818_RC_ORF441	654	0.554	O6
3300012364_Ga0134027_1116974	1181	3300012364_Ga0134027_1116974_RC_ORF441	654	0.554	O6
3300010075_Ga0127434_130439	1181	3300010075_Ga0127434_130439_RC_ORF441	654	0.554	O6
3300010139_Ga0127464_1035753	1181	3300010139_Ga0127464_1035753_RC_ORF441	654	0.554	O6
3300012400_Ga0134048_1223729	1181	3300012400_Ga0134048_1223729_RC_ORF441	654	0.554	O6
3300012404_Ga0134024_1133403	1181	3300012404_Ga0134024_1133403_RC_ORF441	654	0.554	O6
3300012386_Ga0134046_1249364	1181	3300012386_Ga0134046_1249364_RC_ORF441	654	0.554	O6
3300012385_Ga0134023_1133119	1181	3300012385_Ga0134023_1133119_RC_ORF441	654	0.554	O6
3300010118_Ga0127465_1054014	1181	3300010118_Ga0127465_1054014_RC_ORF441	654	0.554	O6
3300010116_Ga0127466_1048282	1183	3300010116_Ga0127466_1048282_RC_ORF653	444	0.375	O6
3300010120_Ga0127451_1077184	1181	3300010120_Ga0127451_1077184_RC_ORF441	654	0.554	O6
3300010090_Ga0127471_1030450	1181	3300010090_Ga0127471_1030450_RC_ORF441	654	0.554	O6
3300011332_Ga0126317_10424102	1167	3300011332_Ga0126317_10424102_RC_ORF444	654	0.56	O6
3300034671_Ga0314796_011568	1188	3300034671_Ga0314796_011568_RC_ORF465	654	0.551	O6
3300004801_Ga0058860_10082766	1190	3300004801_Ga0058860_10082766_RC_ORF467	654	0.55	O6
3300031099_Ga0308181_1010849	1190	3300031099_Ga0308181_1010849_RC_ORF154	654	0.55	O6
3300019269_Ga0184644_1670467	1191	3300019269_Ga0184644_1670467_RC_ORF155	654	0.549	O6
3300030988_Ga0308183_1012988	1190	3300030988_Ga0308183_1012988_RC_ORF154	654	0.55	O6
3300031058_Ga0308189_10033949	1190	3300031058_Ga0308189_10033949_RC_ORF154	654	0.55	O6
3300021951_Ga0222624_1601464	1190	3300021951_Ga0222624_1601464_RC_ORF154	654	0.55	O6
3300034663_Ga0314784_010266	1183	3300034663_Ga0314784_010266_RC_ORF149	654	0.553	O6
3300034673_Ga0314798_011512	1183	3300034673_Ga0314798_011512_RC_ORF149	654	0.553	O6
3300034665_Ga0314787_009036	1185	3300034665_Ga0314787_009036_RC_ORF151	654	0.552	O6
3300034674_Ga0314799_003740	1183	3300034674_Ga0314799_003740_RC_ORF149	654	0.553	O6
3300034479_Ga0314785_001540	1183	3300034479_Ga0314785_001540_RC_ORF149	654	0.553	O6
3300034664_Ga0314786_013632	1183	3300034664_Ga0314786_013632_RC_ORF149	654	0.553	O6
3300034668_Ga0314793_010247	1183	3300034668_Ga0314793_010247_ORF479	660	0.558	O6
3300034672_Ga0314797_013022	1183	3300034672_Ga0314797_013022_ORF479	660	0.558	O6
3300034670_Ga0314795_009784	1183	3300034670_Ga0314795_009784_ORF479	660	0.558	O6
3300036460_Ga0374521_004495	1167	3300036460_Ga0374521_004495_ORF992	660	0.566	O6
3300019257_Ga0180115_1076339	1143	3300019257_Ga0180115_1076339_RC_ORF366	714	0.625	O6
3300019232_Ga0180114_1293685	1146	3300019232_Ga0180114_1293685_RC_ORF405	678	0.592	O6
3300020067_Ga0180109_1053870	1147	3300020067_Ga0180109_1053870_RC_ORF406	678	0.591	O6
3300019238_Ga0180112_1108098	1146	3300019238_Ga0180112_1108098_RC_ORF405	678	0.592	O6
3300020066_Ga0180108_1071223	1146	3300020066_Ga0180108_1071223_RC_ORF405	678	0.592	O6
3300019229_Ga0180116_1139637	1151	3300019229_Ga0180116_1139637_RC_ORF144	660	0.573	O6
3300020063_Ga0180118_1013820	1150	3300020063_Ga0180118_1013820_RC_ORF426	660	0.574	O6
3300019244_Ga0180111_1092523	863	3300019244_Ga0180111_1092523_ORF359	651	0.754	O6
3300019238_Ga0180112_1079065	855	3300019238_Ga0180112_1079065_ORF351	651	0.761	O6
3300019229_Ga0180116_1017372	865	3300019229_Ga0180116_1017372_ORF465	651	0.753	O6
3300019248_Ga0180117_1011991	865	3300019248_Ga0180117_1011991_ORF465	651	0.753	O6
3300019238_Ga0180112_1128082	865	3300019238_Ga0180112_1128082_ORF465	651	0.753	O6
3300020063_Ga0180118_1215514	865	3300020063_Ga0180118_1215514_ORF465	651	0.753	O6
3300020067_Ga0180109_1075301	865	3300020067_Ga0180109_1075301_ORF465	651	0.753	O6
3300010856_Ga0126358_1092272	1146	3300010856_Ga0126358_1092272_ORF406	585	0.51	O6
3300010861_Ga0126349_1084779	1146	3300010861_Ga0126349_1084779_ORF406	585	0.51	O6
3300004119_Ga0058887_1142608	1129	3300004119_Ga0058887_1142608_ORF172	801	0.709	O6
3300029636_Ga0222749_10111254	1175	3300029636_Ga0222749_10111254_ORF756	663	0.564	O6
3300022525_Ga0242656_1011177	1191	3300022525_Ga0242656_1011177_ORF296	573	0.481	O6
3300004139_Ga0058897_10026341	1189	3300004139_Ga0058897_10026341_ORF294	573	0.482	O6
3300022508_Ga0222728_1007835	1200	3300022508_Ga0222728_1007835_ORF396	573	0.477	O6
3300022510_Ga0242652_1003005	1200	3300022510_Ga0242652_1003005_ORF396	573	0.477	O6
3300022531_Ga0242660_1017687	1200	3300022531_Ga0242660_1017687_ORF396	573	0.477	O6
3300010862_Ga0126348_1239219	1171	3300010862_Ga0126348_1239219_ORF1159	648	0.553	O6
3300010861_Ga0126349_1271225	1149	3300010861_Ga0126349_1271225_ORF436	552	0.48	O6
3300022530_Ga0242658_1016792	1147	3300022530_Ga0242658_1016792_RC_ORF472	621	0.541	O6
3300022499_Ga0242641_1002598	1147	3300022499_Ga0242641_1002598_RC_ORF472	621	0.541	O6
3300022513_Ga0242667_1002322	1147	3300022513_Ga0242667_1002322_RC_ORF472	621	0.541	O6
3300021861_Ga0213853_10643669	1230	3300021861_Ga0213853_10643669_ORF433	627	0.51	O6
3300020069_Ga0197907_10417532	1223	3300020069_Ga0197907_10417532_ORF283	645	0.527	O6
3300020610_Ga0154015_1069680	1223	3300020610_Ga0154015_1069680_ORF283	645	0.527	O6
3300034676_Ga0314801_014358	1223	3300034676_Ga0314801_014358_ORF283	645	0.527	O6
3300034663_Ga0314784_009322	1223	3300034663_Ga0314784_009322_ORF283	645	0.527	O6
3300034670_Ga0314795_008421	1223	3300034670_Ga0314795_008421_ORF283	645	0.527	O6
3300034662_Ga0314783_010489	1223	3300034662_Ga0314783_010489_ORF283	645	0.527	O6
3300003573_Ga0007412J51696_1047222	1228	3300003573_Ga0007412J51696_1047222_ORF495	645	0.525	O6
3300003579_Ga0007429J51699_1012362	1228	3300003579_Ga0007429J51699_1012362_ORF495	645	0.525	O6
3300034663_Ga0314784_009429	1219	3300034663_Ga0314784_009429_ORF357	645	0.529	O6
3300034677_Ga0314802_002844	1219	3300034677_Ga0314802_002844_ORF357	645	0.529	O6
3300034676_Ga0314801_012053	1219	3300034676_Ga0314801_012053_ORF357	645	0.529	O6
3300034666_Ga0314788_011198	1219	3300034666_Ga0314788_011198_ORF357	645	0.529	O6
3300034674_Ga0314799_003495	1219	3300034674_Ga0314799_003495_ORF357	645	0.529	O6
3300034479_Ga0314785_001256	1219	3300034479_Ga0314785_001256_ORF357	645	0.529	O6
3300034480_Ga0314789_001794	1262	3300034480_Ga0314789_001794_ORF859	657	0.521	O6
3300034672_Ga0314797_008853	1262	3300034672_Ga0314797_008853_ORF859	657	0.521	O6
3300029636_Ga0222749_10130386	1085	3300029636_Ga0222749_10130386_ORF631	708	0.653	O6
3300022531_Ga0242660_1022324	1086	3300022531_Ga0242660_1022324_ORF680	660	0.608	O6
3300022525_Ga0242656_1011082	1086	3300022525_Ga0242656_1011082_ORF680	660	0.608	O6
3300022724_Ga0242665_10039310	1086	3300022724_Ga0242665_10039310_ORF680	660	0.608	O6
3300022527_Ga0242664_1012903	1086	3300022527_Ga0242664_1012903_ORF680	660	0.608	O6
3300019256_Ga0181508_1106996	1227	3300019256_Ga0181508_1106996_ORF479	591	0.482	O6
3300019165_Ga0184589_117568	1318	3300019165_Ga0184589_117568_RC_ORF1041	738	0.56	O6
3300032119_Ga0316051_1001723	1255	3300032119_Ga0316051_1001723_ORF763	702	0.559	O6
3300019177_Ga0184592_125086	1255	3300019177_Ga0184592_125086_ORF763	702	0.559	O6
3300032028_Ga0316052_100845	1255	3300032028_Ga0316052_100845_ORF763	702	0.559	O6
3300019158_Ga0184580_127141	1255	3300019158_Ga0184580_127141_ORF763	702	0.559	O6
3300019183_Ga0184601_102474	1255	3300019183_Ga0184601_102474_ORF763	702	0.559	O6
3300019155_Ga0184568_113470	1255	3300019155_Ga0184568_113470_ORF763	702	0.559	O6
3300031868_Ga0316038_100922	1255	3300031868_Ga0316038_100922_ORF763	702	0.559	O6
3300023544_Ga0247542_100245	1255	3300023544_Ga0247542_100245_ORF763	702	0.559	O6
3300030805_Ga0265756_100813	1252	3300030805_Ga0265756_100813_ORF1148	753	0.601	O6
3300030762_Ga0265775_100787	1252	3300030762_Ga0265775_100787_ORF1148	753	0.601	O6
3300019182_Ga0184598_143141	1251	3300019182_Ga0184598_143141_ORF1147	753	0.602	O6
3300019192_Ga0184603_143651	1251	3300019192_Ga0184603_143651_ORF1147	753	0.602	O6
3300031870_Ga0316029_100702	1251	3300031870_Ga0316029_100702_ORF1147	753	0.602	O6
3300019160_Ga0184577_116035	1251	3300019160_Ga0184577_116035_ORF1147	753	0.602	O6
3300019158_Ga0184580_122126	1252	3300019158_Ga0184580_122126_ORF1148	753	0.601	O6
3300031955_Ga0316035_101563	1251	3300031955_Ga0316035_101563_ORF1147	753	0.602	O6
3300019183_Ga0184601_113795	1251	3300019183_Ga0184601_113795_ORF1147	753	0.602	O6
3300031956_Ga0316032_100594	1250	3300031956_Ga0316032_100594_ORF1146	753	0.602	O6
3300032028_Ga0316052_100854	1251	3300032028_Ga0316052_100854_RC_ORF603	753	0.602	O6
3300019159_Ga0184574_115848	1251	3300019159_Ga0184574_115848_ORF1147	753	0.602	O6
3300031891_Ga0316039_101119	1251	3300031891_Ga0316039_101119_ORF1147	753	0.602	O6
3300019194_Ga0184586_104327	1251	3300019194_Ga0184586_104327_ORF1147	753	0.602	O6
3300031808_Ga0316037_101125	1251	3300031808_Ga0316037_101125_RC_ORF603	753	0.602	O6
3300019162_Ga0184597_112061	1250	3300019162_Ga0184597_112061_RC_ORF602	753	0.602	O6
3300031829_Ga0316050_100418	1250	3300031829_Ga0316050_100418_ORF1146	753	0.602	O6
3300032120_Ga0316053_101105	1251	3300032120_Ga0316053_101105_ORF1147	753	0.602	O6
3300019164_Ga0184582_116923	1252	3300019164_Ga0184582_116923_ORF1148	753	0.601	O6
3300002681_Ga0005471J37259_145420	1251	3300002681_Ga0005471J37259_145420_ORF884	753	0.602	O6
3300021861_Ga0213853_11072583	1214	3300021861_Ga0213853_11072583_ORF368	672	0.554	O6
3300021860_Ga0213851_1388672	1214	3300021860_Ga0213851_1388672_ORF368	672	0.554	O6
3300034665_Ga0314787_008831	1146	3300034665_Ga0314787_008831_RC_ORF787	672	0.586	O6
3300034676_Ga0314801_014241	1146	3300034676_Ga0314801_014241_RC_ORF787	672	0.586	O6
3300034659_Ga0314780_013970	1146	3300034659_Ga0314780_013970_RC_ORF787	672	0.586	O6
3300034479_Ga0314785_001509	1146	3300034479_Ga0314785_001509_RC_ORF787	672	0.586	O6
3300034669_Ga0314794_011796	1146	3300034669_Ga0314794_011796_RC_ORF787	672	0.586	O6
3300034480_Ga0314789_002323	1146	3300034480_Ga0314789_002323_RC_ORF787	672	0.586	O6
3300034660_Ga0314781_009523	1146	3300034660_Ga0314781_009523_RC_ORF787	672	0.586	O6
3300034664_Ga0314786_011887	1146	3300034664_Ga0314786_011887_ORF682	672	0.586	O6
3300031481_Ga0314816_1006527	1201	3300031481_Ga0314816_1006527_RC_ORF110	732	0.609	O6
3300005506_Ga0068912_11281163	1221	3300005506_Ga0068912_11281163_ORF438	681	0.558	O6
3300010147_Ga0126319_1003245	1215	3300010147_Ga0126319_1003245_ORF830	663	0.546	O6
3300022709_Ga0222756_1004638	1263	3300022709_Ga0222756_1004638_ORF1009	621	0.492	O7
3300004119_Ga0058887_1024713	1259	3300004119_Ga0058887_1024713_ORF1234	672	0.534	O7
3300004102_Ga0058888_1028516	1259	3300004102_Ga0058888_1028516_ORF1234	672	0.534	O7
3300036484_Ga0393174_006698	1259	3300036484_Ga0393174_006698_ORF1234	672	0.534	O7
3300022708_Ga0242670_1003242	1243	3300022708_Ga0242670_1003242_RC_ORF997	624	0.502	O7
3300022715_Ga0242678_1003721	1243	3300022715_Ga0242678_1003721_RC_ORF997	624	0.502	O7
3300036537_Ga0374518_010268	1258	3300036537_Ga0374518_010268_ORF1222	648	0.515	O7
3300030832_Ga0265752_100406	1270	3300030832_Ga0265752_100406_ORF1232	648	0.51	O7
3300022498_Ga0242644_1002012	1277	3300022498_Ga0242644_1002012_ORF171	654	0.512	O7
3300031590_Ga0307483_1001953	1261	3300031590_Ga0307483_1001953_RC_ORF539	654	0.519	O7
3300030730_Ga0307482_1025538	1261	3300030730_Ga0307482_1025538_RC_ORF539	654	0.519	O7
3300004121_Ga0058882_1026656	1259	3300004121_Ga0058882_1026656_RC_ORF573	528	0.419	O7
3300022711_Ga0242674_1003622	1257	3300022711_Ga0242674_1003622_RC_ORF571	528	0.42	O7
3300019260_Ga0181506_1258988	1258	3300019260_Ga0181506_1258988_RC_ORF1147	528	0.42	O7
3300030969_Ga0075394_10064952	1329	3300030969_Ga0075394_10064952_RC_ORF355	597	0.449	O7
3300020069_Ga0197907_10960427	1336	3300020069_Ga0197907_10960427_RC_ORF137	588	0.44	O7
3300022533_Ga0242662_10021896	1332	3300022533_Ga0242662_10021896_RC_ORF596	591	0.444	O7
3300003330_Ga0006571J49611_1014543	1169	3300003330_Ga0006571J49611_1014543_RC_ORF907	615	0.526	O7
3300003327_Ga0006574J49614_1025140	1265	3300003327_Ga0006574J49614_1025140_ORF323	615	0.486	O7
3300031421_Ga0308194_10024329	1239	3300031421_Ga0308194_10024329_ORF1203	618	0.499	O7
3300019279_Ga0184642_1113119	1267	3300019279_Ga0184642_1113119_ORF1017	633	0.5	O7
3300019255_Ga0184643_1299930	1267	3300019255_Ga0184643_1299930_ORF1032	618	0.488	O7
3300016700_Ga0181513_1304558	1264	3300016700_Ga0181513_1304558_RC_ORF276	612	0.484	O7
3300019269_Ga0184644_1695690	1252	3300019269_Ga0184644_1695690_ORF789	606	0.484	O7
3300035566_Ga0374520_013889	1269	3300035566_Ga0374520_013889_ORF122	396	0.312	O7
3300036536_Ga0374517_006767	1269	3300036536_Ga0374517_006767_ORF122	396	0.312	O7
3300022499_Ga0242641_1001957	1271	3300022499_Ga0242641_1001957_ORF226	381	0.3	O7
3300003331_Ga0006572J49612_1133749	1286	3300003331_Ga0006572J49612_1133749_ORF517	588	0.457	O7
3300003326_Ga0006575J49615_103217	1286	3300003326_Ga0006575J49615_103217_ORF517	588	0.457	O7
3300000829_JGI12397J12024_1291335	1423	3300000829_JGI12397J12024_1291335_ORF245	741	0.521	O7
3300000828_JGI12467J12023_1237263	1423	3300000828_JGI12467J12023_1237263_ORF245	741	0.521	O7
3300019254_Ga0184641_1400068	1325	3300019254_Ga0184641_1400068_ORF1299	618	0.466	O7
3300021951_Ga0222624_1608182	1364	3300021951_Ga0222624_1608182_RC_ORF575	684	0.501	O7
3300004803_Ga0058862_10607852	918	3300004803_Ga0058862_10607852_RC_ORF773	615	0.67	O7
3300010152_Ga0126318_10100409	915	3300010152_Ga0126318_10100409_RC_ORF773	597	0.652	O7
3300022512_Ga0242676_1003966	997	3300022512_Ga0242676_1003966_ORF728	624	0.626	O7
3300022501_Ga0242645_1002872	997	3300022501_Ga0242645_1002872_ORF728	624	0.626	O7
3300022509_Ga0242649_1006867	1000	3300022509_Ga0242649_1006867_ORF731	606	0.606	O7
3300022512_Ga0242676_1003879	1005	3300022512_Ga0242676_1003879_ORF415	630	0.627	O7
3300022711_Ga0242674_1006571	1003	3300022711_Ga0242674_1006571_ORF485	630	0.628	O7
3300034663_Ga0314784_013848	1059	3300034663_Ga0314784_013848_ORF174	612	0.578	O7
3300010146_Ga0126320_1215141	1140	3300010146_Ga0126320_1215141_RC_ORF683	636	0.558	O7
3300020070_Ga0206356_11323641	1213	3300020070_Ga0206356_11323641_ORF437	630	0.519	O7
3300020078_Ga0206352_10752879	1213	3300020078_Ga0206352_10752879_ORF437	630	0.519	O7
3300010130_Ga0127493_1075338	1074	3300010130_Ga0127493_1075338_ORF297	573	0.534	O7
3300010125_Ga0127443_1029494	1074	3300010125_Ga0127443_1029494_ORF297	573	0.534	O7
3300012401_Ga0134055_1181034	1075	3300012401_Ga0134055_1181034_ORF297	573	0.533	O7
3300010109_Ga0127497_1042501	1074	3300010109_Ga0127497_1042501_ORF297	573	0.534	O7
3300010101_Ga0127481_1049421	1074	3300010101_Ga0127481_1049421_ORF297	573	0.534	O7
3300010132_Ga0127455_1066380	1074	3300010132_Ga0127455_1066380_ORF297	573	0.534	O7
3300010089_Ga0127454_1069682	1074	3300010089_Ga0127454_1069682_ORF297	573	0.534	O7
3300012406_Ga0134053_1229299	1074	3300012406_Ga0134053_1229299_ORF297	573	0.534	O7
3300010146_Ga0126320_1527469	1063	3300010146_Ga0126320_1527469_ORF264	573	0.539	O7
3300002864_Ga0006764J43180_104827	1011	3300002864_Ga0006764J43180_104827_RC_ORF348	591	0.585	O7
3300003288_Ga0007428J48920_100936	1011	3300003288_Ga0007428J48920_100936_RC_ORF348	591	0.585	O7
3300003557_Ga0007432J51704_100879	1011	3300003557_Ga0007432J51704_100879_RC_ORF348	591	0.585	O7
3300003550_Ga0007425J51702_101667	1012	3300003550_Ga0007425J51702_101667_RC_ORF349	591	0.584	O7
3300003162_Ga0006778J45830_1005983	1024	3300003162_Ga0006778J45830_1005983_ORF741	594	0.58	O7
3300010154_Ga0127503_10932571	1029	3300010154_Ga0127503_10932571_RC_ORF356	642	0.624	O7
3300030873_Ga0265751_101459	1028	3300030873_Ga0265751_101459_RC_ORF355	642	0.625	O7
3300004836_Ga0007759_11012553	999	3300004836_Ga0007759_11012553_RC_ORF258	549	0.55	O7
3300004768_Ga0007762_1365133	999	3300004768_Ga0007762_1365133_RC_ORF258	549	0.55	O7
3300020070_Ga0206356_11318634	1049	3300020070_Ga0206356_11318634_RC_ORF265	606	0.578	O7
3300010152_Ga0126318_10737978	1051	3300010152_Ga0126318_10737978_ORF239	612	0.582	O7
3300010146_Ga0126320_1529491	1055	3300010146_Ga0126320_1529491_ORF55	339	0.321	O7
3300020076_Ga0206355_1585598	1142	3300020076_Ga0206355_1585598_ORF149	624	0.546	O7
3300020069_Ga0197907_10489318	1142	3300020069_Ga0197907_10489318_ORF149	624	0.546	O7
3300010146_Ga0126320_1255766	1132	3300010146_Ga0126320_1255766_RC_ORF8	336	0.297	O7
3300010146_Ga0126320_1226504	1116	3300010146_Ga0126320_1226504_ORF982	636	0.57	O7
3300009199_Ga0103748_10043597	732	3300009199_Ga0103748_10043597_ORF223	651	0.889	O7
3300034664_Ga0314786_024220	875	3300034664_Ga0314786_024220_ORF568	774	0.885	O7
3300034678_Ga0314803_019335	875	3300034678_Ga0314803_019335_ORF568	774	0.885	O7
3300034669_Ga0314794_024650	875	3300034669_Ga0314794_024650_ORF568	774	0.885	O7
3300034666_Ga0314788_027750	875	3300034666_Ga0314788_027750_ORF568	774	0.885	O7
3300034659_Ga0314780_029096	875	3300034659_Ga0314780_029096_ORF568	774	0.885	O7
3300034663_Ga0314784_022626	875	3300034663_Ga0314784_022626_ORF568	774	0.885	O7
3300004801_Ga0058860_11379003	876	3300004801_Ga0058860_11379003_ORF569	774	0.884	O7
3300010154_Ga0127503_10605276	879	3300010154_Ga0127503_10605276_ORF815	861	0.98	O7
3300019232_Ga0180114_1147277	832	3300019232_Ga0180114_1147277_RC_ORF727	633	0.761	O7
3300036149_Ga0393198_008862	757	3300036149_Ga0393198_008862_ORF21	465	0.614	O7
3300036164_Ga0393225_020554	757	3300036164_Ga0393225_020554_ORF21	465	0.614	O7
3300028093_Ga0255306_1022757	723	3300028093_Ga0255306_1022757_ORF24	636	0.88	O7
3300026402_Ga0255304_1019802	723	3300026402_Ga0255304_1019802_ORF24	636	0.88	O7
3300026428_Ga0255309_1037483	723	3300026428_Ga0255309_1037483_RC_ORF123	636	0.88	O7
3300026422_Ga0255308_1018474	723	3300026422_Ga0255308_1018474_ORF24	636	0.88	O7
3300028101_Ga0256349_1035989	723	3300028101_Ga0256349_1035989_ORF24	636	0.88	O7
3300024534_Ga0256357_1046323	723	3300024534_Ga0256357_1046323_ORF24	636	0.88	O7
3300008884_Ga0103746_10024969	715	3300008884_Ga0103746_10024969_ORF40	378	0.529	O7
3300036537_Ga0374518_026589	842	3300036537_Ga0374518_026589_RC_ORF636	717	0.852	O7
3300036536_Ga0374517_018286	842	3300036536_Ga0374517_018286_RC_ORF636	717	0.852	O7
3300036460_Ga0374521_010342	842	3300036460_Ga0374521_010342_RC_ORF636	717	0.852	O7
3300036572_Ga0374522_009508	769	3300036572_Ga0374522_009508_ORF563	666	0.866	O7
3300022522_Ga0242659_1007133	1348	3300022522_Ga0242659_1007133_ORF1008	717	0.532	O7
3300000831_JGI12271J12027_1366060	1377	3300000831_JGI12271J12027_1366060_ORF724	666	0.484	O7
3300000750_JGI12272J11983_1460651	1377	3300000750_JGI12272J11983_1460651_ORF724	666	0.484	O7
3300000828_JGI12467J12023_1136507	1377	3300000828_JGI12467J12023_1136507_ORF724	666	0.484	O7
3300000833_JGI12273J12029_10169754	1377	3300000833_JGI12273J12029_10169754_ORF724	666	0.484	O7
3300000833_JGI12273J12029_10046366	1378	3300000833_JGI12273J12029_10046366_ORF369	675	0.49	O7
3300036537_Ga0374518_009556	1293	3300036537_Ga0374518_009556_ORF686	663	0.513	O7
3300036460_Ga0374521_003431	1293	3300036460_Ga0374521_003431_ORF686	663	0.513	O7
3300010896_Ga0138111_1019560	1332	3300010896_Ga0138111_1019560_RC_ORF564	648	0.486	O7
3300012403_Ga0134049_1204453	1332	3300012403_Ga0134049_1204453_RC_ORF564	648	0.486	O7
3300012398_Ga0134051_1217906	1332	3300012398_Ga0134051_1217906_RC_ORF564	648	0.486	O7
3300010136_Ga0127447_1068410	1332	3300010136_Ga0127447_1068410_RC_ORF564	648	0.486	O7
3300012407_Ga0134050_1042613	1332	3300012407_Ga0134050_1042613_RC_ORF564	648	0.486	O7
3300010127_Ga0127489_1069492	1332	3300010127_Ga0127489_1069492_RC_ORF564	648	0.486	O7
3300010111_Ga0127491_1066516	1332	3300010111_Ga0127491_1066516_RC_ORF564	648	0.486	O7
3300010091_Ga0127485_1038766	1332	3300010091_Ga0127485_1038766_RC_ORF564	648	0.486	O7
3300012409_Ga0134045_1366950	1332	3300012409_Ga0134045_1366950_RC_ORF564	648	0.486	O7
3300012373_Ga0134042_1177245	1332	3300012373_Ga0134042_1177245_ORF1126	648	0.486	O7
3300010118_Ga0127465_1084610	1332	3300010118_Ga0127465_1084610_RC_ORF265	648	0.486	O7
3300010091_Ga0127485_1054203	1332	3300010091_Ga0127485_1054203_RC_ORF1325	648	0.486	O7
3300010062_Ga0127426_130398	1332	3300010062_Ga0127426_130398_RC_ORF1325	648	0.486	O7
3300010099_Ga0127450_1061873	1332	3300010099_Ga0127450_1061873_RC_ORF1325	648	0.486	O7
3300010093_Ga0127490_1033801	1332	3300010093_Ga0127490_1033801_RC_ORF1325	648	0.486	O7
3300010064_Ga0127433_107678	1332	3300010064_Ga0127433_107678_RC_ORF1325	648	0.486	O7
3300012393_Ga0134052_1097923	1332	3300012393_Ga0134052_1097923_RC_ORF1325	648	0.486	O7
3300010060_Ga0127425_135070	1332	3300010060_Ga0127425_135070_RC_ORF1325	648	0.486	O7
3300010075_Ga0127434_102020	1332	3300010075_Ga0127434_102020_RC_ORF1325	648	0.486	O7
3300010082_Ga0127469_108500	1332	3300010082_Ga0127469_108500_RC_ORF1325	648	0.486	O7
3300010073_Ga0127429_100708	1332	3300010073_Ga0127429_100708_RC_ORF1325	648	0.486	O7
3300010067_Ga0127432_113231	1332	3300010067_Ga0127432_113231_RC_ORF1325	648	0.486	O7
3300010117_Ga0127449_1061816	1333	3300010117_Ga0127449_1061816_RC_ORF1326	648	0.486	O7
3300010076_Ga0127430_145195	1333	3300010076_Ga0127430_145195_RC_ORF1326	648	0.486	O7
3300010905_Ga0138112_1035706	1332	3300010905_Ga0138112_1035706_RC_ORF1325	648	0.486	O7
3300010104_Ga0127446_1004252	1332	3300010104_Ga0127446_1004252_RC_ORF1325	648	0.486	O7
3300010063_Ga0127431_135239	1332	3300010063_Ga0127431_135239_RC_ORF1325	648	0.486	O7
3300010066_Ga0127427_106241	1332	3300010066_Ga0127427_106241_RC_ORF1325	648	0.486	O7
3300010122_Ga0127488_1044260	1333	3300010122_Ga0127488_1044260_RC_ORF1326	648	0.486	O7
3300010128_Ga0127486_1017317	1332	3300010128_Ga0127486_1017317_RC_ORF1325	648	0.486	O7
3300010895_Ga0138113_155899	1332	3300010895_Ga0138113_155899_RC_ORF1325	648	0.486	O7
3300012380_Ga0134047_1012161	1333	3300012380_Ga0134047_1012161_RC_ORF1326	648	0.486	O7
3300010120_Ga0127451_1159887	1332	3300010120_Ga0127451_1159887_RC_ORF1325	648	0.486	O7
3300010127_Ga0127489_1072063	1332	3300010127_Ga0127489_1072063_RC_ORF1325	648	0.486	O7
3300010085_Ga0127445_1018136	1332	3300010085_Ga0127445_1018136_RC_ORF1325	648	0.486	O7
3300031058_Ga0308189_10025931	1312	3300031058_Ga0308189_10025931_ORF300	645	0.492	O7
3300036572_Ga0374522_002204	1339	3300036572_Ga0374522_002204_ORF606	720	0.538	O7
3300010145_Ga0126321_1016860	1324	3300010145_Ga0126321_1016860_ORF304	687	0.519	O7
3300034678_Ga0314803_006428	1328	3300034678_Ga0314803_006428_ORF1123	537	0.404	O7
3300034666_Ga0314788_008748	1328	3300034666_Ga0314788_008748_ORF1123	537	0.404	O7
3300034659_Ga0314780_009265	1328	3300034659_Ga0314780_009265_ORF1123	537	0.404	O7
3300034670_Ga0314795_006728	1328	3300034670_Ga0314795_006728_ORF1123	537	0.404	O7
3300034668_Ga0314793_007427	1328	3300034668_Ga0314793_007427_ORF1123	537	0.404	O7
3300034663_Ga0314784_007458	1327	3300034663_Ga0314784_007458_ORF1122	537	0.405	O7
3300036460_Ga0374521_003689	1258	3300036460_Ga0374521_003689_RC_ORF1220	441	0.351	O7
3300036536_Ga0374517_006922	1258	3300036536_Ga0374517_006922_RC_ORF1220	441	0.351	O7
3300019260_Ga0181506_1267150	754	3300019260_Ga0181506_1267150_ORF269	654	0.867	O7
3300030730_Ga0307482_1059808	829	3300030730_Ga0307482_1059808_ORF600	687	0.829	O7
3300000833_JGI12273J12029_11150989	770	3300000833_JGI12273J12029_11150989_ORF126	660	0.857	O7
3300012410_Ga0134060_1264289	798	3300012410_Ga0134060_1264289_ORF176	702	0.88	O7
3300007197_Ga0099780_1004229	877	3300007197_Ga0099780_1004229_ORF57	765	0.872	O7
3300007602_Ga0099787_1230658	877	3300007602_Ga0099787_1230658_ORF57	765	0.872	O7
3300006647_Ga0099772_1371967	877	3300006647_Ga0099772_1371967_ORF57	765	0.872	O7
3300006646_Ga0099770_1271312	877	3300006646_Ga0099770_1271312_ORF57	765	0.872	O7
3300007185_Ga0099773_1193781	877	3300007185_Ga0099773_1193781_ORF57	765	0.872	O7
3300007324_Ga0099777_1030935	877	3300007324_Ga0099777_1030935_ORF57	765	0.872	O7
3300007595_Ga0099784_1092589	877	3300007595_Ga0099784_1092589_ORF57	765	0.872	O7
3300024857_Ga0256339_1052342	742	3300024857_Ga0256339_1052342_ORF495	618	0.833	O7
3300026566_Ga0256334_1060606	742	3300026566_Ga0256334_1060606_ORF495	618	0.833	O7
3300024541_Ga0256343_1037547	742	3300024541_Ga0256343_1037547_ORF648	618	0.833	O7
3300026570_Ga0255274_1051041	742	3300026570_Ga0255274_1051041_ORF648	618	0.833	O7
3300024865_Ga0256340_1070821	742	3300024865_Ga0256340_1070821_ORF495	618	0.833	O7
3300024864_Ga0255271_1055818	742	3300024864_Ga0255271_1055818_ORF495	618	0.833	O7
3300026572_Ga0255270_1073402	742	3300026572_Ga0255270_1073402_ORF495	618	0.833	O7
3300028286_Ga0256331_1059529	742	3300028286_Ga0256331_1059529_ORF648	618	0.833	O7
3300024572_Ga0255268_1072568	742	3300024572_Ga0255268_1072568_ORF495	618	0.833	O7
3300024573_Ga0256337_1060792	742	3300024573_Ga0256337_1060792_ORF495	618	0.833	O7
3300024536_Ga0256338_1059502	742	3300024536_Ga0256338_1059502_ORF495	618	0.833	O7
3300024561_Ga0255288_1058739	742	3300024561_Ga0255288_1058739_ORF495	618	0.833	O7
3300024562_Ga0256336_1059358	742	3300024562_Ga0256336_1059358_ORF495	618	0.833	O7
3300024866_Ga0255272_1072983	742	3300024866_Ga0255272_1072983_ORF648	618	0.833	O7
3300024481_Ga0256330_1052859	742	3300024481_Ga0256330_1052859_ORF495	618	0.833	O7
3300036434_Ga0393218_027380	728	3300036434_Ga0393218_027380_ORF384	648	0.89	O7
3300036164_Ga0393225_022120	728	3300036164_Ga0393225_022120_ORF384	648	0.89	O7
3300036435_Ga0393219_021015	728	3300036435_Ga0393219_021015_ORF384	648	0.89	O7
3300036149_Ga0393198_009603	728	3300036149_Ga0393198_009603_ORF384	648	0.89	O7
3300036506_Ga0393210_035305	728	3300036506_Ga0393210_035305_ORF384	648	0.89	O7
3300024482_Ga0255265_1047650	724	3300024482_Ga0255265_1047650_ORF630	633	0.874	O7
3300024545_Ga0256347_1060057	724	3300024545_Ga0256347_1060057_ORF630	633	0.874	O7
3300024556_Ga0256341_1050764	724	3300024556_Ga0256341_1050764_ORF630	633	0.874	O7
3300024481_Ga0256330_1055026	724	3300024481_Ga0256330_1055026_ORF630	633	0.874	O7
3300007187_Ga0099788_1206979	714	3300007187_Ga0099788_1206979_ORF603	627	0.878	O7
3300006644_Ga0099767_1090686	714	3300006644_Ga0099767_1090686_ORF603	627	0.878	O7
3300034653_Ga0316599_079512	725	3300034653_Ga0316599_079512_ORF718	627	0.865	O7
3300034653_Ga0316599_071033	774	3300034653_Ga0316599_071033_ORF559	657	0.849	O7
3300024860_Ga0256344_1067501	693	3300024860_Ga0256344_1067501_RC_ORF553	609	0.879	O7
3300024541_Ga0256343_1041700	693	3300024541_Ga0256343_1041700_RC_ORF553	609	0.879	O7
3300030976_Ga0265739_101369	749	3300030976_Ga0265739_101369_ORF451	591	0.789	O7
3300007239_Ga0075171_1404408	959	3300007239_Ga0075171_1404408_ORF714	516	0.538	O7
3300007228_Ga0075175_1436761	959	3300007228_Ga0075175_1436761_ORF714	516	0.538	O7
3300021861_Ga0213853_10979462	985	3300021861_Ga0213853_10979462_ORF324	579	0.588	O7
3300007327_Ga0075016_1005896	985	3300007327_Ga0075016_1005896_ORF324	579	0.588	O7
3300021929_Ga0213845_1043708	985	3300021929_Ga0213845_1043708_ORF324	579	0.588	O7
3300034652_Ga0316598_048862	1019	3300034652_Ga0316598_048862_RC_ORF196	546	0.536	O7
3300034653_Ga0316599_040084	1019	3300034653_Ga0316599_040084_RC_ORF196	546	0.536	O7
3300011332_Ga0126317_10188982	983	3300011332_Ga0126317_10188982_ORF919	699	0.711	O7
3300005505_Ga0068898_10127403	999	3300005505_Ga0068898_10127403_ORF903	600	0.601	O7
3300005506_Ga0068912_11208124	997	3300005506_Ga0068912_11208124_ORF901	600	0.602	O7
3300010857_Ga0126354_1155378	982	3300010857_Ga0126354_1155378_ORF235	621	0.632	O7
3300022724_Ga0242665_10018594	1442	3300022724_Ga0242665_10018594_ORF422	636	0.441	O7
3300022713_Ga0242677_1003141	1444	3300022713_Ga0242677_1003141_ORF423	636	0.44	O7
3300022530_Ga0242658_1008935	1443	3300022530_Ga0242658_1008935_ORF422	636	0.441	O7
3300022499_Ga0242641_1001394	1443	3300022499_Ga0242641_1001394_ORF422	636	0.441	O7
3300022533_Ga0242662_10017854	1443	3300022533_Ga0242662_10017854_ORF422	636	0.441	O7
3300022522_Ga0242659_1005976	1442	3300022522_Ga0242659_1005976_ORF422	636	0.441	O7
3300022722_Ga0242657_1010410	1443	3300022722_Ga0242657_1010410_ORF422	636	0.441	O7
3300022508_Ga0222728_1004793	1443	3300022508_Ga0222728_1004793_ORF422	636	0.441	O7
3300022712_Ga0242653_1003936	1443	3300022712_Ga0242653_1003936_ORF422	636	0.441	O7
3300022512_Ga0242676_1001312	1443	3300022512_Ga0242676_1001312_ORF422	636	0.441	O7
3300022511_Ga0242651_1001632	1442	3300022511_Ga0242651_1001632_ORF422	636	0.441	O7
3300022509_Ga0242649_1002882	1443	3300022509_Ga0242649_1002882_ORF422	636	0.441	O7
3300022718_Ga0242675_1003851	1443	3300022718_Ga0242675_1003851_ORF1136	636	0.441	O7
3300022503_Ga0242650_1000932	1443	3300022503_Ga0242650_1000932_ORF1136	636	0.441	O7
3300004100_Ga0058904_1396399	1443	3300004100_Ga0058904_1396399_ORF422	636	0.441	O7
3300021151_Ga0179584_1338122	1441	3300021151_Ga0179584_1338122_ORF420	636	0.441	O7
3300022718_Ga0242675_1003701	1462	3300022718_Ga0242675_1003701_ORF426	636	0.435	O7
3300022522_Ga0242659_1005693	1469	3300022522_Ga0242659_1005693_ORF433	636	0.433	O7
3300022713_Ga0242677_1002508	1455	3300022713_Ga0242677_1002508_ORF425	636	0.437	O7
3300022506_Ga0242648_1002762	1455	3300022506_Ga0242648_1002762_ORF425	636	0.437	O7
3300022720_Ga0242672_1003339	1455	3300022720_Ga0242672_1003339_ORF425	636	0.437	O7
3300022529_Ga0242668_1006226	1455	3300022529_Ga0242668_1006226_ORF425	636	0.437	O7
3300021861_Ga0213853_10991327	1455	3300021861_Ga0213853_10991327_ORF425	636	0.437	O7
3300030730_Ga0307482_1013365	1442	3300030730_Ga0307482_1013365_ORF421	636	0.441	O7
3300022713_Ga0242677_1002449	1468	3300022713_Ga0242677_1002449_RC_ORF781	639	0.435	O7
3300036459_Ga0372808_006377	1465	3300036459_Ga0372808_006377_ORF1161	639	0.436	O7
3300022503_Ga0242650_1000857	1446	3300022503_Ga0242650_1000857_RC_ORF198	639	0.442	O7
3300022510_Ga0242652_1001799	1447	3300022510_Ga0242652_1001799_RC_ORF198	639	0.442	O7
3300019166_Ga0184595_106128	1447	3300019166_Ga0184595_106128_RC_ORF198	639	0.442	O7
3300022709_Ga0222756_1003099	1465	3300022709_Ga0222756_1003099_ORF1158	636	0.434	O7
3300022709_Ga0222756_1003132	1458	3300022709_Ga0222756_1003132_ORF359	636	0.436	O7
3300022528_Ga0242669_1004186	1458	3300022528_Ga0242669_1004186_ORF695	300	0.206	O7
3300022721_Ga0242666_1010576	1458	3300022721_Ga0242666_1010576_ORF359	636	0.436	O7
3300022711_Ga0242674_1002453	1458	3300022711_Ga0242674_1002453_ORF359	636	0.436	O7
3300022713_Ga0242677_1002498	1458	3300022713_Ga0242677_1002498_ORF359	636	0.436	O7
3300022708_Ga0242670_1002516	1458	3300022708_Ga0242670_1002516_ORF359	636	0.436	O7
3300022720_Ga0242672_1003066	1460	3300022720_Ga0242672_1003066_ORF361	636	0.436	O7
3300022530_Ga0242658_1008637	1460	3300022530_Ga0242658_1008637_ORF361	636	0.436	O7
3300022718_Ga0242675_1003524	1460	3300022718_Ga0242675_1003524_ORF361	636	0.436	O7
3300022522_Ga0242659_1005873	1452	3300022522_Ga0242659_1005873_ORF1333	468	0.322	O7
3300022709_Ga0222756_1003175	1452	3300022709_Ga0222756_1003175_ORF1333	636	0.438	O7
3300022717_Ga0242661_1006150	1452	3300022717_Ga0242661_1006150_ORF1333	636	0.438	O7
3300022708_Ga0242670_1001977	1452	3300022708_Ga0242670_1001977_ORF1333	636	0.438	O7
3300022511_Ga0242651_1001608	1452	3300022511_Ga0242651_1001608_ORF1333	636	0.438	O7
3300022500_Ga0242643_100797	1452	3300022500_Ga0242643_100797_ORF1333	636	0.438	O7
3300022531_Ga0242660_1010405	1452	3300022531_Ga0242660_1010405_ORF1333	636	0.438	O7
3300022504_Ga0242642_1004149	1452	3300022504_Ga0242642_1004149_ORF1333	636	0.438	O7
3300022720_Ga0242672_1003122	1452	3300022720_Ga0242672_1003122_ORF1333	636	0.438	O7
3300022503_Ga0242650_1000850	1452	3300022503_Ga0242650_1000850_ORF1333	636	0.438	O7
3300022530_Ga0242658_1008770	1452	3300022530_Ga0242658_1008770_ORF1333	636	0.438	O7
3300030730_Ga0307482_1013090	1453	3300030730_Ga0307482_1013090_RC_ORF875	636	0.438	O7
3300030863_Ga0265766_1000612	1464	3300030863_Ga0265766_1000612_ORF427	636	0.434	O7
3300019244_Ga0180111_1421807	1006	3300019244_Ga0180111_1421807_RC_ORF748	639	0.635	O7
3300031495_Ga0314817_102820	1463	3300031495_Ga0314817_102820_ORF289	639	0.437	O7
3300030905_Ga0308200_1015925	1024	3300030905_Ga0308200_1015925_RC_ORF213	657	0.642	O7
3300035098_Ga0370547_0066395	1024	3300035098_Ga0370547_0066395_RC_ORF213	657	0.642	O7
3300030988_Ga0308183_1019264	1024	3300030988_Ga0308183_1019264_RC_ORF213	657	0.642	O7
3300031093_Ga0308197_10041627	1019	3300031093_Ga0308197_10041627_ORF633	657	0.645	O7
3300036460_Ga0374521_006181	1029	3300036460_Ga0374521_006181_ORF246	639	0.621	O7
3300035566_Ga0374520_022755	1029	3300035566_Ga0374520_022755_ORF246	639	0.621	O7
3300005506_Ga0068912_11281219	1027	3300005506_Ga0068912_11281219_RC_ORF149	750	0.73	O7
3300010061_Ga0127462_166994	1023	3300010061_Ga0127462_166994_RC_ORF175	489	0.478	O7
3300010073_Ga0127429_100106	1024	3300010073_Ga0127429_100106_RC_ORF474	489	0.478	O7
3300012371_Ga0134022_1064025	1024	3300012371_Ga0134022_1064025_RC_ORF474	489	0.478	O7
3300012224_Ga0134028_1157682	1023	3300012224_Ga0134028_1157682_RC_ORF175	489	0.478	O7
3300010092_Ga0127468_1092639	1024	3300010092_Ga0127468_1092639_RC_ORF474	489	0.478	O7
3300010076_Ga0127430_105310	1023	3300010076_Ga0127430_105310_RC_ORF175	489	0.478	O7
3300010128_Ga0127486_1022178	1024	3300010128_Ga0127486_1022178_RC_ORF474	489	0.478	O7
3300010116_Ga0127466_1021904	1023	3300010116_Ga0127466_1021904_RC_ORF175	489	0.478	O7
3300012404_Ga0134024_1184311	1023	3300012404_Ga0134024_1184311_RC_ORF175	489	0.478	O7
3300010064_Ga0127433_131057	1025	3300010064_Ga0127433_131057_RC_ORF475	489	0.477	O7
3300010066_Ga0127427_147817	1023	3300010066_Ga0127427_147817_RC_ORF175	489	0.478	O7
3300010895_Ga0138113_103478	1024	3300010895_Ga0138113_103478_RC_ORF474	489	0.478	O7
3300010090_Ga0127471_1118529	1023	3300010090_Ga0127471_1118529_RC_ORF175	489	0.478	O7
3300010905_Ga0138112_1009478	1024	3300010905_Ga0138112_1009478_RC_ORF474	489	0.478	O7
3300012374_Ga0134039_1103930	1022	3300012374_Ga0134039_1103930_RC_ORF660	489	0.478	O7
3300030996_Ga0074004_10035761	1023	3300030996_Ga0074004_10035761_RC_ORF462	489	0.478	O7
3300030817_Ga0315864_103236	1025	3300030817_Ga0315864_103236_ORF865	492	0.48	O7
3300012385_Ga0134023_1121153	1023	3300012385_Ga0134023_1121153_RC_ORF441	489	0.478	O7
3300030812_Ga0265734_100563	1021	3300030812_Ga0265734_100563_RC_ORF628	489	0.479	O7
3300029701_Ga0222748_1011915	1022	3300029701_Ga0222748_1011915_RC_ORF513	636	0.622	O7
3300022530_Ga0242658_1022959	1021	3300022530_Ga0242658_1022959_RC_ORF512	636	0.623	O7
3300012377_Ga0134029_1241637	1026	3300012377_Ga0134029_1241637_ORF227	636	0.62	O7
3300012407_Ga0134050_1112506	1026	3300012407_Ga0134050_1112506_ORF227	636	0.62	O7
3300003575_Ga0007409J51694_1038954	1021	3300003575_Ga0007409J51694_1038954_ORF22	636	0.623	O7
3300010139_Ga0127464_1021017	1021	3300010139_Ga0127464_1021017_ORF22	636	0.623	O7
3300010118_Ga0127465_1154373	1021	3300010118_Ga0127465_1154373_ORF22	636	0.623	O7
3300012398_Ga0134051_1277439	1021	3300012398_Ga0134051_1277439_ORF22	636	0.623	O7
3300012386_Ga0134046_1076632	1021	3300012386_Ga0134046_1076632_ORF22	636	0.623	O7
3300010066_Ga0127427_106966	1021	3300010066_Ga0127427_106966_ORF22	636	0.623	O7
3300010090_Ga0127471_1088586	1021	3300010090_Ga0127471_1088586_ORF22	636	0.623	O7
3300010136_Ga0127447_1074026	1021	3300010136_Ga0127447_1074026_ORF22	636	0.623	O7
3300010075_Ga0127434_169696	1021	3300010075_Ga0127434_169696_ORF22	636	0.623	O7
3300003692_Ga0007426_1016723	1021	3300003692_Ga0007426_1016723_ORF22	636	0.623	O7
3300012385_Ga0134023_1044732	1021	3300012385_Ga0134023_1044732_ORF902	636	0.623	O7
3300010112_Ga0127458_1029075	1019	3300010112_Ga0127458_1029075_ORF166	789	0.774	O7
3300012396_Ga0134057_1190442	1019	3300012396_Ga0134057_1190442_ORF166	789	0.774	O7
3300003570_Ga0007418J51697_1260113	1018	3300003570_Ga0007418J51697_1260113_RC_ORF607	789	0.775	O7
3300022508_Ga0222728_1015900	1020	3300022508_Ga0222728_1015900_ORF587	636	0.624	O7
3300012389_Ga0134040_1012732	1018	3300012389_Ga0134040_1012732_RC_ORF229	636	0.625	O7
3300010108_Ga0127474_1006157	1017	3300010108_Ga0127474_1006157_RC_ORF228	636	0.625	O7
3300034661_Ga0314782_019343	1020	3300034661_Ga0314782_019343_RC_ORF232	636	0.624	O7
3300034662_Ga0314783_022438	1020	3300034662_Ga0314783_022438_RC_ORF232	636	0.624	O7
3300010103_Ga0127500_1064572	1020	3300010103_Ga0127500_1064572_ORF713	636	0.624	O7
3300010140_Ga0127456_1091233	1020	3300010140_Ga0127456_1091233_ORF713	636	0.624	O7
3300012224_Ga0134028_1078232	1021	3300012224_Ga0134028_1078232_ORF714	636	0.623	O7
3300010094_Ga0127480_1033427	1020	3300010094_Ga0127480_1033427_ORF713	636	0.624	O7
3300012390_Ga0134054_1318154	1020	3300012390_Ga0134054_1318154_ORF713	636	0.624	O7
3300012405_Ga0134041_1203600	1020	3300012405_Ga0134041_1203600_ORF713	636	0.624	O7
3300010113_Ga0127444_1036204	1020	3300010113_Ga0127444_1036204_ORF713	636	0.624	O7
3300010102_Ga0127453_1062260	1020	3300010102_Ga0127453_1062260_ORF713	636	0.624	O7
3300010123_Ga0127479_1162546	1020	3300010123_Ga0127479_1162546_ORF713	636	0.624	O7
3300010081_Ga0127457_1076069	1020	3300010081_Ga0127457_1076069_ORF713	636	0.624	O7
3300010088_Ga0127476_1008815	1020	3300010088_Ga0127476_1008815_ORF713	636	0.624	O7
3300012396_Ga0134057_1081689	1020	3300012396_Ga0134057_1081689_ORF713	636	0.624	O7
3300020081_Ga0206354_10034753	1021	3300020081_Ga0206354_10034753_RC_ORF763	636	0.623	O7
3300020078_Ga0206352_10764537	1020	3300020078_Ga0206352_10764537_RC_ORF762	522	0.512	O7
3300004803_Ga0058862_10099534	1024	3300004803_Ga0058862_10099534_RC_ORF610	792	0.773	O7
3300034664_Ga0314786_007402	1364	3300034664_Ga0314786_007402_RC_ORF1106	636	0.466	O7
3300031058_Ga0308189_10019053	1461	3300031058_Ga0308189_10019053_RC_ORF90	636	0.435	O7
3300004798_Ga0058859_11791633	1354	3300004798_Ga0058859_11791633_ORF633	636	0.47	O7
3300031058_Ga0308189_10023588	1356	3300031058_Ga0308189_10023588_ORF633	636	0.469	O7
3300034662_Ga0314783_010109	1354	3300034662_Ga0314783_010109_RC_ORF1096	636	0.47	O7
3300019255_Ga0184643_1196014	1276	3300019255_Ga0184643_1196014_RC_ORF298	636	0.498	O7
3300030586_Ga0265393_1001460	1455	3300030586_Ga0265393_1001460_RC_ORF75	639	0.439	O7
3300030605_Ga0210265_1001116	1454	3300030605_Ga0210265_1001116_RC_ORF762	639	0.439	O7
3300029701_Ga0222748_1004558	1436	3300029701_Ga0222748_1004558_ORF625	309	0.215	O7
3300022509_Ga0242649_1002555	1436	3300022509_Ga0242649_1002555_ORF625	309	0.215	O7
3300022709_Ga0222756_1003795	1436	3300022709_Ga0222756_1003795_ORF806	309	0.215	O7
3300011079_Ga0138569_1091019	1447	3300011079_Ga0138569_1091019_RC_ORF1229	855	0.591	O7
3300011053_Ga0138531_136271	1447	3300011053_Ga0138531_136271_RC_ORF1229	855	0.591	O7
3300004617_Ga0068955_1065123	1446	3300004617_Ga0068955_1065123_RC_ORF61	576	0.398	O7
3300030730_Ga0307482_1013191	1449	3300030730_Ga0307482_1013191_RC_ORF1231	855	0.59	O7
3300031663_Ga0307484_100757	1441	3300031663_Ga0307484_100757_RC_ORF256	576	0.4	O7
3300034662_Ga0314783_006644	1451	3300034662_Ga0314783_006644_ORF863	609	0.42	O7
3300034665_Ga0314787_004825	1451	3300034665_Ga0314787_004825_ORF863	609	0.42	O7
3300034670_Ga0314795_005309	1450	3300034670_Ga0314795_005309_ORF862	609	0.42	O7
3300034663_Ga0314784_005828	1452	3300034663_Ga0314784_005828_ORF864	609	0.419	O7
3300030629_Ga0210268_1004987	1448	3300030629_Ga0210268_1004987_ORF740	642	0.443	O7
3300022711_Ga0242674_1002505	1448	3300022711_Ga0242674_1002505_ORF740	642	0.443	O7
3300004103_Ga0058903_1005052	1448	3300004103_Ga0058903_1005052_RC_ORF847	303	0.209	O7
3300004121_Ga0058882_1795267	1448	3300004121_Ga0058882_1795267_RC_ORF847	303	0.209	O7
3300022511_Ga0242651_1001587	1459	3300022511_Ga0242651_1001587_RC_ORF406	642	0.44	O7
3300012404_Ga0134024_1017094	1286	3300012404_Ga0134024_1017094_ORF1126	630	0.49	O7
3300010062_Ga0127426_104402	1285	3300010062_Ga0127426_104402_ORF1125	633	0.493	O7
3300010126_Ga0127482_1100843	1285	3300010126_Ga0127482_1100843_ORF1125	633	0.493	O7
3300012403_Ga0134049_1056715	1285	3300012403_Ga0134049_1056715_ORF1125	633	0.493	O7
3300010136_Ga0127447_1067051	1286	3300010136_Ga0127447_1067051_ORF1126	633	0.492	O7
3300010111_Ga0127491_1060351	1285	3300010111_Ga0127491_1060351_ORF1125	633	0.493	O7
3300010069_Ga0127467_123680	1285	3300010069_Ga0127467_123680_ORF1125	633	0.493	O7
3300010127_Ga0127489_1033476	1285	3300010127_Ga0127489_1033476_ORF1125	633	0.493	O7
3300012386_Ga0134046_1101317	1285	3300012386_Ga0134046_1101317_ORF1125	633	0.493	O7
3300010105_Ga0127470_1114079	1285	3300010105_Ga0127470_1114079_ORF1125	633	0.493	O7
3300012398_Ga0134051_1283909	1285	3300012398_Ga0134051_1283909_ORF1125	633	0.493	O7
3300010092_Ga0127468_1050231	1285	3300010092_Ga0127468_1050231_ORF1125	633	0.493	O7
3300010061_Ga0127462_151080	1285	3300010061_Ga0127462_151080_ORF1125	633	0.493	O7
3300010075_Ga0127434_133446	1285	3300010075_Ga0127434_133446_ORF1125	633	0.493	O7
3300010104_Ga0127446_1117119	1285	3300010104_Ga0127446_1117119_ORF1125	633	0.493	O7
3300010098_Ga0127463_1041608	1285	3300010098_Ga0127463_1041608_ORF1125	633	0.493	O7
3300011333_Ga0127502_10634616	1390	3300011333_Ga0127502_10634616_RC_ORF1029	630	0.453	O7
3300031114_Ga0308187_10021944	1385	3300031114_Ga0308187_10021944_ORF1000	633	0.457	O7
3300030873_Ga0265751_100682	1378	3300030873_Ga0265751_100682_ORF29	297	0.216	O7
3300010152_Ga0126318_10711763	1165	3300010152_Ga0126318_10711763_ORF481	450	0.386	O7
3300030863_Ga0265766_1000896	1271	3300030863_Ga0265766_1000896_ORF458	639	0.503	O7
3300030815_Ga0265746_1004742	1271	3300030815_Ga0265746_1004742_ORF458	639	0.503	O7
3300030762_Ga0265775_100754	1272	3300030762_Ga0265775_100754_ORF459	639	0.502	O7
3300019162_Ga0184597_129974	1335	3300019162_Ga0184597_129974_ORF1083	639	0.479	O7
3300022715_Ga0242678_1003157	1319	3300022715_Ga0242678_1003157_ORF1067	639	0.484	O7
3300004099_Ga0058900_1421338	1319	3300004099_Ga0058900_1421338_ORF1067	639	0.484	O7
3300004118_Ga0058886_1207422	1319	3300004118_Ga0058886_1207422_ORF1067	639	0.484	O7
3300004631_Ga0058899_10070533	1237	3300004631_Ga0058899_10070533_ORF10	690	0.558	O7
3300030811_Ga0265735_100372	1244	3300030811_Ga0265735_100372_ORF353	690	0.555	O7
3300019170_Ga0184570_107735	1324	3300019170_Ga0184570_107735_ORF572	639	0.483	O7
3300019181_Ga0184594_126535	1324	3300019181_Ga0184594_126535_ORF572	639	0.483	O7
3300031826_Ga0316031_100701	1324	3300031826_Ga0316031_100701_ORF572	639	0.483	O7
3300019192_Ga0184603_104855	1324	3300019192_Ga0184603_104855_ORF572	639	0.483	O7
3300019162_Ga0184597_113892	1324	3300019162_Ga0184597_113892_ORF572	639	0.483	O7
3300010876_Ga0126361_10220828	1209	3300010876_Ga0126361_10220828_ORF350	639	0.529	O7
3300032028_Ga0316052_101002	1182	3300032028_Ga0316052_101002_ORF1054	639	0.541	O7
3300036457_Ga0265778_005935	1182	3300036457_Ga0265778_005935_ORF867	639	0.541	O7
3300022716_Ga0242673_1006899	1208	3300022716_Ga0242673_1006899_ORF1080	639	0.529	O7
3300022502_Ga0242646_1001900	1208	3300022502_Ga0242646_1001900_ORF269	639	0.529	O7
3300022532_Ga0242655_10024207	1208	3300022532_Ga0242655_10024207_ORF1080	639	0.529	O7
3300022499_Ga0242641_1002237	1208	3300022499_Ga0242641_1002237_ORF1080	639	0.529	O7
3300022504_Ga0242642_1006725	1208	3300022504_Ga0242642_1006725_ORF1080	639	0.529	O7
3300022714_Ga0242671_1005942	1208	3300022714_Ga0242671_1005942_ORF1080	639	0.529	O7
3300022500_Ga0242643_101305	1208	3300022500_Ga0242643_101305_ORF1080	639	0.529	O7
3300022513_Ga0242667_1001975	1208	3300022513_Ga0242667_1001975_ORF1080	639	0.529	O7
3300022506_Ga0242648_1004778	1208	3300022506_Ga0242648_1004778_ORF1080	639	0.529	O7
3300010866_Ga0126344_1332873	1208	3300010866_Ga0126344_1332873_ORF1080	639	0.529	O7
3300019268_Ga0181514_1008792	1211	3300019268_Ga0181514_1008792_ORF470	639	0.528	O7
3300019275_Ga0187798_1753542	1253	3300019275_Ga0187798_1753542_RC_ORF413	642	0.512	O7
3300010154_Ga0127503_10994449	1289	3300010154_Ga0127503_10994449_ORF228	807	0.626	O7
3300019230_Ga0181501_1231376	1266	3300019230_Ga0181501_1231376_RC_ORF464	639	0.505	O7
3300016730_Ga0181515_1520307	1234	3300016730_Ga0181515_1520307_RC_ORF336	633	0.513	O7
3300016750_Ga0181505_10749615	1234	3300016750_Ga0181505_10749615_RC_ORF336	633	0.513	O7
3300022512_Ga0242676_1002115	1238	3300022512_Ga0242676_1002115_RC_ORF1050	633	0.511	O7
3300022502_Ga0242646_1001617	1236	3300022502_Ga0242646_1001617_RC_ORF1048	633	0.512	O7
3300011089_Ga0138573_1241457	1246	3300011089_Ga0138573_1241457_ORF361	543	0.436	O7
3300004606_Ga0068962_1315017	970	3300004606_Ga0068962_1315017_ORF389	543	0.56	O7
3300023552_Ga0247551_100394	1059	3300023552_Ga0247551_100394_ORF217	696	0.657	O7
3300019163_Ga0184581_105552	1040	3300019163_Ga0184581_105552_ORF363	639	0.614	O7
3300032072_Ga0326631_101331	1040	3300032072_Ga0326631_101331_ORF363	639	0.614	O7
3300023662_Ga0247545_100455	1040	3300023662_Ga0247545_100455_ORF363	639	0.614	O7
3300023533_Ga0247537_100314	1041	3300023533_Ga0247537_100314_ORF364	639	0.614	O7
3300011041_Ga0138591_133658	1052	3300011041_Ga0138591_133658_RC_ORF555	645	0.613	O7
3300011079_Ga0138569_1067205	1050	3300011079_Ga0138569_1067205_RC_ORF553	645	0.614	O7
3300011078_Ga0138565_1024192	1050	3300011078_Ga0138565_1024192_RC_ORF553	645	0.614	O7
3300011053_Ga0138531_126733	1050	3300011053_Ga0138531_126733_RC_ORF553	645	0.614	O7
3300011067_Ga0138594_1099289	1051	3300011067_Ga0138594_1099289_RC_ORF554	645	0.614	O7
3300011088_Ga0138576_1195689	1050	3300011088_Ga0138576_1195689_RC_ORF553	645	0.614	O7
3300011038_Ga0138547_117138	1050	3300011038_Ga0138547_117138_RC_ORF553	645	0.614	O7
3300004613_Ga0068937_1394686	1050	3300004613_Ga0068937_1394686_RC_ORF553	645	0.614	O7
3300004965_Ga0072321_1191877	1052	3300004965_Ga0072321_1191877_RC_ORF555	645	0.613	O7
3300004475_Ga0068969_1028553	1050	3300004475_Ga0068969_1028553_RC_ORF553	645	0.614	O7
3300011084_Ga0138562_1121752	1050	3300011084_Ga0138562_1121752_RC_ORF553	645	0.614	O7
3300004971_Ga0072324_1320014	1051	3300004971_Ga0072324_1320014_RC_ORF554	645	0.614	O7
3300004502_Ga0068939_1126680	1050	3300004502_Ga0068939_1126680_RC_ORF553	645	0.614	O7
3300006860_Ga0063829_1015699	1050	3300006860_Ga0063829_1015699_RC_ORF553	645	0.614	O7
3300004616_Ga0068930_1024754	1050	3300004616_Ga0068930_1024754_RC_ORF553	645	0.614	O7
3300011057_Ga0138544_1075584	1050	3300011057_Ga0138544_1075584_RC_ORF553	396	0.377	O7
3300031590_Ga0307483_1002081	1232	3300031590_Ga0307483_1002081_RC_ORF801	273	0.222	O7
3300030982_Ga0265748_100463	1222	3300030982_Ga0265748_100463_RC_ORF790	273	0.223	O7
3300023673_Ga0247534_100246	1216	3300023673_Ga0247534_100246_ORF124	663	0.545	O7
3300031956_Ga0316032_100639	1216	3300031956_Ga0316032_100639_ORF124	663	0.545	O7
3300031870_Ga0316029_100755	1216	3300031870_Ga0316029_100755_ORF124	663	0.545	O7
3300031871_Ga0316036_101160	1216	3300031871_Ga0316036_101160_ORF124	663	0.545	O7
3300022499_Ga0242641_1001848	1299	3300022499_Ga0242641_1001848_RC_ORF285	663	0.51	O7
3300021861_Ga0213853_10973699	1258	3300021861_Ga0213853_10973699_RC_ORF198	642	0.51	O7
3300023541_Ga0247544_100166	1050	3300023541_Ga0247544_100166_RC_ORF561	612	0.583	O7
3300022499_Ga0242641_1002110	1235	3300022499_Ga0242641_1002110_ORF1171	567	0.459	O7
3300032514_Ga0214502_1092406	1021	3300032514_Ga0214502_1092406_ORF1018	597	0.585	O7
3300032589_Ga0214500_1050607	1021	3300032589_Ga0214500_1050607_ORF1018	597	0.585	O7
3300007242_Ga0075172_1028682	1193	3300007242_Ga0075172_1028682_ORF985	699	0.586	O7
3300007228_Ga0075175_1008513	1193	3300007228_Ga0075175_1008513_ORF985	699	0.586	O7
3300007235_Ga0075184_10768666	1193	3300007235_Ga0075184_10768666_ORF985	699	0.586	O7
3300024572_Ga0255268_1030214	1226	3300024572_Ga0255268_1030214_ORF1109	630	0.514	O7
3300024484_Ga0256332_1021829	1226	3300024484_Ga0256332_1021829_ORF1109	630	0.514	O7
3300024866_Ga0255272_1030919	1226	3300024866_Ga0255272_1030919_ORF1109	630	0.514	O7
3300024541_Ga0256343_1016297	1226	3300024541_Ga0256343_1016297_ORF1109	630	0.514	O7
3300026570_Ga0255274_1037859	1226	3300026570_Ga0255274_1037859_ORF1109	630	0.514	O7
3300024536_Ga0256338_1024595	1226	3300024536_Ga0256338_1024595_ORF1109	630	0.514	O7
3300024573_Ga0256337_1031006	1226	3300024573_Ga0256337_1031006_ORF1109	630	0.514	O7
3300026569_Ga0255277_1033415	1226	3300026569_Ga0255277_1033415_ORF1109	630	0.514	O7
3300024559_Ga0255284_1023600	1226	3300024559_Ga0255284_1023600_ORF1109	630	0.514	O7
3300024867_Ga0255267_1025869	1226	3300024867_Ga0255267_1025869_ORF1109	630	0.514	O7
3300024859_Ga0255278_1019910	1226	3300024859_Ga0255278_1019910_ORF1109	630	0.514	O7
3300026573_Ga0255269_1032250	1226	3300026573_Ga0255269_1032250_ORF1109	630	0.514	O7
3300024865_Ga0256340_1033733	1226	3300024865_Ga0256340_1033733_ORF1109	630	0.514	O7
3300024565_Ga0255273_1025305	1226	3300024565_Ga0255273_1025305_ORF1109	630	0.514	O7
3300028286_Ga0256331_1018095	1226	3300028286_Ga0256331_1018095_ORF1109	630	0.514	O7
3300012387_Ga0134030_1118927	992	3300012387_Ga0134030_1118927_RC_ORF425	441	0.445	O7
3300003575_Ga0007409J51694_1303658	993	3300003575_Ga0007409J51694_1303658_RC_ORF413	441	0.444	O7
3300010101_Ga0127481_1005838	999	3300010101_Ga0127481_1005838_ORF754	441	0.441	O7
3300010107_Ga0127494_1039955	1000	3300010107_Ga0127494_1039955_ORF755	441	0.441	O7
3300010086_Ga0127496_1027676	994	3300010086_Ga0127496_1027676_RC_ORF754	633	0.637	O7
3300010107_Ga0127494_1040125	994	3300010107_Ga0127494_1040125_RC_ORF754	633	0.637	O7
3300012389_Ga0134040_1102978	990	3300012389_Ga0134040_1102978_RC_ORF950	633	0.639	O7
3300031099_Ga0308181_1017952	989	3300031099_Ga0308181_1017952_RC_ORF602	630	0.637	O7
3300031095_Ga0308184_1004705	990	3300031095_Ga0308184_1004705_RC_ORF603	630	0.636	O7
3300019254_Ga0184641_1211692	978	3300019254_Ga0184641_1211692_RC_ORF321	900	0.92	O7
3300012409_Ga0134045_1346948	980	3300012409_Ga0134045_1346948_ORF54	780	0.796	O7
3300036538_Ga0374527_010714	1020	3300036538_Ga0374527_010714_RC_ORF50	540	0.529	O7
3300012407_Ga0134050_1299508	989	3300012407_Ga0134050_1299508_ORF670	633	0.64	O7
3300003291_Ga0007421J48921_102982	989	3300003291_Ga0007421J48921_102982_ORF670	633	0.64	O7
3300010100_Ga0127440_1040209	989	3300010100_Ga0127440_1040209_ORF670	633	0.64	O7
3300012375_Ga0134034_1253492	988	3300012375_Ga0134034_1253492_ORF669	633	0.641	O7
3300003574_Ga0007410J51695_1014084	989	3300003574_Ga0007410J51695_1014084_ORF670	633	0.64	O7
3300010096_Ga0127473_1015761	989	3300010096_Ga0127473_1015761_RC_ORF140	633	0.64	O7
3300010071_Ga0127477_106906	989	3300010071_Ga0127477_106906_ORF670	633	0.64	O7
3300030811_Ga0265735_100651	1005	3300030811_Ga0265735_100651_RC_ORF671	633	0.63	O7
3300029649_Ga0206085_102532	983	3300029649_Ga0206085_102532_RC_ORF620	633	0.644	O7
3300031058_Ga0308189_10064696	939	3300031058_Ga0308189_10064696_RC_ORF301	681	0.725	O7
3300010109_Ga0127497_1065573	945	3300010109_Ga0127497_1065573_RC_ORF45	636	0.673	O7
3300004131_Ga0058898_1217858	1008	3300004131_Ga0058898_1217858_RC_ORF140	633	0.628	O7
3300022525_Ga0242656_1002739	1008	3300022525_Ga0242656_1002739_RC_ORF140	633	0.628	O7
3300022506_Ga0242648_1007974	1009	3300022506_Ga0242648_1007974_RC_ORF140	633	0.627	O7
3300022511_Ga0242651_1004337	1008	3300022511_Ga0242651_1004337_RC_ORF140	633	0.628	O7
3300036537_Ga0374518_017451	1011	3300036537_Ga0374518_017451_RC_ORF230	543	0.537	O7
3300003305_Ga0006770J48903_1001393	999	3300003305_Ga0006770J48903_1001393_ORF725	633	0.634	O7
3300020081_Ga0206354_10925293	1006	3300020081_Ga0206354_10925293_RC_ORF617	633	0.629	O7
3300011333_Ga0127502_10100636	1022	3300011333_Ga0127502_10100636_ORF871	636	0.622	O7
3300030988_Ga0308183_1020302	1005	3300030988_Ga0308183_1020302_RC_ORF763	636	0.633	O7
3300020078_Ga0206352_10393702	1029	3300020078_Ga0206352_10393702_ORF123	783	0.761	O7
3300010147_Ga0126319_1227630	1035	3300010147_Ga0126319_1227630_ORF951	645	0.623	O7
3300025804_Ga0256871_1092774	957	3300025804_Ga0256871_1092774_RC_ORF754	660	0.69	O7
3300002377_JGI24500J29687_10003231	1276	3300002377_JGI24500J29687_10003231_ORF511	654	0.513	O7
3300016702_Ga0181511_1515229	752	3300016702_Ga0181511_1515229_ORF384	582	0.774	O7
3300010861_Ga0126349_1138063	783	3300010861_Ga0126349_1138063_ORF673	420	0.536	O7
3300035021_Ga0370543_0065681	1015	3300035021_Ga0370543_0065681_RC_ORF70	579	0.57	O7
3300034671_Ga0314796_017581	1017	3300034671_Ga0314796_017581_RC_ORF131	579	0.569	O7
3300034669_Ga0314794_020440	1017	3300034669_Ga0314794_020440_ORF260	579	0.569	O7
3300034662_Ga0314783_016739	1021	3300034662_Ga0314783_016739_RC_ORF695	579	0.567	O7
3300021951_Ga0222624_1185549	1003	3300021951_Ga0222624_1185549_RC_ORF21	621	0.619	O7
3300031093_Ga0308197_10043499	1003	3300031093_Ga0308197_10043499_RC_ORF21	621	0.619	O7
3300031421_Ga0308194_10057149	1003	3300031421_Ga0308194_10057149_RC_ORF21	621	0.619	O7
3300034644_Ga0370548_014662	1003	3300034644_Ga0370548_014662_RC_ORF21	621	0.619	O7
3300030986_Ga0308154_101524	1018	3300030986_Ga0308154_101524_RC_ORF763	579	0.569	O7
3300031100_Ga0308180_1003765	1018	3300031100_Ga0308180_1003765_RC_ORF763	579	0.569	O7
3300021951_Ga0222624_1053242	1018	3300021951_Ga0222624_1053242_RC_ORF763	579	0.569	O7
3300031092_Ga0308204_10034878	1018	3300031092_Ga0308204_10034878_RC_ORF763	579	0.569	O7
3300030903_Ga0308206_1018951	1017	3300030903_Ga0308206_1018951_RC_ORF762	579	0.569	O7
3300031091_Ga0308201_10037820	1018	3300031091_Ga0308201_10037820_RC_ORF763	579	0.569	O7
3300030988_Ga0308183_1019584	1018	3300030988_Ga0308183_1019584_RC_ORF763	579	0.569	O7
3300010146_Ga0126320_1299836	1037	3300010146_Ga0126320_1299836_RC_ORF183	579	0.558	O7
3300022195_Ga0222625_1683486	1024	3300022195_Ga0222625_1683486_RC_ORF391	579	0.565	O7
3300021951_Ga0222624_1603216	1024	3300021951_Ga0222624_1603216_RC_ORF391	579	0.565	O7
3300030986_Ga0308154_101492	1024	3300030986_Ga0308154_101492_RC_ORF391	579	0.565	O7
3300031421_Ga0308194_10040561	1024	3300031421_Ga0308194_10040561_RC_ORF391	579	0.565	O7
3300006381_Ga0079102_1379823	780	3300006381_Ga0079102_1379823_RC_ORF112	588	0.754	O7
3300007239_Ga0075171_1034611	780	3300007239_Ga0075171_1034611_RC_ORF112	588	0.754	O7
3300007253_Ga0075182_11312646	781	3300007253_Ga0075182_11312646_RC_ORF113	588	0.753	O7
3300035577_Ga0374537_029602	779	3300035577_Ga0374537_029602_RC_ORF112	588	0.755	O7
3300009747_Ga0123363_1084360	779	3300009747_Ga0123363_1084360_ORF61	600	0.77	O7
3300010135_Ga0123382_1145938	779	3300010135_Ga0123382_1145938_ORF61	600	0.77	O7
3300009754_Ga0123364_1116321	779	3300009754_Ga0123364_1116321_ORF61	600	0.77	O7
3300009738_Ga0123379_1061069	779	3300009738_Ga0123379_1061069_ORF61	600	0.77	O7
3300009753_Ga0123360_1050927	779	3300009753_Ga0123360_1050927_ORF61	600	0.77	O7
3300024537_Ga0255225_1028435	801	3300024537_Ga0255225_1028435_ORF74	585	0.73	O7
3300024483_Ga0255224_1042899	802	3300024483_Ga0255224_1042899_ORF74	585	0.729	O7
3300024556_Ga0256341_1043709	800	3300024556_Ga0256341_1043709_RC_ORF490	237	0.296	O7
3300024548_Ga0256342_1054583	800	3300024548_Ga0256342_1054583_RC_ORF490	237	0.296	O7
3300024854_Ga0255287_1054428	800	3300024854_Ga0255287_1054428_RC_ORF490	237	0.296	O7
3300024860_Ga0256344_1050252	801	3300024860_Ga0256344_1050252_ORF512	237	0.296	O7
3300026569_Ga0255277_1066641	800	3300026569_Ga0255277_1066641_RC_ORF490	237	0.296	O7
3300024557_Ga0255283_1049398	800	3300024557_Ga0255283_1049398_RC_ORF490	237	0.296	O7
3300026562_Ga0255285_1041401	800	3300026562_Ga0255285_1041401_RC_ORF490	237	0.296	O7
3300024859_Ga0255278_1041125	800	3300024859_Ga0255278_1041125_RC_ORF490	237	0.296	O7
3300024550_Ga0255266_1058652	800	3300024550_Ga0255266_1058652_RC_ORF490	237	0.296	O7
3300026569_Ga0255277_1066991	797	3300026569_Ga0255277_1066991_RC_ORF312	519	0.651	O7
3300024556_Ga0256341_1043940	797	3300024556_Ga0256341_1043940_RC_ORF312	519	0.651	O7
3300009252_Ga0103863_10015968	798	3300009252_Ga0103863_10015968_RC_ORF172	519	0.65	O7
3300016781_Ga0182063_1525374	797	3300016781_Ga0182063_1525374_ORF752	588	0.738	O7
3300035593_Ga0374549_027106	861	3300035593_Ga0374549_027106_ORF443	669	0.777	O7
Ga0499920_017381	1157	Ga0499920_017381_ORF913	618	0.534	O8
Ga0499924_010089	1157	Ga0499924_010089_ORF913	618	0.534	O8
Ga0499938_01497	1157	Ga0499938_01497_ORF913	618	0.534	O8
Ga0499919_007481	1157	Ga0499919_007481_ORF913	618	0.534	O8
Ga0499939_02203	1157	Ga0499939_02203_ORF913	618	0.534	O8
Ga0499935_00664	1157	Ga0499935_00664_ORF1096	618	0.534	O8
3300002392_JGI24503J29689_10089353	2313	3300002392_JGI24503J29689_10089353_ORF386	618	0.267	O8
3300002392_JGI24503J29689_10089353	2313	3300002392_JGI24503J29689_10089353_ORF1542	618	0.267	O8
3300002378_JGI24502J29692_10016893	1157	3300002378_JGI24502J29692_10016893_ORF913	618	0.534	O8
Ga0499913_016427	1157	Ga0499913_016427_ORF1096	618	0.534	O8
Ga0499916_013516	1157	Ga0499916_013516_ORF1096	618	0.534	O8
Ga0499918_011041	1157	Ga0499918_011041_ORF1096	618	0.534	O8
Ga0499911_016511	1157	Ga0499911_016511_ORF1096	618	0.534	O8
Ga0499926_02836	1157	Ga0499926_02836_ORF1096	618	0.534	O8
Ga0499910_015753	1157	Ga0499910_015753_ORF1096	618	0.534	O8
Ga0583557_011874	1157	Ga0583557_011874_ORF1096	618	0.534	O8
Ga0499914_011308	1157	Ga0499914_011308_ORF1096	618	0.534	O8
Ga0499917_008062	1157	Ga0499917_008062_ORF1096	618	0.534	O8
3300002377_JGI24500J29687_10101705	1156	3300002377_JGI24500J29687_10101705_ORF386	618	0.535	O8
3300010976_Ga0138317_1037230	1564	3300010976_Ga0138317_1037230_ORF621	972	0.621	O9
3300019220_Ga0179936_1206924	1377	3300019220_Ga0179936_1206924_ORF154	837	0.608	O9
3300019226_Ga0179934_1032098	1378	3300019226_Ga0179934_1032098_ORF154	837	0.607	O9
3300008829_Ga0103518_1003237	913	3300008829_Ga0103518_1003237_RC_ORF276	594	0.651	O10
3300008831_Ga0103520_102663	912	3300008831_Ga0103520_102663_RC_ORF275	594	0.651	O10
3300007602_Ga0099787_1013602	845	3300007602_Ga0099787_1013602_ORF457	597	0.707	O10
3300007587_Ga0099789_1000618	845	3300007587_Ga0099789_1000618_ORF457	597	0.707	O10
Ga0451509_014130	845	Ga0451509_014130_ORF444	597	0.707	O10
3300006646_Ga0099770_1022866	845	3300006646_Ga0099770_1022866_ORF444	597	0.707	O10
3300007589_Ga0099766_1059694	845	3300007589_Ga0099766_1059694_ORF444	597	0.707	O10
3300007598_Ga0099786_1046087	844	3300007598_Ga0099786_1046087_ORF443	597	0.707	O10
3300002406_JGI24499J29688_1224830	865	3300002406_JGI24499J29688_1224830_ORF709	591	0.683	O10
Ga0499918_019519	852	Ga0499918_019519_RC_ORF30	591	0.694	O10
Ga0583557_020844	852	Ga0583557_020844_RC_ORF30	591	0.694	O10
Ga0499915_027423	852	Ga0499915_027423_RC_ORF30	591	0.694	O10
Ga0499916_027032	852	Ga0499916_027032_RC_ORF30	591	0.694	O10
Ga0499911_028341	852	Ga0499911_028341_RC_ORF30	591	0.694	O10
Ga0499910_027432	853	Ga0499910_027432_ORF169	591	0.693	O10
Ga0499912_005771	1705	Ga0499912_005771_ORF169	591	0.347	O10
Ga0499924_032842	620	Ga0499924_032842_ORF392	663	1.069	O10
Ga0499920_029714	854	Ga0499920_029714_ORF170	591	0.692	O10
Ga0499919_033312	852	Ga0499919_033312_ORF696	591	0.694	O10
3300019222_Ga0179957_1241297	857	3300019222_Ga0179957_1241297_ORF701	591	0.69	O10
Ga0499924_017590	854	Ga0499924_017590_RC_ORF29	591	0.692	O10
Ga0499923_018949	854	Ga0499923_018949_RC_ORF29	591	0.692	O10
Ga0499920_029750	854	Ga0499920_029750_RC_ORF29	591	0.692	O10
Ga0499912_005771	1705	Ga0499912_005771_ORF1020	591	0.347	O10
Ga0499917_018118	856	Ga0499917_018118_ORF700	591	0.69	O10
3300036544_Ga0393288_009451	923	3300036544_Ga0393288_009451_ORF808	594	0.644	O10
3300031961_Ga0326510_1075767	922	3300031961_Ga0326510_1075767_ORF306	594	0.644	O10
3300032036_Ga0326509_1089414	929	3300032036_Ga0326509_1089414_ORF665	789	0.849	O10
3300024345_Ga0255062_10151258	966	3300024345_Ga0255062_10151258_ORF6	612	0.634	O10
3300024486_Ga0255059_10142900	966	3300024486_Ga0255059_10142900_ORF6	612	0.634	O10
3300032036_Ga0326509_1086056	949	3300032036_Ga0326509_1086056_RC_ORF826	963	1.015	O10
3300019220_Ga0179936_1215320	793	3300019220_Ga0179936_1215320_ORF760	684	0.863	O10
Ga0605864_007701	866	Ga0605864_007701_ORF830	765	0.883	O10
Ga0537112_05051	866	Ga0537112_05051_ORF830	765	0.883	O10
Ga0537113_011205	865	Ga0537113_011205_ORF829	765	0.884	O10
Ga0537121_15204	865	Ga0537121_15204_ORF829	765	0.884	O10
Ga0540518_10075	865	Ga0540518_10075_ORF159	570	0.659	O10
Ga0537109_05212	867	Ga0537109_05212_ORF160	570	0.657	O10
Ga0537108_021441	866	Ga0537108_021441_ORF830	765	0.883	O10
Ga0605897_006140	865	Ga0605897_006140_ORF829	750	0.867	O10
Ga0605879_027446	865	Ga0605879_027446_ORF829	750	0.867	O10
Ga0605893_008021	865	Ga0605893_008021_ORF829	750	0.867	O10
Ga0605883_022705	865	Ga0605883_022705_ORF829	750	0.867	O10
Ga0605889_02323	865	Ga0605889_02323_ORF829	750	0.867	O10
3300023703_Ga0228708_1020379	873	3300023703_Ga0228708_1020379_ORF404	579	0.663	O10
3300007244_Ga0075167_11037631	869	3300007244_Ga0075167_11037631_ORF257	918	1.056	O10
3300007237_Ga0075177_1001301	772	3300007237_Ga0075177_1001301_RC_ORF90	681	0.882	O10
3300007235_Ga0075184_10093286	772	3300007235_Ga0075184_10093286_RC_ORF90	681	0.882	O10
3300007230_Ga0075179_1693218	771	3300007230_Ga0075179_1693218_RC_ORF709	681	0.883	O10
3300007253_Ga0075182_10043399	772	3300007253_Ga0075182_10043399_RC_ORF90	681	0.882	O10
3300007233_Ga0075178_1920182	771	3300007233_Ga0075178_1920182_RC_ORF709	681	0.883	O10
3300007232_Ga0075183_10146483	771	3300007232_Ga0075183_10146483_RC_ORF709	681	0.883	O10
3300007240_Ga0075176_1930335	771	3300007240_Ga0075176_1930335_RC_ORF709	681	0.883	O10
3300007228_Ga0075175_1025658	771	3300007228_Ga0075175_1025658_ORF108	681	0.883	O10
3300007244_Ga0075167_10016567	771	3300007244_Ga0075167_10016567_ORF108	681	0.883	O10
3300007250_Ga0075165_1040671	771	3300007250_Ga0075165_1040671_ORF108	681	0.883	O10
Ga0583558_031972	875	Ga0583558_031972_ORF425	807	0.922	O10
Ga0499924_016874	875	Ga0499924_016874_ORF425	807	0.922	O10
3300019205_Ga0179940_1235591	919	3300019205_Ga0179940_1235591_ORF767	828	0.901	O10
Ga0395767_066190	953	Ga0395767_066190_ORF367	858	0.9	O10
3300020076_Ga0206355_1575328	813	3300020076_Ga0206355_1575328_RC_ORF22	675	0.83	O10
3300005363_Ga0008090_15645510	802	3300005363_Ga0008090_15645510_ORF518	486	0.606	O11
Ga0530035_003566	923	Ga0530035_003566_ORF842	726	0.787	O11
Ga0530023_00883	924	Ga0530023_00883_ORF843	819	0.886	O11
Ga0530036_002774	924	Ga0530036_002774_ORF843	819	0.886	O11
Ga0530073_010347	924	Ga0530073_010347_ORF843	819	0.886	O11
Ga0530085_00236	924	Ga0530085_00236_ORF843	819	0.886	O11
3300031590_Ga0307483_1004726	922	3300031590_Ga0307483_1004726_RC_ORF145	765	0.83	O11
3300023559_Ga0247529_107284	933	3300023559_Ga0247529_107284_RC_ORF51	786	0.842	O11
3300019192_Ga0184603_152014	933	3300019192_Ga0184603_152014_RC_ORF51	786	0.842	O11
3300019161_Ga0184602_130014	933	3300019161_Ga0184602_130014_RC_ORF51	786	0.842	O11
3300010857_Ga0126354_1167981	935	3300010857_Ga0126354_1167981_RC_ORF51	786	0.841	O11
Ga0534104_004279	936	Ga0534104_004279_ORF182	801	0.856	O11
Ga0530016_004719	914	Ga0530016_004719_ORF314	666	0.729	O11
Ga0530034_005349	914	Ga0530034_005349_ORF314	666	0.729	O11
Ga0530035_003683	914	Ga0530035_003683_ORF314	666	0.729	O11
Ga0530031_005041	914	Ga0530031_005041_ORF314	666	0.729	O11
Ga0530045_012935	914	Ga0530045_012935_ORF315	666	0.729	O11
3300030730_Ga0307482_1046429	917	3300030730_Ga0307482_1046429_ORF903	828	0.903	O11
Ga0534087_007495	916	Ga0534087_007495_ORF259	735	0.802	O11
Ga0526660_00998	917	Ga0526660_00998_ORF260	735	0.802	O11
3300010103_Ga0127500_1075790	914	3300010103_Ga0127500_1075790_RC_ORF224	669	0.732	O11
3300030730_Ga0307482_1046381	918	3300030730_Ga0307482_1046381_RC_ORF832	741	0.807	O11
3300004631_Ga0058899_10206257	918	3300004631_Ga0058899_10206257_RC_ORF832	741	0.807	O11
3300004119_Ga0058887_1423135	918	3300004119_Ga0058887_1423135_RC_ORF832	741	0.807	O11
Ga0535696_013267	927	Ga0535696_013267_RC_ORF594	789	0.851	O11
Ga0509130_020691	927	Ga0509130_020691_ORF472	813	0.877	O11
3300021856_Ga0213850_1248833	927	3300021856_Ga0213850_1248833_RC_ORF612	837	0.903	O11
Ga0491371_01649	932	Ga0491371_01649_ORF208	834	0.895	O11
Ga0491387_01751	933	Ga0491387_01751_ORF209	834	0.894	O11
Ga0491362_006663	932	Ga0491362_006663_ORF355	687	0.737	O11
Ga0509073_009303	811	Ga0509073_009303_RC_ORF482	708	0.873	O11
3300022527_Ga0242664_1027100	818	3300022527_Ga0242664_1027100_RC_ORF487	717	0.877	O11
Ga0509131_029381	827	Ga0509131_029381_ORF261	729	0.881	O11
Ga0509130_027587	827	Ga0509130_027587_ORF261	729	0.881	O11
3300030806_Ga0265731_100634	827	3300030806_Ga0265731_100634_ORF547	729	0.881	O11
3300010876_Ga0126361_10809803	826	3300010876_Ga0126361_10809803_ORF164	756	0.915	O11
Ga0483933_00942	821	Ga0483933_00942_RC_ORF41	726	0.884	O11
3300021860_Ga0213851_1006182	813	3300021860_Ga0213851_1006182_RC_ORF487	711	0.875	O11
3300010854_Ga0126360_1107931	810	3300010854_Ga0126360_1107931_RC_ORF679	708	0.874	O11
3300010865_Ga0126346_1183409	810	3300010865_Ga0126346_1183409_RC_ORF679	708	0.874	O11
3300010869_Ga0126359_1252580	810	3300010869_Ga0126359_1252580_RC_ORF679	708	0.874	O11
3300010856_Ga0126358_1148117	809	3300010856_Ga0126358_1148117_RC_ORF678	762	0.942	O11
3300010861_Ga0126349_1052499	810	3300010861_Ga0126349_1052499_RC_ORF679	708	0.874	O11
3300004135_Ga0058884_1386297	813	3300004135_Ga0058884_1386297_RC_ORF682	708	0.871	O11
3300006426_Ga0075037_1797403	811	3300006426_Ga0075037_1797403_ORF203	708	0.873	O11
3300010859_Ga0126352_1142273	810	3300010859_Ga0126352_1142273_RC_ORF679	708	0.874	O11
Ga0534096_013683	810	Ga0534096_013683_RC_ORF679	708	0.874	O11
3300006423_Ga0075039_1497211	810	3300006423_Ga0075039_1497211_RC_ORF679	708	0.874	O11
3300010861_Ga0126349_1052290	810	3300010861_Ga0126349_1052290_RC_ORF679	708	0.874	O11
3300022507_Ga0222729_1011673	810	3300022507_Ga0222729_1011673_RC_ORF301	276	0.341	O11
3300029636_Ga0222749_10232646	809	3300029636_Ga0222749_10232646_RC_ORF301	276	0.341	O11
3300022713_Ga0242677_1013350	810	3300022713_Ga0242677_1013350_RC_ORF301	276	0.341	O11
3300010856_Ga0126358_1163192	812	3300010856_Ga0126358_1163192_RC_ORF681	708	0.872	O11
3300010854_Ga0126360_1045565	812	3300010854_Ga0126360_1045565_RC_ORF681	708	0.872	O11
3300010865_Ga0126346_1335812	812	3300010865_Ga0126346_1335812_RC_ORF681	708	0.872	O11
3300010876_Ga0126361_10803362	812	3300010876_Ga0126361_10803362_RC_ORF681	708	0.872	O11
3300010859_Ga0126352_1179519	812	3300010859_Ga0126352_1179519_RC_ORF681	708	0.872	O11
3300036534_Ga0310109_018756	812	3300036534_Ga0310109_018756_RC_ORF681	708	0.872	O11
3300004468_Ga0068977_1188743	811	3300004468_Ga0068977_1188743_RC_ORF680	708	0.873	O11
3300004294_Ga0068945_1157196	811	3300004294_Ga0068945_1157196_RC_ORF680	708	0.873	O11
3300011065_Ga0138533_1086718	811	3300011065_Ga0138533_1086718_RC_ORF680	708	0.873	O11
3300011064_Ga0138525_1113869	810	3300011064_Ga0138525_1113869_RC_ORF202	375	0.463	O11
3300004603_Ga0068918_1291876	810	3300004603_Ga0068918_1291876_RC_ORF202	375	0.463	O11
3300022720_Ga0242672_1019057	811	3300022720_Ga0242672_1019057_RC_ORF680	708	0.873	O11
3300022507_Ga0222729_1011630	811	3300022507_Ga0222729_1011630_RC_ORF680	708	0.873	O11
3300022713_Ga0242677_1013312	811	3300022713_Ga0242677_1013312_RC_ORF680	708	0.873	O11
3300004133_Ga0058892_1008684	810	3300004133_Ga0058892_1008684_RC_ORF679	708	0.874	O11
3300022527_Ga0242664_1027616	812	3300022527_Ga0242664_1027616_RC_ORF681	708	0.872	O11
3300004119_Ga0058887_1506941	811	3300004119_Ga0058887_1506941_RC_ORF680	708	0.873	O11
3300022724_Ga0242665_10079790	811	3300022724_Ga0242665_10079790_RC_ORF680	708	0.873	O11
3300021860_Ga0213851_1721305	815	3300021860_Ga0213851_1721305_RC_ORF157	417	0.512	O11
Ga0374519_040486	798	Ga0374519_040486_RC_ORF664	687	0.861	O11
3300022532_Ga0242655_10062484	823	3300022532_Ga0242655_10062484_ORF776	462	0.561	O11
3300010860_Ga0126351_1174775	819	3300010860_Ga0126351_1174775_ORF462	645	0.788	O11
3300010855_Ga0126355_1121391	819	3300010855_Ga0126355_1121391_ORF462	645	0.788	O11
3300010152_Ga0126318_10800278	805	3300010152_Ga0126318_10800278_ORF515	651	0.809	O11
3300020080_Ga0206350_11540899	775	3300020080_Ga0206350_11540899_ORF98	645	0.832	O11
3300020075_Ga0206349_1519349	775	3300020075_Ga0206349_1519349_ORF98	645	0.832	O11
Ga0530048_006173	801	Ga0530048_006173_ORF37	663	0.828	O11
Ga0530033_004770	802	Ga0530033_004770_ORF335	663	0.827	O11
3300010146_Ga0126320_1210197	802	3300010146_Ga0126320_1210197_ORF335	663	0.827	O11
Ga0530017_005595	801	Ga0530017_005595_ORF37	663	0.828	O11
3300012388_Ga0134031_1112609	820	3300012388_Ga0134031_1112609_RC_ORF651	198	0.241	O11
Ga0535705_004974	904	Ga0535705_004974_ORF480	669	0.74	O11
Ga0535714_003893	907	Ga0535714_003893_ORF620	672	0.741	O11
3300006938_Ga0081245_1496261	907	3300006938_Ga0081245_1496261_RC_ORF60	669	0.738	O11
Ga0535701_011856	908	Ga0535701_011856_RC_ORF587	672	0.74	O11
3300010154_Ga0127503_10909966	819	3300010154_Ga0127503_10909966_RC_ORF277	492	0.601	O11
Ga0535703_0031980	818	Ga0535703_0031980_RC_ORF799	504	0.616	O11
3300004119_Ga0058887_1506923	820	3300004119_Ga0058887_1506923_ORF627	693	0.845	O11
3300004611_Ga0068925_1280620	856	3300004611_Ga0068925_1280620_RC_ORF559	648	0.757	O11
3300022504_Ga0242642_1018072	813	3300022504_Ga0242642_1018072_RC_ORF59	465	0.572	O11
3300022532_Ga0242655_10064402	813	3300022532_Ga0242655_10064402_RC_ORF216	465	0.572	O11
3300006933_Ga0081247_1171028	808	3300006933_Ga0081247_1171028_RC_ORF191	333	0.412	O11
Ga0535704_016219	819	Ga0535704_016219_RC_ORF223	483	0.59	O11
Ga0535708_005229	818	Ga0535708_005229_RC_ORF650	510	0.623	O11
3300022533_Ga0242662_10071117	818	3300022533_Ga0242662_10071117_RC_ORF650	510	0.623	O11
3300031590_Ga0307483_1006473	821	3300031590_Ga0307483_1006473_RC_ORF662	510	0.621	O11
3300030730_Ga0307482_1061256	821	3300030730_Ga0307482_1061256_RC_ORF662	510	0.621	O11
3300010061_Ga0127462_160558	819	3300010061_Ga0127462_160558_RC_ORF660	510	0.623	O11
3300012224_Ga0134028_1157525	819	3300012224_Ga0134028_1157525_RC_ORF660	510	0.623	O11
3300012387_Ga0134030_1126712	818	3300012387_Ga0134030_1126712_RC_ORF659	510	0.623	O11
3300010139_Ga0127464_1135420	820	3300010139_Ga0127464_1135420_RC_ORF661	510	0.622	O11
3300012376_Ga0134032_1155802	819	3300012376_Ga0134032_1155802_RC_ORF660	510	0.623	O11
3300010071_Ga0127477_111637	819	3300010071_Ga0127477_111637_RC_ORF660	510	0.623	O11
3300012371_Ga0134022_1090614	819	3300012371_Ga0134022_1090614_RC_ORF660	510	0.623	O11
3300012372_Ga0134037_1116173	819	3300012372_Ga0134037_1116173_RC_ORF660	510	0.623	O11
3300012407_Ga0134050_1318678	819	3300012407_Ga0134050_1318678_RC_ORF660	510	0.623	O11
3300010090_Ga0127471_1030496	820	3300010090_Ga0127471_1030496_RC_ORF661	510	0.622	O11
Ga0535705_006631	821	Ga0535705_006631_RC_ORF662	510	0.621	O11
Ga0535697_035222	821	Ga0535697_035222_RC_ORF662	510	0.621	O11
3300010118_Ga0127465_1037199	819	3300010118_Ga0127465_1037199_RC_ORF660	510	0.623	O11
3300012378_Ga0134025_1221977	819	3300012378_Ga0134025_1221977_RC_ORF660	510	0.623	O11
3300020075_Ga0206349_1507961	815	3300020075_Ga0206349_1507961_RC_ORF119	507	0.622	O11
3300020082_Ga0206353_11116178	815	3300020082_Ga0206353_11116178_ORF495	507	0.622	O11
Ga0587084_034771	816	Ga0587084_034771_RC_ORF647	507	0.621	O11
Ga0587062_020004	817	Ga0587062_020004_RC_ORF648	507	0.621	O11
Ga0587087_019752	816	Ga0587087_019752_RC_ORF647	507	0.621	O11
Ga0587090_034149	816	Ga0587090_034149_RC_ORF647	507	0.621	O11
Ga0587115_019157	816	Ga0587115_019157_RC_ORF647	507	0.621	O11
Ga0587082_030351	816	Ga0587082_030351_RC_ORF647	507	0.621	O11
Ga0530044_006202	818	Ga0530044_006202_RC_ORF352	807	0.987	O11
Ga0530033_004454	818	Ga0530033_004454_RC_ORF352	807	0.987	O11
Ga0530060_003131	818	Ga0530060_003131_RC_ORF352	807	0.987	O11
Ga0530075_014051	818	Ga0530075_014051_RC_ORF352	807	0.987	O11
Ga0530016_006390	813	Ga0530016_006390_RC_ORF644	510	0.627	O11
Ga0530038_004396	819	Ga0530038_004396_RC_ORF650	510	0.623	O11
Ga0530062_003934	818	Ga0530062_003934_RC_ORF352	807	0.987	O11
3300010100_Ga0127440_1070808	822	3300010100_Ga0127440_1070808_ORF139	483	0.588	O11
3300012375_Ga0134034_1083159	822	3300012375_Ga0134034_1083159_ORF653	483	0.588	O11
3300010113_Ga0127444_1060518	822	3300010113_Ga0127444_1060518_RC_ORF681	483	0.588	O11
3300010112_Ga0127458_1068819	822	3300010112_Ga0127458_1068819_RC_ORF681	483	0.588	O11
3300010101_Ga0127481_1010380	822	3300010101_Ga0127481_1010380_RC_ORF681	483	0.588	O11
3300012399_Ga0134061_1235728	822	3300012399_Ga0134061_1235728_RC_ORF681	483	0.588	O11
3300010125_Ga0127443_1044712	822	3300010125_Ga0127443_1044712_ORF139	483	0.588	O11
3300010109_Ga0127497_1124446	822	3300010109_Ga0127497_1124446_ORF139	483	0.588	O11
3300012406_Ga0134053_1238698	822	3300012406_Ga0134053_1238698_RC_ORF681	483	0.588	O11
3300010124_Ga0127498_1052319	822	3300010124_Ga0127498_1052319_RC_ORF681	483	0.588	O11
3300010119_Ga0127452_1069692	822	3300010119_Ga0127452_1069692_ORF139	483	0.588	O11
3300010133_Ga0127459_1083534	822	3300010133_Ga0127459_1083534_RC_ORF681	483	0.588	O11
Ga0535706_015676	832	Ga0535706_015676_RC_ORF688	480	0.577	O11
Ga0535697_034027	833	Ga0535697_034027_RC_ORF689	480	0.576	O11
Ga0535705_006394	830	Ga0535705_006394_ORF516	495	0.596	O11
Ga0491381_07911	811	Ga0491381_07911_ORF696	483	0.596	O11
3300020075_Ga0206349_1605057	813	3300020075_Ga0206349_1605057_RC_ORF476	207	0.255	O11
3300020078_Ga0206352_11094011	813	3300020078_Ga0206352_11094011_RC_ORF476	207	0.255	O11
3300020070_Ga0206356_11733499	813	3300020070_Ga0206356_11733499_RC_ORF476	207	0.255	O11
3300022467_Ga0224712_10187135	813	3300022467_Ga0224712_10187135_RC_ORF476	207	0.255	O11
3300020080_Ga0206350_10841100	813	3300020080_Ga0206350_10841100_RC_ORF476	207	0.255	O11
3300020082_Ga0206353_10886632	813	3300020082_Ga0206353_10886632_RC_ORF476	207	0.255	O11
3300020081_Ga0206354_10015849	813	3300020081_Ga0206354_10015849_RC_ORF476	207	0.255	O11
3300020076_Ga0206355_1459431	812	3300020076_Ga0206355_1459431_ORF519	675	0.831	O11
3300020078_Ga0206352_10333627	812	3300020078_Ga0206352_10333627_ORF519	675	0.831	O11
3300020081_Ga0206354_11541819	814	3300020081_Ga0206354_11541819_ORF521	675	0.829	O11
3300004799_Ga0058863_10097059	812	3300004799_Ga0058863_10097059_ORF519	675	0.831	O11
Ga0535703_0032998	810	Ga0535703_0032998_ORF299	696	0.859	O11
Ga0535702_011478	810	Ga0535702_011478_ORF299	696	0.859	O11
Ga0393183_0125116	810	Ga0393183_0125116_ORF299	696	0.859	O11
3300022724_Ga0242665_10079908	810	3300022724_Ga0242665_10079908_ORF299	696	0.859	O11
Ga0535699_016985	810	Ga0535699_016985_ORF299	696	0.859	O11
3300022708_Ga0242670_1011757	810	3300022708_Ga0242670_1011757_ORF299	696	0.859	O11
3300004117_Ga0058893_1333085	812	3300004117_Ga0058893_1333085_ORF301	696	0.857	O11
3300022722_Ga0242657_1046770	813	3300022722_Ga0242657_1046770_ORF302	696	0.856	O11
3300004104_Ga0058891_1534064	812	3300004104_Ga0058891_1534064_ORF301	696	0.857	O11
3300022513_Ga0242667_1006998	812	3300022513_Ga0242667_1006998_ORF301	696	0.857	O11
3300022531_Ga0242660_1046382	810	3300022531_Ga0242660_1046382_ORF299	696	0.859	O11
3300022504_Ga0242642_1018174	812	3300022504_Ga0242642_1018174_ORF301	696	0.857	O11
3300022525_Ga0242656_1023805	812	3300022525_Ga0242656_1023805_ORF301	696	0.857	O11
3300022726_Ga0242654_10093161	812	3300022726_Ga0242654_10093161_ORF301	696	0.857	O11
3300004131_Ga0058898_1220456	812	3300004131_Ga0058898_1220456_ORF301	696	0.857	O11
3300022511_Ga0242651_1008002	812	3300022511_Ga0242651_1008002_ORF301	696	0.857	O11
Ga0535700_016093	810	Ga0535700_016093_ORF299	696	0.859	O11
3300010154_Ga0127503_10608831	810	3300010154_Ga0127503_10608831_ORF299	696	0.859	O11
3300010866_Ga0126344_1201056	813	3300010866_Ga0126344_1201056_ORF733	678	0.834	O11
Ga0491398_011319	806	Ga0491398_011319_ORF334	678	0.841	O11
Ga0535701_016665	808	Ga0535701_016665_ORF336	678	0.839	O11
3300022510_Ga0242652_1008558	811	3300022510_Ga0242652_1008558_RC_ORF451	252	0.311	O11
3300022508_Ga0222728_1021798	810	3300022508_Ga0222728_1021798_RC_ORF451	252	0.311	O11
3300021861_Ga0213853_11006403	804	3300021861_Ga0213853_11006403_ORF311	678	0.843	O11
3300022533_Ga0242662_10073568	806	3300022533_Ga0242662_10073568_RC_ORF742	699	0.867	O11
3300004103_Ga0058903_1362861	809	3300004103_Ga0058903_1362861_ORF316	678	0.838	O11
Ga0393183_0125450	809	Ga0393183_0125450_ORF316	678	0.838	O11
3300004102_Ga0058888_1468893	808	3300004102_Ga0058888_1468893_RC_ORF587	678	0.839	O11
Ga0535698_025446	810	Ga0535698_025446_ORF317	678	0.837	O11
3300010154_Ga0127503_10685521	808	3300010154_Ga0127503_10685521_ORF315	678	0.839	O11
3300022718_Ga0242675_1019557	813	3300022718_Ga0242675_1019557_RC_ORF481	678	0.834	O11
3300010143_Ga0126322_1207490	819	3300010143_Ga0126322_1207490_ORF275	729	0.89	O11
3300010143_Ga0126322_1233874	808	3300010143_Ga0126322_1233874_RC_ORF620	681	0.843	O11
Ga0535709_009583	829	Ga0535709_009583_RC_ORF496	678	0.818	O11
3300010857_Ga0126354_1173483	803	3300010857_Ga0126354_1173483_ORF773	732	0.912	O11
3300030730_Ga0307482_1067605	789	3300030730_Ga0307482_1067605_ORF296	669	0.848	O11
3300022531_Ga0242660_1062980	803	3300022531_Ga0242660_1062980_RC_ORF449	675	0.841	O11
3300010866_Ga0126344_1198478	805	3300010866_Ga0126344_1198478_ORF778	675	0.839	O11
3300010855_Ga0126355_1116992	805	3300010855_Ga0126355_1116992_ORF312	675	0.839	O11
Ga0535714_005883	796	Ga0535714_005883_RC_ORF472	675	0.848	O11
Ga0535711_008091	796	Ga0535711_008091_RC_ORF472	675	0.848	O11
3300004631_Ga0058899_11202476	800	3300004631_Ga0058899_11202476_RC_ORF102	675	0.844	O11
Ga0401981_009543	815	Ga0401981_009543_RC_ORF625	684	0.839	O11
3300013080_Ga0153913_1534367	815	3300013080_Ga0153913_1534367_RC_ORF625	684	0.839	O11
Ga0491311_11582	817	Ga0491311_11582_RC_ORF205	513	0.628	O11
Ga0491398_011826	791	Ga0491398_011826_RC_ORF246	453	0.573	O11
Ga0491400_03047	791	Ga0491400_03047_RC_ORF246	453	0.573	O11
Ga0491396_04453	791	Ga0491396_04453_RC_ORF731	453	0.573	O11
Ga0491293_09649	791	Ga0491293_09649_RC_ORF246	453	0.573	O11
Ga0491362_009923	791	Ga0491362_009923_RC_ORF246	453	0.573	O11
Ga0491356_0110160	791	Ga0491356_0110160_ORF712	453	0.573	O11
3300019273_Ga0187794_1721357	791	3300019273_Ga0187794_1721357_RC_ORF482	654	0.827	O11
Ga0535713_017835	778	Ga0535713_017835_RC_ORF492	768	0.987	O11
Ga0535707_027295	777	Ga0535707_027295_ORF603	717	0.923	O11
Ga0530033_005441	772	Ga0530033_005441_ORF737	465	0.602	O11
3300021861_Ga0213853_10987092	783	3300021861_Ga0213853_10987092_ORF295	675	0.862	O11
Ga0587111_0051960	784	Ga0587111_0051960_ORF296	675	0.861	O11
3300021929_Ga0213845_1017146	768	3300021929_Ga0213845_1017146_ORF749	462	0.602	O11
Ga0535705_006743	816	Ga0535705_006743_RC_ORF682	678	0.831	O11
3300010856_Ga0126358_1097929	818	3300010856_Ga0126358_1097929_RC_ORF624	900	1.1	O11
3300021929_Ga0213845_1018614	821	3300021929_Ga0213845_1018614_RC_ORF705	660	0.804	O11
3300021861_Ga0213853_11000272	821	3300021861_Ga0213853_11000272_RC_ORF705	660	0.804	O11
3300021938_Ga0213847_1105042	820	3300021938_Ga0213847_1105042_RC_ORF704	660	0.805	O11
3300019250_Ga0187790_1430487	787	3300019250_Ga0187790_1430487_ORF574	675	0.858	O11
3300007219_Ga0075025_1291586	831	3300007219_Ga0075025_1291586_ORF318	741	0.892	O11
Ga0591363_006591	835	Ga0591363_006591_ORF322	699	0.837	O11
3300019241_Ga0187793_1456647	805	3300019241_Ga0187793_1456647_RC_ORF65	672	0.835	O11
3300021860_Ga0213851_1127573	795	3300021860_Ga0213851_1127573_ORF335	489	0.615	O11
3300022527_Ga0242664_1030458	781	3300022527_Ga0242664_1030458_RC_ORF655	738	0.945	O11
3300004101_Ga0058896_1438861	781	3300004101_Ga0058896_1438861_RC_ORF655	738	0.945	O11
3300022718_Ga0242675_1021996	781	3300022718_Ga0242675_1021996_RC_ORF655	738	0.945	O11
3300022715_Ga0242678_1013777	781	3300022715_Ga0242678_1013777_RC_ORF655	738	0.945	O11
3300022528_Ga0242669_1024458	780	3300022528_Ga0242669_1024458_RC_ORF128	483	0.619	O11
3300031590_Ga0307483_1007469	780	3300031590_Ga0307483_1007469_ORF349	615	0.788	O11
3300022531_Ga0242660_1051841	774	3300022531_Ga0242660_1051841_ORF493	657	0.849	O11
Ga0587066_039124	763	Ga0587066_039124_RC_ORF490	651	0.853	O11
3300030730_Ga0307482_1064987	802	3300030730_Ga0307482_1064987_ORF513	699	0.872	O11
3300003703_Ga0008091_106272	791	3300003703_Ga0008091_106272_ORF537	474	0.599	O11
3300006938_Ga0081245_1015139	789	3300006938_Ga0081245_1015139_ORF535	474	0.601	O11
3300006937_Ga0081243_1316281	786	3300006937_Ga0081243_1316281_ORF311	471	0.599	O11
3300006935_Ga0081246_1384911	784	3300006935_Ga0081246_1384911_ORF375	432	0.551	O11
Ga0535713_017481	786	Ga0535713_017481_ORF759	390	0.496	O11
Ga0535705_006838	812	Ga0535705_006838_ORF755	423	0.521	O11
3300010859_Ga0126352_1137073	813	3300010859_Ga0126352_1137073_ORF691	750	0.923	O11
Ga0526651_002685	818	Ga0526651_002685_RC_ORF27	423	0.517	O11
Ga0526658_01561	818	Ga0526658_01561_RC_ORF27	423	0.517	O11
3300030888_Ga0265769_102792	814	3300030888_Ga0265769_102792_RC_ORF3	447	0.549	O11
3300010854_Ga0126360_1044989	812	3300010854_Ga0126360_1044989_ORF205	423	0.521	O11
3300022533_Ga0242662_10072320	812	3300022533_Ga0242662_10072320_RC_ORF27	423	0.521	O11
3300010854_Ga0126360_1040058	809	3300010854_Ga0126360_1040058_ORF85	747	0.923	O11
3300032120_Ga0316053_103657	798	3300032120_Ga0316053_103657_ORF8	675	0.846	O11
Ga0535700_016997	796	Ga0535700_016997_RC_ORF302	420	0.528	O11
3300022502_Ga0242646_1005640	807	3300022502_Ga0242646_1005640_ORF562	432	0.535	O11
3300010154_Ga0127503_10312070	794	3300010154_Ga0127503_10312070_ORF347	690	0.869	O11
3300030730_Ga0307482_1066611	794	3300030730_Ga0307482_1066611_ORF347	690	0.869	O11
3300010154_Ga0127503_10930427	795	3300010154_Ga0127503_10930427_ORF38	393	0.494	O11
3300020080_Ga0206350_10251625	793	3300020080_Ga0206350_10251625_ORF594	447	0.564	O11
3300010859_Ga0126352_1099464	792	3300010859_Ga0126352_1099464_ORF77	747	0.943	O11
3300010866_Ga0126344_1198546	793	3300010866_Ga0126344_1198546_ORF330	495	0.624	O11
Ga0530681_053667	784	Ga0530681_053667_ORF706	672	0.857	O11
3300010860_Ga0126351_1011413	781	3300010860_Ga0126351_1011413_ORF772	669	0.857	O11
3300022527_Ga0242664_1029489	791	3300022527_Ga0242664_1029489_ORF488	678	0.857	O11
3300022532_Ga0242655_10069135	789	3300022532_Ga0242655_10069135_ORF678	486	0.616	O11
3300022499_Ga0242641_1007351	790	3300022499_Ga0242641_1007351_ORF487	678	0.858	O11
3300022715_Ga0242678_1013421	789	3300022715_Ga0242678_1013421_ORF486	678	0.859	O11
3300021861_Ga0213853_10080942	786	3300021861_Ga0213853_10080942_RC_ORF15	672	0.855	O11
3300021858_Ga0213852_1224897	786	3300021858_Ga0213852_1224897_RC_ORF15	672	0.855	O11
3300021860_Ga0213851_1644161	786	3300021860_Ga0213851_1644161_RC_ORF15	672	0.855	O11
3300007526_Ga0075022_1684595	786	3300007526_Ga0075022_1684595_RC_ORF15	672	0.855	O11
3300010876_Ga0126361_10795506	786	3300010876_Ga0126361_10795506_ORF678	474	0.603	O11
3300010109_Ga0127497_1039975	782	3300010109_Ga0127497_1039975_ORF141	669	0.855	O11
3300012364_Ga0134027_1071558	783	3300012364_Ga0134027_1071558_ORF142	669	0.854	O11
3300034643_Ga0370545_035769	791	3300034643_Ga0370545_035769_ORF72	750	0.948	O11
3300004119_Ga0058887_1011707	772	3300004119_Ga0058887_1011707_ORF136	660	0.855	O11
3300021861_Ga0213853_10506854	772	3300021861_Ga0213853_10506854_ORF136	660	0.855	O11
3300021860_Ga0213851_1390324	771	3300021860_Ga0213851_1390324_ORF135	660	0.856	O11
3300004120_Ga0058901_1578873	772	3300004120_Ga0058901_1578873_ORF136	660	0.855	O11
3300021855_Ga0213854_1184112	772	3300021855_Ga0213854_1184112_ORF136	660	0.855	O11
3300021861_Ga0213853_10134758	772	3300021861_Ga0213853_10134758_ORF316	480	0.622	O11
3300004102_Ga0058888_1455210	771	3300004102_Ga0058888_1455210_ORF174	621	0.805	O11
Ga0401990_02058	806	Ga0401990_02058_RC_ORF632	666	0.826	O11
Ga0401919_004503	806	Ga0401919_004503_RC_ORF632	666	0.826	O11
Ga0401940_00554	806	Ga0401940_00554_RC_ORF632	666	0.826	O11
Ga0401959_004020	806	Ga0401959_004020_RC_ORF551	747	0.927	O11
Ga0401960_004252	806	Ga0401960_004252_RC_ORF551	747	0.927	O11
Ga0401976_011646	806	Ga0401976_011646_RC_ORF551	747	0.927	O11
Ga0401963_005826	808	Ga0401963_005826_RC_ORF634	666	0.824	O11
Ga0401895_001755	806	Ga0401895_001755_RC_ORF632	666	0.826	O11
Ga0401916_01695	806	Ga0401916_01695_RC_ORF632	666	0.826	O11
Ga0401969_004358	805	Ga0401969_004358_RC_ORF631	573	0.712	O11
Ga0401918_02794	806	Ga0401918_02794_RC_ORF632	666	0.826	O11
Ga0401906_001719	806	Ga0401906_001719_RC_ORF632	666	0.826	O11
Ga0401961_005281	807	Ga0401961_005281_RC_ORF633	666	0.825	O11
Ga0401913_007233	806	Ga0401913_007233_RC_ORF632	666	0.826	O11
Ga0401896_02804	806	Ga0401896_02804_RC_ORF632	666	0.826	O11
Ga0401968_004442	808	Ga0401968_004442_RC_ORF634	666	0.824	O11
Ga0401952_004325	806	Ga0401952_004325_RC_ORF632	666	0.826	O11
Ga0401988_003391	806	Ga0401988_003391_RC_ORF632	666	0.826	O11
Ga0401977_005639	806	Ga0401977_005639_RC_ORF632	666	0.826	O11
3300020081_Ga0206354_10930583	808	3300020081_Ga0206354_10930583_ORF696	666	0.824	O11
3300004137_Ga0058883_1478343	802	3300004137_Ga0058883_1478343_ORF71	771	0.961	O11
3300022529_Ga0242668_1025680	802	3300022529_Ga0242668_1025680_ORF71	771	0.961	O11
3300022714_Ga0242671_1019856	802	3300022714_Ga0242671_1019856_ORF71	771	0.961	O11
3300022533_Ga0242662_10074347	802	3300022533_Ga0242662_10074347_ORF71	771	0.961	O11
3300036109_Ga0393182_016795	802	3300036109_Ga0393182_016795_ORF71	771	0.961	O11
3300022504_Ga0242642_1026776	802	3300022504_Ga0242642_1026776_ORF71	771	0.961	O11
Ga0393183_0128012	802	Ga0393183_0128012_ORF71	771	0.961	O11
Ga0393176_030832	802	Ga0393176_030832_ORF71	771	0.961	O11
3300004118_Ga0058886_1364748	802	3300004118_Ga0058886_1364748_ORF71	771	0.961	O11
3300022511_Ga0242651_1008294	802	3300022511_Ga0242651_1008294_ORF71	771	0.961	O11
3300022531_Ga0242660_1047702	801	3300022531_Ga0242660_1047702_ORF361	480	0.599	O11
3300004100_Ga0058904_1396431	802	3300004100_Ga0058904_1396431_ORF70	771	0.961	O11
3300036411_Ga0393185_013159	802	3300036411_Ga0393185_013159_ORF70	771	0.961	O11
Ga0393175_046004	802	Ga0393175_046004_ORF70	771	0.961	O11
3300004629_Ga0008092_11321520	793	3300004629_Ga0008092_11321520_ORF556	678	0.855	O11
3300019265_Ga0187792_1467952	826	3300019265_Ga0187792_1467952_RC_ORF30	705	0.854	O11
3300030905_Ga0308200_1030859	794	3300030905_Ga0308200_1030859_RC_ORF672	663	0.835	O11
3300021860_Ga0213851_1911053	797	3300021860_Ga0213851_1911053_ORF677	489	0.614	O11
3300022512_Ga0242676_1007711	798	3300022512_Ga0242676_1007711_RC_ORF38	666	0.835	O11
3300019161_Ga0184602_117339	798	3300019161_Ga0184602_117339_RC_ORF38	666	0.835	O11
3300030963_Ga0265768_102699	798	3300030963_Ga0265768_102699_RC_ORF38	666	0.835	O11
Ga0526655_00964	798	Ga0526655_00964_RC_ORF38	666	0.835	O11
3300010861_Ga0126349_1141099	798	3300010861_Ga0126349_1141099_RC_ORF38	666	0.835	O11
3300036242_Ga0310104_07443	798	3300036242_Ga0310104_07443_RC_ORF38	666	0.835	O11
3300031636_Ga0310113_112942	798	3300031636_Ga0310113_112942_RC_ORF38	666	0.835	O11
3300030873_Ga0265751_102823	798	3300030873_Ga0265751_102823_RC_ORF38	666	0.835	O11
3300005640_Ga0075035_1011953	798	3300005640_Ga0075035_1011953_RC_ORF38	666	0.835	O11
3300030763_Ga0265763_1008406	798	3300030763_Ga0265763_1008406_RC_ORF38	666	0.835	O11
3300010876_Ga0126361_10786661	798	3300010876_Ga0126361_10786661_RC_ORF38	666	0.835	O11
3300006423_Ga0075039_1051346	798	3300006423_Ga0075039_1051346_RC_ORF38	666	0.835	O11
3300030885_Ga0265743_103329	798	3300030885_Ga0265743_103329_RC_ORF38	666	0.835	O11
Ga0526661_006951	798	Ga0526661_006951_RC_ORF38	666	0.835	O11
3300030805_Ga0265756_102756	798	3300030805_Ga0265756_102756_RC_ORF38	666	0.835	O11
3300010860_Ga0126351_1009924	798	3300010860_Ga0126351_1009924_RC_ORF38	666	0.835	O11
3300005644_Ga0075036_1774186	798	3300005644_Ga0075036_1774186_RC_ORF38	666	0.835	O11
3300010866_Ga0126344_1203205	798	3300010866_Ga0126344_1203205_RC_ORF38	666	0.835	O11
3300006426_Ga0075037_1050841	798	3300006426_Ga0075037_1050841_RC_ORF38	666	0.835	O11
3300005650_Ga0075038_10017894	798	3300005650_Ga0075038_10017894_RC_ORF38	666	0.835	O11
3300030824_Ga0265726_101078	798	3300030824_Ga0265726_101078_RC_ORF38	666	0.835	O11
3300030814_Ga0265741_104100	798	3300030814_Ga0265741_104100_RC_ORF38	666	0.835	O11
3300030880_Ga0265776_101941	798	3300030880_Ga0265776_101941_RC_ORF38	666	0.835	O11
3300004135_Ga0058884_1403670	798	3300004135_Ga0058884_1403670_RC_ORF38	666	0.835	O11
3300019185_Ga0184587_110071	798	3300019185_Ga0184587_110071_RC_ORF38	666	0.835	O11
3300019184_Ga0184590_101011	798	3300019184_Ga0184590_101011_RC_ORF38	666	0.835	O11
3300022525_Ga0242656_1024913	798	3300022525_Ga0242656_1024913_RC_ORF38	666	0.835	O11
3300010861_Ga0126349_1151842	798	3300010861_Ga0126349_1151842_ORF693	666	0.835	O11
3300010862_Ga0126348_1247616	798	3300010862_Ga0126348_1247616_ORF693	666	0.835	O11
3300004971_Ga0072324_1144103	797	3300004971_Ga0072324_1144103_ORF72	489	0.614	O11
3300004478_Ga0068972_1607297	798	3300004478_Ga0068972_1607297_ORF693	666	0.835	O11
3300011090_Ga0138579_1176087	798	3300011090_Ga0138579_1176087_ORF693	666	0.835	O11
3300011034_Ga0138549_136215	797	3300011034_Ga0138549_136215_ORF692	666	0.836	O11
3300006861_Ga0063777_1522005	798	3300006861_Ga0063777_1522005_ORF693	666	0.835	O11
3300011064_Ga0138525_1101864	798	3300011064_Ga0138525_1101864_ORF693	666	0.835	O11
3300011078_Ga0138565_1034125	798	3300011078_Ga0138565_1034125_ORF693	666	0.835	O11
3300004603_Ga0068918_1284932	798	3300004603_Ga0068918_1284932_ORF693	666	0.835	O11
3300004473_Ga0068919_1005734	798	3300004473_Ga0068919_1005734_ORF693	666	0.835	O11
3300011071_Ga0138595_1002893	798	3300011071_Ga0138595_1002893_ORF693	666	0.835	O11
3300011057_Ga0138544_1083729	798	3300011057_Ga0138544_1083729_ORF693	666	0.835	O11
3300011065_Ga0138533_1090505	798	3300011065_Ga0138533_1090505_ORF693	666	0.835	O11
3300004615_Ga0068926_1005765	798	3300004615_Ga0068926_1005765_ORF693	666	0.835	O11
3300011086_Ga0138564_1030696	798	3300011086_Ga0138564_1030696_ORF693	666	0.835	O11
3300004620_Ga0068957_1008387	798	3300004620_Ga0068957_1008387_ORF693	666	0.835	O11
3300004612_Ga0068961_1007124	798	3300004612_Ga0068961_1007124_ORF693	666	0.835	O11
3300011054_Ga0138523_1018803	798	3300011054_Ga0138523_1018803_ORF693	666	0.835	O11
3300004970_Ga0072320_1016529	798	3300004970_Ga0072320_1016529_ORF693	666	0.835	O11
3300004614_Ga0068956_1006907	798	3300004614_Ga0068956_1006907_ORF693	666	0.835	O11
3300004613_Ga0068937_1346536	798	3300004613_Ga0068937_1346536_ORF693	666	0.835	O11
3300011088_Ga0138576_1142657	798	3300011088_Ga0138576_1142657_ORF693	666	0.835	O11
3300004294_Ga0068945_1194020	798	3300004294_Ga0068945_1194020_ORF693	666	0.835	O11
3300011033_Ga0138552_128378	797	3300011033_Ga0138552_128378_ORF72	489	0.614	O11
3300004468_Ga0068977_1188770	798	3300004468_Ga0068977_1188770_ORF693	666	0.835	O11
3300010109_Ga0127497_1038287	798	3300010109_Ga0127497_1038287_ORF693	666	0.835	O11
Ga0527513_004242	798	Ga0527513_004242_ORF675	684	0.857	O11
Ga0491398_011640	796	Ga0491398_011640_RC_ORF61	666	0.837	O11
Ga0491399_004594	797	Ga0491399_004594_RC_ORF61	666	0.836	O11
Ga0491386_02442	796	Ga0491386_02442_RC_ORF61	666	0.837	O11
Ga0491398_011639	796	Ga0491398_011639_RC_ORF235	492	0.618	O11
Ga0509130_025589	800	Ga0509130_025589_ORF735	663	0.829	O11
Ga0534091_018302	799	Ga0534091_018302_ORF502	663	0.83	O11
Ga0527519_003820	799	Ga0527519_003820_RC_ORF61	663	0.83	O11
3300022499_Ga0242641_1006671	819	3300022499_Ga0242641_1006671_ORF362	678	0.828	O11
3300022499_Ga0242641_1006239	839	3300022499_Ga0242641_1006239_ORF616	468	0.558	O11
3300022715_Ga0242678_1011294	839	3300022715_Ga0242678_1011294_RC_ORF807	468	0.558	O11
3300022527_Ga0242664_1025368	839	3300022527_Ga0242664_1025368_RC_ORF807	468	0.558	O11
3300010092_Ga0127468_1054996	878	3300010092_Ga0127468_1054996_ORF32	693	0.789	O11
3300010061_Ga0127462_160348	878	3300010061_Ga0127462_160348_ORF32	693	0.789	O11
3300036536_Ga0374517_018649	835	3300036536_Ga0374517_018649_ORF194	696	0.834	O11
3300003291_Ga0007421J48921_101500	840	3300003291_Ga0007421J48921_101500_ORF235	687	0.818	O11
3300010124_Ga0127498_1057106	848	3300010124_Ga0127498_1057106_RC_ORF41	705	0.831	O11
3300010103_Ga0127500_1054666	848	3300010103_Ga0127500_1054666_RC_ORF41	705	0.831	O11
3300019241_Ga0187793_1106484	875	3300019241_Ga0187793_1106484_ORF733	552	0.631	O11
3300019265_Ga0187792_1503364	863	3300019265_Ga0187792_1503364_ORF547	717	0.831	O11
3300021857_Ga0213849_1021191	841	3300021857_Ga0213849_1021191_ORF688	753	0.895	O11
3300004473_Ga0068919_1346686	842	3300004473_Ga0068919_1346686_ORF460	786	0.933	O11
Ga0535701_016525	810	Ga0535701_016525_ORF107	636	0.785	O11
Ga0535711_007744	808	Ga0535711_007744_RC_ORF395	636	0.787	O11
3300021860_Ga0213851_1175867	627	3300021860_Ga0213851_1175867_RC_ORF222	459	0.732	O11
Ga0535700_017120	794	Ga0535700_017120_ORF721	717	0.903	O11
3300030730_Ga0307482_1073411	763	3300030730_Ga0307482_1073411_ORF611	633	0.83	O11
Ga0535701_025076	812	Ga0535701_025076_RC_ORF387	669	0.824	O11
Ga0491366_02162	824	Ga0491366_02162_RC_ORF64	693	0.841	O11
Ga0491367_023207	824	Ga0491367_023207_RC_ORF64	693	0.841	O11
Ga0491376_04407	807	Ga0491376_04407_ORF579	606	0.751	O11
3300020082_Ga0206353_11151533	800	3300020082_Ga0206353_11151533_ORF10	369	0.461	O11
3300020080_Ga0206350_10889837	800	3300020080_Ga0206350_10889837_ORF9	369	0.461	O11
3300006938_Ga0081245_1496260	786	3300006938_Ga0081245_1496260_ORF504	654	0.832	O11
3300004629_Ga0008092_11321512	786	3300004629_Ga0008092_11321512_ORF504	654	0.832	O11
3300022708_Ga0242670_1007418	809	3300022708_Ga0242670_1007418_ORF518	666	0.823	O11
3300022533_Ga0242662_10072949	809	3300022533_Ga0242662_10072949_ORF518	666	0.823	O11
3300036411_Ga0393185_012851	809	3300036411_Ga0393185_012851_ORF518	666	0.823	O11
3300022717_Ga0242661_1029915	809	3300022717_Ga0242661_1029915_ORF518	666	0.823	O11
Ga0393183_0125203	809	Ga0393183_0125203_ORF518	666	0.823	O11
3300036109_Ga0393182_016439	809	3300036109_Ga0393182_016439_ORF518	666	0.823	O11
3300022511_Ga0242651_1008084	809	3300022511_Ga0242651_1008084_ORF518	666	0.823	O11
3300022498_Ga0242644_1007137	809	3300022498_Ga0242644_1007137_ORF518	666	0.823	O11
3300022503_Ga0242650_1003945	809	3300022503_Ga0242650_1003945_ORF518	666	0.823	O11
3300022504_Ga0242642_1018353	809	3300022504_Ga0242642_1018353_ORF518	666	0.823	O11
3300029701_Ga0222748_1022353	809	3300029701_Ga0222748_1022353_ORF518	666	0.823	O11
Ga0401970_03033	811	Ga0401970_03033_RC_ORF554	666	0.821	O11
3300005363_Ga0008090_14710668	808	3300005363_Ga0008090_14710668_RC_ORF758	669	0.828	O11
Ga0491398_011239	808	Ga0491398_011239_RC_ORF758	663	0.821	O11
Ga0374519_037600	823	Ga0374519_037600_ORF795	669	0.813	O11
3300004629_Ga0008092_10018825	807	3300004629_Ga0008092_10018825_ORF86	804	0.996	O11
3300036537_Ga0374518_029386	806	3300036537_Ga0374518_029386_ORF631	675	0.837	O11
Ga0374519_039521	806	Ga0374519_039521_ORF631	675	0.837	O11
Ga0535714_005861	797	Ga0535714_005861_RC_ORF197	669	0.839	O11
Ga0535701_017410	797	Ga0535701_017410_RC_ORF197	669	0.839	O11
Ga0535705_006720	817	Ga0535705_006720_ORF524	669	0.819	O11
3300006934_Ga0080680_1019425	810	3300006934_Ga0080680_1019425_RC_ORF351	663	0.819	O11
3300019245_Ga0187791_1063876	795	3300019245_Ga0187791_1063876_RC_ORF370	669	0.842	O11
3300019265_Ga0187792_1129979	795	3300019265_Ga0187792_1129979_RC_ORF370	669	0.842	O11
3300006938_Ga0081245_1495449	804	3300006938_Ga0081245_1495449_ORF312	675	0.84	O11
3300019265_Ga0187792_1542920	812	3300019265_Ga0187792_1542920_ORF314	681	0.839	O11
3300006933_Ga0081247_1024420	798	3300006933_Ga0081247_1024420_ORF505	672	0.842	O11
3300006938_Ga0081245_1503437	798	3300006938_Ga0081245_1503437_ORF504	672	0.842	O11
3300036536_Ga0374517_021077	794	3300036536_Ga0374517_021077_ORF480	666	0.839	O11
3300004120_Ga0058901_1568773	801	3300004120_Ga0058901_1568773_ORF352	678	0.846	O11
Ga0535709_010645	801	Ga0535709_010645_ORF352	678	0.846	O11
Ga0535700_016094	810	Ga0535700_016094_RC_ORF343	678	0.837	O11
Ga0535701_016605	809	Ga0535701_016605_RC_ORF335	678	0.838	O11
3300006933_Ga0081247_1075762	800	3300006933_Ga0081247_1075762_ORF22	678	0.848	O11
3300006935_Ga0081246_1384914	800	3300006935_Ga0081246_1384914_ORF29	678	0.848	O11
3300006937_Ga0081243_1026909	819	3300006937_Ga0081243_1026909_ORF108	654	0.799	O11
3300006934_Ga0080680_1260484	819	3300006934_Ga0080680_1260484_ORF108	654	0.799	O11
3300005363_Ga0008090_10121251	819	3300005363_Ga0008090_10121251_ORF108	654	0.799	O11
Ga0535701_017147	801	Ga0535701_017147_ORF629	675	0.843	O11
Ga0535704_012739	801	Ga0535704_012739_ORF629	675	0.843	O11
Ga0535704_011857	820	Ga0535704_011857_ORF88	675	0.823	O11
3300006939_Ga0081244_1514134	808	3300006939_Ga0081244_1514134_ORF355	678	0.839	O11
Ga0526662_006327	796	Ga0526662_006327_ORF500	672	0.844	O11
Ga0526663_004973	796	Ga0526663_004973_ORF500	672	0.844	O11
Ga0534087_011419	796	Ga0534087_011419_ORF500	672	0.844	O11
Ga0526661_007042	795	Ga0526661_007042_ORF96	279	0.351	O11
Ga0526659_003208	796	Ga0526659_003208_ORF500	672	0.844	O11
Ga0526654_006629	796	Ga0526654_006629_ORF500	672	0.844	O11
Ga0526652_006326	793	Ga0526652_006326_ORF304	672	0.847	O11
Ga0526664_004060	793	Ga0526664_004060_ORF304	672	0.847	O11
3300010858_Ga0126345_1030586	799	3300010858_Ga0126345_1030586_ORF352	672	0.841	O11
3300010865_Ga0126346_1185073	799	3300010865_Ga0126346_1185073_ORF352	672	0.841	O11
3300004119_Ga0058887_1459703	808	3300004119_Ga0058887_1459703_RC_ORF146	669	0.828	O11
3300022724_Ga0242665_10080492	808	3300022724_Ga0242665_10080492_ORF334	669	0.828	O11
3300022533_Ga0242662_10074011	804	3300022533_Ga0242662_10074011_ORF515	666	0.828	O11
3300022724_Ga0242665_10081388	804	3300022724_Ga0242665_10081388_ORF515	666	0.828	O11
3300036537_Ga0374518_025539	857	3300036537_Ga0374518_025539_ORF21	657	0.767	O11
3300035566_Ga0374520_034475	857	3300035566_Ga0374520_034475_ORF21	657	0.767	O11
3300036572_Ga0374522_007127	857	3300036572_Ga0374522_007127_ORF21	657	0.767	O11
3300036460_Ga0374521_009894	857	3300036460_Ga0374521_009894_ORF21	657	0.767	O11
3300036536_Ga0374517_017547	857	3300036536_Ga0374517_017547_ORF21	657	0.767	O11
3300004631_Ga0058899_10037248	813	3300004631_Ga0058899_10037248_ORF518	675	0.83	O11
3300036109_Ga0393182_016263	812	3300036109_Ga0393182_016263_ORF517	675	0.831	O11
Ga0393183_0124415	812	Ga0393183_0124415_ORF517	675	0.831	O11
3300004120_Ga0058901_1138661	812	3300004120_Ga0058901_1138661_ORF517	675	0.831	O11
3300019265_Ga0187792_1493720	806	3300019265_Ga0187792_1493720_ORF658	528	0.655	O11
3300019250_Ga0187790_1469442	806	3300019250_Ga0187790_1469442_ORF658	528	0.655	O11
3300021858_Ga0213852_1319746	810	3300021858_Ga0213852_1319746_ORF743	447	0.552	O11
3300021861_Ga0213853_10068495	810	3300021861_Ga0213853_10068495_ORF743	447	0.552	O11
3300021860_Ga0213851_1822049	810	3300021860_Ga0213851_1822049_ORF743	447	0.552	O11
3300006860_Ga0063829_1475593	809	3300006860_Ga0063829_1475593_ORF742	447	0.553	O11
3300031590_Ga0307483_1006088	840	3300031590_Ga0307483_1006088_ORF530	663	0.789	O11
3300030730_Ga0307482_1062854	813	3300030730_Ga0307482_1062854_ORF755	438	0.539	O11
3300010862_Ga0126348_1250295	825	3300010862_Ga0126348_1250295_RC_ORF248	474	0.575	O11
3300021307_Ga0179585_1020363	822	3300021307_Ga0179585_1020363_RC_ORF475	714	0.869	O11
3300021151_Ga0179584_1001131	823	3300021151_Ga0179584_1001131_RC_ORF476	714	0.868	O11
3300021315_Ga0179958_1131865	822	3300021315_Ga0179958_1131865_RC_ORF475	714	0.869	O11
3300003705_Ga0008094_103891	823	3300003705_Ga0008094_103891_ORF732	474	0.576	O11
Ga0535707_015937	804	Ga0535707_015937_ORF670	687	0.854	O11
Ga0535703_0033781	804	Ga0535703_0033781_ORF670	687	0.854	O11
3300006934_Ga0080680_1114786	819	3300006934_Ga0080680_1114786_RC_ORF297	390	0.476	O11
3300022508_Ga0222728_1021449	815	3300022508_Ga0222728_1021449_ORF617	438	0.537	O11
3300010152_Ga0126318_10736590	815	3300010152_Ga0126318_10736590_ORF564	438	0.537	O11
3300021909_Ga0213846_1052332	815	3300021909_Ga0213846_1052332_ORF13	534	0.655	O11
3300003706_Ga0008095_107263	809	3300003706_Ga0008095_107263_ORF266	729	0.901	O11
Ga0535698_024629	808	Ga0535698_024629_ORF684	492	0.609	O11
3300022724_Ga0242665_10092669	761	3300022724_Ga0242665_10092669_ORF533	651	0.855	O11
3300030730_Ga0307482_1072969	765	3300030730_Ga0307482_1072969_ORF731	651	0.851	O11
3300010858_Ga0126345_1123600	873	3300010858_Ga0126345_1123600_RC_ORF374	720	0.825	O11
3300010862_Ga0126348_1248479	873	3300010862_Ga0126348_1248479_RC_ORF374	720	0.825	O11
3300010854_Ga0126360_1045110	868	3300010854_Ga0126360_1045110_RC_ORF369	678	0.781	O11
3300010859_Ga0126352_1015975	874	3300010859_Ga0126352_1015975_ORF442	672	0.769	O11
3300022530_Ga0242658_1034657	873	3300022530_Ga0242658_1034657_RC_ORF101	675	0.773	O11
Ga0535706_013666	874	Ga0535706_013666_ORF507	687	0.786	O11
3300004134_Ga0058906_1241000	867	3300004134_Ga0058906_1241000_ORF543	630	0.727	O11
3300036536_Ga0374517_017154	865	3300036536_Ga0374517_017154_ORF232	399	0.461	O11
Ga0587091_044660	875	Ga0587091_044660_ORF328	675	0.771	O11
Ga0587080_031121	875	Ga0587080_031121_ORF328	675	0.771	O11
Ga0587095_004857	875	Ga0587095_004857_ORF328	675	0.771	O11
Ga0587079_033696	875	Ga0587079_033696_ORF328	675	0.771	O11
Ga0587119_012317	875	Ga0587119_012317_ORF328	675	0.771	O11
Ga0587060_006776	875	Ga0587060_006776_ORF328	675	0.771	O11
Ga0587071_033819	874	Ga0587071_033819_ORF327	675	0.772	O11
Ga0587077_032955	875	Ga0587077_032955_ORF328	675	0.771	O11
Ga0587066_026858	875	Ga0587066_026858_ORF328	675	0.771	O11
Ga0587085_020709	875	Ga0587085_020709_ORF328	675	0.771	O11
Ga0587103_009848	875	Ga0587103_009848_ORF328	675	0.771	O11
Ga0587061_00969	875	Ga0587061_00969_ORF328	675	0.771	O11
Ga0587094_016996	875	Ga0587094_016996_ORF328	675	0.771	O11
Ga0587111_0038065	875	Ga0587111_0038065_ORF328	675	0.771	O11
Ga0587064_012847	875	Ga0587064_012847_ORF328	675	0.771	O11
3300022717_Ga0242661_1024169	881	3300022717_Ga0242661_1024169_ORF407	726	0.824	O11
3300022716_Ga0242673_1016459	881	3300022716_Ga0242673_1016459_ORF407	726	0.824	O11
3300022504_Ga0242642_1014820	881	3300022504_Ga0242642_1014820_ORF407	726	0.824	O11
3300022529_Ga0242668_1020015	881	3300022529_Ga0242668_1020015_ORF407	726	0.824	O11
3300022531_Ga0242660_1037799	881	3300022531_Ga0242660_1037799_ORF407	726	0.824	O11
Ga0526652_003205	885	Ga0526652_003205_ORF328	756	0.854	O11
3300020081_Ga0206354_10892909	899	3300020081_Ga0206354_10892909_RC_ORF597	780	0.868	O11
3300020080_Ga0206350_11033315	899	3300020080_Ga0206350_11033315_RC_ORF597	780	0.868	O11
3300022467_Ga0224712_10153639	899	3300022467_Ga0224712_10153639_RC_ORF597	780	0.868	O11
3300020076_Ga0206355_1560055	899	3300020076_Ga0206355_1560055_RC_ORF597	780	0.868	O11
3300013062_Ga0154010_152867	894	3300013062_Ga0154010_152867_ORF717	744	0.832	O11
3300022718_Ga0242675_1016969	855	3300022718_Ga0242675_1016969_ORF606	690	0.807	O11
3300022722_Ga0242657_1041142	855	3300022722_Ga0242657_1041142_ORF606	690	0.807	O11
3300022716_Ga0242673_1022233	855	3300022716_Ga0242673_1022233_ORF606	690	0.807	O11
3300022715_Ga0242678_1010867	851	3300022715_Ga0242678_1010867_ORF354	684	0.804	O11
3300030712_Ga0307921_1010213	849	3300030712_Ga0307921_1010213_ORF603	681	0.802	O11
3300030718_Ga0307919_1017336	849	3300030718_Ga0307919_1017336_ORF603	681	0.802	O11
3300006938_Ga0081245_1495074	812	3300006938_Ga0081245_1495074_RC_ORF782	246	0.303	O11
Ga0587111_0047840	811	Ga0587111_0047840_ORF234	573	0.707	O11
Ga0535695_026781	757	Ga0535695_026781_RC_ORF471	651	0.86	O11
Ga0583558_036935	801	Ga0583558_036935_ORF223	672	0.839	O11
Ga0499924_019619	801	Ga0499924_019619_ORF223	672	0.839	O11
3300016702_Ga0181511_1464563	780	3300016702_Ga0181511_1464563_ORF394	627	0.804	O11
3300016698_Ga0181503_1095308	780	3300016698_Ga0181503_1095308_ORF394	627	0.804	O11
3300016750_Ga0181505_10515065	780	3300016750_Ga0181505_10515065_ORF394	627	0.804	O11
3300016700_Ga0181513_1164398	779	3300016700_Ga0181513_1164398_ORF393	627	0.805	O11
Ga0499919_037675	722	Ga0499919_037675_ORF312	636	0.881	O11
Ga0499937_06678	778	Ga0499937_06678_ORF368	636	0.817	O11
Ga0583558_038883	777	Ga0583558_038883_ORF366	636	0.819	O11
Ga0499938_03353	776	Ga0499938_03353_ORF365	636	0.82	O11
Ga0499916_027361	779	Ga0499916_027361_ORF347	657	0.843	O11
Ga0499932_02384	778	Ga0499932_02384_ORF346	657	0.844	O11
Ga0499915_031999	779	Ga0499915_031999_ORF347	657	0.843	O11
Ga0499917_017074	779	Ga0499917_017074_ORF347	657	0.843	O11
Ga0499912_027316	778	Ga0499912_027316_ORF346	657	0.844	O11
Ga0499929_09439	779	Ga0499929_09439_ORF347	657	0.843	O11
Ga0583557_024436	779	Ga0583557_024436_ORF347	657	0.843	O11
Ga0499910_032087	779	Ga0499910_032087_ORF347	657	0.843	O11
Ga0499911_033003	779	Ga0499911_033003_ORF347	657	0.843	O11
Ga0499913_032234	779	Ga0499913_032234_ORF348	657	0.843	O11
Ga0499931_05552	779	Ga0499931_05552_ORF347	657	0.843	O11
Ga0499939_04623	778	Ga0499939_04623_ORF368	636	0.817	O11
3300019222_Ga0179957_1146532	778	3300019222_Ga0179957_1146532_ORF366	636	0.817	O11
3300019227_Ga0179956_1134917	779	3300019227_Ga0179956_1134917_ORF369	636	0.816	O11
3300019226_Ga0179934_1208285	778	3300019226_Ga0179934_1208285_RC_ORF621	636	0.817	O11
3300019220_Ga0179936_1206833	778	3300019220_Ga0179936_1206833_RC_ORF621	636	0.817	O11
3300019231_Ga0179935_1151828	778	3300019231_Ga0179935_1151828_RC_ORF621	636	0.817	O11
3300006387_Ga0079069_1418751	777	3300006387_Ga0079069_1418751_RC_ORF620	636	0.819	O11
3300006388_Ga0079062_1079867	778	3300006388_Ga0079062_1079867_RC_ORF621	636	0.817	O11
3300006386_Ga0079068_1007952	778	3300006386_Ga0079068_1007952_RC_ORF621	636	0.817	O11
3300006398_Ga0079067_1053642	778	3300006398_Ga0079067_1053642_RC_ORF621	636	0.817	O11
3300006389_Ga0079064_1434381	777	3300006389_Ga0079064_1434381_RC_ORF620	636	0.819	O11
3300006600_Ga0079065_1019156	778	3300006600_Ga0079065_1019156_RC_ORF621	636	0.817	O11
3300012881_Ga0079063_1006512	777	3300012881_Ga0079063_1006512_RC_ORF620	636	0.819	O11
3300009589_Ga0116233_1202328	778	3300009589_Ga0116233_1202328_ORF528	636	0.817	O11
3300019237_Ga0180028_1364396	778	3300019237_Ga0180028_1364396_ORF528	636	0.817	O11
3300028852_Ga0307333_116793	776	3300028852_Ga0307333_116793_ORF770	636	0.82	O11
3300028848_Ga0307339_110648	778	3300028848_Ga0307339_110648_RC_ORF621	636	0.817	O11
3300028749_Ga0307349_107109	777	3300028749_Ga0307349_107109_RC_ORF620	636	0.819	O11
3300019219_Ga0179942_1267387	778	3300019219_Ga0179942_1267387_RC_ORF621	636	0.817	O11
3300019215_Ga0179945_1279059	798	3300019215_Ga0179945_1279059_ORF792	636	0.797	O11
3300019236_Ga0179944_1018715	798	3300019236_Ga0179944_1018715_ORF792	636	0.797	O11
3300019231_Ga0179935_1283786	798	3300019231_Ga0179935_1283786_ORF386	636	0.797	O11
3300028749_Ga0307349_107080	779	3300028749_Ga0307349_107080_ORF773	636	0.816	O11
3300019203_Ga0179955_1051780	800	3300019203_Ga0179955_1051780_ORF388	636	0.795	O11
3300002377_JGI24500J29687_10103670	968	3300002377_JGI24500J29687_10103670_RC_ORF836	825	0.852	O11
3300006387_Ga0079069_1004598	945	3300006387_Ga0079069_1004598_ORF940	786	0.832	O11
3300006940_Ga0079099_1514828	945	3300006940_Ga0079099_1514828_ORF940	786	0.832	O11
3300006389_Ga0079064_1410649	944	3300006389_Ga0079064_1410649_ORF939	786	0.833	O11
3300006600_Ga0079065_1452465	945	3300006600_Ga0079065_1452465_ORF940	786	0.832	O11
3300006395_Ga0079066_1542789	945	3300006395_Ga0079066_1542789_ORF940	786	0.832	O11
3300006601_Ga0079100_1437898	945	3300006601_Ga0079100_1437898_ORF940	786	0.832	O11
3300019236_Ga0179944_1122561	942	3300019236_Ga0179944_1122561_ORF937	783	0.831	O11
3300029838_Ga0307348_108286	943	3300029838_Ga0307348_108286_ORF449	786	0.834	O11
3300028749_Ga0307349_105276	944	3300028749_Ga0307349_105276_ORF450	786	0.833	O11
Ga0583558_031487	883	Ga0583558_031487_ORF382	795	0.9	O11
3300019239_Ga0180030_1323096	882	3300019239_Ga0180030_1323096_ORF381	795	0.901	O11
3300007324_Ga0099777_1466989	801	3300007324_Ga0099777_1466989_ORF279	750	0.936	O11
3300007250_Ga0075165_1134759	890	3300007250_Ga0075165_1134759_ORF413	546	0.613	O11
3300007235_Ga0075184_10050742	890	3300007235_Ga0075184_10050742_ORF413	546	0.613	O11
3300007248_Ga0075168_1045647	890	3300007248_Ga0075168_1045647_ORF413	546	0.613	O11
3300007228_Ga0075175_1092179	890	3300007228_Ga0075175_1092179_ORF413	546	0.613	O11
3300007232_Ga0075183_10047824	890	3300007232_Ga0075183_10047824_ORF413	546	0.613	O11
3300007322_Ga0099790_1324619	890	3300007322_Ga0099790_1324619_ORF413	546	0.613	O11
3300007595_Ga0099784_1005906	890	3300007595_Ga0099784_1005906_ORF413	546	0.613	O11
3300007253_Ga0075182_10009436	890	3300007253_Ga0075182_10009436_ORF530	546	0.613	O11
3300007232_Ga0075183_10020805	890	3300007232_Ga0075183_10020805_ORF296	780	0.876	O11
3300007237_Ga0075177_1026074	890	3300007237_Ga0075177_1026074_RC_ORF294	546	0.613	O11
3300007248_Ga0075168_1063810	890	3300007248_Ga0075168_1063810_RC_ORF294	546	0.613	O11
3300007250_Ga0075165_1057128	890	3300007250_Ga0075165_1057128_RC_ORF294	546	0.613	O11
3300007233_Ga0075178_1014737	890	3300007233_Ga0075178_1014737_RC_ORF294	546	0.613	O11
3300019217_Ga0179946_1143126	893	3300019217_Ga0179946_1143126_ORF822	378	0.423	O11
Ga0499915_026823	895	Ga0499915_026823_ORF733	738	0.825	O11
3300021303_Ga0210308_1110055	910	3300021303_Ga0210308_1110055_ORF607	747	0.821	O11
3300021303_Ga0210308_1107634	893	3300021303_Ga0210308_1107634_ORF623	741	0.83	O11
3300007244_Ga0075167_11011797	936	3300007244_Ga0075167_11011797_ORF868	849	0.907	O11
3300007250_Ga0075165_1136930	937	3300007250_Ga0075165_1136930_ORF869	849	0.906	O11
3300007248_Ga0075168_1035547	934	3300007248_Ga0075168_1035547_ORF871	870	0.931	O11
3300021860_Ga0213851_1074160	730	3300021860_Ga0213851_1074160_ORF596	594	0.814	O11
3300021861_Ga0213853_11034165	730	3300021861_Ga0213853_11034165_ORF596	594	0.814	O11
3300010860_Ga0126351_1089836	728	3300010860_Ga0126351_1089836_RC_ORF333	591	0.812	O11
3300010866_Ga0126344_1210360	728	3300010866_Ga0126344_1210360_RC_ORF333	591	0.812	O11
3300010854_Ga0126360_1049446	729	3300010854_Ga0126360_1049446_RC_ORF28	594	0.815	O11
3300010869_Ga0126359_1280188	729	3300010869_Ga0126359_1280188_RC_ORF28	594	0.815	O11
3300010856_Ga0126358_1103309	729	3300010856_Ga0126358_1103309_RC_ORF28	594	0.815	O11
3300030913_Ga0265759_102202	723	3300030913_Ga0265759_102202_RC_ORF306	285	0.394	O11
3300024850_Ga0255282_1035419	771	3300024850_Ga0255282_1035419_ORF488	630	0.817	O11
3300024572_Ga0255268_1068239	771	3300024572_Ga0255268_1068239_ORF488	630	0.817	O11
3300024484_Ga0256332_1050214	771	3300024484_Ga0256332_1050214_ORF488	339	0.44	O11
3300024484_Ga0256332_1050214	771	3300024484_Ga0256332_1050214_ORF107	240	0.311	O11
3300024550_Ga0255266_1062067	770	3300024550_Ga0255266_1062067_ORF412	705	0.916	O11
Ga0527600_011999	779	Ga0527600_011999_ORF315	657	0.843	O11
Ga0499922_014070	792	Ga0499922_014070_RC_ORF34	687	0.867	O11
Ga0499919_041182	795	Ga0499919_041182_RC_ORF739	777	0.977	O11
Ga0499924_020341	796	Ga0499924_020341_ORF183	687	0.863	O11
Ga0583558_037320	796	Ga0583558_037320_ORF183	687	0.863	O11
Ga0499919_031861	799	Ga0499919_031861_RC_ORF38	687	0.86	O11
Ga0499917_016376	797	Ga0499917_016376_ORF185	684	0.858	O11
Ga0499918_021890	800	Ga0499918_021890_ORF188	687	0.859	O11
Ga0499915_030463	802	Ga0499915_030463_ORF190	687	0.857	O11
Ga0583557_023186	802	Ga0583557_023186_ORF190	687	0.857	O11
3300002377_JGI24500J29687_10068965	790	3300002377_JGI24500J29687_10068965_RC_ORF43	678	0.858	O11
Ga0499914_026750	791	Ga0499914_026750_RC_ORF44	678	0.857	O11
Ga0583557_023778	791	Ga0583557_023778_RC_ORF44	678	0.857	O11
Ga0499912_026524	791	Ga0499912_026524_RC_ORF44	678	0.857	O11
Ga0499911_032199	791	Ga0499911_032199_RC_ORF44	678	0.857	O11
Ga0499913_031186	791	Ga0499913_031186_RC_ORF44	678	0.857	O11
Ga0499917_016594	791	Ga0499917_016594_RC_ORF44	678	0.857	O11
3300009589_Ga0116233_1202231	783	3300009589_Ga0116233_1202231_ORF32	663	0.847	O11
3300019237_Ga0180028_1368353	783	3300019237_Ga0180028_1368353_RC_ORF125	663	0.847	O11
3300019203_Ga0179955_1203910	783	3300019203_Ga0179955_1203910_RC_ORF125	666	0.851	O11
3300019222_Ga0179957_1029883	783	3300019222_Ga0179957_1029883_RC_ORF125	666	0.851	O11
3300019235_Ga0179952_1284718	791	3300019235_Ga0179952_1284718_ORF556	669	0.846	O11
3300019235_Ga0179952_1298078	799	3300019235_Ga0179952_1298078_RC_ORF138	678	0.849	O11
3300019243_Ga0179953_1243684	798	3300019243_Ga0179953_1243684_RC_ORF137	678	0.85	O11
Ga0583557_023550	795	Ga0583557_023550_ORF35	669	0.842	O11
Ga0499918_022073	796	Ga0499918_022073_ORF35	669	0.84	O11
Ga0499915_034946	796	Ga0499915_034946_ORF35	669	0.84	O11
Ga0499919_032176	794	Ga0499919_032176_ORF352	666	0.839	O11
Ga0499923_024835	793	Ga0499923_024835_RC_ORF591	666	0.84	O11
Ga0499924_019949	793	Ga0499924_019949_RC_ORF591	666	0.84	O11
Ga0499919_032410	791	Ga0499919_032410_ORF553	666	0.842	O11
Ga0499921_017263	1232	Ga0499921_017263_RC_ORF1030	624	0.506	O11
Ga0499923_021305	799	Ga0499923_021305_ORF561	669	0.837	O11
Ga0499935_02107	799	Ga0499935_02107_ORF561	669	0.837	O11
Ga0499919_031947	798	Ga0499919_031947_ORF560	669	0.838	O11
Ga0499938_03188	799	Ga0499938_03188_ORF561	669	0.837	O11
Ga0583558_037029	800	Ga0583558_037029_ORF562	669	0.836	O11
Ga0499922_023518	799	Ga0499922_023518_ORF561	669	0.837	O11
Ga0499921_032537	781	Ga0499921_032537_ORF326	672	0.86	O11
3300006599_Ga0079103_1005867	779	3300006599_Ga0079103_1005867_ORF520	333	0.427	O11
Ga0499922_023925	792	Ga0499922_023925_ORF533	687	0.867	O11
3300002378_JGI24502J29692_10097364	786	3300002378_JGI24502J29692_10097364_ORF331	672	0.855	O11
3300002392_JGI24503J29689_10094758	786	3300002392_JGI24503J29689_10094758_ORF331	672	0.855	O11
Ga0499924_019867	795	Ga0499924_019867_ORF560	663	0.834	O11
Ga0499923_021850	788	Ga0499923_021850_RC_ORF49	663	0.841	O11
Ga0499916_031201	792	Ga0499916_031201_ORF557	675	0.852	O11
Ga0499914_021843	792	Ga0499914_021843_ORF557	675	0.852	O11
Ga0499915_031098	792	Ga0499915_031098_ORF557	675	0.852	O11
Ga0499911_032110	792	Ga0499911_032110_ORF557	675	0.852	O11
Ga0499912_026580	790	Ga0499912_026580_ORF555	675	0.854	O11
Ga0499922_012835	1141	Ga0499922_012835_RC_ORF385	678	0.594	O11
Ga0499924_019981	792	Ga0499924_019981_ORF557	663	0.837	O11
Ga0583558_037630	792	Ga0583558_037630_ORF557	663	0.837	O11
Ga0499916_027296	794	Ga0499916_027296_RC_ORF54	663	0.835	O11
3300002377_JGI24500J29687_10190774	786	3300002377_JGI24500J29687_10190774_ORF551	672	0.855	O11
Ga0583558_038196	785	Ga0583558_038196_RC_ORF127	663	0.845	O11
Ga0499922_024312	785	Ga0499922_024312_RC_ORF127	663	0.845	O11
Ga0499920_034226	785	Ga0499920_034226_RC_ORF127	663	0.845	O11
Ga0499938_03285	785	Ga0499938_03285_RC_ORF127	663	0.845	O11
Ga0583557_024046	786	Ga0583557_024046_ORF530	681	0.866	O11
Ga0499913_029737	786	Ga0499913_029737_ORF530	681	0.866	O11
Ga0499910_031580	786	Ga0499910_031580_ORF530	681	0.866	O11
Ga0499911_032498	786	Ga0499911_032498_ORF530	681	0.866	O11
Ga0499917_016768	786	Ga0499917_016768_ORF530	681	0.866	O11
Ga0499921_032112	787	Ga0499921_032112_ORF348	675	0.858	O11
Ga0499912_025654	783	Ga0499912_025654_ORF548	669	0.854	O11
Ga0499911_032721	783	Ga0499911_032721_ORF548	669	0.854	O11
Ga0499939_05780	789	Ga0499939_05780_ORF554	663	0.84	O11
Ga0499923_021819	789	Ga0499923_021819_ORF554	663	0.84	O11
Ga0499920_033897	789	Ga0499920_033897_ORF554	663	0.84	O11
Ga0499917_016579	792	Ga0499917_016579_ORF557	669	0.845	O11
Ga0499922_028862	787	Ga0499922_028862_RC_ORF129	663	0.842	O11
Ga0499917_016809	785	Ga0499917_016809_ORF32	663	0.845	O11
Ga0499914_022286	783	Ga0499914_022286_ORF344	663	0.847	O11
Ga0499919_032679	787	Ga0499919_032679_RC_ORF129	663	0.842	O11
3300003306_Ga0004534J46558_1142532	797	3300003306_Ga0004534J46558_1142532_ORF562	675	0.847	O11
3300002406_JGI24499J29688_1002097	799	3300002406_JGI24499J29688_1002097_ORF564	675	0.845	O11
Ga0499916_026397	797	Ga0499916_026397_RC_ORF55	666	0.836	O11
Ga0499910_030956	795	Ga0499910_030956_RC_ORF52	666	0.838	O11
Ga0499932_01812	794	Ga0499932_01812_RC_ORF55	663	0.835	O11
Ga0583557_024052	786	Ga0583557_024052_ORF37	669	0.851	O11
Ga0499913_038737	786	Ga0499913_038737_ORF37	669	0.851	O11
Ga0499911_032522	786	Ga0499911_032522_ORF37	669	0.851	O11
Ga0499910_031588	786	Ga0499910_031588_ORF37	669	0.851	O11
Ga0499918_023146	786	Ga0499918_023146_ORF37	669	0.851	O11
Ga0499917_016818	785	Ga0499917_016818_ORF36	669	0.852	O11
Ga0499910_031433	788	Ga0499910_031433_ORF482	774	0.982	O11
Ga0499918_022388	789	Ga0499918_022388_ORF585	672	0.852	O11
Ga0499917_016657	789	Ga0499917_016657_ORF585	672	0.852	O11
Ga0583557_023929	788	Ga0583557_023929_ORF108	360	0.457	O11
3300032037_Ga0326508_1098441	781	3300032037_Ga0326508_1098441_RC_ORF746	534	0.684	O11
Ga0393286_091042	781	Ga0393286_091042_RC_ORF746	534	0.684	O11
3300031961_Ga0326510_1097010	787	3300031961_Ga0326510_1097010_ORF510	678	0.861	O11
3300032036_Ga0326509_1119876	788	3300032036_Ga0326509_1119876_ORF545	687	0.872	O11
3300006600_Ga0079065_1392877	789	3300006600_Ga0079065_1392877_RC_ORF68	777	0.985	O11
3300006599_Ga0079103_1431442	789	3300006599_Ga0079103_1431442_RC_ORF68	777	0.985	O11
3300006395_Ga0079066_1431654	789	3300006395_Ga0079066_1431654_RC_ORF68	777	0.985	O11
3300006389_Ga0079064_1382909	789	3300006389_Ga0079064_1382909_RC_ORF33	777	0.985	O11
3300019219_Ga0179942_1214306	793	3300019219_Ga0179942_1214306_ORF332	732	0.923	O11
3300031899_Ga0326507_1114719	847	3300031899_Ga0326507_1114719_RC_ORF346	438	0.517	O11
Ga0393286_079186	846	Ga0393286_079186_RC_ORF826	804	0.95	O11
3300032037_Ga0326508_1085935	846	3300032037_Ga0326508_1085935_ORF330	804	0.95	O11
3300031961_Ga0326510_1095556	846	3300031961_Ga0326510_1095556_ORF330	804	0.95	O11
3300034645_Ga0371491_048547	858	3300034645_Ga0371491_048547_RC_ORF59	729	0.85	O11
3300024486_Ga0255059_10175742	860	3300024486_Ga0255059_10175742_RC_ORF59	729	0.848	O11
3300024337_Ga0255060_10194787	859	3300024337_Ga0255060_10194787_RC_ORF59	729	0.849	O11
3300021857_Ga0213849_1093694	801	3300021857_Ga0213849_1093694_ORF194	708	0.884	O11
Ga0395766_0079554	846	Ga0395766_0079554_RC_ORF650	726	0.858	O11
3300032036_Ga0326509_1106641	842	3300032036_Ga0326509_1106641_RC_ORF479	723	0.859	O11
3300031899_Ga0326507_1116045	842	3300031899_Ga0326507_1116045_RC_ORF479	723	0.859	O11
3300032037_Ga0326508_1086663	842	3300032037_Ga0326508_1086663_RC_ORF479	723	0.859	O11
3300031899_Ga0326507_1120208	824	3300031899_Ga0326507_1120208_RC_ORF37	717	0.87	O11
3300032036_Ga0326509_1110770	824	3300032036_Ga0326509_1110770_RC_ORF37	717	0.87	O11
3300031961_Ga0326510_1089571	824	3300031961_Ga0326510_1089571_RC_ORF37	717	0.87	O11
3300031899_Ga0326507_1150543	825	3300031899_Ga0326507_1150543_RC_ORF44	696	0.844	O11
Ga0371492_060305	816	Ga0371492_060305_ORF118	687	0.842	O11
3300024345_Ga0255062_10204338	816	3300024345_Ga0255062_10204338_ORF118	687	0.842	O11
3300032037_Ga0326508_1120261	794	3300032037_Ga0326508_1120261_ORF467	693	0.873	O11
Ga0499923_020663	813	Ga0499923_020663_ORF777	711	0.875	O11
Ga0499919_031069	811	Ga0499919_031069_ORF775	711	0.877	O11
Ga0499921_030579	811	Ga0499921_030579_ORF775	711	0.877	O11
Ga0499922_022930	811	Ga0499922_022930_ORF775	711	0.877	O11
Ga0499920_032396	811	Ga0499920_032396_ORF775	711	0.877	O11
Ga0499915_028714	831	Ga0499915_028714_ORF387	435	0.523	O11
3300003306_Ga0004534J46558_1022279	789	3300003306_Ga0004534J46558_1022279_RC_ORF252	366	0.464	O11
3300002377_JGI24500J29687_10215691	789	3300002377_JGI24500J29687_10215691_RC_ORF252	366	0.464	O11
Ga0499917_016744	787	Ga0499917_016744_ORF431	378	0.48	O11
Ga0499911_032454	787	Ga0499911_032454_ORF431	378	0.48	O11
Ga0499920_034047	787	Ga0499920_034047_RC_ORF252	378	0.48	O11
Ga0499921_039656	787	Ga0499921_039656_RC_ORF252	378	0.48	O11
Ga0499923_021886	787	Ga0499923_021886_RC_ORF252	378	0.48	O11
Ga0499924_020072	790	Ga0499924_020072_RC_ORF185	549	0.695	O11
Ga0501340_004032	789	Ga0501340_004032_RC_ORF145	549	0.696	O11
Ga0583558_037956	788	Ga0583558_037956_RC_ORF145	549	0.697	O11
Ga0499935_02272	793	Ga0499935_02272_RC_ORF185	552	0.696	O11
Ga0499920_033934	789	Ga0499920_033934_RC_ORF185	549	0.696	O11
Ga0499921_034987	788	Ga0499921_034987_RC_ORF185	549	0.697	O11
Ga0499937_08423	788	Ga0499937_08423_RC_ORF185	549	0.697	O11
Ga0499923_028624	749	Ga0499923_028624_RC_ORF252	360	0.481	O11
3300007250_Ga0075165_1948327	744	3300007250_Ga0075165_1948327_RC_ORF695	657	0.883	O11
3300007244_Ga0075167_10794415	745	3300007244_Ga0075167_10794415_RC_ORF696	657	0.882	O11
3300004119_Ga0058887_1011710	911	3300004119_Ga0058887_1011710_RC_ORF41	645	0.708	O11
Ga0527505_003273	860	Ga0527505_003273_ORF461	603	0.701	O11
3300007248_Ga0075168_1454819	843	3300007248_Ga0075168_1454819_ORF207	594	0.705	O11
3300024486_Ga0255059_10162748	899	3300024486_Ga0255059_10162748_ORF440	636	0.707	O11
3300024342_Ga0255061_10201565	900	3300024342_Ga0255061_10201565_ORF441	636	0.707	O11
3300031899_Ga0326507_1104108	898	3300031899_Ga0326507_1104108_ORF439	636	0.708	O11
3300025804_Ga0256871_1099247	898	3300025804_Ga0256871_1099247_RC_ORF32	627	0.698	O11
Ga0395995_059612	898	Ga0395995_059612_RC_ORF32	627	0.698	O11
3300024345_Ga0255062_10172366	898	3300024345_Ga0255062_10172366_ORF822	630	0.702	O11
Ga0499919_008335	1586	Ga0499919_008335_ORF1340	618	0.39	O11
Ga0499910_031930	793	Ga0499910_031930_RC_ORF122	618	0.779	O11
Ga0499911_031982	794	Ga0499911_031982_ORF443	618	0.778	O11
Ga0499923_021687	791	Ga0499923_021687_ORF545	618	0.781	O11
Ga0499919_008335	1586	Ga0499919_008335_ORF548	618	0.39	O11
Ga0499922_023984	791	Ga0499922_023984_ORF545	618	0.781	O11
Ga0499935_02159	791	Ga0499935_02159_ORF545	618	0.781	O11
3300019236_Ga0179944_1243948	763	3300019236_Ga0179944_1243948_ORF101	618	0.81	O11
3300019227_Ga0179956_1240016	774	3300019227_Ga0179956_1240016_ORF181	456	0.589	O11
Ga0451500_03901	971	Ga0451500_03901_ORF928	597	0.615	O11
3300019221_Ga0179941_1189746	818	3300019221_Ga0179941_1189746_ORF403	621	0.759	O11
Ga0401959_005027	736	Ga0401959_005027_ORF117	675	0.917	O11
Ga0401958_01937	736	Ga0401958_01937_ORF117	675	0.917	O11
3300004606_Ga0068962_1302397	884	3300004606_Ga0068962_1302397_ORF837	684	0.774	O11
3300004604_Ga0068943_1226060	884	3300004604_Ga0068943_1226060_ORF837	684	0.774	O11
3300011043_Ga0138528_131323	884	3300011043_Ga0138528_131323_ORF837	684	0.774	O11
3300006861_Ga0063777_1232104	884	3300006861_Ga0063777_1232104_ORF837	684	0.774	O11
3300011078_Ga0138565_1101343	884	3300011078_Ga0138565_1101343_ORF837	684	0.774	O11
3300011089_Ga0138573_1018221	884	3300011089_Ga0138573_1018221_ORF837	684	0.774	O11
3300004607_Ga0068948_1232406	884	3300004607_Ga0068948_1232406_ORF89	684	0.774	O11
3300004468_Ga0068977_1147829	884	3300004468_Ga0068977_1147829_ORF837	684	0.774	O11
3300004470_Ga0068967_1226910	884	3300004470_Ga0068967_1226910_ORF837	684	0.774	O11
3300026526_Ga0256869_1181329	782	3300026526_Ga0256869_1181329_RC_ORF708	447	0.572	O11
Ga0395993_175491	782	Ga0395993_175491_RC_ORF708	447	0.572	O11
3300026525_Ga0256870_1072498	1398	3300026525_Ga0256870_1072498_ORF428	711	0.509	O11
Ga0395994_019889	1398	Ga0395994_019889_ORF428	711	0.509	O11
3300026539_Ga0256872_10077897	1398	3300026539_Ga0256872_10077897_ORF428	711	0.509	O11
3300034645_Ga0371491_014818	1462	3300034645_Ga0371491_014818_RC_ORF1027	831	0.568	O11
3300024337_Ga0255060_10068013	1462	3300024337_Ga0255060_10068013_RC_ORF1027	831	0.568	O11
Ga0529212_007182	1276	Ga0529212_007182_ORF260	747	0.585	O11
Ga0529219_011152	1275	Ga0529219_011152_ORF260	747	0.586	O11
3300032037_Ga0326508_1031767	1436	3300032037_Ga0326508_1031767_RC_ORF1237	696	0.485	O11
Ga0395767_028179	1394	Ga0395767_028179_ORF618	693	0.497	O11
Ga0395765_021291	1394	Ga0395765_021291_ORF618	693	0.497	O11
3300024337_Ga0255060_10080380	1352	3300024337_Ga0255060_10080380_RC_ORF1192	654	0.484	O11
3300032036_Ga0326509_1048679	1353	3300032036_Ga0326509_1048679_ORF540	657	0.486	O11
Ga0395765_022877	1349	Ga0395765_022877_RC_ORF327	645	0.478	O11
3300032036_Ga0326509_1044532	1331	3300032036_Ga0326509_1044532_RC_ORF314	651	0.489	O11
Ga0393286_031514	1330	Ga0393286_031514_RC_ORF314	651	0.489	O11
Ga0395766_0039640	1287	Ga0395766_0039640_ORF725	675	0.524	O11
3300031961_Ga0326510_1037792	1298	3300031961_Ga0326510_1037792_ORF578	636	0.49	O11
3300032036_Ga0326509_1046838	1298	3300032036_Ga0326509_1046838_RC_ORF341	636	0.49	O11
3300024345_Ga0255062_10080207	1342	3300024345_Ga0255062_10080207_ORF450	660	0.492	O11
3300024486_Ga0255059_10079793	1309	3300024486_Ga0255059_10079793_ORF458	675	0.516	O11
3300024337_Ga0255060_10085578	1311	3300024337_Ga0255060_10085578_RC_ORF182	675	0.515	O11
Ga0393286_032726	1308	Ga0393286_032726_ORF457	675	0.516	O11
Ga0395765_023487	1439	Ga0395765_023487_ORF407	642	0.446	O11
Ga0395765_022906	1348	Ga0395765_022906_RC_ORF335	651	0.483	O11
3300019222_Ga0179957_1133527	712	3300019222_Ga0179957_1133527_RC_ORF34	582	0.817	O11
3300019203_Ga0179955_1202475	711	3300019203_Ga0179955_1202475_RC_ORF34	582	0.819	O11
3300022522_Ga0242659_1034875	714	3300022522_Ga0242659_1034875_ORF271	492	0.689	O11
Ga0395766_0110361	721	Ga0395766_0110361_ORF401	525	0.728	O11
Ga0395767_118441	721	Ga0395767_118441_ORF454	525	0.728	O11
3300020076_Ga0206355_1120992	717	3300020076_Ga0206355_1120992_ORF318	495	0.69	O11
3300020069_Ga0197907_11001264	717	3300020069_Ga0197907_11001264_ORF318	495	0.69	O11
Ga0605871_017914	736	Ga0605871_017914_RC_ORF70	612	0.832	O11
3300007250_Ga0075165_1887038	725	3300007250_Ga0075165_1887038_RC_ORF57	606	0.836	O11
3300007235_Ga0075184_11013725	724	3300007235_Ga0075184_11013725_RC_ORF58	606	0.837	O11
3300007232_Ga0075183_10943809	724	3300007232_Ga0075183_10943809_RC_ORF58	606	0.837	O11
3300032037_Ga0326508_1099073	778	3300032037_Ga0326508_1099073_RC_ORF67	588	0.756	O11
Ga0393286_092393	778	Ga0393286_092393_RC_ORF67	588	0.756	O11
3300031899_Ga0326507_1131975	778	3300031899_Ga0326507_1131975_RC_ORF67	588	0.756	O11
3300031961_Ga0326510_1090712	818	3300031961_Ga0326510_1090712_ORF150	588	0.719	O11
3300031961_Ga0326510_1081428	869	3300031961_Ga0326510_1081428_RC_ORF485	600	0.69	O11
Ga0496904_019005	776	Ga0496904_019005_ORF410	684	0.881	O11
Ga0496906_09364	776	Ga0496906_09364_ORF410	684	0.881	O11
Ga0494096_019461	776	Ga0494096_019461_ORF410	684	0.881	O11
3300026539_Ga0256872_10196395	824	3300026539_Ga0256872_10196395_ORF4	762	0.925	O11
Ga0395994_057433	824	Ga0395994_057433_ORF4	762	0.925	O11
3300026526_Ga0256869_1171407	820	3300026526_Ga0256869_1171407_RC_ORF249	636	0.776	O11
Ga0395993_165983	820	Ga0395993_165983_RC_ORF249	636	0.776	O11
3300032036_Ga0326509_1111708	820	3300032036_Ga0326509_1111708_ORF279	627	0.765	O11
3300031899_Ga0326507_1121163	820	3300031899_Ga0326507_1121163_ORF279	627	0.765	O11
3300031961_Ga0326510_1090360	820	3300031961_Ga0326510_1090360_ORF279	627	0.765	O11
Ga0395995_060543	775	Ga0395995_060543_RC_ORF114	567	0.732	O11
3300025804_Ga0256871_1115158	775	3300025804_Ga0256871_1115158_RC_ORF114	567	0.732	O11
Ga0395993_210913	775	Ga0395993_210913_RC_ORF114	567	0.732	O11
3300026526_Ga0256869_1183195	775	3300026526_Ga0256869_1183195_RC_ORF114	567	0.732	O11
3300031899_Ga0326507_1121904	817	3300031899_Ga0326507_1121904_ORF155	570	0.698	O11
Ga0395766_0086429	813	Ga0395766_0086429_RC_ORF89	570	0.701	O11
Ga0435270_041996	806	Ga0435270_041996_ORF31	570	0.707	O11
3300036545_Ga0393291_045180	806	3300036545_Ga0393291_045180_ORF31	570	0.707	O11
Ga0499919_030389	821	Ga0499919_030389_RC_ORF87	588	0.716	O11
Ga0529207_012839	789	Ga0529207_012839_ORF290	579	0.734	O11
Ga0529205_013591	789	Ga0529205_013591_ORF290	579	0.734	O11
3300019231_Ga0179935_1284767	786	3300019231_Ga0179935_1284767_RC_ORF751	582	0.74	O11
Ga0499911_031768	797	Ga0499911_031768_RC_ORF135	576	0.723	O11
Ga0499913_031037	797	Ga0499913_031037_RC_ORF135	576	0.723	O11
Ga0499916_026260	799	Ga0499916_026260_RC_ORF136	576	0.721	O11
Ga0499915_030718	798	Ga0499915_030718_ORF127	576	0.722	O11
Ga0499917_016337	798	Ga0499917_016337_RC_ORF135	576	0.722	O11
Ga0499914_020696	797	Ga0499914_020696_RC_ORF135	399	0.501	O11
Ga0499921_035269	797	Ga0499921_035269_RC_ORF135	576	0.723	O11
Ga0499922_023983	791	Ga0499922_023983_RC_ORF131	576	0.728	O11
3300006395_Ga0079066_1520745	796	3300006395_Ga0079066_1520745_ORF393	576	0.724	O11
3300031899_Ga0326507_1127114	796	3300031899_Ga0326507_1127114_ORF177	564	0.709	O11
3300032037_Ga0326508_1095392	796	3300032037_Ga0326508_1095392_ORF177	564	0.709	O11
Ga0395767_090830	820	Ga0395767_090830_RC_ORF104	570	0.695	O11
Ga0395765_064340	820	Ga0395765_064340_RC_ORF104	570	0.695	O11
3300032036_Ga0326509_1135317	814	3300032036_Ga0326509_1135317_ORF657	561	0.689	O11
Ga0395765_049856	931	Ga0395765_049856_RC_ORF112	648	0.696	O11
3300031899_Ga0326507_1112154	859	3300031899_Ga0326507_1112154_ORF446	624	0.726	O11
3300026525_Ga0256870_1137188	852	3300026525_Ga0256870_1137188_ORF320	627	0.736	O11
3300032036_Ga0326509_1094696	900	3300032036_Ga0326509_1094696_ORF895	627	0.697	O11
3300032036_Ga0326509_1127089	874	3300032036_Ga0326509_1127089_RC_ORF373	330	0.378	O11
3300031899_Ga0326507_1110453	867	3300031899_Ga0326507_1110453_RC_ORF19	630	0.727	O11
3300031961_Ga0326510_1081754	867	3300031961_Ga0326510_1081754_RC_ORF19	630	0.727	O11
3300024345_Ga0255062_10183551	867	3300024345_Ga0255062_10183551_RC_ORF19	630	0.727	O11
3300031961_Ga0326510_1083246	858	3300031961_Ga0326510_1083246_RC_ORF457	624	0.727	O11
3300032037_Ga0326508_1083533	859	3300032037_Ga0326508_1083533_RC_ORF458	624	0.726	O11
3300032036_Ga0326509_1103142	858	3300032036_Ga0326509_1103142_RC_ORF457	624	0.727	O11
3300031899_Ga0326507_1112221	859	3300031899_Ga0326507_1112221_RC_ORF458	624	0.726	O11
3300032036_Ga0326509_1116772	800	3300032036_Ga0326509_1116772_RC_ORF116	630	0.787	O11
3300024345_Ga0255062_10185087	863	3300024345_Ga0255062_10185087_ORF177	678	0.786	O11
Ga0395997_053789	863	Ga0395997_053789_ORF177	678	0.786	O11
3300032036_Ga0326509_1102037	863	3300032036_Ga0326509_1102037_ORF177	678	0.786	O11
3300024342_Ga0255061_10216691	863	3300024342_Ga0255061_10216691_RC_ORF826	678	0.786	O11
3300010974_Ga0138314_1764003	925	3300010974_Ga0138314_1764003_RC_ORF57	660	0.714	O11
Ga0494098_012867	843	Ga0494098_012867_RC_ORF143	606	0.719	O11
Ga0499911_029960	825	Ga0499911_029960_RC_ORF88	612	0.742	O11
Ga0499921_029743	825	Ga0499921_029743_RC_ORF86	612	0.742	O11
Ga0499922_022216	825	Ga0499922_022216_RC_ORF86	612	0.742	O11
Ga0499924_018744	824	Ga0499924_018744_RC_ORF86	612	0.743	O11
3300019237_Ga0180028_1377698	827	3300019237_Ga0180028_1377698_RC_ORF89	612	0.74	O11
3300009589_Ga0116233_1208493	827	3300009589_Ga0116233_1208493_RC_ORF89	612	0.74	O11
3300019224_Ga0180029_1238090	827	3300019224_Ga0180029_1238090_RC_ORF89	612	0.74	O11
3300026526_Ga0256869_1205543	804	3300026526_Ga0256869_1205543_RC_ORF139	594	0.739	O11
Ga0395994_060002	804	Ga0395994_060002_RC_ORF139	594	0.739	O11
3300026539_Ga0256872_10203685	804	3300026539_Ga0256872_10203685_RC_ORF139	594	0.739	O11
Ga0395766_0078788	850	Ga0395766_0078788_ORF715	609	0.716	O11
3300024486_Ga0255059_10181482	844	3300024486_Ga0255059_10181482_ORF806	582	0.69	O11
Ga0395765_086857	705	Ga0395765_086857_ORF459	588	0.834	O11
3300032037_Ga0326508_1111074	726	3300032037_Ga0326508_1111074_RC_ORF299	360	0.496	O11
3300031899_Ga0326507_1147346	726	3300031899_Ga0326507_1147346_RC_ORF299	360	0.496	O11
3300032036_Ga0326509_1137813	726	3300032036_Ga0326509_1137813_RC_ORF299	360	0.496	O11
3300031961_Ga0326510_1111396	726	3300031961_Ga0326510_1111396_RC_ORF299	360	0.496	O11
3300032037_Ga0326508_1129990	733	3300032037_Ga0326508_1129990_ORF475	600	0.819	O11
3300032036_Ga0326509_1135727	733	3300032036_Ga0326509_1135727_ORF475	600	0.819	O11
3300024486_Ga0255059_10304901	728	3300024486_Ga0255059_10304901_ORF470	600	0.824	O11
3300019225_Ga0179949_1221472	717	3300019225_Ga0179949_1221472_ORF300	591	0.824	O11
3300019209_Ga0179951_1204090	718	3300019209_Ga0179951_1204090_RC_ORF582	591	0.823	O11
3300019205_Ga0179940_1229386	715	3300019205_Ga0179940_1229386_ORF466	591	0.827	O11
3300019247_Ga0179937_1293540	715	3300019247_Ga0179937_1293540_ORF466	591	0.827	O11
3300035577_Ga0374537_028893	788	3300035577_Ga0374537_028893_ORF545	585	0.742	O11
Ga0496905_13256	709	Ga0496905_13256_ORF502	402	0.567	O11
Ga0496906_10956	709	Ga0496906_10956_ORF502	402	0.567	O11
Ga0494081_07851	710	Ga0494081_07851_ORF503	402	0.566	O11
Ga0395993_177306	775	Ga0395993_177306_ORF692	528	0.681	O11
3300026539_Ga0256872_10215262	775	3300026539_Ga0256872_10215262_ORF692	528	0.681	O11
Ga0499910_036587	763	Ga0499910_036587_ORF422	510	0.668	O11
Ga0499920_035775	763	Ga0499920_035775_ORF309	510	0.668	O11
Ga0499921_033757	763	Ga0499921_033757_ORF309	510	0.668	O11
Ga0499919_034405	763	Ga0499919_034405_ORF309	510	0.668	O11
Ga0499916_029383	747	Ga0499916_029383_RC_ORF183	429	0.574	O11
Ga0499914_023918	749	Ga0499914_023918_RC_ORF183	570	0.761	O11
Ga0499915_034045	749	Ga0499915_034045_RC_ORF183	570	0.761	O11
Ga0499911_045123	748	Ga0499911_045123_RC_ORF182	570	0.762	O11
Ga0499918_024415	749	Ga0499918_024415_RC_ORF183	570	0.761	O11
Ga0583557_027584	749	Ga0583557_027584_RC_ORF183	570	0.761	O11
Ga0499913_034392	749	Ga0499913_034392_RC_ORF183	570	0.761	O11
Ga0499917_018340	749	Ga0499917_018340_RC_ORF183	570	0.761	O11
3300026525_Ga0256870_1137889	848	3300026525_Ga0256870_1137889_ORF219	615	0.725	O11
Ga0395996_041667	848	Ga0395996_041667_ORF219	615	0.725	O11
3300031899_Ga0326507_1105690	890	3300031899_Ga0326507_1105690_RC_ORF557	585	0.657	O11
Ga0395765_043369	949	Ga0395765_043369_RC_ORF616	585	0.616	O11
Ga0393286_092063	779	Ga0393286_092063_RC_ORF47	666	0.855	O11
3300031899_Ga0326507_1108750	875	3300031899_Ga0326507_1108750_RC_ORF543	567	0.648	O11
3300032037_Ga0326508_1081034	875	3300032037_Ga0326508_1081034_RC_ORF543	567	0.648	O11
3300031961_Ga0326510_1080424	875	3300031961_Ga0326510_1080424_RC_ORF543	567	0.648	O11
Ga0435270_035482	876	Ga0435270_035482_RC_ORF162	567	0.647	O11
3300036545_Ga0393291_028868	876	3300036545_Ga0393291_028868_RC_ORF162	567	0.647	O11
3300032037_Ga0326508_1113031	831	3300032037_Ga0326508_1113031_RC_ORF515	588	0.708	O11
3300032036_Ga0326509_1109022	831	3300032036_Ga0326509_1109022_RC_ORF515	588	0.708	O11
3300032036_Ga0326509_1106416	843	3300032036_Ga0326509_1106416_RC_ORF53	585	0.694	O11
3300032037_Ga0326508_1088983	829	3300032037_Ga0326508_1088983_RC_ORF284	405	0.489	O11
3300024486_Ga0255059_10187273	829	3300024486_Ga0255059_10187273_RC_ORF284	405	0.489	O11
3300024486_Ga0255059_10073165	1366	3300024486_Ga0255059_10073165_RC_ORF895	729	0.534	O11
3300024345_Ga0255062_10077408	1366	3300024345_Ga0255062_10077408_RC_ORF895	729	0.534	O11
3300024342_Ga0255061_10092255	1366	3300024342_Ga0255061_10092255_RC_ORF895	729	0.534	O11
3300026526_Ga0256869_1109176	1251	3300026526_Ga0256869_1109176_RC_ORF925	759	0.607	O11
Ga0395765_023059	1344	Ga0395765_023059_ORF812	858	0.638	O11
Ga0395766_0029457	1344	Ga0395766_0029457_ORF812	858	0.638	O11
3300024337_Ga0255060_10110798	1260	3300024337_Ga0255060_10110798_ORF489	861	0.683	O11
3300024345_Ga0255062_10091033	1260	3300024345_Ga0255062_10091033_ORF489	861	0.683	O11
3300024486_Ga0255059_10085957	1261	3300024486_Ga0255059_10085957_ORF490	861	0.683	O11
3300024342_Ga0255061_10108273	1260	3300024342_Ga0255061_10108273_ORF489	861	0.683	O11
3300032037_Ga0326508_1035824	1354	3300032037_Ga0326508_1035824_RC_ORF324	807	0.596	O11
3300031899_Ga0326507_1049086	1354	3300031899_Ga0326507_1049086_RC_ORF324	807	0.596	O11
3300024345_Ga0255062_10078383	1357	3300024345_Ga0255062_10078383_RC_ORF325	810	0.597	O11
Ga0395997_026075	1358	Ga0395997_026075_RC_ORF325	810	0.596	O11
Ga0494081_02278	1324	Ga0494081_02278_ORF620	717	0.542	O11
3300024345_Ga0255062_10080950	1335	3300024345_Ga0255062_10080950_RC_ORF305	642	0.481	O11
3300024337_Ga0255060_10082447	1335	3300024337_Ga0255060_10082447_RC_ORF305	642	0.481	O11
Ga0371492_021059	1335	Ga0371492_021059_RC_ORF305	642	0.481	O11
Ga0395997_022613	1335	Ga0395997_022613_RC_ORF305	642	0.481	O11
3300024345_Ga0255062_10080272	1332	3300024345_Ga0255062_10080272_RC_ORF304	660	0.495	O11
3300024337_Ga0255060_10082471	1335	3300024337_Ga0255060_10082471_RC_ORF304	660	0.494	O11
3300024342_Ga0255061_10096839	1333	3300024342_Ga0255061_10096839_RC_ORF304	660	0.495	O11
3300026525_Ga0256870_1072802	1297	3300026525_Ga0256870_1072802_ORF552	702	0.541	O11
Ga0395996_026900	1297	Ga0395996_026900_ORF552	702	0.541	O11
Ga0395767_033570	1291	Ga0395767_033570_ORF27	723	0.56	O11
Ga0395765_021816	1378	Ga0395765_021816_ORF795	741	0.538	O11
Ga0395767_028941	1378	Ga0395767_028941_ORF795	741	0.538	O11
Ga0395995_029182	1377	Ga0395995_029182_ORF1016	471	0.342	O11
3300026526_Ga0256869_1086860	1377	3300026526_Ga0256869_1086860_ORF1016	471	0.342	O11
Ga0395993_085518	1377	Ga0395993_085518_ORF1016	471	0.342	O11
Ga0395767_029595	1364	Ga0395767_029595_ORF1194	690	0.506	O11
Ga0395765_022317	1364	Ga0395765_022317_ORF1194	690	0.506	O11
3300032036_Ga0326509_1042900	1356	3300032036_Ga0326509_1042900_ORF530	675	0.498	O11
3300024337_Ga0255060_10075937	1389	3300024337_Ga0255060_10075937_ORF267	363	0.261	O11
Ga0395995_029789	1358	Ga0395995_029789_RC_ORF1343	648	0.477	O11
3300025804_Ga0256871_1062580	1358	3300025804_Ga0256871_1062580_RC_ORF1343	648	0.477	O11
Ga0499923_010785	1160	Ga0499923_010785_ORF1137	726	0.626	O11
Ga0499924_010008	1162	Ga0499924_010008_ORF1139	726	0.625	O11
3300002377_JGI24500J29687_10007694	1169	3300002377_JGI24500J29687_10007694_ORF1141	726	0.621	O11
3300032036_Ga0326509_1056939	1179	3300032036_Ga0326509_1056939_ORF324	678	0.575	O11
3300032036_Ga0326509_1039205	1415	3300032036_Ga0326509_1039205_ORF613	573	0.405	O11
3300031899_Ga0326507_1053371	1299	3300031899_Ga0326507_1053371_ORF299	696	0.536	O11
3300010974_Ga0138314_1045914	1299	3300010974_Ga0138314_1045914_ORF107	696	0.536	O11
3300032720_Ga0352976_1064144	1299	3300032720_Ga0352976_1064144_ORF108	696	0.536	O11
3300010976_Ga0138317_1064737	1299	3300010976_Ga0138317_1064737_ORF108	696	0.536	O11
3300026526_Ga0256869_1094606	1296	3300026526_Ga0256869_1094606_ORF409	690	0.532	O11
3300026525_Ga0256870_1072671	1299	3300026525_Ga0256870_1072671_ORF789	690	0.531	O11
3300025804_Ga0256871_1066043	1299	3300025804_Ga0256871_1066043_ORF789	690	0.531	O11
Ga0395765_024133	1317	Ga0395765_024133_ORF125	693	0.526	O11
3300036316_Ga0393289_007149	1400	3300036316_Ga0393289_007149_ORF704	501	0.358	O11
3300024345_Ga0255062_10087265	1287	3300024345_Ga0255062_10087265_RC_ORF42	687	0.534	O11
Ga0393286_034936	1271	Ga0393286_034936_ORF278	687	0.541	O11
Ga0395994_024645	1271	Ga0395994_024645_ORF278	687	0.541	O11
3300026526_Ga0256869_1097262	1271	3300026526_Ga0256869_1097262_ORF278	687	0.541	O11
Ga0494095_01677	1282	Ga0494095_01677_RC_ORF337	339	0.264	O11
Ga0496904_008000	1282	Ga0496904_008000_RC_ORF337	339	0.264	O11
Ga0496905_04710	1282	Ga0496905_04710_RC_ORF337	339	0.264	O11
3300024342_Ga0255061_10100081	1311	3300024342_Ga0255061_10100081_RC_ORF299	693	0.529	O11
3300024337_Ga0255060_10085572	1311	3300024337_Ga0255060_10085572_RC_ORF299	693	0.529	O11
Ga0395766_0031967	1294	Ga0395766_0031967_ORF849	504	0.389	O11
Ga0494081_02267	1327	Ga0494081_02267_ORF443	708	0.534	O11
3300019220_Ga0179936_1184745	1287	3300019220_Ga0179936_1184745_ORF437	696	0.541	O11
Ga0494081_02433	1285	Ga0494081_02433_ORF766	696	0.542	O11
3300004631_Ga0058899_11202314	1139	3300004631_Ga0058899_11202314_ORF349	726	0.637	O11
Ga0401975_004270	1176	Ga0401975_004270_ORF247	711	0.605	O11
Ga0401974_003024	1176	Ga0401974_003024_ORF247	711	0.605	O11
Ga0509070_007759	1167	Ga0509070_007759_ORF20	723	0.62	O11
Ga0529052_03656	1193	Ga0529052_03656_ORF892	699	0.586	O11
Ga0401904_002461	1092	Ga0401904_002461_ORF257	705	0.646	O11
Ga0605874_023336	1103	Ga0605874_023336_RC_ORF393	645	0.585	O11
3300011426_Ga0151147_1388986	1104	3300011426_Ga0151147_1388986_RC_ORF811	645	0.584	O11
Ga0401982_003322	1110	Ga0401982_003322_ORF714	645	0.581	O11
Ga0401929_003202	1093	Ga0401929_003202_ORF1056	642	0.587	O11
3300019237_Ga0180028_1365573	1189	3300019237_Ga0180028_1365573_ORF745	252	0.212	O11
3300009589_Ga0116233_1158625	1189	3300009589_Ga0116233_1158625_ORF745	252	0.212	O11
3300010310_Ga0116235_1412151	1193	3300010310_Ga0116235_1412151_ORF237	636	0.533	O11
3300019237_Ga0180028_1263920	1193	3300019237_Ga0180028_1263920_ORF236	636	0.533	O11
3300006388_Ga0079062_1034373	1045	3300006388_Ga0079062_1034373_ORF552	657	0.629	O11
3300019215_Ga0179945_1270635	1048	3300019215_Ga0179945_1270635_ORF844	657	0.627	O11
[truncated: 4,755 more rows]
