# Supplementary material for: Identification of hot spring Obelisk-like RNA replicons and expanded diversity of the Obelisk superfamily
Source: Nat Commun. 2026 Apr 20;17:3041. doi: 10.1038/s41467-026-71096-6 (PMC13096302; doi:10.1038/s41467-026-71096-6)
Supplement: Supplementary file 6 — Source data [file 41467_2026_71096_MOESM6_ESM.zip › Source_data_fig/FigS11_G_hosts_for_highConf_spacer.dat]

spacer_cluster_id	lca	fam
Sp_cl_000447608308		unclassified
Sp_cl_000433471608		unclassified
Sp_cl_000343104879	d__Bacteria;p__Bacillota_C;c__Negativicutes;o__Selenomonadales;f__Selenomonadaceae;g__RUG12372;s__RUG12372 sp900321035	Selenomonadaceae
Sp_cl_000125822642		unclassified
Sp_cl_000098368206		unclassified
Sp_cl_000098072806	d__Bacteria;p__Bacillota_A;c__Clostridia;o__Lachnospirales;f__Lachnospiraceae;g__UBA1066;s__UBA1066 sp902776305	Lachnospiraceae
Sp_cl_000319171174	d__Bacteria;p__Bacillota_A;c__Clostridia;o__Lachnospirales;f__Lachnospiraceae;g__UBA1066;s__UBA1066 sp902788035	Lachnospiraceae
Sp_cl_000627360488	d__Bacteria;p__Bacillota_A;c__Clostridia;o__Lachnospirales;f__Lachnospiraceae;g__UBA1066;s__UBA1066 sp902788035	Lachnospiraceae
Sp_cl_000053486782	d__Bacteria;p__Bacillota_A;c__Clostridia;o__unclassified;f__unclassified;g__unclassified;s__unclassified	unclassified
Sp_cl_000361374917	d__Bacteria;p__Bacillota_A;c__Clostridia;o__Lachnospirales;f__Lachnospiraceae;g__UBA1066;s__UBA1066 sp902788035	Lachnospiraceae
Sp_cl_000250591660		unclassified
Sp_cl_000120891726	d__Bacteria;p__Bacillota_A;c__Clostridia;o__Oscillospirales;f__Acutalibacteraceae;g__unclassified;s__unclassified	Acutalibacteraceae
Sp_cl_000423106424		unclassified
Sp_cl_000361294645	d__Bacteria;p__Bacillota_A;c__Clostridia;o__Lachnospirales;f__Lachnospiraceae;g__UBA1066;s__UBA1066 sp902788035	Lachnospiraceae
Sp_cl_000033915886	d__Bacteria;p__Bacillota_C;c__Negativicutes;o__unclassified;f__unclassified;g__unclassified;s__unclassified	unclassified
Sp_cl_000635925277		unclassified
Sp_cl_000699058011		unclassified
Sp_cl_000299221740	d__Bacteria;p__Bacillota_C;c__Negativicutes;o__Selenomonadales;f__Selenomonadaceae;g__RUG12372;s__RUG12372 sp900321035	Selenomonadaceae
Sp_cl_000374402771	d__Bacteria;p__Bacillota_A;c__Clostridia;o__Lachnospirales;f__Lachnospiraceae;g__unclassified;s__unclassified	Lachnospiraceae
Sp_cl_000289063831		unclassified
Sp_cl_000299189992	d__Bacteria;p__Bacillota_A;c__Clostridia;o__Lachnospirales;f__Lachnospiraceae;g__Lachnospira;s__unclassified	Lachnospiraceae
Sp_cl_000250587048		unclassified
Sp_cl_000668522604	d__Bacteria;p__Bacillota_A;c__Clostridia;o__Lachnospirales;f__Lachnospiraceae;g__UBA1066;s__UBA1066 sp902788035	Lachnospiraceae
Sp_cl_000033363405	d__Bacteria;p__Bacillota_C;c__Negativicutes;o__unclassified;f__unclassified;g__unclassified;s__unclassified	unclassified
Sp_cl_000584707649		unclassified
Sp_cl_000123258656		unclassified
Sp_cl_000064350744	d__Bacteria;p__Bacillota;c__Bacilli;o__Erysipelotrichales;f__Erysipelotrichaceae;g__Floccifex;s__Floccifex porci	Erysipelotrichaceae
Sp_cl_000693349431		unclassified
Sp_cl_000335075716		unclassified
Sp_cl_000457201023	d__Bacteria;p__Bacillota_A;c__Clostridia;o__Lachnospirales;f__Lachnospiraceae;g__UBA1066;s__UBA1066 sp902788035	Lachnospiraceae
Sp_cl_000139134601		unclassified
Sp_cl_000778894151		unclassified
Sp_cl_000123193331	d__Bacteria;p__Bacillota_A;c__Clostridia;o__Lachnospirales;f__Lachnospiraceae;g__UBA1066;s__UBA1066 sp902776305	Lachnospiraceae
Sp_cl_000122848622		unclassified
Sp_cl_000457199728	d__Bacteria;p__Bacillota_A;c__Clostridia;o__Lachnospirales;f__Lachnospiraceae;g__UBA1066;s__UBA1066 sp902788035	Lachnospiraceae
Sp_cl_000792302104		unclassified
Sp_cl_000334797986	d__Bacteria;p__Bacillota_A;c__Clostridia;o__Lachnospirales;f__Lachnospiraceae;g__UBA1066;s__UBA1066 sp902788035	Lachnospiraceae
Sp_cl_000712535146		unclassified
Sp_cl_000401585509	d__Bacteria;p__Bacillota_A;c__Clostridia;o__Lachnospirales;f__Lachnospiraceae;g__UBA1066;s__UBA1066 sp902788035	Lachnospiraceae
Sp_cl_000400670004	d__Bacteria;p__Bacillota_A;c__Clostridia;o__Lachnospirales;f__Lachnospiraceae;g__unclassified;s__unclassified	Lachnospiraceae
Sp_cl_000198696557		unclassified
Sp_cl_000374466500	d__Bacteria;p__Bacillota_A;c__Clostridia;o__Lachnospirales;f__Lachnospiraceae;g__UBA1066;s__UBA1066 sp902776305	Lachnospiraceae
Sp_cl_000792283445	d__Bacteria;p__Bacillota_A;c__Clostridia;o__Lachnospirales;f__Lachnospiraceae;g__UBA1066;s__UBA1066 sp902776305	Lachnospiraceae
Sp_cl_000361459586	d__Bacteria;p__Bacillota_A;c__Clostridia;o__Lachnospirales;f__Lachnospiraceae;g__UBA1066;s__UBA1066 sp902788035	Lachnospiraceae
Sp_cl_000584706703		unclassified
Sp_cl_000333121408	d__Bacteria;p__Bacillota_A;c__Clostridia;o__Lachnospirales;f__Lachnospiraceae;g__UBA1066;s__UBA1066 sp902788035	Lachnospiraceae
Sp_cl_000120428952		unclassified
Sp_cl_000676813737	d__Bacteria;p__Pseudomonadota;c__Gammaproteobacteria;o__Xanthomonadales;f__Xanthomonadaceae;g__Silanimonas;s__Silanimonas lenta	Xanthomonadaceae
Sp_cl_000097038117		unclassified
Sp_cl_000693349590		unclassified
Sp_cl_000131808777		unclassified
Sp_cl_000807558728	d__Bacteria;p__Bacillota_A;c__Clostridia;o__Lachnospirales;f__Lachnospiraceae;g__UBA1066;s__UBA1066 sp902788035	Lachnospiraceae
