# Supplementary material for: Identification of hot spring Obelisk-like RNA replicons and expanded diversity of the Obelisk superfamily
Source: Nat Commun. 2026 Apr 20;17:3041. doi: 10.1038/s41467-026-71096-6 (PMC13096302; doi:10.1038/s41467-026-71096-6)
Supplement: Supplementary file 6 — Source data [file 41467_2026_71096_MOESM6_ESM.zip › Source_data_fig/FigS11_spacers_obelisks.dat]

Obelisk	Spacer_id	Spacer_cluster	pIdent	numMiss	aliLen	evalue	CRISPR type	category Obelisk [new, re, ref]
ccc_11290	SRR1559230.119527873/1|Ac_155269|100	Sp_cl_000433471608	0.973	1	38	6.896e-07	I	new
ccc_11144	SRR4425665.65275665/1|Ac_24138|49	Sp_cl_000698910918	0.942	2	35	0.000692	I	new
ccc_12447	SRR4425692.9368391/1|Ac_24138|114	Sp_cl_000698910918	0.942	2	35	0.0006772	I	new
ccc_12575	SRX2338770.24019038/1|Ac_24138|134	Sp_cl_000698910918	0.942	2	35	0.0006913	I	new
ccc_7861	SRR4425692.9368391/1|Ac_24138|114	Sp_cl_000698910918	0.942	2	35	0.000676	I	new
ccc_11144	SRR24139500.19820937/1|Ac_12722|184	Sp_cl_000053486782	0.969	1	33	0.0003718	I	new
ccc_12447	SRR24139500.19820937/1|Ac_12722|184	Sp_cl_000053486782	0.969	1	33	0.0003639	I	new
ccc_12575	SRR24139500.19820937/1|Ac_12722|184	Sp_cl_000053486782	0.969	1	33	0.0003714	I	new
ccc_14042	SRR24139500.19820937/1|Ac_12722|184	Sp_cl_000053486782	0.969	1	33	0.0003659	I	new
ccc_7772	ERR6395218.2038615/1|Ac_12722|84	Sp_cl_000053486782	0.969	1	33	0.0003659	I	new
ccc_7861	SRR24139500.19820937/1|Ac_12722|184	Sp_cl_000053486782	0.969	1	33	0.0003632	I	new
ccc_11144	SRR4425694.9153567/1|Ac_134830|76	Sp_cl_000699058011	0.97	1	34	0.0001073	I	new
ccc_12447	SRR4425694.9153567/1|Ac_134830|76	Sp_cl_000699058011	0.97	1	34	0.000105	I	new
ccc_12575	SRR4425694.9153567/1|Ac_134830|76	Sp_cl_000699058011	0.97	1	34	0.0001072	I	new
ccc_7861	SRR4425694.9153567/1|Ac_134830|76	Sp_cl_000699058011	0.97	1	34	0.0001048	I	new
ccc_9723	SRR4425694.9153567/1|Ac_134830|76	Sp_cl_000699058011	0.97	1	34	0.0001048	I	new
ccc_14042	SRR24955705.28861076/2|Ac_09604|10	Sp_cl_000299189992	1.0	0	30	0.0006811	II	new
ccc_14042	SRR24955705.28861076/2|Ac_09604|10	Sp_cl_000299189992	1.0	0	30	0.0006811	II	new
ccc_7772	SRR24955705.28861076/2|Ac_09604|10	Sp_cl_000299189992	1.0	0	30	0.0006811	II	new
ccc_7772	SRR24955705.28861076/2|Ac_09604|10	Sp_cl_000299189992	1.0	0	30	0.0006811	II	new
ccc_11497	SRR12710940.14568126/2|Ac_30606|62	Sp_cl_000343104879	1.0	0	35	1.406e-06	III-D	re
ccc_2940	SRR12710940.14568126/2|Ac_30606|62	Sp_cl_000343104879	1.0	0	35	1.407e-06	III-D	ref
ccc_2941	SRR12710940.14568126/2|Ac_30606|62	Sp_cl_000343104879	1.0	0	35	1.406e-06	III-D	ref
ccc_2942	SRR12710940.14568126/2|Ac_30606|62	Sp_cl_000343104879	1.0	0	35	1.406e-06	III-D	ref
ccc_2943	SRR12710940.14568126/2|Ac_30606|62	Sp_cl_000343104879	1.0	0	35	1.406e-06	III-D	ref
ccc_2944	SRR12710940.14568126/2|Ac_30606|62	Sp_cl_000343104879	1.0	0	35	1.406e-06	III-D	ref
ccc_2945	SRR12710940.14568126/2|Ac_30606|62	Sp_cl_000343104879	1.0	0	35	1.406e-06	III-D	ref
ccc_2946	SRR12710940.14568126/2|Ac_30606|62	Sp_cl_000343104879	1.0	0	35	1.406e-06	III-D	ref
ccc_2947	SRR12710940.14568126/2|Ac_30606|62	Sp_cl_000343104879	1.0	0	35	1.406e-06	III-D	ref
ccc_2948	SRR12710940.14568126/2|Ac_30606|62	Sp_cl_000343104879	1.0	0	35	1.406e-06	III-D	ref
ccc_2949	SRR12710940.14568126/2|Ac_30606|62	Sp_cl_000343104879	1.0	0	35	1.406e-06	III-D	ref
ccc_2950	SRR12710940.14568126/2|Ac_30606|62	Sp_cl_000343104879	1.0	0	35	1.405e-06	III-D	ref
ccc_3024	SRR12710940.14568126/2|Ac_30606|62	Sp_cl_000343104879	0.942	2	35	0.0006984	III-D	ref
ccc_3025	SRR12710940.14568126/2|Ac_30606|62	Sp_cl_000343104879	0.942	2	35	0.0006984	III-D	ref
ccc_3027	SRR12710940.14568126/2|Ac_30606|62	Sp_cl_000343104879	0.942	2	35	0.0006984	III-D	ref
ccc_3028	SRR12710940.14568126/2|Ac_30606|62	Sp_cl_000343104879	0.942	2	35	0.0006977	III-D	ref
ccc_3029	SRR12710940.14568126/2|Ac_30606|62	Sp_cl_000343104879	0.942	2	35	0.0006977	III-D	ref
ccc_3030	SRR12710940.14568126/2|Ac_30606|62	Sp_cl_000343104879	0.942	2	35	0.0006977	III-D	ref
ccc_3031	SRR12710940.14568126/2|Ac_30606|62	Sp_cl_000343104879	0.942	2	35	0.0006977	III-D	ref
ccc_3032	SRR12710940.14568126/2|Ac_30606|62	Sp_cl_000343104879	0.942	2	35	0.0006977	III-D	ref
ccc_7958	SRR12710940.14568126/2|Ac_30606|62	Sp_cl_000343104879	1.0	0	35	1.406e-06	III-D	re
ccc_8227	SRR12710940.14568126/2|Ac_30606|62	Sp_cl_000343104879	1.0	0	35	1.406e-06	III-D	re
ccc_1506	ERR3220188.12632192/1|Ac_30442|68	Sp_cl_000098072806	0.95	2	40	1.599e-06	III-D	ref
ccc_1507	ERR3220180.303791/1|Ac_30442|48	Sp_cl_000098072806	0.95	2	40	1.599e-06	III-D	ref
ccc_1508	ERR3275125.30780212/1|Ac_30442|67	Sp_cl_000098072806	0.95	2	40	1.599e-06	III-D	ref
ccc_1509	ERR3275125.30780212/1|Ac_30442|67	Sp_cl_000098072806	0.95	2	40	1.599e-06	III-D	ref
ccc_1510	ERR3220222.40801887/1|Ac_30442|67	Sp_cl_000098072806	1.0	0	40	3.201e-09	III-D	ref
ccc_1511	ERR3220222.40801887/1|Ac_30442|67	Sp_cl_000098072806	1.0	0	40	3.201e-09	III-D	ref
ccc_1512	ERR3275115.85884603/1|Ac_30442|59	Sp_cl_000098072806	0.95	2	40	1.597e-06	III-D	ref
ccc_11234	SRR25030118.447549/1|Ac_539773|20	Sp_cl_000635925277	0.972	1	36	7.182e-06	III-D	new
ccc_4688	SRR25030085.13814684/2|Ac_539773|58	Sp_cl_000635925277	0.944	2	36	0.0001712	III-D	ref
ccc_5184	SRR25030094.6615970/2|Ac_539773|37	Sp_cl_000635925277	0.972	1	36	7.182e-06	III-D	ref
ccc_5185	SRR25030085.13814684/2|Ac_539773|58	Sp_cl_000635925277	1.0	0	36	3.21e-07	III-D	ref
ccc_5186	SRR25030049.14349313/2|Ac_539773|69	Sp_cl_000635925277	1.0	0	36	3.202e-07	III-D	ref
ccc_5187	SRR25030094.6615970/2|Ac_539773|37	Sp_cl_000635925277	1.0	0	36	3.202e-07	III-D	ref
ccc_5188	SRR25030049.14349313/2|Ac_539773|69	Sp_cl_000635925277	0.972	1	36	7.157e-06	III-D	ref
ccc_7771	SRR25030118.447549/1|Ac_539773|20	Sp_cl_000635925277	0.944	2	36	0.0001714	III-D	new
ccc_12459	SRR11487842.33000149/1|Ac_16555|203	Sp_cl_000299221740	0.972	1	37	3.29e-06	III-D	re
ccc_12607	SRR11487842.33000149/1|Ac_16555|203	Sp_cl_000299221740	0.972	1	37	3.29e-06	III-D	re
ccc_9426	SRR11487842.33000149/1|Ac_16555|203	Sp_cl_000299221740	0.972	1	37	3.29e-06	III-D	re
ccc_983	SRR11487842.33000149/1|Ac_16555|203	Sp_cl_000299221740	0.972	1	37	3.29e-06	III-D	ref
ccc_984	SRR11487842.33000149/1|Ac_16555|203	Sp_cl_000299221740	0.972	1	37	3.29e-06	III-D	ref
ccc_985	SRR11487842.33000149/1|Ac_16555|203	Sp_cl_000299221740	1.0	0	37	1.473e-07	III-D	ref
ccc_986	SRR11487842.33000149/1|Ac_16555|203	Sp_cl_000299221740	0.972	1	37	3.29e-06	III-D	ref
ccc_987	SRR11487842.33000149/1|Ac_16555|203	Sp_cl_000299221740	0.972	1	37	3.29e-06	III-D	ref
ccc_988	SRR11487842.33000149/1|Ac_16555|203	Sp_cl_000299221740	1.0	0	37	1.473e-07	III-D	ref
ccc_989	SRR11487842.33000149/1|Ac_16555|203	Sp_cl_000299221740	1.0	0	37	1.473e-07	III-D	ref
ccc_990	SRR11487842.33000149/1|Ac_16555|203	Sp_cl_000299221740	1.0	0	37	1.472e-07	III-D	ref
ccc_10509	SRR17023471.66644726/2|Ac_05452|18	Sp_cl_000456556037	0.944	2	36	0.0002083	III-D	re
ccc_2521	SRR17023471.66644726/2|Ac_05452|18	Sp_cl_000456556037	0.944	2	36	0.0002099	III-D	ref
ccc_2522	SRR23593247.10938276/1|Ac_05452|183	Sp_cl_000456556037	0.944	2	36	0.0002086	III-D	ref
ccc_2584	SRR17023476.64149078/2|Ac_05452|45	Sp_cl_000456556037	0.944	2	36	0.0002083	III-D	ref
ccc_2585	SRR17023476.64149078/2|Ac_05452|45	Sp_cl_000456556037	0.944	2	36	0.0002083	III-D	ref
ccc_2586	SRR17023458.13938951/1|Ac_05452|20	Sp_cl_000456556037	0.944	2	36	0.0002083	III-D	ref
ccc_8485	SRR17023471.66644726/2|Ac_05452|18	Sp_cl_000456556037	0.944	2	36	0.0002083	III-D	re
ccc_8959	SRR17023471.66644726/2|Ac_05452|18	Sp_cl_000456556037	0.944	2	36	0.0002083	III-D	re
ccc_12899	ERR3220210.10677056/1|Ac_30442|53	Sp_cl_000123193331	0.971	1	35	3.448e-05	III-D	re
ccc_1791	ERR3220210.10677056/1|Ac_30442|53	Sp_cl_000123193331	0.971	1	35	3.448e-05	III-D	ref
ccc_1792	ERR3220210.10677056/1|Ac_30442|53	Sp_cl_000123193331	0.971	1	35	3.448e-05	III-D	ref
ccc_9397	ERR3220219.41798293/2|Ac_30442|61	Sp_cl_000123193331	0.971	1	35	3.448e-05	III-D	re
ccc_93	SRR8290121.12604168/1|Ac_154117|108	Sp_cl_000712535146	0.972	1	37	1.696e-06	III-D	ref
ccc_94	SRR5395408.12604168/1|Ac_154117|108	Sp_cl_000712535146	0.945	2	37	3.793e-05	III-D	ref
ccc_95	SRR5395408.12604168/1|Ac_154117|108	Sp_cl_000712535146	0.945	2	37	3.788e-05	III-D	ref
ccc_96	SRR5395408.12604168/1|Ac_154117|108	Sp_cl_000712535146	0.972	1	37	1.694e-06	III-D	ref
ccc_1506	SRR13433995.65534037/1|Ac_30442|23	Sp_cl_000374466500	1.0	0	36	4.617e-07	III-D	ref
ccc_1507	SRR13433995.65534037/1|Ac_30442|23	Sp_cl_000374466500	1.0	0	36	4.617e-07	III-D	ref
ccc_1508	SRR26824598.65534037/1|Ac_30442|23	Sp_cl_000374466500	1.0	0	36	4.617e-07	III-D	ref
ccc_1509	SRR13433995.65534037/1|Ac_30442|23	Sp_cl_000374466500	1.0	0	36	4.617e-07	III-D	ref
ccc_1510	SRR26824598.65534037/1|Ac_30442|23	Sp_cl_000374466500	1.0	0	36	4.609e-07	III-D	ref
ccc_1511	SRR26824598.65534037/1|Ac_30442|23	Sp_cl_000374466500	1.0	0	36	4.609e-07	III-D	ref
ccc_1512	SRR26824598.65534037/1|Ac_30442|23	Sp_cl_000374466500	1.0	0	36	4.609e-07	III-D	ref
ccc_1510	SRR873609.166803897/1|Ac_01350|156	Sp_cl_000792283445	0.972	1	37	2.972e-06	III-D	ref
ccc_1511	SRR873609.166803897/1|Ac_01350|156	Sp_cl_000792283445	1.0	0	37	1.331e-07	III-D	ref
ccc_1512	SRR873609.166803897/1|Ac_01350|156	Sp_cl_000792283445	1.0	0	37	1.331e-07	III-D	ref
ccc_10067	SRR1636508.7018539/1|Ac_36981|26	Sp_cl_000447608308	0.969	1	33	0.0003043	unk.	new
ccc_10948	SRR1636508.7018539/1|Ac_36981|26	Sp_cl_000447608308	1.0	0	33	1.363e-05	unk.	new
ccc_11352	SRR1636508.7018539/1|Ac_36981|26	Sp_cl_000447608308	0.969	1	33	0.0003101	unk.	new
ccc_11765	SRR1636508.7018539/1|Ac_36981|26	Sp_cl_000447608308	0.969	1	33	0.0003039	unk.	new
ccc_12604	SRR1636508.7018539/1|Ac_36981|26	Sp_cl_000447608308	0.969	1	33	0.0003122	unk.	new
ccc_13325	SRR1636508.7018539/1|Ac_36981|26	Sp_cl_000447608308	0.969	1	33	0.0003046	unk.	new
ccc_14088	SRR1636508.7018539/1|Ac_36981|26	Sp_cl_000447608308	1.0	0	33	1.362e-05	unk.	new
ccc_7654	SRR1636508.7018539/1|Ac_36981|26	Sp_cl_000447608308	0.969	1	33	0.0003046	unk.	new
ccc_8276	SRR1636508.7018539/1|Ac_36981|26	Sp_cl_000447608308	0.969	1	33	0.0003043	unk.	new
ccc_9158	SRR1636508.7018539/1|Ac_36981|26	Sp_cl_000447608308	0.969	1	33	0.0003046	unk.	new
ccc_9678	SRR1636508.7018539/1|Ac_36981|26	Sp_cl_000447608308	0.969	1	33	0.0003046	unk.	new
ccc_9715	SRR1636508.7018539/1|Ac_36981|26	Sp_cl_000447608308	0.969	1	33	0.0003046	unk.	new
ccc_9726	SRR1636508.7018539/1|Ac_36981|26	Sp_cl_000447608308	0.969	1	33	0.0003046	unk.	new
ccc_11676	SRR18595300.81227638/1|Ac_529598|129	Sp_cl_000495117000	0.947	2	38	1.599e-05	unk.	new
ccc_11741	SRR18595300.81227638/1|Ac_529598|129	Sp_cl_000495117000	0.947	2	38	1.598e-05	unk.	new
ccc_9598	SRX3574180.32284311/2|Ac_529598|24	Sp_cl_000495117000	0.947	2	38	1.599e-05	unk.	new
ccc_4647	ERR3275134.139045479/1|Ac_769638|16	Sp_cl_000125822642	0.972	1	36	9.249e-05	unk.	ref
ccc_10468	SRR873605.216664651/1|Ac_311355|53	Sp_cl_000792122301	0.923	3	39	8.314e-05	unk.	re
ccc_5513	SRR873607.15288227/1|Ac_311355|116	Sp_cl_000792122301	0.923	3	39	8.414e-05	unk.	ref
ccc_5514	SRR873604.144193313/1|Ac_311355|77	Sp_cl_000792122301	0.923	3	39	8.414e-05	unk.	ref
ccc_5515	SRR873604.144193313/1|Ac_311355|77	Sp_cl_000792122301	0.923	3	39	8.404e-05	unk.	ref
ccc_5622	SRR873605.216664651/1|Ac_311355|53	Sp_cl_000792122301	0.923	3	39	8.374e-05	unk.	ref
ccc_5623	SRR873605.216664651/1|Ac_311355|53	Sp_cl_000792122301	0.923	3	39	8.314e-05	unk.	ref
ccc_5624	SRR873607.15288227/1|Ac_311355|116	Sp_cl_000792122301	0.923	3	39	8.314e-05	unk.	ref
ccc_13884	ERR3220182.50902307/2|Ac_543195|66	Sp_cl_000098368206	1.0	0	35	1.604e-06	unk.	re
ccc_1455	ERR2027916.63365811/1|Ac_543195|86	Sp_cl_000098368206	1.0	0	35	1.606e-06	unk.	ref
ccc_1456	ERR2027929.55706444/2|Ac_543195|51	Sp_cl_000098368206	1.0	0	35	1.604e-06	unk.	ref
ccc_1457	SRR11784284.10434430/1|Ac_543195|59	Sp_cl_000098368206	1.0	0	35	1.604e-06	unk.	ref
ccc_1461	ERR2027929.55706444/2|Ac_543195|51	Sp_cl_000098368206	1.0	0	35	1.604e-06	unk.	ref
ccc_1462	ERR3211461.56129254/1|Ac_543195|73	Sp_cl_000098368206	1.0	0	35	1.604e-06	unk.	ref
ccc_1463	ERR3211479.24225120/1|Ac_543195|84	Sp_cl_000098368206	1.0	0	35	1.604e-06	unk.	ref
ccc_1464	ERR3211452.77233691/2|Ac_543195|72	Sp_cl_000098368206	1.0	0	35	1.604e-06	unk.	ref
ccc_1465	SRR11784284.10434430/1|Ac_543195|59	Sp_cl_000098368206	1.0	0	35	1.604e-06	unk.	ref
ccc_1466	SRR11784284.10434430/1|Ac_543195|59	Sp_cl_000098368206	1.0	0	35	1.604e-06	unk.	ref
ccc_1468	ERR3211461.56129254/1|Ac_543195|73	Sp_cl_000098368206	1.0	0	35	1.604e-06	unk.	ref
ccc_1469	ERR3211452.77233691/2|Ac_543195|72	Sp_cl_000098368206	1.0	0	35	1.604e-06	unk.	ref
ccc_7722	SRR14932592.12970425/1|Ac_744773|86	Sp_cl_000418472249	0.972	1	36	7.157e-06	unk.	new
ccc_7978	SRR14932591.31624217/1|Ac_744773|131	Sp_cl_000418472249	0.972	1	36	1.45e-05	unk.	new
ccc_8404	SRR14932592.12970425/1|Ac_744773|86	Sp_cl_000418472249	0.972	1	36	1.45e-05	unk.	new
ccc_4647	SRR11913483.14642954/1|Ac_01463|82	Sp_cl_000319171174	0.971	1	35	2.669e-05	unk.	ref
ccc_4648	SRR11913483.14642954/1|Ac_01463|82	Sp_cl_000319171174	0.971	1	35	2.669e-05	unk.	ref
ccc_10804	SRR24891251.27491528/1|Ac_01463|35	Sp_cl_000627360488	1.0	0	35	1.585e-06	unk.	re
ccc_11655	SRR24891251.27491528/1|Ac_01463|35	Sp_cl_000627360488	0.971	1	35	3.54e-05	unk.	re
ccc_12825	SRR24891251.27491528/1|Ac_01463|35	Sp_cl_000627360488	0.971	1	35	3.54e-05	unk.	re
ccc_1598	SRR24891251.27491528/1|Ac_01463|35	Sp_cl_000627360488	0.971	1	35	3.54e-05	unk.	ref
ccc_1599	SRR24891251.27491528/1|Ac_01463|35	Sp_cl_000627360488	0.971	1	35	3.54e-05	unk.	ref
ccc_1600	SRR24891251.27491528/1|Ac_01463|35	Sp_cl_000627360488	0.971	1	35	3.54e-05	unk.	ref
ccc_1601	SRR24891251.27491528/1|Ac_01463|35	Sp_cl_000627360488	0.971	1	35	3.54e-05	unk.	ref
ccc_1602	SRR24891251.27491528/1|Ac_01463|35	Sp_cl_000627360488	0.971	1	35	3.54e-05	unk.	ref
ccc_1603	SRR24891251.27491528/1|Ac_01463|35	Sp_cl_000627360488	0.971	1	35	3.54e-05	unk.	ref
ccc_1604	SRR24891251.27491528/1|Ac_01463|35	Sp_cl_000627360488	0.971	1	35	3.54e-05	unk.	ref
ccc_1605	SRR24891251.27491528/1|Ac_01463|35	Sp_cl_000627360488	0.942	2	35	0.0007906	unk.	ref
ccc_1606	SRR24891251.27491528/1|Ac_01463|35	Sp_cl_000627360488	0.942	2	35	0.0007906	unk.	ref
ccc_1607	SRR24891251.27491528/1|Ac_01463|35	Sp_cl_000627360488	0.942	2	35	0.0007906	unk.	ref
ccc_1608	SRR24891251.27491528/1|Ac_01463|35	Sp_cl_000627360488	0.971	1	35	3.54e-05	unk.	ref
ccc_1609	SRR24891251.27491528/1|Ac_01463|35	Sp_cl_000627360488	1.0	0	35	1.585e-06	unk.	ref
ccc_1610	SRR24891251.27491528/1|Ac_01463|35	Sp_cl_000627360488	0.971	1	35	3.54e-05	unk.	ref
ccc_1611	SRR24891251.27491528/1|Ac_01463|35	Sp_cl_000627360488	1.0	0	35	1.585e-06	unk.	ref
ccc_1612	SRR24891251.27491528/1|Ac_01463|35	Sp_cl_000627360488	0.942	2	35	0.0007906	unk.	ref
ccc_1613	SRR24891251.27491528/1|Ac_01463|35	Sp_cl_000627360488	0.942	2	35	0.0007906	unk.	ref
ccc_1614	SRR24891251.27491528/1|Ac_01463|35	Sp_cl_000627360488	0.971	1	35	3.54e-05	unk.	ref
ccc_1615	SRR24891251.27491528/1|Ac_01463|35	Sp_cl_000627360488	0.971	1	35	3.54e-05	unk.	ref
ccc_1616	SRR24891251.27491528/1|Ac_01463|35	Sp_cl_000627360488	0.942	2	35	0.0007906	unk.	ref
ccc_1617	SRR24891251.27491528/1|Ac_01463|35	Sp_cl_000627360488	1.0	0	35	1.585e-06	unk.	ref
ccc_1618	SRR24891251.27491528/1|Ac_01463|35	Sp_cl_000627360488	0.971	1	35	3.54e-05	unk.	ref
ccc_1619	SRR24891251.27491528/1|Ac_01463|35	Sp_cl_000627360488	0.971	1	35	3.54e-05	unk.	ref
ccc_1620	SRR24891251.27491528/1|Ac_01463|35	Sp_cl_000627360488	0.971	1	35	3.54e-05	unk.	ref
ccc_1621	SRR24891251.27491528/1|Ac_01463|35	Sp_cl_000627360488	1.0	0	35	1.585e-06	unk.	ref
ccc_1622	SRR24891251.27491528/1|Ac_01463|35	Sp_cl_000627360488	1.0	0	35	1.584e-06	unk.	ref
ccc_1623	SRR24891251.27491528/1|Ac_01463|35	Sp_cl_000627360488	1.0	0	35	1.584e-06	unk.	ref
ccc_1624	SRR24891251.27491528/1|Ac_01463|35	Sp_cl_000627360488	0.971	1	35	3.537e-05	unk.	ref
ccc_1625	SRR24891251.27491528/1|Ac_01463|35	Sp_cl_000627360488	0.971	1	35	3.537e-05	unk.	ref
ccc_7433	SRR24891251.27491528/1|Ac_01463|35	Sp_cl_000627360488	0.971	1	35	3.54e-05	unk.	re
ccc_8088	SRR24891251.27491528/1|Ac_01463|35	Sp_cl_000627360488	0.971	1	35	3.537e-05	unk.	re
ccc_8243	SRR24891251.27491528/1|Ac_01463|35	Sp_cl_000627360488	0.971	1	35	3.54e-05	unk.	re
ccc_9089	SRR24891251.27491528/1|Ac_01463|35	Sp_cl_000627360488	0.971	1	35	3.54e-05	unk.	re
ccc_9129	SRR24891251.27491528/1|Ac_01463|35	Sp_cl_000627360488	0.971	1	35	3.54e-05	unk.	re
ccc_1608	SRR26327793.8455639/1|Ac_311283|103	Sp_cl_000668529324	0.945	2	37	6.589e-05	unk.	ref
ccc_10804	SRR13180930.19671323/1|Ac_01463|200	Sp_cl_000361374917	1.0	0	36	4.576e-07	unk.	re
ccc_11655	SRR13180930.19671323/1|Ac_01463|200	Sp_cl_000361374917	1.0	0	36	4.576e-07	unk.	re
ccc_12825	SRR13180930.19671323/1|Ac_01463|200	Sp_cl_000361374917	1.0	0	36	4.576e-07	unk.	re
ccc_1598	SRR13180930.19671323/1|Ac_01463|200	Sp_cl_000361374917	1.0	0	36	4.576e-07	unk.	ref
ccc_1599	SRR13180930.19671323/1|Ac_01463|200	Sp_cl_000361374917	1.0	0	36	4.576e-07	unk.	ref
ccc_1600	SRR13180930.19671323/1|Ac_01463|200	Sp_cl_000361374917	1.0	0	36	4.576e-07	unk.	ref
ccc_1601	SRR13180930.19671323/1|Ac_01463|200	Sp_cl_000361374917	1.0	0	36	4.576e-07	unk.	ref
ccc_1602	SRR13180930.19671323/1|Ac_01463|200	Sp_cl_000361374917	1.0	0	36	4.576e-07	unk.	ref
ccc_1603	SRR13180930.19671323/1|Ac_01463|200	Sp_cl_000361374917	1.0	0	36	4.576e-07	unk.	ref
ccc_1604	SRR13180930.19671323/1|Ac_01463|200	Sp_cl_000361374917	1.0	0	36	4.576e-07	unk.	ref
ccc_1605	SRR13180930.19671323/1|Ac_01463|200	Sp_cl_000361374917	0.972	1	36	1.022e-05	unk.	ref
ccc_1606	SRR13180930.19671323/1|Ac_01463|200	Sp_cl_000361374917	0.972	1	36	1.022e-05	unk.	ref
ccc_1607	SRR13180930.19671323/1|Ac_01463|200	Sp_cl_000361374917	0.972	1	36	1.022e-05	unk.	ref
ccc_1608	SRR13180930.19671323/1|Ac_01463|200	Sp_cl_000361374917	1.0	0	36	4.576e-07	unk.	ref
ccc_1609	SRR13180930.19671323/1|Ac_01463|200	Sp_cl_000361374917	1.0	0	36	4.576e-07	unk.	ref
ccc_1610	SRR13180930.19671323/1|Ac_01463|200	Sp_cl_000361374917	1.0	0	36	4.576e-07	unk.	ref
ccc_1611	SRR13180930.19671323/1|Ac_01463|200	Sp_cl_000361374917	1.0	0	36	4.576e-07	unk.	ref
ccc_1612	SRR13180930.19671323/1|Ac_01463|200	Sp_cl_000361374917	1.0	0	36	4.576e-07	unk.	ref
ccc_1613	SRR13180930.19671323/1|Ac_01463|200	Sp_cl_000361374917	1.0	0	36	4.576e-07	unk.	ref
ccc_1614	SRR13180930.19671323/1|Ac_01463|200	Sp_cl_000361374917	1.0	0	36	4.576e-07	unk.	ref
ccc_1615	SRR13180930.19671323/1|Ac_01463|200	Sp_cl_000361374917	1.0	0	36	4.576e-07	unk.	ref
ccc_1616	SRR13180930.19671323/1|Ac_01463|200	Sp_cl_000361374917	1.0	0	36	4.576e-07	unk.	ref
ccc_1617	SRR13180930.19671323/1|Ac_01463|200	Sp_cl_000361374917	1.0	0	36	4.576e-07	unk.	ref
ccc_1618	SRR13180930.19671323/1|Ac_01463|200	Sp_cl_000361374917	1.0	0	36	4.576e-07	unk.	ref
ccc_1619	SRR13180930.19671323/1|Ac_01463|200	Sp_cl_000361374917	1.0	0	36	4.576e-07	unk.	ref
ccc_1620	SRR13180930.19671323/1|Ac_01463|200	Sp_cl_000361374917	1.0	0	36	4.576e-07	unk.	ref
ccc_1621	SRR13180930.19671323/1|Ac_01463|200	Sp_cl_000361374917	1.0	0	36	4.576e-07	unk.	ref
ccc_1622	SRR13180930.19671323/1|Ac_01463|200	Sp_cl_000361374917	1.0	0	36	4.572e-07	unk.	ref
ccc_1623	SRR13180930.19671323/1|Ac_01463|200	Sp_cl_000361374917	1.0	0	36	4.572e-07	unk.	ref
ccc_1624	SRR13180930.19671323/1|Ac_01463|200	Sp_cl_000361374917	1.0	0	36	4.572e-07	unk.	ref
ccc_1625	SRR13180930.19671323/1|Ac_01463|200	Sp_cl_000361374917	1.0	0	36	4.572e-07	unk.	ref
ccc_7433	SRR13180930.19671323/1|Ac_01463|200	Sp_cl_000361374917	1.0	0	36	4.576e-07	unk.	re
ccc_8088	SRR13180930.19671323/1|Ac_01463|200	Sp_cl_000361374917	1.0	0	36	4.572e-07	unk.	re
ccc_8243	SRR13180930.19671323/1|Ac_01463|200	Sp_cl_000361374917	1.0	0	36	4.576e-07	unk.	re
ccc_9089	SRR13180930.19671323/1|Ac_01463|200	Sp_cl_000361374917	1.0	0	36	4.576e-07	unk.	re
ccc_9129	SRR13180930.19671323/1|Ac_01463|200	Sp_cl_000361374917	1.0	0	36	4.576e-07	unk.	re
ccc_10067	SRR16916501.9939009/2|Ac_36981|49	Sp_cl_000250591660	1.0	0	32	4.718e-05	unk.	new
ccc_10948	SRR16916501.9939009/2|Ac_36981|49	Sp_cl_000250591660	1.0	0	32	4.723e-05	unk.	new
ccc_11765	SRR16916501.9939009/2|Ac_36981|49	Sp_cl_000250591660	1.0	0	32	4.712e-05	unk.	new
ccc_12465	SRR10294826.84519699/1|Ac_36981|24	Sp_cl_000250591660	1.0	0	32	4.723e-05	unk.	new
ccc_13325	SRR16916501.9939009/2|Ac_36981|49	Sp_cl_000250591660	1.0	0	32	4.723e-05	unk.	new
ccc_14088	SRR16916501.9939009/2|Ac_36981|49	Sp_cl_000250591660	1.0	0	32	4.718e-05	unk.	new
ccc_7654	SRR16916501.9939009/2|Ac_36981|49	Sp_cl_000250591660	1.0	0	32	4.723e-05	unk.	new
ccc_8276	SRR16916501.9939009/2|Ac_36981|49	Sp_cl_000250591660	1.0	0	32	4.718e-05	unk.	new
ccc_9158	SRR16916501.9939009/2|Ac_36981|49	Sp_cl_000250591660	1.0	0	32	4.723e-05	unk.	new
ccc_9678	SRR10294826.84519699/1|Ac_36981|24	Sp_cl_000250591660	1.0	0	32	4.723e-05	unk.	new
ccc_9715	SRR10294826.84519699/1|Ac_36981|24	Sp_cl_000250591660	1.0	0	32	4.723e-05	unk.	new
ccc_9726	SRR16916501.9939009/2|Ac_36981|49	Sp_cl_000250591660	1.0	0	32	4.723e-05	unk.	new
ccc_12114	SRR18274471.8794541/1|Ac_07310|128	Sp_cl_000120891726	0.972	1	37	2.986e-06	unk.	re
ccc_13884	SRR24956050.14103180/1|Ac_07310|70	Sp_cl_000120891726	1.0	0	37	1.337e-07	unk.	re
ccc_1455	ERR3220211.34981805/1|Ac_07310|18	Sp_cl_000120891726	1.0	0	37	1.338e-07	unk.	ref
ccc_1456	SRR24955755.1357811/1|Ac_07310|107	Sp_cl_000120891726	1.0	0	37	1.337e-07	unk.	ref
ccc_1457	SRR24956050.14103180/1|Ac_07310|70	Sp_cl_000120891726	1.0	0	37	1.337e-07	unk.	ref
ccc_1458	ERR3211477.14951117/1|Ac_07310|110	Sp_cl_000120891726	0.972	1	37	2.986e-06	unk.	ref
ccc_1459	ERR3220190.42195695/2|Ac_07310|97	Sp_cl_000120891726	0.972	1	37	2.986e-06	unk.	ref
ccc_1460	SRR24891245.20058034/2|Ac_07310|15	Sp_cl_000120891726	0.972	1	37	2.986e-06	unk.	ref
ccc_1461	ERR3211448.34664362/2|Ac_07310|104	Sp_cl_000120891726	1.0	0	37	1.337e-07	unk.	ref
ccc_1462	SRR18274471.8794541/1|Ac_07310|128	Sp_cl_000120891726	1.0	0	37	1.337e-07	unk.	ref
ccc_1463	ERR3224614.96101247/1|Ac_07310|104	Sp_cl_000120891726	1.0	0	37	1.337e-07	unk.	ref
ccc_1464	SRR24891245.20058034/2|Ac_07310|15	Sp_cl_000120891726	1.0	0	37	1.337e-07	unk.	ref
ccc_1465	ERR3224614.96101247/1|Ac_07310|104	Sp_cl_000120891726	1.0	0	37	1.337e-07	unk.	ref
ccc_1466	ERR3220190.42195695/2|Ac_07310|97	Sp_cl_000120891726	1.0	0	37	1.337e-07	unk.	ref
ccc_1467	ERR3211477.14951117/1|Ac_07310|110	Sp_cl_000120891726	0.972	1	37	2.986e-06	unk.	ref
ccc_1468	ERR3224614.96101247/1|Ac_07310|104	Sp_cl_000120891726	1.0	0	37	1.337e-07	unk.	ref
ccc_1469	ERR3275114.46178174/2|Ac_07310|11	Sp_cl_000120891726	1.0	0	37	1.337e-07	unk.	ref
ccc_9340	ERR3224614.96101247/1|Ac_07310|104	Sp_cl_000120891726	0.972	1	37	2.986e-06	unk.	re
ccc_8715	SRR15114367.3626044/2|Ac_601265|76	Sp_cl_000423106424	1.0	0	37	1.119e-07	unk.	new
ccc_8807	SRR15114367.3626044/2|Ac_601265|76	Sp_cl_000423106424	1.0	0	37	1.118e-07	unk.	new
ccc_10804	SRR24882568.30822883/1|Ac_01463|91	Sp_cl_000361294645	0.971	1	35	3.54e-05	unk.	re
ccc_11655	SRR13180917.35354699/1|Ac_01463|72	Sp_cl_000361294645	1.0	0	35	1.585e-06	unk.	re
ccc_12825	SRR24882568.30822883/1|Ac_01463|91	Sp_cl_000361294645	1.0	0	35	1.585e-06	unk.	re
ccc_1598	SRR13180917.35354699/1|Ac_01463|72	Sp_cl_000361294645	1.0	0	35	1.585e-06	unk.	ref
ccc_1599	SRR13180917.35354699/1|Ac_01463|72	Sp_cl_000361294645	1.0	0	35	1.585e-06	unk.	ref
ccc_1600	SRR24882568.30822883/1|Ac_01463|91	Sp_cl_000361294645	1.0	0	35	1.585e-06	unk.	ref
ccc_1601	SRR13180917.35354699/1|Ac_01463|72	Sp_cl_000361294645	1.0	0	35	1.585e-06	unk.	ref
ccc_1602	SRR24882568.30822883/1|Ac_01463|91	Sp_cl_000361294645	1.0	0	35	1.585e-06	unk.	ref
ccc_1603	SRR24882568.30822883/1|Ac_01463|91	Sp_cl_000361294645	1.0	0	35	1.585e-06	unk.	ref
ccc_1604	SRR13180917.35354699/1|Ac_01463|72	Sp_cl_000361294645	1.0	0	35	1.585e-06	unk.	ref
ccc_1605	SRR13180917.35354699/1|Ac_01463|72	Sp_cl_000361294645	1.0	0	35	1.585e-06	unk.	ref
ccc_1606	SRR24882568.30822883/1|Ac_01463|91	Sp_cl_000361294645	1.0	0	35	1.585e-06	unk.	ref
ccc_1607	SRR24882568.30822883/1|Ac_01463|91	Sp_cl_000361294645	1.0	0	35	1.585e-06	unk.	ref
ccc_1608	SRR13180917.35354699/1|Ac_01463|72	Sp_cl_000361294645	0.971	1	35	3.54e-05	unk.	ref
ccc_1609	SRR24882568.30822883/1|Ac_01463|91	Sp_cl_000361294645	1.0	0	35	1.585e-06	unk.	ref
ccc_1610	SRR24882568.30822883/1|Ac_01463|91	Sp_cl_000361294645	0.971	1	35	3.54e-05	unk.	ref
ccc_1611	SRR13180917.35354699/1|Ac_01463|72	Sp_cl_000361294645	0.971	1	35	3.54e-05	unk.	ref
ccc_1612	SRR24882568.30822883/1|Ac_01463|91	Sp_cl_000361294645	0.971	1	35	3.54e-05	unk.	ref
ccc_1613	SRR24882568.30822883/1|Ac_01463|91	Sp_cl_000361294645	0.971	1	35	3.54e-05	unk.	ref
ccc_1614	SRR24882568.30822883/1|Ac_01463|91	Sp_cl_000361294645	1.0	0	35	1.585e-06	unk.	ref
ccc_1615	SRR24882568.30822883/1|Ac_01463|91	Sp_cl_000361294645	1.0	0	35	1.585e-06	unk.	ref
ccc_1616	SRR13180917.35354699/1|Ac_01463|72	Sp_cl_000361294645	0.971	1	35	3.54e-05	unk.	ref
ccc_1617	SRR13180917.35354699/1|Ac_01463|72	Sp_cl_000361294645	0.971	1	35	3.54e-05	unk.	ref
ccc_1618	SRR13180917.35354699/1|Ac_01463|72	Sp_cl_000361294645	0.971	1	35	3.54e-05	unk.	ref
ccc_1619	SRR24882568.30822883/1|Ac_01463|91	Sp_cl_000361294645	1.0	0	35	1.585e-06	unk.	ref
ccc_1620	SRR24882568.30822883/1|Ac_01463|91	Sp_cl_000361294645	1.0	0	35	1.585e-06	unk.	ref
ccc_1621	SRR13180917.35354699/1|Ac_01463|72	Sp_cl_000361294645	0.971	1	35	3.54e-05	unk.	ref
ccc_1622	SRR24882568.30822883/1|Ac_01463|91	Sp_cl_000361294645	1.0	0	35	1.584e-06	unk.	ref
ccc_1623	SRR24882568.30822883/1|Ac_01463|91	Sp_cl_000361294645	0.971	1	35	3.537e-05	unk.	ref
ccc_1624	SRR24882568.30822883/1|Ac_01463|91	Sp_cl_000361294645	1.0	0	35	1.584e-06	unk.	ref
ccc_1625	SRR13180917.35354699/1|Ac_01463|72	Sp_cl_000361294645	0.971	1	35	3.537e-05	unk.	ref
ccc_7433	SRR24882568.30822883/1|Ac_01463|91	Sp_cl_000361294645	0.971	1	35	3.54e-05	unk.	re
ccc_8088	SRR24882568.30822883/1|Ac_01463|91	Sp_cl_000361294645	0.971	1	35	3.537e-05	unk.	re
ccc_8243	SRR24882568.30822883/1|Ac_01463|91	Sp_cl_000361294645	0.971	1	35	3.54e-05	unk.	re
ccc_9089	SRR13180917.35354699/1|Ac_01463|72	Sp_cl_000361294645	0.971	1	35	3.54e-05	unk.	re
ccc_9129	SRR13180917.35354699/1|Ac_01463|72	Sp_cl_000361294645	0.971	1	35	3.54e-05	unk.	re
ccc_10178	ERR4682420.20484627/1|Ac_102173|93	Sp_cl_000033915886	0.972	1	36	8.062e-06	unk.	re
ccc_10519	ERR4682420.20484627/1|Ac_102173|93	Sp_cl_000033915886	0.972	1	36	8.062e-06	unk.	re
ccc_11238	ERR4682420.20484627/1|Ac_102173|93	Sp_cl_000033915886	0.972	1	36	8.053e-06	unk.	re
ccc_11816	ERR4682420.20484627/1|Ac_102173|93	Sp_cl_000033915886	0.972	1	36	8.053e-06	unk.	re
ccc_12113	ERR2683192.44385360/1|Ac_102173|243	Sp_cl_000033915886	1.0	0	36	3.604e-07	unk.	re
ccc_13562	ERR4682387.20744000/1|Ac_102173|83	Sp_cl_000033915886	0.972	1	36	8.062e-06	unk.	re
ccc_4147	SRR14297774.24145941/2|Ac_102173|103	Sp_cl_000033915886	0.972	1	36	8.078e-06	unk.	ref
ccc_4148	ERR4682835.13378666/1|Ac_102173|107	Sp_cl_000033915886	1.0	0	36	3.608e-07	unk.	ref
ccc_4149	ERR2683166.38547886/1|Ac_102173|171	Sp_cl_000033915886	0.972	1	36	8.062e-06	unk.	ref
ccc_4150	ERR4682780.8601226/1|Ac_102173|136	Sp_cl_000033915886	1.0	0	36	3.608e-07	unk.	ref
ccc_4151	SRR18653134.189057358/2|Ac_102173|48	Sp_cl_000033915886	0.972	1	36	8.062e-06	unk.	ref
ccc_4152	SRR25131756.24626643/1|Ac_102173|82	Sp_cl_000033915886	0.972	1	36	8.062e-06	unk.	ref
ccc_4153	ERR4682420.20484627/1|Ac_102173|93	Sp_cl_000033915886	0.972	1	36	8.062e-06	unk.	ref
ccc_4154	ERR4682780.8601226/1|Ac_102173|136	Sp_cl_000033915886	0.972	1	36	8.053e-06	unk.	ref
ccc_4155	SRR14297774.24145941/2|Ac_102173|103	Sp_cl_000033915886	1.0	0	36	3.604e-07	unk.	ref
ccc_4156	ERR2683192.44385360/1|Ac_102173|243	Sp_cl_000033915886	0.972	1	36	8.053e-06	unk.	ref
ccc_4157	ERR4678634.34181403/1|Ac_102173|84	Sp_cl_000033915886	0.972	1	36	8.053e-06	unk.	ref
ccc_4158	ERR2683192.44385360/1|Ac_102173|243	Sp_cl_000033915886	0.972	1	36	8.053e-06	unk.	ref
ccc_4159	SRR14297774.24145941/2|Ac_102173|103	Sp_cl_000033915886	0.972	1	36	8.053e-06	unk.	ref
ccc_4160	ERR4682420.20484627/1|Ac_102173|93	Sp_cl_000033915886	0.972	1	36	8.053e-06	unk.	ref
ccc_4161	ERR4682780.8601226/1|Ac_102173|136	Sp_cl_000033915886	0.972	1	36	8.045e-06	unk.	ref
ccc_7402	SRR25131756.24626643/1|Ac_102173|82	Sp_cl_000033915886	0.972	1	36	8.078e-06	unk.	re
ccc_7452	ERR4682420.20484627/1|Ac_102173|93	Sp_cl_000033915886	0.972	1	36	8.062e-06	unk.	re
ccc_7790	ERR4682387.20744000/1|Ac_102173|83	Sp_cl_000033915886	0.972	1	36	8.045e-06	unk.	re
ccc_8015	ERR4678634.34181403/1|Ac_102173|84	Sp_cl_000033915886	0.972	1	36	8.062e-06	unk.	re
ccc_8457	ERR4678634.34181403/1|Ac_102173|84	Sp_cl_000033915886	0.972	1	36	8.053e-06	unk.	re
ccc_8807	ERR12084950.12771603/2|Ac_601265|7	Sp_cl_000082697386	0.942	2	35	0.0006695	unk.	new
ccc_11951	SRR13433993.14424801/1|Ac_311355|128	Sp_cl_000374402771	1.0	0	35	1.43e-06	unk.	re
ccc_2742	SRR26824596.14424801/1|Ac_311355|128	Sp_cl_000374402771	1.0	0	35	1.43e-06	unk.	ref
ccc_4647	SRR11038085.24557263/1|Ac_769638|74	Sp_cl_000289063831	1.0	0	38	2.872e-08	unk.	ref
ccc_4648	SRR11038085.24557263/1|Ac_769638|74	Sp_cl_000289063831	0.973	1	38	6.418e-07	unk.	ref
ccc_7772	ERR2241633.50236311/1|Ac_32947|44	Sp_cl_000100918044	0.921	3	38	0.0003659	unk.	new
ccc_7209	SRR10294826.75649785/1|Ac_36981|20	Sp_cl_000250587048	0.969	1	33	0.0003084	unk.	ref
ccc_10804	SRR26327793.14946521/1|Ac_30447|42	Sp_cl_000668522604	1.0	0	37	1.321e-07	unk.	re
ccc_11655	SRR26327793.14946521/1|Ac_30447|42	Sp_cl_000668522604	1.0	0	37	1.321e-07	unk.	re
ccc_12825	SRR26327793.14946521/1|Ac_30447|42	Sp_cl_000668522604	1.0	0	37	1.321e-07	unk.	re
ccc_1598	SRR26327793.14946521/1|Ac_30447|42	Sp_cl_000668522604	1.0	0	37	1.321e-07	unk.	ref
ccc_1599	SRR26327793.14946521/1|Ac_30447|42	Sp_cl_000668522604	1.0	0	37	1.321e-07	unk.	ref
ccc_1600	SRR26327793.14946521/1|Ac_30447|42	Sp_cl_000668522604	1.0	0	37	1.321e-07	unk.	ref
ccc_1601	SRR26327793.14946521/1|Ac_30447|42	Sp_cl_000668522604	1.0	0	37	1.321e-07	unk.	ref
ccc_1602	SRR26327793.14946521/1|Ac_30447|42	Sp_cl_000668522604	1.0	0	37	1.321e-07	unk.	ref
ccc_1603	SRR26327793.14946521/1|Ac_30447|42	Sp_cl_000668522604	1.0	0	37	1.321e-07	unk.	ref
ccc_1604	SRR26327793.14946521/1|Ac_30447|42	Sp_cl_000668522604	1.0	0	37	1.321e-07	unk.	ref
ccc_1605	SRR26327793.14946521/1|Ac_30447|42	Sp_cl_000668522604	1.0	0	37	1.321e-07	unk.	ref
ccc_1606	SRR26327793.14946521/1|Ac_30447|42	Sp_cl_000668522604	1.0	0	37	1.321e-07	unk.	ref
ccc_1607	SRR26327793.14946521/1|Ac_30447|42	Sp_cl_000668522604	1.0	0	37	1.321e-07	unk.	ref
ccc_1608	SRR26327793.14946521/1|Ac_30447|42	Sp_cl_000668522604	1.0	0	37	1.321e-07	unk.	ref
ccc_1609	SRR26327793.14946521/1|Ac_30447|42	Sp_cl_000668522604	1.0	0	37	1.321e-07	unk.	ref
ccc_1610	SRR26327793.14946521/1|Ac_30447|42	Sp_cl_000668522604	1.0	0	37	1.321e-07	unk.	ref
ccc_1611	SRR26327793.14946521/1|Ac_30447|42	Sp_cl_000668522604	1.0	0	37	1.321e-07	unk.	ref
ccc_1612	SRR26327793.14946521/1|Ac_30447|42	Sp_cl_000668522604	1.0	0	37	1.321e-07	unk.	ref
ccc_1613	SRR26327793.14946521/1|Ac_30447|42	Sp_cl_000668522604	1.0	0	37	1.321e-07	unk.	ref
ccc_1614	SRR26327793.14946521/1|Ac_30447|42	Sp_cl_000668522604	1.0	0	37	1.321e-07	unk.	ref
ccc_1615	SRR26327793.14946521/1|Ac_30447|42	Sp_cl_000668522604	1.0	0	37	1.321e-07	unk.	ref
ccc_1616	SRR26327793.14946521/1|Ac_30447|42	Sp_cl_000668522604	1.0	0	37	1.321e-07	unk.	ref
ccc_1617	SRR26327793.14946521/1|Ac_30447|42	Sp_cl_000668522604	1.0	0	37	1.321e-07	unk.	ref
ccc_1618	SRR26327793.14946521/1|Ac_30447|42	Sp_cl_000668522604	1.0	0	37	1.321e-07	unk.	ref
ccc_1619	SRR26327793.14946521/1|Ac_30447|42	Sp_cl_000668522604	1.0	0	37	1.321e-07	unk.	ref
ccc_1620	SRR26327793.14946521/1|Ac_30447|42	Sp_cl_000668522604	1.0	0	37	1.321e-07	unk.	ref
ccc_1621	SRR26327793.14946521/1|Ac_30447|42	Sp_cl_000668522604	1.0	0	37	1.321e-07	unk.	ref
ccc_1622	SRR26327793.14946521/1|Ac_30447|42	Sp_cl_000668522604	1.0	0	37	1.32e-07	unk.	ref
ccc_1623	SRR26327793.14946521/1|Ac_30447|42	Sp_cl_000668522604	1.0	0	37	1.32e-07	unk.	ref
ccc_1624	SRR26327793.14946521/1|Ac_30447|42	Sp_cl_000668522604	1.0	0	37	1.32e-07	unk.	ref
ccc_1625	SRR26327793.14946521/1|Ac_30447|42	Sp_cl_000668522604	1.0	0	37	1.32e-07	unk.	ref
ccc_7433	SRR26327793.14946521/1|Ac_30447|42	Sp_cl_000668522604	1.0	0	37	1.321e-07	unk.	re
ccc_8088	SRR26327793.14946521/1|Ac_30447|42	Sp_cl_000668522604	1.0	0	37	1.32e-07	unk.	re
ccc_8243	SRR26327793.14946521/1|Ac_30447|42	Sp_cl_000668522604	1.0	0	37	1.321e-07	unk.	re
ccc_9089	SRR26327793.14946521/1|Ac_30447|42	Sp_cl_000668522604	1.0	0	37	1.321e-07	unk.	re
ccc_9129	SRR26327793.14946521/1|Ac_30447|42	Sp_cl_000668522604	1.0	0	37	1.321e-07	unk.	re
ccc_10178	SRR21374605.3045530/1|Ac_102173|77	Sp_cl_000033363405	0.944	2	36	0.0001801	unk.	re
ccc_10519	ERR4682364.1111104/1|Ac_102173|153	Sp_cl_000033363405	0.944	2	36	0.0001801	unk.	re
ccc_11238	ERR2592249.202478/1|Ac_102173|66	Sp_cl_000033363405	0.944	2	36	0.0001799	unk.	re
ccc_11816	SRR18653135.187019642/1|Ac_102173|45	Sp_cl_000033363405	0.944	2	36	0.0001799	unk.	re
ccc_12113	ERR4682819.10329176/2|Ac_102173|48	Sp_cl_000033363405	1.0	0	36	3.604e-07	unk.	re
ccc_13562	ERR2607485.39504585/1|Ac_102173|187	Sp_cl_000033363405	0.944	2	36	0.0001801	unk.	re
ccc_4147	SRR8925812.43789963/2|Ac_102173|59	Sp_cl_000033363405	0.944	2	36	0.0001805	unk.	ref
ccc_4148	SRR14297777.36145450/2|Ac_102173|15	Sp_cl_000033363405	1.0	0	36	3.608e-07	unk.	ref
ccc_4149	ERR4682385.17799999/2|Ac_102173|19	Sp_cl_000033363405	0.944	2	36	0.0001801	unk.	ref
ccc_4150	ERR4678687.2543053/1|Ac_102173|24	Sp_cl_000033363405	0.944	2	36	0.0001801	unk.	ref
ccc_4151	ERR2683187.28845131/1|Ac_102173|211	Sp_cl_000033363405	0.944	2	36	0.0001801	unk.	ref
ccc_4152	ERR4682421.9469021/2|Ac_102173|99	Sp_cl_000033363405	0.944	2	36	0.0001801	unk.	ref
ccc_4153	ERR4682385.17799999/2|Ac_102173|19	Sp_cl_000033363405	0.944	2	36	0.0001801	unk.	ref
ccc_4154	SRR26510961.11062138/1|Ac_102173|90	Sp_cl_000033363405	0.944	2	36	0.0001799	unk.	ref
ccc_4155	ERR7757513.22557170/2|Ac_102173|95	Sp_cl_000033363405	1.0	0	36	3.604e-07	unk.	ref
ccc_4156	ERR2683191.13629973/1|Ac_102173|145	Sp_cl_000033363405	0.944	2	36	0.0001799	unk.	ref
ccc_4157	SRR12917028.1134194/2|Ac_102173|17	Sp_cl_000033363405	0.944	2	36	0.0001799	unk.	ref
ccc_4158	ERR1725951.7272131/2|Ac_102173|11	Sp_cl_000033363405	0.944	2	36	0.0001799	unk.	ref
ccc_4159	ERR7764201.111349872/1|Ac_102173|62	Sp_cl_000033363405	0.944	2	36	0.0001799	unk.	ref
ccc_4160	ERR2683197.20232397/2|Ac_102173|25	Sp_cl_000033363405	0.944	2	36	0.0001799	unk.	ref
ccc_7402	ERR4682857.30928247/1|Ac_102173|115	Sp_cl_000033363405	0.944	2	36	0.0001805	unk.	re
ccc_7452	ERR8977352.1541314/2|Ac_102173|43	Sp_cl_000033363405	0.944	2	36	0.0001801	unk.	re
ccc_8015	ERR4682380.7320403/2|Ac_102173|90	Sp_cl_000033363405	0.944	2	36	0.0001801	unk.	re
ccc_8457	ERR2607603.16009073/1|Ac_102173|58	Sp_cl_000033363405	0.944	2	36	0.0001799	unk.	re
ccc_10476	SRR22985149.41319411/1|Ac_285413|137	Sp_cl_000584707649	0.972	1	36	5.813e-06	unk.	new
ccc_11234	SRR13433993.39463348/2|Ac_312241|44	Sp_cl_000123258656	1.0	0	38	2.677e-08	unk.	new
ccc_5184	SRR13180934.13362104/1|Ac_312241|75	Sp_cl_000123258656	1.0	0	38	2.677e-08	unk.	ref
ccc_5185	SRR13433993.39463348/2|Ac_312241|44	Sp_cl_000123258656	1.0	0	38	2.673e-08	unk.	ref
ccc_5186	ERR3220216.33698786/1|Ac_312241|16	Sp_cl_000123258656	1.0	0	38	2.667e-08	unk.	ref
ccc_5187	SRR13433993.39463348/2|Ac_312241|44	Sp_cl_000123258656	1.0	0	38	2.667e-08	unk.	ref
ccc_5188	SRR26824596.39463348/2|Ac_312241|44	Sp_cl_000123258656	1.0	0	38	2.667e-08	unk.	ref
ccc_1986	SRR13180948.16699311/2|Ac_05450|73	Sp_cl_000361470950	0.923	3	39	0.0001167	unk.	ref
ccc_14042	SRR26820263.12389001/2|Ac_762555|36	Sp_cl_000064350744	1.0	0	30	0.0006811	unk.	new
ccc_7772	SRR17241618.19116300/2|Ac_762555|77	Sp_cl_000064350744	1.0	0	30	0.0006811	unk.	new
ccc_14048	SRX5244711.9236533/1|Ac_59436|88	Sp_cl_000693349431	1.0	0	32	6.065e-05	unk.	new
ccc_7690	SRX5244711.9236533/1|Ac_59436|88	Sp_cl_000693349431	1.0	0	32	6.07e-05	unk.	new
ccc_11599	SRR12529330.53343454/1|Ac_386176|75	Sp_cl_000335075716	1.0	0	33	1.7e-05	unk.	new
ccc_12692	SRR12529341.44175073/2|Ac_386176|46	Sp_cl_000335075716	1.0	0	33	1.687e-05	unk.	new
ccc_13191	SRR12529325.1744196/1|Ac_386176|47	Sp_cl_000335075716	1.0	0	33	1.687e-05	unk.	new
ccc_2874	SRR12529330.53343454/1|Ac_386176|75	Sp_cl_000335075716	1.0	0	33	1.7e-05	unk.	ref
ccc_2875	SRR12529330.53343454/1|Ac_386176|75	Sp_cl_000335075716	1.0	0	33	1.689e-05	unk.	ref
ccc_2876	SRR12529341.44175073/2|Ac_386176|46	Sp_cl_000335075716	1.0	0	33	1.687e-05	unk.	ref
ccc_2877	SRR12529325.1744196/1|Ac_386176|47	Sp_cl_000335075716	1.0	0	33	1.687e-05	unk.	ref
ccc_2878	SRR12529341.44175073/2|Ac_386176|46	Sp_cl_000335075716	1.0	0	33	1.687e-05	unk.	ref
ccc_2879	SRR12529325.1744196/1|Ac_386176|47	Sp_cl_000335075716	1.0	0	33	1.687e-05	unk.	ref
ccc_2880	SRR12529330.53343454/1|Ac_386176|75	Sp_cl_000335075716	1.0	0	33	1.687e-05	unk.	ref
ccc_2881	SRR12529325.1744196/1|Ac_386176|47	Sp_cl_000335075716	1.0	0	33	1.687e-05	unk.	ref
ccc_2882	SRR12529325.1744196/1|Ac_386176|47	Sp_cl_000335075716	1.0	0	33	1.687e-05	unk.	ref
ccc_2883	SRR12529330.53343454/1|Ac_386176|75	Sp_cl_000335075716	1.0	0	33	1.687e-05	unk.	ref
ccc_2884	SRR12529330.53343454/1|Ac_386176|75	Sp_cl_000335075716	1.0	0	33	1.687e-05	unk.	ref
ccc_2885	SRR12529341.44175073/2|Ac_386176|46	Sp_cl_000335075716	1.0	0	33	1.687e-05	unk.	ref
ccc_2886	SRR12529325.1744196/1|Ac_386176|47	Sp_cl_000335075716	1.0	0	33	1.687e-05	unk.	ref
ccc_2887	SRR12529341.44175073/2|Ac_386176|46	Sp_cl_000335075716	1.0	0	33	1.687e-05	unk.	ref
ccc_2888	SRR12529341.44175073/2|Ac_386176|46	Sp_cl_000335075716	1.0	0	33	1.687e-05	unk.	ref
ccc_8117	SRR12529325.1744196/1|Ac_386176|47	Sp_cl_000335075716	1.0	0	33	1.686e-05	unk.	new
ccc_10804	SRR17035127.52618253/1|Ac_01463|14	Sp_cl_000457201023	0.944	2	36	0.0002282	unk.	re
ccc_1598	SRR17035127.52618253/1|Ac_01463|14	Sp_cl_000457201023	0.944	2	36	0.0002282	unk.	ref
ccc_1599	SRR17035127.52618253/1|Ac_01463|14	Sp_cl_000457201023	0.944	2	36	0.0002282	unk.	ref
ccc_1600	SRR17035127.52618253/1|Ac_01463|14	Sp_cl_000457201023	0.944	2	36	0.0002282	unk.	ref
ccc_1601	SRR17035127.52618253/1|Ac_01463|14	Sp_cl_000457201023	0.944	2	36	0.0002282	unk.	ref
ccc_1603	SRR17035127.52618253/1|Ac_01463|14	Sp_cl_000457201023	1.0	0	36	4.576e-07	unk.	ref
ccc_1611	SRR17035127.52618253/1|Ac_01463|14	Sp_cl_000457201023	0.944	2	36	0.0002282	unk.	ref
ccc_1617	SRR17035127.52618253/1|Ac_01463|14	Sp_cl_000457201023	0.944	2	36	0.0002282	unk.	ref
ccc_1621	SRR17035127.52618253/1|Ac_01463|14	Sp_cl_000457201023	0.944	2	36	0.0002282	unk.	ref
ccc_1622	SRR17035127.52618253/1|Ac_01463|14	Sp_cl_000457201023	0.944	2	36	0.0002281	unk.	ref
ccc_1623	SRR17035127.52618253/1|Ac_01463|14	Sp_cl_000457201023	0.944	2	36	0.0002281	unk.	ref
ccc_1625	SRR17035127.52618253/1|Ac_01463|14	Sp_cl_000457201023	0.944	2	36	0.0002281	unk.	ref
ccc_7433	SRR17035127.52618253/1|Ac_01463|14	Sp_cl_000457201023	0.944	2	36	0.0002282	unk.	re
ccc_8088	SRR17035127.52618253/1|Ac_01463|14	Sp_cl_000457201023	0.944	2	36	0.0002281	unk.	re
ccc_8243	SRR17035127.52618253/1|Ac_01463|14	Sp_cl_000457201023	0.944	2	36	0.0002282	unk.	re
ccc_9089	SRR17035127.52618253/1|Ac_01463|14	Sp_cl_000457201023	0.944	2	36	0.0002282	unk.	re
ccc_12747	ERR3801483.36493569/1|Ac_769619|58	Sp_cl_000139134601	1.0	0	36	2.864e-07	unk.	re
ccc_6607	ERR3801458.16022063/2|Ac_769619|55	Sp_cl_000139134601	1.0	0	36	2.864e-07	unk.	ref
ccc_6608	ERR3801458.16022063/2|Ac_769619|55	Sp_cl_000139134601	1.0	0	36	2.864e-07	unk.	ref
ccc_9190	ERR3801483.36493569/1|Ac_769619|58	Sp_cl_000139134601	1.0	0	36	2.864e-07	unk.	re
ccc_4205	SRR8299382.29795974/1|Ac_694281|182	Sp_cl_000778894151	0.921	3	38	0.0003346	unk.	ref
ccc_4206	SRR8299382.29795974/1|Ac_694281|182	Sp_cl_000778894151	0.973	1	38	6.681e-07	unk.	ref
ccc_4207	SRR8299382.29795974/1|Ac_694281|182	Sp_cl_000778894151	0.973	1	38	6.681e-07	unk.	ref
ccc_4208	SRR8299382.29795974/1|Ac_694281|182	Sp_cl_000778894151	0.973	1	38	6.681e-07	unk.	ref
ccc_4209	SRR8299382.29795974/1|Ac_694281|182	Sp_cl_000778894151	0.973	1	38	6.681e-07	unk.	ref
ccc_4648	ERR3220182.1128089/1|Ac_769638|138	Sp_cl_000122848622	0.972	1	36	7.705e-06	unk.	ref
ccc_10804	SRR17035133.31571026/1|Ac_01463|8	Sp_cl_000457199728	1.0	0	35	1.585e-06	unk.	re
ccc_11655	SRR17035133.31571026/1|Ac_01463|8	Sp_cl_000457199728	1.0	0	35	1.585e-06	unk.	re
ccc_12825	SRR17035133.31571026/1|Ac_01463|8	Sp_cl_000457199728	1.0	0	35	1.585e-06	unk.	re
ccc_1598	SRR17035133.31571026/1|Ac_01463|8	Sp_cl_000457199728	1.0	0	35	1.585e-06	unk.	ref
ccc_1599	SRR17035127.27108173/2|Ac_01463|29	Sp_cl_000457199728	1.0	0	35	1.585e-06	unk.	ref
ccc_1600	SRR17035127.27108173/2|Ac_01463|29	Sp_cl_000457199728	1.0	0	35	1.585e-06	unk.	ref
ccc_1601	SRR17035133.31571026/1|Ac_01463|8	Sp_cl_000457199728	1.0	0	35	1.585e-06	unk.	ref
ccc_1602	SRR17035127.27108173/2|Ac_01463|29	Sp_cl_000457199728	1.0	0	35	1.585e-06	unk.	ref
ccc_1603	SRR17035133.31571026/1|Ac_01463|8	Sp_cl_000457199728	1.0	0	35	1.585e-06	unk.	ref
ccc_1604	SRR17035133.31571026/1|Ac_01463|8	Sp_cl_000457199728	1.0	0	35	1.585e-06	unk.	ref
ccc_1605	SRR17035127.27108173/2|Ac_01463|29	Sp_cl_000457199728	1.0	0	35	1.585e-06	unk.	ref
ccc_1606	SRR17035127.27108173/2|Ac_01463|29	Sp_cl_000457199728	1.0	0	35	1.585e-06	unk.	ref
ccc_1607	SRR17035127.27108173/2|Ac_01463|29	Sp_cl_000457199728	1.0	0	35	1.585e-06	unk.	ref
ccc_1608	SRR17035133.31571026/1|Ac_01463|8	Sp_cl_000457199728	1.0	0	35	1.585e-06	unk.	ref
ccc_1609	SRR17035133.31571026/1|Ac_01463|8	Sp_cl_000457199728	1.0	0	35	1.585e-06	unk.	ref
ccc_1610	SRR17035133.31571026/1|Ac_01463|8	Sp_cl_000457199728	1.0	0	35	1.585e-06	unk.	ref
ccc_1611	SRR17035133.31571026/1|Ac_01463|8	Sp_cl_000457199728	1.0	0	35	1.585e-06	unk.	ref
ccc_1612	SRR17035127.27108173/2|Ac_01463|29	Sp_cl_000457199728	1.0	0	35	1.585e-06	unk.	ref
ccc_1613	SRR17035127.27108173/2|Ac_01463|29	Sp_cl_000457199728	1.0	0	35	1.585e-06	unk.	ref
ccc_1614	SRR17035127.27108173/2|Ac_01463|29	Sp_cl_000457199728	1.0	0	35	1.585e-06	unk.	ref
ccc_1615	SRR17035127.27108173/2|Ac_01463|29	Sp_cl_000457199728	1.0	0	35	1.585e-06	unk.	ref
ccc_1616	SRR17035127.27108173/2|Ac_01463|29	Sp_cl_000457199728	1.0	0	35	1.585e-06	unk.	ref
ccc_1617	SRR17035133.31571026/1|Ac_01463|8	Sp_cl_000457199728	1.0	0	35	1.585e-06	unk.	ref
ccc_1618	SRR17035133.31571026/1|Ac_01463|8	Sp_cl_000457199728	1.0	0	35	1.585e-06	unk.	ref
ccc_1619	SRR17035133.31571026/1|Ac_01463|8	Sp_cl_000457199728	1.0	0	35	1.585e-06	unk.	ref
ccc_1620	SRR17035127.27108173/2|Ac_01463|29	Sp_cl_000457199728	1.0	0	35	1.585e-06	unk.	ref
ccc_1621	SRR17035133.31571026/1|Ac_01463|8	Sp_cl_000457199728	1.0	0	35	1.585e-06	unk.	ref
ccc_1622	SRR17035127.27108173/2|Ac_01463|29	Sp_cl_000457199728	1.0	0	35	1.584e-06	unk.	ref
ccc_1623	SRR17035133.31571026/1|Ac_01463|8	Sp_cl_000457199728	1.0	0	35	1.584e-06	unk.	ref
ccc_1624	SRR17035127.27108173/2|Ac_01463|29	Sp_cl_000457199728	1.0	0	35	1.584e-06	unk.	ref
ccc_1625	SRR17035127.27108173/2|Ac_01463|29	Sp_cl_000457199728	1.0	0	35	1.584e-06	unk.	ref
ccc_7433	SRR17035133.31571026/1|Ac_01463|8	Sp_cl_000457199728	1.0	0	35	1.585e-06	unk.	re
ccc_8088	SRR17035133.31571026/1|Ac_01463|8	Sp_cl_000457199728	1.0	0	35	1.584e-06	unk.	re
ccc_8243	SRR17035133.31571026/1|Ac_01463|8	Sp_cl_000457199728	1.0	0	35	1.585e-06	unk.	re
ccc_9089	SRR17035133.31571026/1|Ac_01463|8	Sp_cl_000457199728	1.0	0	35	1.585e-06	unk.	re
ccc_9129	SRR17035133.31571026/1|Ac_01463|8	Sp_cl_000457199728	1.0	0	35	1.585e-06	unk.	re
ccc_10164	ERR3801492.43356529/1|Ac_311472|226	Sp_cl_000139589833	0.923	3	39	0.0001307	unk.	re
ccc_10538	ERR3801492.43356529/1|Ac_311472|226	Sp_cl_000139589833	0.923	3	39	0.0001307	unk.	re
ccc_10793	ERR3801492.43356529/1|Ac_311472|226	Sp_cl_000139589833	0.923	3	39	0.0001307	unk.	re
ccc_11451	ERR3801492.43356529/1|Ac_311472|226	Sp_cl_000139589833	0.923	3	39	0.0001307	unk.	re
ccc_1153	SRR873595.85553757/1|Ac_311472|178	Sp_cl_000139589833	0.923	3	39	0.0001307	unk.	ref
ccc_1154	SRR873595.85553757/1|Ac_311472|178	Sp_cl_000139589833	0.923	3	39	0.0001307	unk.	ref
ccc_1155	ERR3801492.43356529/1|Ac_311472|226	Sp_cl_000139589833	0.923	3	39	0.0001307	unk.	ref
ccc_1156	ERR3801492.43356529/1|Ac_311472|226	Sp_cl_000139589833	0.923	3	39	0.0001307	unk.	ref
ccc_1157	SRR873595.85553757/1|Ac_311472|178	Sp_cl_000139589833	0.923	3	39	0.0001307	unk.	ref
ccc_1158	ERR3801492.43356529/1|Ac_311472|226	Sp_cl_000139589833	0.923	3	39	0.0001307	unk.	ref
ccc_1159	ERR3801492.43356529/1|Ac_311472|226	Sp_cl_000139589833	0.923	3	39	0.0001307	unk.	ref
ccc_1160	SRR873595.85553757/1|Ac_311472|178	Sp_cl_000139589833	0.923	3	39	0.0001307	unk.	ref
ccc_1161	SRR873595.85553757/1|Ac_311472|178	Sp_cl_000139589833	0.923	3	39	0.0001307	unk.	ref
ccc_13111	SRR873595.85553757/1|Ac_311472|178	Sp_cl_000139589833	0.923	3	39	0.0001307	unk.	re
ccc_13232	ERR3801492.43356529/1|Ac_311472|226	Sp_cl_000139589833	0.923	3	39	0.0001307	unk.	re
ccc_7782	SRR873595.85553757/1|Ac_311472|178	Sp_cl_000139589833	0.923	3	39	0.0001307	unk.	re
ccc_9699	SRR873595.85553757/1|Ac_311472|178	Sp_cl_000139589833	0.923	3	39	0.0001307	unk.	re
ccc_5103	SRR873610.106558205/1|Ac_769700|128	Sp_cl_000792302104	1.0	0	34	3.876e-06	unk.	ref
ccc_5104	SRR873610.106558205/1|Ac_769700|128	Sp_cl_000792302104	1.0	0	34	3.876e-06	unk.	ref
ccc_5105	SRR873610.106558205/1|Ac_769700|128	Sp_cl_000792302104	1.0	0	34	3.876e-06	unk.	ref
ccc_5106	SRR873610.106558205/1|Ac_769700|128	Sp_cl_000792302104	1.0	0	34	3.876e-06	unk.	ref
ccc_5107	SRR873610.106558205/1|Ac_769700|128	Sp_cl_000792302104	1.0	0	34	3.876e-06	unk.	ref
ccc_11655	SRR12529286.78618184/1|Ac_01463|138	Sp_cl_000334797986	0.972	1	36	1.022e-05	unk.	re
ccc_12825	SRR12529286.78618184/1|Ac_01463|138	Sp_cl_000334797986	0.972	1	36	1.022e-05	unk.	re
ccc_1598	SRR12529286.78618184/1|Ac_01463|138	Sp_cl_000334797986	0.972	1	36	1.022e-05	unk.	ref
ccc_1599	SRR12529286.78618184/1|Ac_01463|138	Sp_cl_000334797986	0.972	1	36	1.022e-05	unk.	ref
ccc_1600	SRR12529286.78618184/1|Ac_01463|138	Sp_cl_000334797986	0.972	1	36	1.022e-05	unk.	ref
ccc_1601	SRR12529286.78618184/1|Ac_01463|138	Sp_cl_000334797986	0.972	1	36	1.022e-05	unk.	ref
ccc_1602	SRR12529286.78618184/1|Ac_01463|138	Sp_cl_000334797986	0.972	1	36	1.022e-05	unk.	ref
ccc_1603	SRR12529286.78618184/1|Ac_01463|138	Sp_cl_000334797986	0.972	1	36	1.022e-05	unk.	ref
ccc_1604	SRR12529286.78618184/1|Ac_01463|138	Sp_cl_000334797986	0.972	1	36	1.022e-05	unk.	ref
ccc_1605	SRR12529286.78618184/1|Ac_01463|138	Sp_cl_000334797986	0.944	2	36	0.0002282	unk.	ref
ccc_1606	SRR12529286.78618184/1|Ac_01463|138	Sp_cl_000334797986	0.944	2	36	0.0002282	unk.	ref
ccc_1607	SRR12529286.78618184/1|Ac_01463|138	Sp_cl_000334797986	0.944	2	36	0.0002282	unk.	ref
ccc_1608	SRR12529286.78618184/1|Ac_01463|138	Sp_cl_000334797986	0.972	1	36	1.022e-05	unk.	ref
ccc_1609	SRR12529286.78618184/1|Ac_01463|138	Sp_cl_000334797986	0.972	1	36	1.022e-05	unk.	ref
ccc_1610	SRR12529286.78618184/1|Ac_01463|138	Sp_cl_000334797986	0.972	1	36	1.022e-05	unk.	ref
ccc_1611	SRR12529286.78618184/1|Ac_01463|138	Sp_cl_000334797986	0.972	1	36	1.022e-05	unk.	ref
ccc_1612	SRR12529286.78618184/1|Ac_01463|138	Sp_cl_000334797986	0.972	1	36	1.022e-05	unk.	ref
ccc_1613	SRR12529286.78618184/1|Ac_01463|138	Sp_cl_000334797986	0.972	1	36	1.022e-05	unk.	ref
ccc_1614	SRR12529286.78618184/1|Ac_01463|138	Sp_cl_000334797986	0.972	1	36	1.022e-05	unk.	ref
ccc_1615	SRR12529286.78618184/1|Ac_01463|138	Sp_cl_000334797986	0.972	1	36	1.022e-05	unk.	ref
ccc_1616	SRR12529286.78618184/1|Ac_01463|138	Sp_cl_000334797986	0.972	1	36	1.022e-05	unk.	ref
ccc_1617	SRR12529286.78618184/1|Ac_01463|138	Sp_cl_000334797986	0.972	1	36	1.022e-05	unk.	ref
ccc_1618	SRR12529286.78618184/1|Ac_01463|138	Sp_cl_000334797986	0.972	1	36	1.022e-05	unk.	ref
ccc_1619	SRR12529286.78618184/1|Ac_01463|138	Sp_cl_000334797986	0.972	1	36	1.022e-05	unk.	ref
ccc_1620	SRR12529286.78618184/1|Ac_01463|138	Sp_cl_000334797986	0.972	1	36	1.022e-05	unk.	ref
ccc_1621	SRR12529286.78618184/1|Ac_01463|138	Sp_cl_000334797986	0.972	1	36	1.022e-05	unk.	ref
ccc_1622	SRR12529286.78618184/1|Ac_01463|138	Sp_cl_000334797986	0.972	1	36	1.021e-05	unk.	ref
ccc_1623	SRR12529286.78618184/1|Ac_01463|138	Sp_cl_000334797986	0.972	1	36	1.021e-05	unk.	ref
ccc_1624	SRR12529286.78618184/1|Ac_01463|138	Sp_cl_000334797986	0.972	1	36	1.021e-05	unk.	ref
ccc_1625	SRR12529286.78618184/1|Ac_01463|138	Sp_cl_000334797986	0.972	1	36	1.021e-05	unk.	ref
ccc_7433	SRR12529286.78618184/1|Ac_01463|138	Sp_cl_000334797986	0.972	1	36	1.022e-05	unk.	re
ccc_8088	SRR12529286.78618184/1|Ac_01463|138	Sp_cl_000334797986	0.972	1	36	1.021e-05	unk.	re
ccc_8243	SRR12529286.78618184/1|Ac_01463|138	Sp_cl_000334797986	0.972	1	36	1.022e-05	unk.	re
ccc_9089	SRR12529286.78618184/1|Ac_01463|138	Sp_cl_000334797986	0.972	1	36	1.022e-05	unk.	re
ccc_9129	SRR12529286.78618184/1|Ac_01463|138	Sp_cl_000334797986	0.972	1	36	1.022e-05	unk.	re
ccc_10804	SRR14517621.52023130/2|Ac_01463|61	Sp_cl_000401585509	1.0	0	38	3.813e-08	unk.	re
ccc_11655	SRR14517621.52023130/2|Ac_01463|61	Sp_cl_000401585509	1.0	0	38	3.813e-08	unk.	re
ccc_12825	SRR14517621.52023130/2|Ac_01463|61	Sp_cl_000401585509	1.0	0	38	3.813e-08	unk.	re
ccc_1598	SRR14517621.52023130/2|Ac_01463|61	Sp_cl_000401585509	1.0	0	38	3.813e-08	unk.	ref
ccc_1599	SRR14517621.52023130/2|Ac_01463|61	Sp_cl_000401585509	1.0	0	38	3.813e-08	unk.	ref
ccc_1600	SRR14517621.52023130/2|Ac_01463|61	Sp_cl_000401585509	1.0	0	38	3.813e-08	unk.	ref
ccc_1601	SRR14517621.52023130/2|Ac_01463|61	Sp_cl_000401585509	1.0	0	38	3.813e-08	unk.	ref
ccc_1602	SRR14517621.52023130/2|Ac_01463|61	Sp_cl_000401585509	1.0	0	38	3.813e-08	unk.	ref
ccc_1603	SRR14517621.52023130/2|Ac_01463|61	Sp_cl_000401585509	0.973	1	38	8.516e-07	unk.	ref
ccc_1604	SRR14517621.52023130/2|Ac_01463|61	Sp_cl_000401585509	1.0	0	38	3.813e-08	unk.	ref
ccc_1605	SRR14517621.52023130/2|Ac_01463|61	Sp_cl_000401585509	1.0	0	38	3.813e-08	unk.	ref
ccc_1606	SRR14517621.52023130/2|Ac_01463|61	Sp_cl_000401585509	1.0	0	38	3.813e-08	unk.	ref
ccc_1607	SRR14517621.52023130/2|Ac_01463|61	Sp_cl_000401585509	1.0	0	38	3.813e-08	unk.	ref
ccc_1608	SRR14517621.52023130/2|Ac_01463|61	Sp_cl_000401585509	1.0	0	38	3.813e-08	unk.	ref
ccc_1609	SRR14517621.52023130/2|Ac_01463|61	Sp_cl_000401585509	1.0	0	38	3.813e-08	unk.	ref
ccc_1610	SRR14517621.52023130/2|Ac_01463|61	Sp_cl_000401585509	1.0	0	38	3.813e-08	unk.	ref
ccc_1611	SRR14517621.52023130/2|Ac_01463|61	Sp_cl_000401585509	1.0	0	38	3.813e-08	unk.	ref
ccc_1612	SRR14517621.52023130/2|Ac_01463|61	Sp_cl_000401585509	1.0	0	38	3.813e-08	unk.	ref
ccc_1613	SRR14517621.52023130/2|Ac_01463|61	Sp_cl_000401585509	1.0	0	38	3.813e-08	unk.	ref
ccc_1614	SRR14517621.52023130/2|Ac_01463|61	Sp_cl_000401585509	0.973	1	38	8.516e-07	unk.	ref
ccc_1615	SRR14517621.52023130/2|Ac_01463|61	Sp_cl_000401585509	1.0	0	38	3.813e-08	unk.	ref
ccc_1616	SRR14517621.52023130/2|Ac_01463|61	Sp_cl_000401585509	1.0	0	38	3.813e-08	unk.	ref
ccc_1617	SRR14517621.52023130/2|Ac_01463|61	Sp_cl_000401585509	1.0	0	38	3.813e-08	unk.	ref
ccc_1618	SRR14517621.52023130/2|Ac_01463|61	Sp_cl_000401585509	1.0	0	38	3.813e-08	unk.	ref
ccc_1619	SRR14517621.52023130/2|Ac_01463|61	Sp_cl_000401585509	1.0	0	38	3.813e-08	unk.	ref
ccc_1620	SRR14517621.52023130/2|Ac_01463|61	Sp_cl_000401585509	1.0	0	38	3.813e-08	unk.	ref
ccc_1621	SRR14517621.52023130/2|Ac_01463|61	Sp_cl_000401585509	1.0	0	38	3.813e-08	unk.	ref
ccc_1622	SRR14517621.52023130/2|Ac_01463|61	Sp_cl_000401585509	1.0	0	38	3.81e-08	unk.	ref
ccc_1623	SRR14517621.52023130/2|Ac_01463|61	Sp_cl_000401585509	1.0	0	38	3.81e-08	unk.	ref
ccc_1624	SRR14517621.52023130/2|Ac_01463|61	Sp_cl_000401585509	1.0	0	38	3.81e-08	unk.	ref
ccc_1625	SRR14517621.52023130/2|Ac_01463|61	Sp_cl_000401585509	1.0	0	38	3.81e-08	unk.	ref
ccc_7433	SRR14517621.52023130/2|Ac_01463|61	Sp_cl_000401585509	1.0	0	38	3.813e-08	unk.	re
ccc_8088	SRR14517621.52023130/2|Ac_01463|61	Sp_cl_000401585509	1.0	0	38	3.81e-08	unk.	re
ccc_8243	SRR14517621.52023130/2|Ac_01463|61	Sp_cl_000401585509	1.0	0	38	3.813e-08	unk.	re
ccc_9089	SRR14517621.52023130/2|Ac_01463|61	Sp_cl_000401585509	1.0	0	38	3.813e-08	unk.	re
ccc_9129	SRR14517621.52023130/2|Ac_01463|61	Sp_cl_000401585509	1.0	0	38	3.813e-08	unk.	re
ccc_10804	SRR24891241.9780817/2|Ac_311355|106	Sp_cl_000400670004	0.972	1	37	2.95e-06	unk.	re
ccc_11655	SRR24891241.9780817/2|Ac_311355|106	Sp_cl_000400670004	0.972	1	37	2.95e-06	unk.	re
ccc_12825	SRR14517547.37846755/1|Ac_311355|74	Sp_cl_000400670004	0.972	1	37	2.95e-06	unk.	re
ccc_1598	SRR14517527.33592042/2|Ac_311355|11	Sp_cl_000400670004	0.972	1	37	2.95e-06	unk.	ref
ccc_1599	SRR24891241.9780817/2|Ac_311355|106	Sp_cl_000400670004	0.972	1	37	2.95e-06	unk.	ref
ccc_1600	SRR14517527.33592042/2|Ac_311355|11	Sp_cl_000400670004	0.972	1	37	2.95e-06	unk.	ref
ccc_1601	SRR14517547.37846755/1|Ac_311355|74	Sp_cl_000400670004	0.972	1	37	2.95e-06	unk.	ref
ccc_1602	SRR24891241.9780817/2|Ac_311355|106	Sp_cl_000400670004	0.972	1	37	2.95e-06	unk.	ref
ccc_1604	SRR24891241.9780817/2|Ac_311355|106	Sp_cl_000400670004	0.972	1	37	2.95e-06	unk.	ref
ccc_1605	SRR24891241.9780817/2|Ac_311355|106	Sp_cl_000400670004	0.972	1	37	2.95e-06	unk.	ref
ccc_1606	SRR14517547.37846755/1|Ac_311355|74	Sp_cl_000400670004	0.972	1	37	2.95e-06	unk.	ref
ccc_1607	SRR14517527.33592042/2|Ac_311355|11	Sp_cl_000400670004	0.972	1	37	2.95e-06	unk.	ref
ccc_1608	SRR14517547.37846755/1|Ac_311355|74	Sp_cl_000400670004	0.972	1	37	2.95e-06	unk.	ref
ccc_1609	SRR24891241.9780817/2|Ac_311355|106	Sp_cl_000400670004	0.972	1	37	2.95e-06	unk.	ref
ccc_1610	SRR14517547.37846755/1|Ac_311355|74	Sp_cl_000400670004	0.972	1	37	2.95e-06	unk.	ref
ccc_1611	SRR14517527.33592042/2|Ac_311355|11	Sp_cl_000400670004	0.972	1	37	2.95e-06	unk.	ref
ccc_1612	SRR14517547.37846755/1|Ac_311355|74	Sp_cl_000400670004	0.972	1	37	2.95e-06	unk.	ref
ccc_1613	SRR14517547.37846755/1|Ac_311355|74	Sp_cl_000400670004	0.972	1	37	2.95e-06	unk.	ref
ccc_1614	SRR14517527.33592042/2|Ac_311355|11	Sp_cl_000400670004	0.972	1	37	2.95e-06	unk.	ref
ccc_1615	SRR14517527.33592042/2|Ac_311355|11	Sp_cl_000400670004	0.972	1	37	2.95e-06	unk.	ref
ccc_1616	SRR14517527.33592042/2|Ac_311355|11	Sp_cl_000400670004	0.972	1	37	2.95e-06	unk.	ref
ccc_1617	SRR14517547.37846755/1|Ac_311355|74	Sp_cl_000400670004	0.972	1	37	2.95e-06	unk.	ref
ccc_1618	SRR24891241.9780817/2|Ac_311355|106	Sp_cl_000400670004	0.972	1	37	2.95e-06	unk.	ref
ccc_1619	SRR14517547.37846755/1|Ac_311355|74	Sp_cl_000400670004	0.972	1	37	2.95e-06	unk.	ref
ccc_1620	SRR14517547.37846755/1|Ac_311355|74	Sp_cl_000400670004	0.972	1	37	2.95e-06	unk.	ref
ccc_1621	SRR24891241.9780817/2|Ac_311355|106	Sp_cl_000400670004	0.972	1	37	2.95e-06	unk.	ref
ccc_1622	SRR14517547.37846755/1|Ac_311355|74	Sp_cl_000400670004	0.972	1	37	2.948e-06	unk.	ref
ccc_1623	SRR14517527.33592042/2|Ac_311355|11	Sp_cl_000400670004	0.972	1	37	2.948e-06	unk.	ref
ccc_1624	SRR14517527.33592042/2|Ac_311355|11	Sp_cl_000400670004	0.972	1	37	2.948e-06	unk.	ref
ccc_1625	SRR14517547.37846755/1|Ac_311355|74	Sp_cl_000400670004	0.972	1	37	2.948e-06	unk.	ref
ccc_7433	SRR14517527.33592042/2|Ac_311355|11	Sp_cl_000400670004	0.972	1	37	2.95e-06	unk.	re
ccc_8088	SRR24891241.9780817/2|Ac_311355|106	Sp_cl_000400670004	0.972	1	37	2.948e-06	unk.	re
ccc_8243	SRR24891241.9780817/2|Ac_311355|106	Sp_cl_000400670004	0.972	1	37	2.95e-06	unk.	re
ccc_9089	SRR14517547.37846755/1|Ac_311355|74	Sp_cl_000400670004	0.972	1	37	2.95e-06	unk.	re
ccc_9129	SRR14517547.37846755/1|Ac_311355|74	Sp_cl_000400670004	0.972	1	37	2.95e-06	unk.	re
ccc_11341	SRX9163010.122828904/1|Ac_495840|66	Sp_cl_000339894998	0.951	2	41	3.686e-07	unk.	new
ccc_12064	SRX9163010.122828904/1|Ac_495840|66	Sp_cl_000339894998	0.902	4	41	0.0002638	unk.	new
ccc_12294	SRX9163010.122828904/1|Ac_495840|66	Sp_cl_000339894998	0.926	3	41	1.19e-05	unk.	new
ccc_12569	SRX9163010.122828904/1|Ac_495840|66	Sp_cl_000339894998	0.951	2	41	3.69e-07	unk.	new
ccc_13579	SRX9163010.122828904/1|Ac_495840|66	Sp_cl_000339894998	0.902	4	41	0.0002638	unk.	new
ccc_8690	SRX9163010.122828904/1|Ac_495840|66	Sp_cl_000339894998	0.902	4	41	0.0001853	unk.	new
ccc_8972	SRX9163010.122828904/1|Ac_495840|66	Sp_cl_000339894998	0.951	2	41	3.72e-07	unk.	new
ccc_9776	SRX9163010.122828904/1|Ac_495840|66	Sp_cl_000339894998	0.951	2	41	3.72e-07	unk.	new
ccc_10804	SRR13180957.55956510/1|Ac_311283|50	Sp_cl_000198696557	1.0	0	39	1.101e-08	unk.	re
ccc_11655	SRR13180957.55956510/1|Ac_311283|50	Sp_cl_000198696557	0.974	1	39	2.458e-07	unk.	re
ccc_12825	ERR6293387.8204286/1|Ac_311283|32	Sp_cl_000198696557	1.0	0	39	1.101e-08	unk.	re
ccc_1598	SRR13180957.55956510/1|Ac_311283|50	Sp_cl_000198696557	1.0	0	39	1.101e-08	unk.	ref
ccc_1599	SRR13180947.41000527/1|Ac_311283|96	Sp_cl_000198696557	1.0	0	39	1.101e-08	unk.	ref
ccc_1600	ERR6293387.8204286/1|Ac_311283|32	Sp_cl_000198696557	1.0	0	39	1.101e-08	unk.	ref
ccc_1601	SRR13180922.3729455/1|Ac_311283|23	Sp_cl_000198696557	1.0	0	39	1.101e-08	unk.	ref
ccc_1602	SRR13180947.41000527/1|Ac_311283|96	Sp_cl_000198696557	1.0	0	39	1.101e-08	unk.	ref
ccc_1603	SRR13180957.55956510/1|Ac_311283|50	Sp_cl_000198696557	1.0	0	39	1.101e-08	unk.	ref
ccc_1604	SRR13180922.3729455/1|Ac_311283|23	Sp_cl_000198696557	1.0	0	39	1.101e-08	unk.	ref
ccc_1605	SRR13180947.41000527/1|Ac_311283|96	Sp_cl_000198696557	1.0	0	39	1.101e-08	unk.	ref
ccc_1606	SRR13180957.55956510/1|Ac_311283|50	Sp_cl_000198696557	1.0	0	39	1.101e-08	unk.	ref
ccc_1607	SRR13180947.41000527/1|Ac_311283|96	Sp_cl_000198696557	1.0	0	39	1.101e-08	unk.	ref
ccc_1608	SRR13180947.41000527/1|Ac_311283|96	Sp_cl_000198696557	1.0	0	39	1.101e-08	unk.	ref
ccc_1609	ERR6293387.8204286/1|Ac_311283|32	Sp_cl_000198696557	1.0	0	39	1.101e-08	unk.	ref
ccc_1610	SRR13180947.41000527/1|Ac_311283|96	Sp_cl_000198696557	1.0	0	39	1.101e-08	unk.	ref
ccc_1611	SRR13180947.41000527/1|Ac_311283|96	Sp_cl_000198696557	0.974	1	39	2.458e-07	unk.	ref
ccc_1612	SRR13180957.55956510/1|Ac_311283|50	Sp_cl_000198696557	1.0	0	39	1.101e-08	unk.	ref
ccc_1613	SRR13180922.3729455/1|Ac_311283|23	Sp_cl_000198696557	1.0	0	39	1.101e-08	unk.	ref
ccc_1614	SRR13180947.41000527/1|Ac_311283|96	Sp_cl_000198696557	1.0	0	39	1.101e-08	unk.	ref
ccc_1615	ERR6293387.8204286/1|Ac_311283|32	Sp_cl_000198696557	0.974	1	39	2.458e-07	unk.	ref
ccc_1616	SRR13180922.3729455/1|Ac_311283|23	Sp_cl_000198696557	1.0	0	39	1.101e-08	unk.	ref
ccc_1617	SRR13180922.3729455/1|Ac_311283|23	Sp_cl_000198696557	1.0	0	39	1.101e-08	unk.	ref
ccc_1618	SRR13180957.55956510/1|Ac_311283|50	Sp_cl_000198696557	1.0	0	39	1.101e-08	unk.	ref
ccc_1619	ERR6293387.8204286/1|Ac_311283|32	Sp_cl_000198696557	1.0	0	39	1.101e-08	unk.	ref
ccc_1620	SRR13180957.55956510/1|Ac_311283|50	Sp_cl_000198696557	1.0	0	39	1.101e-08	unk.	ref
ccc_1621	SRR13180957.55956510/1|Ac_311283|50	Sp_cl_000198696557	1.0	0	39	1.101e-08	unk.	ref
ccc_1622	SRR13180957.55956510/1|Ac_311283|50	Sp_cl_000198696557	1.0	0	39	1.1e-08	unk.	ref
ccc_1623	SRR13180947.41000527/1|Ac_311283|96	Sp_cl_000198696557	0.974	1	39	2.456e-07	unk.	ref
ccc_1624	SRR13180957.55956510/1|Ac_311283|50	Sp_cl_000198696557	1.0	0	39	1.1e-08	unk.	ref
ccc_1625	SRR13180947.41000527/1|Ac_311283|96	Sp_cl_000198696557	1.0	0	39	1.1e-08	unk.	ref
ccc_7433	SRR13180957.55956510/1|Ac_311283|50	Sp_cl_000198696557	0.974	1	39	2.458e-07	unk.	re
ccc_8088	ERR6293387.8204286/1|Ac_311283|32	Sp_cl_000198696557	1.0	0	39	1.1e-08	unk.	re
ccc_8243	SRR13180947.41000527/1|Ac_311283|96	Sp_cl_000198696557	1.0	0	39	1.101e-08	unk.	re
ccc_9089	ERR6293387.8204286/1|Ac_311283|32	Sp_cl_000198696557	1.0	0	39	1.101e-08	unk.	re
ccc_9129	SRR13180922.3729455/1|Ac_311283|23	Sp_cl_000198696557	1.0	0	39	1.101e-08	unk.	re
ccc_10804	SRR13180946.14842380/2|Ac_01462|79	Sp_cl_000361459586	0.972	1	37	2.95e-06	unk.	re
ccc_11655	SRR13180946.14842380/2|Ac_01462|79	Sp_cl_000361459586	0.972	1	37	2.95e-06	unk.	re
ccc_12825	SRR13180946.14842380/2|Ac_01462|79	Sp_cl_000361459586	0.972	1	37	2.95e-06	unk.	re
ccc_1598	SRR13180946.14842380/2|Ac_01462|79	Sp_cl_000361459586	0.972	1	37	2.95e-06	unk.	ref
ccc_1599	SRR13180946.14842380/2|Ac_01462|79	Sp_cl_000361459586	0.972	1	37	2.95e-06	unk.	ref
ccc_1600	SRR13180946.14842380/2|Ac_01462|79	Sp_cl_000361459586	0.972	1	37	2.95e-06	unk.	ref
ccc_1601	SRR13180946.14842380/2|Ac_01462|79	Sp_cl_000361459586	0.972	1	37	2.95e-06	unk.	ref
ccc_1602	SRR13180946.14842380/2|Ac_01462|79	Sp_cl_000361459586	0.972	1	37	2.95e-06	unk.	ref
ccc_1603	SRR13180946.14842380/2|Ac_01462|79	Sp_cl_000361459586	1.0	0	37	1.321e-07	unk.	ref
ccc_1604	SRR13180946.14842380/2|Ac_01462|79	Sp_cl_000361459586	0.972	1	37	2.95e-06	unk.	ref
ccc_1605	SRR13180946.14842380/2|Ac_01462|79	Sp_cl_000361459586	0.972	1	37	2.95e-06	unk.	ref
ccc_1606	SRR13180946.14842380/2|Ac_01462|79	Sp_cl_000361459586	0.972	1	37	2.95e-06	unk.	ref
ccc_1607	SRR13180946.14842380/2|Ac_01462|79	Sp_cl_000361459586	0.972	1	37	2.95e-06	unk.	ref
ccc_1608	SRR13180946.14842380/2|Ac_01462|79	Sp_cl_000361459586	0.972	1	37	2.95e-06	unk.	ref
ccc_1609	SRR13180946.14842380/2|Ac_01462|79	Sp_cl_000361459586	0.972	1	37	2.95e-06	unk.	ref
ccc_1610	SRR13180946.14842380/2|Ac_01462|79	Sp_cl_000361459586	0.972	1	37	2.95e-06	unk.	ref
ccc_1611	SRR13180946.14842380/2|Ac_01462|79	Sp_cl_000361459586	0.972	1	37	2.95e-06	unk.	ref
ccc_1612	SRR13180946.14842380/2|Ac_01462|79	Sp_cl_000361459586	0.972	1	37	2.95e-06	unk.	ref
ccc_1613	SRR13180946.14842380/2|Ac_01462|79	Sp_cl_000361459586	0.972	1	37	2.95e-06	unk.	ref
ccc_1614	SRR13180946.14842380/2|Ac_01462|79	Sp_cl_000361459586	1.0	0	37	1.321e-07	unk.	ref
ccc_1615	SRR13180946.14842380/2|Ac_01462|79	Sp_cl_000361459586	0.972	1	37	2.95e-06	unk.	ref
ccc_1616	SRR13180946.14842380/2|Ac_01462|79	Sp_cl_000361459586	0.972	1	37	2.95e-06	unk.	ref
ccc_1617	SRR13180946.14842380/2|Ac_01462|79	Sp_cl_000361459586	0.972	1	37	2.95e-06	unk.	ref
ccc_1618	SRR13180946.14842380/2|Ac_01462|79	Sp_cl_000361459586	0.972	1	37	2.95e-06	unk.	ref
ccc_1619	SRR13180946.14842380/2|Ac_01462|79	Sp_cl_000361459586	0.972	1	37	2.95e-06	unk.	ref
ccc_1620	SRR13180946.14842380/2|Ac_01462|79	Sp_cl_000361459586	0.972	1	37	2.95e-06	unk.	ref
ccc_1621	SRR13180946.14842380/2|Ac_01462|79	Sp_cl_000361459586	0.972	1	37	2.95e-06	unk.	ref
ccc_1622	SRR13180946.14842380/2|Ac_01462|79	Sp_cl_000361459586	0.972	1	37	2.948e-06	unk.	ref
ccc_1623	SRR13180946.14842380/2|Ac_01462|79	Sp_cl_000361459586	0.972	1	37	2.948e-06	unk.	ref
ccc_1624	SRR13180946.14842380/2|Ac_01462|79	Sp_cl_000361459586	0.972	1	37	2.948e-06	unk.	ref
ccc_1625	SRR13180946.14842380/2|Ac_01462|79	Sp_cl_000361459586	0.972	1	37	2.948e-06	unk.	ref
ccc_7433	SRR13180946.14842380/2|Ac_01462|79	Sp_cl_000361459586	0.972	1	37	2.95e-06	unk.	re
ccc_8088	SRR13180946.14842380/2|Ac_01462|79	Sp_cl_000361459586	0.972	1	37	2.948e-06	unk.	re
ccc_8243	SRR13180946.14842380/2|Ac_01462|79	Sp_cl_000361459586	0.972	1	37	2.95e-06	unk.	re
ccc_9089	SRR13180946.14842380/2|Ac_01462|79	Sp_cl_000361459586	0.972	1	37	2.95e-06	unk.	re
ccc_9129	SRR13180946.14842380/2|Ac_01462|79	Sp_cl_000361459586	0.972	1	37	2.95e-06	unk.	re
ccc_10476	SRR22985149.33279901/1|Ac_285413|110	Sp_cl_000584706703	0.97	1	34	6.981e-05	unk.	new
ccc_10804	SRR24891236.7481831/1|Ac_01463|4	Sp_cl_000333121408	0.972	1	36	1.022e-05	unk.	re
ccc_11655	SRR12529094.48510018/1|Ac_01463|95	Sp_cl_000333121408	0.972	1	36	1.022e-05	unk.	re
ccc_12825	SRR24891236.7481831/1|Ac_01463|4	Sp_cl_000333121408	0.972	1	36	1.022e-05	unk.	re
ccc_1598	SRR12529175.60033302/1|Ac_01463|131	Sp_cl_000333121408	0.972	1	36	1.022e-05	unk.	ref
ccc_1599	SRR16020870.95368313/2|Ac_01463|80	Sp_cl_000333121408	0.972	1	36	1.022e-05	unk.	ref
ccc_1600	SRR12529079.62090477/2|Ac_01463|46	Sp_cl_000333121408	0.972	1	36	1.022e-05	unk.	ref
ccc_1601	SRR12529094.48510018/1|Ac_01463|95	Sp_cl_000333121408	0.972	1	36	1.022e-05	unk.	ref
ccc_1602	SRR12529094.48510018/1|Ac_01463|95	Sp_cl_000333121408	1.0	0	36	4.576e-07	unk.	ref
ccc_1603	SRR24891236.7481831/1|Ac_01463|4	Sp_cl_000333121408	1.0	0	36	4.576e-07	unk.	ref
ccc_1604	SRR24891236.7481831/1|Ac_01463|4	Sp_cl_000333121408	1.0	0	36	4.576e-07	unk.	ref
ccc_1605	SRR16020870.95368313/2|Ac_01463|80	Sp_cl_000333121408	0.944	2	36	0.0002282	unk.	ref
ccc_1606	SRR24891249.34204562/1|Ac_01463|70	Sp_cl_000333121408	0.944	2	36	0.0002282	unk.	ref
ccc_1607	SRR12529175.60033302/1|Ac_01463|131	Sp_cl_000333121408	0.944	2	36	0.0002282	unk.	ref
ccc_1608	SRR14517612.44361720/2|Ac_01463|63	Sp_cl_000333121408	0.972	1	36	1.022e-05	unk.	ref
ccc_1609	SRR14517612.44361720/2|Ac_01463|63	Sp_cl_000333121408	0.972	1	36	1.022e-05	unk.	ref
ccc_1610	SRR24891236.7481831/1|Ac_01463|4	Sp_cl_000333121408	0.972	1	36	1.022e-05	unk.	ref
ccc_1611	SRR14517612.44361720/2|Ac_01463|63	Sp_cl_000333121408	0.972	1	36	1.022e-05	unk.	ref
ccc_1612	SRR14517612.44361720/2|Ac_01463|63	Sp_cl_000333121408	0.972	1	36	1.022e-05	unk.	ref
ccc_1613	SRR12529175.60033302/1|Ac_01463|131	Sp_cl_000333121408	0.972	1	36	1.022e-05	unk.	ref
ccc_1614	SRR24891249.34204562/1|Ac_01463|70	Sp_cl_000333121408	0.972	1	36	1.022e-05	unk.	ref
ccc_1615	SRR12529079.62090477/2|Ac_01463|46	Sp_cl_000333121408	0.972	1	36	1.022e-05	unk.	ref
ccc_1616	SRR16020870.95368313/2|Ac_01463|80	Sp_cl_000333121408	0.972	1	36	1.022e-05	unk.	ref
ccc_1617	SRR24891249.34204562/1|Ac_01463|70	Sp_cl_000333121408	0.972	1	36	1.022e-05	unk.	ref
ccc_1618	SRR14517612.44361720/2|Ac_01463|63	Sp_cl_000333121408	0.972	1	36	1.022e-05	unk.	ref
ccc_1619	SRR24891249.34204562/1|Ac_01463|70	Sp_cl_000333121408	0.972	1	36	1.022e-05	unk.	ref
ccc_1620	SRR14517612.44361720/2|Ac_01463|63	Sp_cl_000333121408	1.0	0	36	4.576e-07	unk.	ref
ccc_1621	SRR16020870.95368313/2|Ac_01463|80	Sp_cl_000333121408	0.972	1	36	1.022e-05	unk.	ref
ccc_1622	SRR24891236.7481831/1|Ac_01463|4	Sp_cl_000333121408	0.972	1	36	1.021e-05	unk.	ref
ccc_1623	SRR24891249.34204562/1|Ac_01463|70	Sp_cl_000333121408	0.972	1	36	1.021e-05	unk.	ref
ccc_1624	SRR24891249.34204562/1|Ac_01463|70	Sp_cl_000333121408	0.972	1	36	1.021e-05	unk.	ref
ccc_1625	SRR12529079.62090477/2|Ac_01463|46	Sp_cl_000333121408	0.972	1	36	1.021e-05	unk.	ref
ccc_7433	SRR24891236.7481831/1|Ac_01463|4	Sp_cl_000333121408	0.972	1	36	1.022e-05	unk.	re
ccc_8088	SRR24891236.7481831/1|Ac_01463|4	Sp_cl_000333121408	0.972	1	36	1.021e-05	unk.	re
ccc_8243	SRR24891236.7481831/1|Ac_01463|4	Sp_cl_000333121408	0.972	1	36	1.022e-05	unk.	re
ccc_9089	SRR24891249.34204562/1|Ac_01463|70	Sp_cl_000333121408	0.972	1	36	1.022e-05	unk.	re
ccc_9129	SRR12529079.62090477/2|Ac_01463|46	Sp_cl_000333121408	0.972	1	36	1.022e-05	unk.	re
ccc_11234	ERR3220196.26901809/2|Ac_312241|82	Sp_cl_000120428952	1.0	0	36	3.214e-07	unk.	new
ccc_5184	ERR3275134.98236882/2|Ac_312241|87	Sp_cl_000120428952	1.0	0	36	3.214e-07	unk.	ref
ccc_5185	ERR3220219.56700806/1|Ac_312241|45	Sp_cl_000120428952	1.0	0	36	3.21e-07	unk.	ref
ccc_5186	ERR3220219.56700806/1|Ac_312241|45	Sp_cl_000120428952	1.0	0	36	3.202e-07	unk.	ref
ccc_5187	ERR3220188.13056967/2|Ac_312241|12	Sp_cl_000120428952	1.0	0	36	3.202e-07	unk.	ref
ccc_5188	ERR3275134.98236882/2|Ac_312241|87	Sp_cl_000120428952	1.0	0	36	3.202e-07	unk.	ref
ccc_11287	SRR26510963.35469955/1|Ac_415846|129	Sp_cl_000676813737	1.0	0	35	1.192e-06	unk.	new
ccc_11479	SRR26510963.35469955/1|Ac_415846|129	Sp_cl_000676813737	1.0	0	35	1.192e-06	unk.	new
ccc_12673	SRR26510963.35469955/1|Ac_415846|129	Sp_cl_000676813737	1.0	0	35	1.192e-06	unk.	new
ccc_7478	SRR26510963.35469955/1|Ac_415846|129	Sp_cl_000676813737	0.971	1	35	2.664e-05	unk.	new
ccc_12114	ERR3220224.60909332/1|Ac_45347|30	Sp_cl_000097038117	1.0	0	36	4.631e-07	unk.	re
ccc_1458	ERR3211452.16501332/2|Ac_45347|88	Sp_cl_000097038117	1.0	0	36	4.631e-07	unk.	ref
ccc_1459	ERR3211452.16501332/2|Ac_45347|88	Sp_cl_000097038117	1.0	0	36	4.631e-07	unk.	ref
ccc_1460	SRR24963292.244130/2|Ac_45347|33	Sp_cl_000097038117	1.0	0	36	4.631e-07	unk.	ref
ccc_1467	ERR3275126.117492539/1|Ac_45347|90	Sp_cl_000097038117	1.0	0	36	4.631e-07	unk.	ref
ccc_9340	SRR24963292.244130/2|Ac_45347|33	Sp_cl_000097038117	1.0	0	36	4.631e-07	unk.	re
ccc_14048	SRX5244714.39426847/1|Ac_59436|114	Sp_cl_000693349590	1.0	0	33	1.751e-05	unk.	new
ccc_7690	SRX5244714.39426847/1|Ac_59436|114	Sp_cl_000693349590	1.0	0	33	1.752e-05	unk.	new
ccc_10563	ERR9723915.27134062/1|Ac_692635|82	Sp_cl_000131808777	0.973	1	38	5.816e-07	unk.	re
ccc_5572	ERR9723915.27134062/1|Ac_692635|82	Sp_cl_000131808777	0.973	1	38	5.816e-07	unk.	ref
ccc_5573	ERR9723915.27134062/1|Ac_692635|82	Sp_cl_000131808777	0.973	1	38	5.816e-07	unk.	ref
ccc_5574	ERR9723915.27134062/1|Ac_692635|82	Sp_cl_000131808777	1.0	0	38	2.599e-08	unk.	ref
ccc_5575	ERR9723915.27134062/1|Ac_692635|82	Sp_cl_000131808777	1.0	0	38	2.599e-08	unk.	ref
ccc_5576	ERR3572941.4646078/1|Ac_692635|111	Sp_cl_000131808777	1.0	0	38	2.599e-08	unk.	ref
ccc_5577	ERR9723915.27134062/1|Ac_692635|82	Sp_cl_000131808777	1.0	0	38	2.599e-08	unk.	ref
ccc_5578	ERR3572941.4646078/1|Ac_692635|111	Sp_cl_000131808777	1.0	0	38	2.599e-08	unk.	ref
ccc_5579	ERR9723915.27134062/1|Ac_692635|82	Sp_cl_000131808777	1.0	0	38	2.599e-08	unk.	ref
ccc_5580	ERR3572941.4646078/1|Ac_692635|111	Sp_cl_000131808777	1.0	0	38	2.599e-08	unk.	ref
ccc_5581	ERR9723915.27134062/1|Ac_692635|82	Sp_cl_000131808777	1.0	0	38	2.599e-08	unk.	ref
ccc_5582	ERR3572941.4646078/1|Ac_692635|111	Sp_cl_000131808777	1.0	0	38	2.599e-08	unk.	ref
ccc_5583	ERR9723915.27134062/1|Ac_692635|82	Sp_cl_000131808777	1.0	0	38	2.599e-08	unk.	ref
ccc_5584	ERR9723915.27134062/1|Ac_692635|82	Sp_cl_000131808777	1.0	0	38	2.599e-08	unk.	ref
ccc_5585	ERR9723915.27134062/1|Ac_692635|82	Sp_cl_000131808777	1.0	0	38	2.599e-08	unk.	ref
ccc_5586	ERR9723915.27134062/1|Ac_692635|82	Sp_cl_000131808777	1.0	0	38	2.599e-08	unk.	ref
ccc_5587	ERR3572941.4646078/1|Ac_692635|111	Sp_cl_000131808777	1.0	0	38	2.599e-08	unk.	ref
ccc_5588	ERR3572941.4646078/1|Ac_692635|111	Sp_cl_000131808777	1.0	0	38	2.593e-08	unk.	ref
ccc_5589	ERR3572941.4646078/1|Ac_692635|111	Sp_cl_000131808777	0.947	2	38	1.295e-05	unk.	ref
ccc_5590	ERR3572941.4646078/1|Ac_692635|111	Sp_cl_000131808777	1.0	0	38	2.593e-08	unk.	ref
ccc_5591	ERR3572941.4646078/1|Ac_692635|111	Sp_cl_000131808777	1.0	0	38	2.593e-08	unk.	ref
ccc_5592	ERR9723915.27134062/1|Ac_692635|82	Sp_cl_000131808777	1.0	0	38	2.593e-08	unk.	ref
ccc_5593	ERR3572941.4646078/1|Ac_692635|111	Sp_cl_000131808777	1.0	0	38	2.593e-08	unk.	ref
ccc_5594	ERR9723915.27134062/1|Ac_692635|82	Sp_cl_000131808777	0.947	2	38	1.295e-05	unk.	ref
ccc_8311	ERR3572941.4646078/1|Ac_692635|111	Sp_cl_000131808777	0.973	1	38	5.816e-07	unk.	re
ccc_9043	ERR9723915.27134062/1|Ac_692635|82	Sp_cl_000131808777	1.0	0	38	2.599e-08	unk.	re
ccc_11951	SRX5813659.69877324/2|Ac_01462|27	Sp_cl_000807558728	1.0	0	39	9.931e-09	unk.	re
ccc_2742	SRX5813659.69877324/2|Ac_01462|27	Sp_cl_000807558728	1.0	0	39	9.931e-09	unk.	ref
