# Supplementary material for: Identification of hot spring Obelisk-like RNA replicons and expanded diversity of the Obelisk superfamily
Source: Nat Commun. 2026 Apr 20;17:3041. doi: 10.1038/s41467-026-71096-6 (PMC13096302; doi:10.1038/s41467-026-71096-6)
Supplement: Supplementary file 6 — Source data [file 41467_2026_71096_MOESM6_ESM.zip › Source_data_fig/FigS14__logan_oblin.dat]

oblin1	evalue against logan profile	clade
2014075	2.9e-18	O11
1960160	.	C2
4574501	3.2e-19	O13
614473	3.1e-17	O13
1447998	2.4e-27	O11
71634	2.1e-24	O13
3015653	4.5e-22	O13
2779101	3.9e-11	O7
img2k_4547274	9.7e-16	O14
3658945	4.3e-17	O10
origOb_828	2.4e-18	O11
1446756	6e-14	O11
1471914	.	C2
361604	.	O18
3653585	6.3e-31	O11
4426967	2e-18	O13
img2k_4521558	3.7e-20	O14
2044641	2.1e-14	O13
423976	3e-17	O13
origOb_1622	5e-22	O11
origOb_335	2.3e-11	O6
1441782	2e-23	O13
origOb_710	8.8e-25	O14
origOb_781	9.4e-18	O14
2085987	7e-06	C3
origOb_1609	1.5e-18	O11
911626	.	O18
img2k_8411561	8.2e-09	O14
719225	6.9e-08	O7
img2k_4973082	.	C2
540475	2.2e-12	O16
1791282	3.1e-13	O11
2115564	2.7e-20	O13
img2k_5351707	6.4e-30	O11
1504862	3e-08	O7
1795307	.	C1
2334001	3e-20	O13
1792035	.	C2
184205	.	O18
4539322	1.7e-19	O13
img2k_4542715	1e-18	O10
origOb_570	8.7e-13	O3
origOb_1497	9.4e-15	O14
origOb_809	4.9e-24	O14
img2k_4553502	1.5e-18	O11
3658952	3.9e-29	O11
origOb_1085	4.5e-17	O11
origOb_133	2.4e-27	O11
1639460	1.6e-24	O13
423432	1.4e-11	O11
353475	1.6e-12	O17
origOb_352	2.2e-29	O11
1791649	.	C1
714889	1.1e-17	O11
2379086	2.1e-15	O11
img2k_4620598	9.4e-07	O18
793003	.	O18
origOb_397	1e-24	O11
origOb_429	1.4e-16	O12
1993532	.	O18
origOb_235	2.6e-22	O11
img2k_4682838	.	O18
img2k_6921854	.	O18
origOb_1151	2.1e-14	O10
4447137	.	O18
2400957	.	O18
img2k_6477078	4.4e-19	O11
img2k_2218966	4.8e-20	O14
1296288	.	O18
1549048	.	C2
713323	7.2e-18	O11
4196030	1.2e-08	O3
origOb_390	1.3e-09	O11
1860179	.	C2
img2k_5243194	.	O18
361693	1.2e-08	O15
389178	4.4e-24	O13
img2k_6469920	2.3e-16	O11
img2k_4217587	1.3e-23	O11
origOb_873	2.3e-19	O13
img2k_4670775	.	C2
2078906	1.1e-18	O13
4522821	5e-20	O13
img2k_3041177	4.4e-24	O14
405359	.	C1
1157007	.	O18
3659074	2.7e-22	O11
img2k_4537320	4.3e-18	O11
img2k_5590761	1.1e-17	O11
23184	1.1e-30	O11
origOb_658	9.7e-31	O11
2391328	4e-18	O13
origOb_6	6.9e-32	O11
2040262	8e-19	O13
2055924	1.9e-19	O13
1785960	9e-10	O1
4562033	1.3e-17	O13
780100	7.6e-16	O11
origOb_11	2.4e-20	O11
1548804	.	O18
351859	1.7e-21	O13
366643	.	O18
2560299	6e-11	O7
4101033	.	C2
img2k_6509220	.	C2
2022165	0.0096	O18
2040063	1.2e-19	O13
img2k_5989991	3.5e-30	O11
3819661	8.4e-18	O13
345486	7e-08	O17
origOb_100	1.5e-13	O11
391139	.	O18
1580825	2.7e-08	O6
1456578	1.8e-08	O6
4611266	9.8e-10	O7
2332240	1.2e-19	O13
1879066	1.2e-13	O11
4700746	1.3e-08	O16
53796	8e-18	O11
img2k_4620523	.	O18
420057	1.9e-10	O1
img2k_4518484	7.9e-18	O11
2235271	2.3e-10	O17
1794293	.	C2
img2k_5923577	.	O18
1204921	2.2e-18	O13
img2k_4847986	.	O18
img2k_4512974	2.5e-26	O11
origOb_273	6.5e-29	O11
4617134	4.6e-12	O13
782219	1.6e-10	O7
img2k_5992487	1e-29	O11
1253633	9.9e-23	O13
4434620	7.3e-21	O13
img2k_1836034	1.1e-20	O11
4510439	1.8e-18	O13
4646740	2.5e-19	O13
origOb_1474	9.4e-19	O11
img2k_2880620	0.00061	O18
img2k_3420428	5.9e-20	O14
img2k_4569179	2.9e-19	O14
14010	1.4e-30	O11
4302728	1.8e-16	O13
origOb_747	6.5e-18	O11
4452614	1.4e-07	O15
origOb_1225	1.4e-29	O11
img2k_6505429	1.5e-17	O11
origOb_1545	1.1e-22	O10
origOb_14	8.5e-14	not assigned
origOb_2	5.3e-17	not assigned
img2k_6974061	1.5e-18	O11
366250	.	O18
2022248	1.9e-12	O7
img2k_3427768	8.7e-31	O11
4567593	.	C2
img2k_4521952	3.1e-18	O11
4434648	1.8e-23	O13
img2k_4530583	3.3e-13	O11
4459744	2.5e-21	O13
origOb_1429	1.3e-22	O14
14055	2.2e-20	O14
152021	.	O2
1283452	4.5e-17	O13
origOb_734	9.2e-16	O14
img2k_2236164	2.6e-21	O14
1999065	2.3e-06	not assigned
560245	7.4e-20	O13
origOb_1482	7.1e-30	O11
origOb_1084	1e-13	O11
1668490	.	O18
origOb_1728	1.9e-11	O7
origOb_139	1.8e-10	O11
img2k_2851541	.	O18
img2k_4562578	2.1e-20	O14
img2k_4944015	.	C2
img2k_4527537	1.2e-24	O14
origOb_1290	1.6e-24	O14
img2k_5071256	.	O18
origOb_267	4.6e-19	not assigned
4599401	1.7e-14	O13
356875	0.0013	O15
img2k_4508441	4.2e-19	O11
2369840	5.6e-18	O13
788960	.	O18
img2k_2685284	.	C2
img2k_5993373	9.4e-20	O14
2043006	.	O13
323555	2.6e-17	O13
img2k_3378396	.	O18
4459686	5e-18	O13
782206	.	O18
origOb_1397	1e-20	O14
3356726	6.7e-12	O6
13225	2.2e-19	O14
origOb_1295	6.4e-27	O11
4597277	4.2e-23	O13
1111797	.	O18
img2k_4547313	5.9e-32	O11
782213	1.8e-09	O7
1719566	.	C2
origOb_783	2.5e-25	O13
3661111	2.2e-23	O11
1828188	.	C1
2047060	2.3e-12	O7
img2k_6523446	.	O18
img2k_5068972	1.1e-28	O11
1936291	4.4e-11	O7
1552697	1.9e-15	O14
910645	.	O18
864897	4.5e-09	O6
1920757	1.6e-19	O11
560173	1.5e-24	O13
2231561	5.5e-19	O13
img2k_5231611	.	O18
371146	2.1e-17	O13
img2k_4671403	.	C2
677595	1.4e-13	O11
1174107	.	O18
423451	3e-09	O15
323682	.	O18
img2k_5145643	.	O18
552580	1.5e-16	O14
656327	.	C2
1558513	8.4e-17	O13
3653515	4.5e-18	O13
375925	1.8e-15	O13
1449546	4.2e-15	O3
img2k_3415788	.	O18
55126	5.1e-21	O11
origOb_607	6.8e-21	O14
origOb_1625	5.8e-17	O14
4492838	5.2e-18	O11
img2k_6011499	6.1e-18	O11
8252	2.6e-21	O13
1424411	7.1e-18	O13
origOb_796	6.8e-28	O11
1785379	2e-25	O11
origOb_681	6.4e-30	O11
origOb_1103	3.5e-10	O1
1903168	5.1e-23	O11
img2k_4537313	3e-18	O11
81360	1.3e-22	O13
img2k_3427854	3.2e-21	O14
1527936	.	C1
840242	.	O18
538393	5.6e-13	O17
origOb_419	5.7e-16	O14
221203	1.7e-17	O13
4588794	2.2e-14	O13
img2k_4547132	3.3e-29	O11
3250	9.8e-19	O13
4165222	2.8e-12	O3
600254	.	not assigned
4178305	4e-12	O7
origOb_654	1.2e-22	O14
2030024	1.5e-14	O10
1275950	4.7e-10	O17
img2k_4569118	1.1e-27	O11
1998929	1e-14	O11
img2k_4547465	3.2e-28	O11
origOb_953	9.2e-19	O13
origOb_392	2.4e-21	O14
img2k_6446681	3.6e-21	O11
360155	8.1e-22	O13
img2k_4620520	.	C2
origOb_1230	5.6e-24	O11
3659013	4.7e-26	O11
353907	5.7e-14	O17
3658981	2.3e-32	O11
4329633	1.2e-16	O13
origOb_415	7.5e-31	O11
img2k_6715746	5e-17	O11
4564258	6.3e-10	O17
origOb_971	3.3e-21	O13
215694	1.1e-14	O13
origOb_211	5.4e-25	O11
316912	2.3e-23	O14
392123	2.5e-11	O11
origOb_1081	1.5e-15	O10
17592	5.6e-17	O13
2055913	1.7e-19	O13
799147	3.4e-26	O11
origOb_1616	1.2e-22	O11
3653517	3e-13	O11
2048934	1.3e-13	O13
img2k_2099729	3.6e-17	O11
img2k_5990012	4.3e-18	O11
2014165	1.3e-21	O11
origOb_159	3.7e-20	O11
origOb_366	2.6e-26	O11
img2k_4547196	4.2e-26	O14
4117993	1.8e-22	O13
1495175	.	C2
1438711	3.1e-19	O14
1920752	7.6e-16	O11
img2k_4538193	4.4e-18	O11
origOb_1629	5.5e-22	O11
1472333	.	C2
391899	.	O18
71496	4.4e-16	O13
647677	3.9e-19	O13
1521665	6.8e-16	O13
2022105	2.7e-20	O13
1663865	4.8e-14	O13
1544094	4.5e-14	O13
4700100	6.3e-08	O7
91527	1.3e-17	O13
4507180	.	O18
570085	2.5e-17	O11
4632601	1.6e-22	O13
img2k_4815283	.	O18
1423477	5.3e-14	O3
2223185	3.7e-16	O11
2006543	1.3e-16	not assigned
366066	4.2e-10	not assigned
1420118	6.2e-09	not assigned
1140774	1.7e-12	O17
4211353	1e-08	O7
4507941	.	O18
323713	3e-18	O11
1563673	2.7e-16	O13
3656294	4.4e-15	O11
1445200	2.7e-17	O13
img2k_2851406	3.5e-14	O11
img2k_6388330	.	C2
origOb_470	8.6e-21	O11
2359612	7.4e-14	not assigned
3653501	4.7e-26	O14
4619303	9.8e-16	O13
img2k_4545235	4.5e-30	O11
561265	0.00013	O18
2249327	6.7e-20	O13
571999	3.6e-13	O17
4483851	.	O2
2398740	6.9e-09	O15
img2k_6477082	5.3e-17	O11
323615	.	O18
3195770	7.9e-12	O7
710506	7.6e-21	O14
origOb_71	2.5e-19	O14
img2k_4547415	1.1e-19	O11
717055	4.3e-24	O11
1594032	1.4e-10	not assigned
2219904	2e-28	O11
1903180	7.7e-17	O11
origOb_1047	7.6e-27	O11
origOb_1022	1.8e-19	O14
271534	1.4e-18	O13
4167936	.	C2
4118016	8.8e-18	O13
img2k_2013065	.	O11
img2k_4849541	.	C2
origOb_687	3.6e-23	O11
527572	.	O18
366960	3.8e-10	O17
323560	4.7e-17	O13
293984	.	not assigned
2128514	2e-22	O13
img2k_2150370	1.1e-06	O18
4451162	4e-07	O15
375688	8.4e-25	O13
1547613	.	C2
3403	2.6e-10	O7
2398767	.	O18
origOb_483	1.8e-16	O13
img2k_4508393	5.3e-20	O14
560978	9.5e-19	O13
1790441	.	C2
793102	5.5e-08	O7
1405275	2.5e-05	O6
1796886	9.9e-11	O1
origOb_1033	1.1e-19	O11
3653598	1.7e-20	O11
1892429	6.2e-17	O11
img2k_5989313	3e-14	O14
2392108	.	O18
img2k_3636501	.	C2
img2k_4634568	.	O18
23221	1.3e-22	O11
491275	.	O18
656777	.	C2
img2k_5173908	.	O18
362492	9.9e-16	O11
558831	2.3e-19	O13
1779525	.	C2
img2k_4541142	5.3e-16	O11
143747	.	O2
4436396	5e-22	O13
346249	7.5e-20	O11
390211	1.9e-14	O13
origOb_1159	2.4e-19	O14
img2k_6936229	4.7e-31	O11
img2k_4541028	1.3e-18	O11
img2k_5173947	.	O18
1780473	.	C1
img2k_6953105	.	O18
1426424	.	O18
625018	3e-07	O7
13011	1.7e-09	O11
origOb_975	1.4e-23	O11
2120306	.	O18
2233033	.	O18
2358377	.	O18
img2k_5065965	1.3e-34	O11
1641369	.	O18
4438598	1.3e-20	O13
img2k_4107996	4.7e-16	O11
img2k_5654663	2.1e-18	O11
1477415	2.2e-33	O11
1703521	3.2e-15	O13
1444224	2e-10	not assigned
397079	6.2e-10	O7
219572	1.5e-18	O11
img2k_4538095	8.5e-16	O11
1998947	2.1e-23	O11
2223266	5.6e-21	O11
4165287	.	C2
1441583	2.7e-15	O13
img2k_4541138	2.5e-16	O11
3077376	3.9e-12	O7
origOb_552	9.8e-32	O11
748020	2.8e-13	O11
origOb_1282	4.1e-19	O13
img2k_2996484	6.2e-20	O11
716788	1.2e-27	O11
img2k_4734654	.	O18
origOb_357	1.1e-20	O11
165238	1.1e-16	O13
origOb_572	5.7e-14	O3
4486913	3.2e-19	O11
img2k_5354914	.	C3
356715	0.027	O18
4534529	8.2e-18	O13
1612505	2.2e-21	O11
img2k_4957803	.	O18
3653472	8.3e-11	O15
origOb_1184	5.6e-12	O11
origOb_99	1.4e-29	O11
origOb_1024	1.1e-23	O13
img2k_4538150	2.9e-16	O11
2095359	.	O18
1435376	3.1e-24	O13
origOb_1562	5.3e-27	O11
1568476	9e-13	O13
origOb_896	2.7e-25	O11
origOb_885	2.3e-30	O11
2399286	1.6e-08	O15
566952	.	O18
img2k_4702590	.	O18
origOb_537	1.9e-17	O13
1301387	.	O18
393216	2.5e-14	O12
origOb_893	1.8e-22	O14
origOb_520	4.4e-14	not assigned
img2k_4620667	.	O18
391925	1.4e-20	O10
4556963	1.7e-16	O13
4433086	5.4e-12	O17
origOb_477	3e-24	O11
423461	5e-10	O7
img2k_857728	.	C2
1632650	5.4e-14	not assigned
img2k_2880718	9.4e-20	O11
1163874	.	O18
origOb_990	1.5e-27	O11
2365644	1.5e-13	O13
1512981	2.6e-14	O13
img2k_4900350	.	O18
344658	1e-15	O11
910017	4.7e-22	O13
864474	5.1e-09	O7
1823092	3.5e-18	O11
origOb_743	2.3e-16	O14
4632595	.	O18
origOb_1173	3.3e-13	O11
img2k_6137637	8.9e-24	O14
2365713	.	O18
1898542	.	C2
564644	5.9e-15	O13
origOb_1014	1.6e-25	O11
1479652	.	O18
1607717	2.8e-17	O11
img2k_4957866	.	O18
origOb_1251	1.1e-20	O11
1582304	1.3e-11	O3
origOb_130	1.2e-25	O11
origOb_685	7.2e-25	O14
370767	2.2e-11	O11
2029929	5.5e-25	O11
2014190	8.1e-27	O14
1442232	3.3e-18	O11
1960442	4e-13	O11
origOb_842	3.5e-20	O14
origOb_1632	4.7e-15	O14
4151209	3.3e-11	O3
13804	3.6e-30	O11
4507618	5.4e-18	O13
origOb_567	3.9e-27	O11
386869	3.3e-20	O13
4459764	7.9e-27	O11
4515517	2.1e-20	O13
3661137	8.9e-25	O11
img2k_4542098	6e-27	O11
345375	2.1e-13	O11
origOb_671	1.9e-18	O14
4459716	.	O18
4336184	2.6e-07	O15
2223210	1.4e-12	O11
img2k_1974006	0.00061	O18
2300752	1.8e-16	O13
origOb_1420	3.8e-13	O11
origOb_1607	5.4e-16	O11
4705174	.	O18
origOb_651	1.2e-25	O14
origOb_964	1.8e-18	O11
origOb_1355	4.9e-21	O11
img2k_5064610	4.3e-24	O11
img2k_1876064	.	O18
origOb_33	1.6e-22	O11
img2k_6509194	.	C1
4157425	1.1e-24	O11
2400999	0.00027	O18
origOb_1028	7.9e-18	O13
origOb_920	6.4e-29	O11
1780577	3.4e-24	O11
img2k_5994738	3.1e-14	O11
img2k_5622733	2.2e-17	O11
2089387	.	O18
origOb_56	1.5e-08	O9
img2k_4552742	6.7e-24	O14
2195806	2.9e-20	O13
img2k_6935962	1.3e-28	O11
origOb_1621	5.1e-25	O14
8583	6.1e-08	not assigned
423987	9.7e-18	O13
origOb_792	2.4e-21	O11
img2k_2291970	2.1e-18	O11
1791653	.	C2
origOb_62	2.9e-19	O11
img2k_2150333	.	C2
origOb_1565	2.4e-18	O11
2362281	.	O18
2223279	5.9e-28	O11
1892357	9e-09	O7
657550	4.2e-09	O7
img2k_4512848	3e-17	O8
4101138	3.3e-21	O13
3658839	2.3e-13	O11
origOb_761	1.5e-23	O14
4449056	8.4e-16	O13
4507163	.	O18
4118030	2.6e-18	O13
origOb_221	3.2e-22	O11
3743142	2.7e-10	O7
2117668	.	O18
1848498	8e-21	O11
1585284	6.7e-08	O6
origOb_375	1.1e-11	O6
img2k_3637832	.	C2
img2k_4541989	9.7e-17	O14
img2k_4900266	.	C2
827120	8.8e-18	O13
img2k_6935910	2.5e-24	O11
2051268	.	O18
4412996	3.6e-10	O7
origOb_974	1.1e-16	O11
img2k_4748403	5.1e-23	O11
4698311	2.3e-12	O7
2022124	1.9e-16	O13
1993540	2.4e-17	O10
1882450	3.8e-11	O7
4167938	.	C2
img2k_3647661	.	C2
img2k_4670640	.	C2
295193	.	O18
92601	1.7e-08	O7
img2k_4896779	.	O18
origOb_1467	4.6e-18	O11
origOb_1708	7.4e-22	O11
img2k_4545301	5.4e-15	O14
origOb_1547	2.9e-16	O11
1507727	1e-09	O6
origOb_1082	4.2e-09	not assigned
1566433	8.7e-23	O13
origOb_546	1.4e-16	O11
origOb_709	3.5e-22	O11
origOb_793	3e-23	O14
1780947	.	C2
origOb_344	3.8e-19	O11
img2k_6518035	1.2e-19	O11
4711153	1.3e-15	O13
img2k_4633585	.	O18
2043018	6.3e-20	O13
origOb_758	2.8e-25	O14
552254	1.6e-22	O14
img2k_1895910	0.00062	O18
2014110	3e-18	O11
origOb_1426	8.9e-23	O14
origOb_161	2.2e-18	not assigned
img2k_2827145	0.0015	C3
4441428	.	O18
origOb_43	4.9e-27	O14
origOb_1404	6e-16	O11
3651095	6.3e-09	O7
origOb_963	1.3e-19	O13
img2k_4552727	9e-16	O8
1472206	.	C2
origOb_978	8.3e-27	O11
origOb_1219	1.1e-23	O14
origOb_1046	9.6e-20	O14
origOb_647	7e-21	O14
3114390	2.5e-08	O7
img2k_8387318	1.9e-17	O11
img2k_4682842	.	O18
img2k_4868665	.	C2
img2k_5131347	5.2e-30	O11
img2k_5096991	.	O18
570001	3.2e-11	O11
img2k_2522129	.	O18
719088	.	C1
origOb_168	1e-22	O11
img2k_4794509	.	O18
14091	8.1e-27	O14
img2k_2567000	.	O18
3658797	9e-21	O11
origOb_170	2.4e-22	O11
origOb_649	3.9e-29	O11
origOb_1062	4.3e-18	O11
534516	.	C2
img2k_5369239	.	O18
4506703	7.4e-20	O13
origOb_155	2.1e-20	O11
4430307	1.2e-12	O13
1528789	.	C2
18231	7.2e-05	C3
img2k_3367580	.	O18
4441400	8.1e-11	O13
img2k_5253543	.	O18
origOb_867	3.1e-19	O11
origOb_398	8.3e-28	O11
img2k_4157635	.	C1
3653604	4.3e-26	O11
4699535	.	C1
origOb_473	3.2e-24	O14
4620159	.	O18
img2k_4794534	.	O18
16683	.	C2
origOb_1383	2.2e-30	O11
img2k_4869873	.	O18
354052	1.9e-18	O13
2177318	1.9e-10	O7
img2k_4547239	3e-25	O14
origOb_760	6.4e-18	O11
4428636	1.3e-13	O13
origOb_876	1e-26	O14
2365728	4e-09	O17
img2k_2786376	8.8e-23	O14
img2k_3581614	.	O18
581227	5.1e-08	O7
origOb_1098	8.5e-14	O10
img2k_6505391	1.5e-13	O11
1832666	.	O18
1784259	.	C2
img2k_6935975	3.9e-21	O14
1430408	3e-17	O12
4178350	3.4e-10	O7
4501863	1.1e-06	O15
origOb_523	4.2e-19	O14
img2k_3569868	.	O18
3647375	5.7e-23	O13
origOb_1742	3.6e-32	O11
4456594	4.8e-10	O17
2387888	.	C2
289951	.	O18
975748	8.9e-15	O13
img2k_4948820	.	O18
666903	2.1e-13	O7
origOb_247	6e-17	O11
383375	2.9e-14	not assigned
4170390	1.9e-10	O7
3658814	1.1e-22	O11
4183711	4.5e-11	O7
origOb_1649	2.3e-26	O11
69433	5.2e-12	O17
323823	9.4e-14	O17
2006642	1.7e-12	O11
712832	6.6e-17	O11
3855009	9.4e-28	O11
677601	4.8e-12	O3
img2k_4665349	.	O18
img2k_4204379	.	O18
360916	.	O18
323661	2.3e-15	O13
384387	6.6e-13	O13
img2k_2041587	.	O18
609266	3.3e-11	O6
4155557	.	C1
4630918	.	O18
img2k_4634520	.	O18
3276240	2.3e-12	O17
origOb_1646	7.1e-18	O14
origOb_733	9e-22	O11
img2k_6497112	2.9e-20	O11
3110808	.	C2
4299480	.	not assigned
345036	5.5e-20	O11
4449052	1.1e-19	O13
3656392	6.7e-19	O11
3195771	.	O2
origOb_1618	1.6e-22	O14
734341	.	C1
4449111	2.5e-13	O13
ys_0	4.6e-07	C3
img2k_8366305	4.9e-14	O11
origOb_938	4.1e-18	O11
img2k_4666694	.	O18
1170811	.	O18
1828280	1.4e-18	O11
origOb_173	4.9e-21	O11
origOb_435	3.2e-13	O3
origOb_524	1.5e-21	O14
img2k_5890805	.	O18
1454067	1.1e-16	O14
4647195	7.2e-14	O13
560726	.	O18
1504420	3.5e-11	O3
4597586	7.2e-16	O13
origOb_1400	5.3e-21	O14
origOb_1465	7.7e-18	O11
origOb_605	1.1e-30	O11
img2k_6973983	.	C1
664841	6.9e-09	O7
840202	.	O18
origOb_447	1.7e-27	O11
origOb_1109	9.4e-13	O10
img2k_4538223	1.7e-31	O11
2400943	.	O18
389808	9.2e-20	O14
origOb_1029	9.6e-29	O11
3653492	2e-16	O14
61472	1.4e-17	O11
1999007	5.3e-18	O13
528032	.	O18
img2k_1818913	1.1e-11	O11
4458816	5e-18	O13
img2k_4508404	2.9e-20	O14
4422428	.	C2
img2k_4508370	4.7e-27	O11
2182221	2.1e-12	O13
img2k_4542104	2.7e-16	O11
img2k_4958785	6.9e-24	O14
4670929	1.4e-11	O13
img2k_4508435	5.7e-16	O11
origOb_1437	1.5e-33	O11
2112224	.	O18
557850	0.003	O18
3651452	6.4e-09	O7
img2k_4518254	1.3e-15	not assigned
791374	1.4e-10	O1
1026881	.	O18
1573864	5.5e-16	O13
2400116	5.9e-18	O13
img2k_4562542	4.9e-19	O11
377699	1.4e-31	O11
353648	3.6e-14	O17
1667639	1.6e-09	O15
img2k_4856684	.	C2
img2k_4537981	5e-30	O11
origOb_667	1.9e-35	O11
origOb_1707	1.5e-24	O11
2281664	1e-14	O13
img2k_4818029	.	O18
img2k_3051036	.	C3
1472669	.	not assigned
img2k_6351369	3.1e-27	O11
4588431	.	C2
1544058	9.7e-20	O13
img2k_5090699	.	C2
origOb_1137	2.3e-19	O13
img2k_4504612	3.4e-25	O11
324679	7.8e-14	O17
1932735	2.9e-18	O11
origOb_29	5.6e-11	O9
img2k_4547491	6.4e-23	O14
4699826	9.2e-09	O7
origOb_40	5.6e-24	O14
528023	.	O18
366439	.	O18
origOb_1037	5.6e-22	O14
img2k_4547398	4.5e-20	O14
img2k_4565736	3.2e-24	O11
origOb_1620	7.2e-19	O11
222249	1.2e-12	O17
1441383	5.7e-15	O13
1885761	1e-12	O7
3653461	4.3e-18	O11
img2k_4174828	3.2e-14	O11
img2k_5994459	1.4e-25	O11
img2k_534319	9.3e-26	O14
origOb_113	7.4e-28	O11
origOb_942	1.4e-22	O13
origOb_557	4.4e-20	not assigned
origOb_319	1.1e-17	O14
origOb_718	1.6e-30	O11
308749	4.6e-19	O13
390071	5.4e-15	O13
1997670	5.5e-17	O13
1792685	.	C2
3661176	8.8e-16	O11
origOb_1390	1.6e-22	O11
3653510	1.3e-17	O13
2366043	.	not assigned
origOb_628	1.5e-20	O11
14277	2.6e-19	O14
origOb_661	1.7e-24	O14
1404454	1.6e-17	O11
2128499	.	O18
2165069	1.1e-16	O13
img2k_6472630	.	C2
img2k_4633574	.	O18
4491682	8.6e-12	O6
origOb_821	1.3e-12	O10
origOb_1628	1.7e-15	O11
img2k_2235701	2.1e-24	O11
1442311	.	O18
668592	2.8e-11	O7
3656216	7.1e-28	O11
origOb_1671	3.6e-22	O14
834138	2.6e-09	O7
364187	2.5e-08	O15
3658995	4.2e-21	O11
img2k_4522173	2.5e-16	O11
1482453	.	C1
1999252	9.9e-07	not assigned
1556679	6.1e-14	O13
origOb_656	1.9e-31	O11
4165220	5.6e-09	O3
1917143	2.4e-17	O11
385334	8.5e-19	O13
2219908	6e-24	O14
4536996	4e-10	O13
img2k_4860297	.	O18
img2k_4542681	2.4e-25	O14
img2k_6364207	.	O18
img2k_8455954	6.6e-12	O14
356988	5.8e-18	O13
1477426	3.9e-19	O14
1445646	9.6e-30	O11
378391	.	O18
img2k_4542815	3.7e-19	O11
420853	2.1e-09	O17
origOb_1491	1.2e-15	O11
356717	2e-11	not assigned
img2k_4565826	1.7e-20	O11
img2k_4860234	.	O18
img2k_5921364	.	O18
4517454	3.5e-20	O13
img2k_5363387	.	O18
img2k_4546019	1.2e-21	not assigned
540465	5.4e-12	O16
1785421	.	O18
origOb_336	1.7e-17	O14
318429	2.4e-10	O11
origOb_1114	2.4e-22	O13
origOb_64	1.4e-18	O11
2006530	2.8e-19	O14
1605065	.	O7
1539342	.	O2
origOb_625	5.1e-24	O14
img2k_6497115	7.3e-20	O11
894457	4.3e-11	O7
1506233	1.6e-11	O7
358242	1.7e-12	O17
366728	4.6e-23	O13
img2k_4811852	.	O18
1302585	9e-17	O13
4560866	.	O18
img2k_5989327	2e-20	O14
origOb_92	1.5e-21	O11
origOb_237	2.9e-18	not assigned
3653578	1.5e-28	O11
1324274	.	not assigned
3661094	3.7e-19	O11
ys_3	.	C3
origOb_1065	9.3e-21	O13
4098124	1.5e-17	O13
1998882	2.2e-15	O11
2359611	.	O18
4441381	3.1e-17	O13
img2k_5048837	3.3e-24	O11
origOb_1285	7.6e-20	O14
745748	2.2e-23	O11
354215	4.2e-14	O17
1027753	5.5e-21	O13
1790702	1.7e-16	O13
2155308	3.7e-19	O13
img2k_4508428	1.6e-18	O11
img2k_4521652	6.1e-18	O11
4485656	1.3e-24	O11
425831	.	O18
img2k_4797078	.	O18
img2k_4958726	.	O18
4483652	.	C2
526604	1.9e-15	O13
4507196	2.1e-24	O13
1639419	7.2e-05	O15
866809	3.5e-11	O6
4180731	1.9e-10	O7
img2k_3378476	.	O18
526103	.	O18
origOb_1528	2.6e-31	O11
4448983	6e-06	O15
img2k_4537289	9.1e-20	O14
7211	1e-15	O13
origOb_926	7.4e-15	O17
origOb_1094	6.6e-15	O10
img2k_3060748	.	O18
img2k_4541054	1e-16	O10
img2k_2306309	4.1e-24	O14
526616	3.9e-13	O16
origOb_1366	1e-11	O10
img2k_5989302	8.4e-17	O11
1448033	5.9e-27	O14
origOb_457	7.8e-19	O14
1667878	.	O18
origOb_1641	1.7e-19	O11
616055	6.4e-09	O7
4507195	3.6e-19	O13
1969188	4.5e-20	O13
img2k_4869833	.	O18
origOb_575	7.5e-21	O14
img2k_4565258	1e-15	O11
origOb_488	6.5e-10	O15
origOb_208	2.5e-16	O11
origOb_373	9.1e-14	not assigned
origOb_465	1.2e-27	O11
origOb_342	7.1e-27	O11
2245680	2.5e-29	O11
4561256	9.7e-11	O15
358084	8.3e-16	O13
368457	7.2e-13	O16
4507611	.	O18
1864071	2.4e-13	O13
img2k_2984784	7.2e-28	O11
4449110	.	O18
img2k_4518276	9e-26	O11
2516260	6.3e-11	O7
origOb_528	3.1e-17	O11
img2k_4663583	.	O18
origOb_991	2e-21	O14
origOb_116	4.4e-26	O11
1506488	.	O18
origOb_1095	3.1e-28	O11
origOb_1580	4.3e-20	O11
img2k_4671384	.	O18
4430415	3.9e-22	O14
4436444	1.2e-09	O7
1609456	.	C1
img2k_4552771	4.1e-26	O11
origOb_1721	4.4e-23	O11
origOb_264	2.9e-20	O11
origOb_187	3.2e-18	O11
1405493	3e-10	O6
2146228	1.4e-25	O14
origOb_182	1.4e-19	O14
origOb_1369	4.5e-24	O13
img2k_4565085	1.3e-29	O11
1792355	2.5e-20	O11
origOb_28	3.4e-22	O11
1147737	.	O18
img2k_4188412	2.5e-13	O14
243667	4.6e-22	O14
img2k_4948754	.	O18
origOb_839	1.2e-17	O11
img2k_6477105	4.8e-19	O11
2144722	4e-10	O17
367216	.	O18
1793849	.	C1
origOb_138	0.0012	O9
img2k_4546057	3.3e-20	O14
img2k_4508463	2.2e-14	O11
2223481	1.8e-12	not assigned
origOb_1222	3.1e-26	O11
img2k_4174442	3.8e-18	O11
4165160	.	C2
1879023	4.8e-08	O7
img2k_5946848	.	O18
origOb_1274	4.1e-27	O11
1548527	8.2e-14	O1
4562287	1.1e-18	O13
4459756	9.8e-24	O13
4461035	.	O18
origOb_171	9.2e-23	O14
841683	.	O18
4165275	1.6e-11	O7
1841678	6.1e-15	O13
3656385	3.3e-22	O11
origOb_0	3.4e-28	O11
4507168	1.6e-15	O13
2030577	4.3e-32	O11
67469	1.5e-16	O13
4660787	.	C2
3090688	1.5e-10	O7
618876	2.3e-08	O7
664506	0.00067	O18
img2k_3191208	.	O18
origOb_1670	7.1e-21	O11
374131	3.9e-19	O13
img2k_4948775	.	O18
1497795	.	C2
origOb_302	8.3e-28	O11
1792129	8.4e-17	O11
origOb_1653	7.8e-12	O7
4445820	3.7e-08	O15
img2k_4530409	1.1e-23	O14
386676	1.1e-18	O13
4422588	5.7e-11	O17
img2k_5993936	1.9e-29	O11
1693090	8.2e-17	O13
1968419	1.2e-11	O6
origOb_1566	2e-20	O14
2117655	4.2e-23	O13
27875	.	O18
img2k_5293865	.	O18
img2k_8452984	.	O18
origOb_152	1.1e-12	O11
origOb_1487	8.2e-35	O11
784867	2.7e-24	O11
2006575	3.9e-09	O15
57203	.	O18
70367	3.4e-06	O15
origOb_566	6.9e-29	O11
origOb_1724	4.4e-29	O11
788746	2.2e-09	O7
1463727	7.4e-25	O13
1844028	8.7e-10	not assigned
img2k_4734055	.	O18
img2k_5925604	.	O18
1779621	.	not assigned
img2k_2880567	1.1e-23	O11
origOb_1445	7e-20	O11
img2k_5071215	.	O18
783154	.	O7
402372	8e-14	O13
img2k_4539536	.	C2
img2k_4948713	.	O18
3653559	1.7e-15	O11
353150	3.2e-17	O13
img2k_2445595	6e-21	O11
2277166	1.8e-16	O13
405261	5.5e-22	O13
4153543	.	C2
origOb_526	3.4e-09	O3
2362319	.	O18
2129835	1.2e-12	O7
1488600	5.5e-18	O13
img2k_2216124	1.7e-27	O11
origOb_469	5.3e-28	O11
1630789	.	O18
2054398	6.4e-19	O13
4165290	.	O18
origOb_804	1.9e-25	O11
27967	.	C2
4165338	5.1e-20	O13
2006844	1.2e-15	O11
origOb_907	8.3e-17	O11
3656244	5.2e-18	O13
img2k_1915376	.	O18
2219866	7.2e-13	O11
15339	2.5e-17	O8
origOb_250	.	O4
origOb_909	8e-23	O11
618265	2.6e-18	O11
img2k_4734555	.	O18
422417	3.2e-18	O13
origOb_969	2.7e-10	O17
img2k_4872086	.	C2
1440013	2.3e-13	O11
402116	7.3e-16	O13
origOb_1242	3.2e-07	O1
img2k_5190342	.	O18
1291962	7.6e-06	O18
1883233	1.1e-11	O7
165648	.	C1
377938	.	not assigned
3663802	1e-15	O11
img2k_4547385	4e-30	O11
1784159	.	O18
origOb_1395	6.4e-13	not assigned
2516261	.	O2
4461047	.	O18
4210510	6.6e-07	O6
img2k_4847840	.	O18
origOb_866	4.1e-10	O17
origOb_1069	3.3e-16	O10
1404799	4.1e-08	O7
677605	1.1e-15	O11
origOb_307	3.2e-22	O11
2113312	4.1e-19	O13
4679266	1.9e-14	O13
img2k_6505459	7.7e-20	O11
1196943	2.4e-16	O14
720995	2e-14	O11
origOb_914	5e-26	O11
526595	1.4e-16	O13
4451201	1.3e-08	not assigned
origOb_1591	5.3e-18	O11
origOb_1555	2.4e-22	O14
origOb_52	2.6e-20	O14
origOb_703	8.4e-22	not assigned
376555	.	O18
1445343	1.8e-18	O13
origOb_317	7.4e-08	O15
1756719	2.8e-18	O13
4510420	.	O18
380312	2.4e-09	O17
origOb_1637	1.2e-20	O11
243628	4.7e-24	O13
origOb_1164	4.3e-13	O11
1790977	.	O18
origOb_485	6.3e-29	O11
origOb_1617	1e-17	O14
img2k_2852793	2e-22	O11
1586168	2.7e-12	O7
origOb_1535	3.8e-15	O11
1507422	.	O2
img2k_4540875	4.9e-26	O11
3255012	3.7e-10	O6
636525	2.3e-08	O7
909377	.	O18
img2k_6936168	1.8e-18	O11
2029952	.	O4
origOb_837	1.3e-24	O11
origOb_1134	3.2e-14	O10
2397268	2.2e-16	O13
img2k_5004053	1.1e-19	O11
origOb_750	1.9e-21	not assigned
img2k_3526950	.	C2
origOb_1399	2.2e-26	O14
origOb_1413	9.2e-22	O10
origOb_1590	9e-18	O11
img2k_8366189	2.7e-26	O14
3662752	5.1e-10	O7
1842329	8.4e-16	O16
1465818	1.1e-13	O11
1942761	7.9e-21	O11
4529539	9.7e-18	O13
img2k_5643187	2.5e-19	O11
img2k_4562445	1.2e-28	O14
1494602	9.9e-12	O11
2121325	.	O18
img2k_4527462	3e-26	O11
img2k_5990915	2.5e-24	O11
1472563	7.7e-14	O1
origOb_225	4.6e-22	O14
1274939	5.1e-23	O13
1465710	4.1e-26	O11
367173	.	O18
251194	3.4e-28	O11
origOb_812	7.6e-19	O13
img2k_4188425	.	O18
img2k_4553446	1.9e-20	O14
360362	6.6e-10	O3
1469353	6.6e-16	O13
origOb_1121	1.8e-21	O13
16881	3.5e-17	O13
img2k_5243402	2.7e-23	O14
1651589	2.2e-18	O13
1511156	6.4e-20	O14
2014197	8e-29	O14
1879026	2.2e-09	O7
origOb_288	5.2e-23	O11
1554369	1.2e-10	O7
2278927	2.1e-10	O7
img2k_3378435	.	O18
img2k_4944034	.	C2
origOb_376	2.3e-16	O3
img2k_3079323	5.3e-13	O10
img2k_2703372	.	O18
origOb_1561	6.1e-16	O11
img2k_4521551	4.7e-14	O11
img2k_8383776	2e-26	O11
origOb_824	1e-24	O11
1794438	1.1e-21	O11
559510	1.5e-16	O13
2041562	.	O18
img2k_4872000	.	O18
1938855	1.2e-12	O7
1882449	.	O2
4705213	2.5e-29	O11
origOb_123	1.4e-19	O11
origOb_379	7.8e-19	O11
origOb_450	1.8e-30	O11
origOb_1113	1.1e-21	O14
origOb_702	9.4e-19	O11
img2k_4682790	.	O18
898225	2e-10	O7
4178308	6.8e-08	O6
1793167	8.4e-17	O11
img2k_6746700	7.3e-24	O11
1828530	1.3e-14	O13
origOb_1204	1.7e-09	O1
252729	3.9e-29	O11
origOb_1567	1.3e-16	O14
2363871	.	O18
img2k_1997712	9.1e-22	O14
origOb_771	8.7e-25	O14
origOb_698	6.3e-30	O11
1568079	1.2e-06	O15
origOb_1341	1.7e-19	O11
3663310	2.3e-11	O6
origOb_121	9.3e-20	O14
origOb_1208	1.6e-15	O10
491289	6.2e-08	O7
origOb_1473	7e-26	O11
3658816	9.9e-24	O11
1877978	6.9e-15	O7
origOb_1526	1.5e-16	O11
15983	2e-22	O13
1322607	.	O18
img2k_4890170	.	O18
origOb_449	3e-23	O11
30373	8.5e-19	O11
img2k_6085749	9.9e-16	O11
2289175	7.2e-10	O17
981831	3.3e-11	O17
img2k_6438984	.	C1
img2k_4562537	2.3e-14	O11
2359569	.	O18
719004	.	O18
1843140	2e-25	O13
608373	3.5e-11	O7
23394	3.4e-23	O14
img2k_2851519	7.4e-23	O14
1472336	.	O18
3659042	8.3e-09	not assigned
1936319	2.4e-09	O7
img2k_4169316	9.5e-20	O11
img2k_4847894	.	O18
img2k_4620693	.	O18
4441541	3.7e-22	O14
origOb_1070	3.4e-23	O11
563260	5.5e-09	O17
582779	3.8e-12	O17
4531798	9.1e-20	O13
img2k_5097913	.	O18
img2k_6333107	3e-22	O11
244479	1e-09	O7
1322682	6.9e-16	O13
4430286	1.9e-17	O14
2219936	.	O4
img2k_2784319	5e-26	O11
2362300	.	O18
2289186	3.2e-19	O13
4488589	3.9e-11	O7
img2k_893944	3.2e-18	O11
533962	5.8e-15	O13
1641855	.	O18
1990858	1.5e-12	O13
img2k_5885151	.	O18
4441440	1.9e-19	O13
1835803	1.6e-10	O7
29967	.	C2
2953065	1.1e-19	O11
1408977	1e-05	O6
2123534	5.7e-07	O7
910048	0.0022	O18
origOb_1040	4.8e-23	O13
origOb_185	6.2e-28	O11
origOb_746	4.7e-20	O13
origOb_585	1.2e-12	O3
386739	.	O18
img2k_1889068	.	O18
origOb_1599	7.8e-29	O11
1848185	1.3e-19	O13
1960033	1.2e-10	O7
img2k_5914514	.	O18
2040274	1.2e-22	O13
368564	.	O18
2120090	1.8e-22	O13
img2k_4174821	4.7e-15	O11
638768	1e-11	O7
1782544	2.6e-08	O17
img2k_8358833	9.3e-19	O10
origOb_124	2.9e-16	O11
img2k_4869783	0.0021	O18
origOb_1347	8.1e-24	O11
origOb_1317	3.5e-15	O10
img2k_5086390	.	O18
1527933	.	O13
img2k_4790785	.	O18
origOb_1031	5.5e-25	O14
img2k_2940503	.	C2
1791781	.	C2
HsOB_Oi_1_complete_full_aa	3.3e-06	C3
origOb_890	1.8e-24	O11
img2k_4542695	2.6e-25	O14
1844009	.	O18
img2k_4509701	7.1e-25	O11
img2k_8387268	2.6e-18	O14
1419202	6.5e-26	O11
2391342	.	O18
4516029	4.2e-08	O7
origOb_93	2.4e-18	O11
origOb_423	3e-28	O11
origOb_657	3.1e-25	O11
849635	2.4e-08	O7
origOb_1664	3.9e-15	O11
origOb_434	6e-29	O11
img2k_4562442	2.9e-19	O14
4191109	.	C2
img2k_4540997	2.2e-14	O11
1790285	4e-12	not assigned
1998889	6.6e-21	O11
1944449	.	C2
650083	0.00013	O18
origOb_280	2.9e-21	O11
3653607	6.1e-31	O11
70232	4.3e-24	O13
4208082	.	C2
img2k_4542035	7.3e-23	O14
4175324	.	C2
4509063	1.1e-21	O13
origOb_1239	1e-21	O14
img2k_4542271	1e-28	O11
origOb_1226	1.2e-13	O1
origOb_440	4.1e-16	O13
origOb_274	7.4e-22	O11
7861	0.0012	O18
2365691	2.6e-10	O17
370873	1.9e-19	O13
1465994	2.3e-17	O11
31297	.	O18
origOb_892	8.3e-20	O14
2114363	1e-17	O13
1424126	2.1e-18	O13
4699332	7.5e-13	O1
origOb_894	7.4e-23	O13
1548877	.	C2
img2k_4542162	3.1e-27	O11
1938963	.	C2
2362290	.	O18
origOb_1665	2.7e-19	O11
851105	1.5e-17	O11
1879019	4.6e-11	O7
360783	.	O18
img2k_8361459	5.1e-12	O14
img2k_534606	.	C2
img2k_5005690	7.9e-21	O11
img2k_5090881	.	O18
221797	2.3e-20	O13
3814269	1.2e-10	O7
1735714	2.7e-18	O13
origOb_1123	2.4e-13	O10
img2k_6396571	.	C2
origOb_276	1.4e-20	O14
img2k_4518336	1.3e-13	O11
1998914	1.2e-08	O15
origOb_459	4.2e-14	O14
img2k_4860204	.	O18
371246	3.4e-08	O15
img2k_2559393	1.5e-27	O11
img2k_4521499	6.4e-27	O14
origOb_27	4.7e-24	O11
373963	1.9e-19	O13
origOb_283	4.3e-25	O11
4553988	2.1e-16	O13
4700961	.	O18
390083	4.4e-12	O11
origOb_993	6.9e-19	O13
img2k_4540863	1.6e-26	O11
origOb_147	7.5e-23	O11
origOb_1624	2.5e-21	O11
img2k_6928709	6.4e-21	O11
394387	.	O18
origOb_358	2e-12	O14
img2k_2237109	9.7e-31	O11
488056	1.6e-27	O14
origOb_626	4.3e-27	O11
origOb_1538	1.3e-22	O14
1127712	.	O18
4486051	2.1e-18	O11
img2k_2041548	.	C2
img2k_4948722	.	O18
origOb_727	9.7e-21	O14
391515	.	O4
img2k_4545528	1.2e-29	O11
img2k_4155117	4e-19	O11
img2k_6368724	7.2e-17	O11
610866	2.8e-11	O6
origOb_838	8.6e-22	O11
1510480	2.5e-08	O6
img2k_2341814	.	C2
img2k_4545594	2.6e-17	O11
4441490	.	O18
4193650	.	C2
origOb_304	4.9e-31	O11
origOb_482	2.4e-28	O11
316329	0.00021	O18
540457	.	O18
img2k_4562555	1.5e-22	O11
img2k_4518520	3.4e-16	O10
1318224	7.6e-25	O13
1976350	9.8e-22	O13
2330700	3.8e-17	O13
378909	.	O18
img2k_6935875	4.3e-16	O11
origOb_670	1.7e-22	O14
1468423	3e-23	O14
img2k_6476995	4.7e-15	O11
1521253	2.6e-08	O5
img2k_5071265	5e-05	O18
img2k_5912472	0.0023	O18
390558	1e-22	O14
799076	8.8e-14	not assigned
origOb_433	2.6e-28	O11
img2k_1895942	0.00056	O18
img2k_4505508	3.5e-17	not assigned
2054430	3.8e-20	O13
origOb_1489	9.4e-15	O11
img2k_4521582	2.7e-16	O11
1598593	.	C1
2029760	2.5e-28	O11
origOb_167	1.3e-19	O11
420073	1.1e-12	O17
4484639	3.3e-16	O11
img2k_4972984	.	not assigned
img2k_3426617	1.6e-14	O11
img2k_2588105	.	O18
1440504	1.5e-21	O10
origOb_642	5.5e-20	O14
origOb_634	8.7e-25	O11
origOb_1192	5.5e-21	O13
396491	.	O18
origOb_1668	1.3e-16	O11
1219029	2.2e-21	O11
origOb_1553	1.1e-16	O11
1637752	1.9e-22	O13
4463717	6e-13	O13
62184	3.3e-16	O13
1580886	6.1e-13	O3
2050255	7.2e-13	O13
4452902	5.8e-16	O13
49172	2.9e-08	O15
4598298	1.8e-24	O13
2223418	1.2e-22	O11
1437822	6.8e-20	O14
origOb_184	3.8e-21	not assigned
origOb_589	3.7e-15	O14
1585359	3.2e-10	O7
origOb_1388	1e-20	O11
4167999	0.00014	O18
img2k_3051018	1e-25	O11
213435	1.1e-10	O6
origOb_262	1.9e-18	O11
origOb_1682	4.8e-21	O11
img2k_4681033	.	O18
1936273	.	O2
4444020	3.1e-09	not assigned
origOb_202	2.4e-20	O11
393971	.	O18
origOb_424	1.3e-26	O11
img2k_5921543	.	C2
3659033	4.7e-21	O11
origOb_1189	6.1e-21	O14
1425398	3.3e-21	O13
img2k_4508575	1.4e-27	O11
img2k_5071254	0.0003	O18
img2k_2235166	4.7e-14	O11
origOb_1410	3e-11	O10
370423	.	O18
2044648	7.1e-13	O13
origOb_1213	6e-20	O14
1914086	1.6e-20	O11
254485	6.8e-15	O11
img2k_4733994	.	O18
4292029	1.2e-22	O13
img2k_6594818	.	O18
origOb_492	9.9e-12	O17
origOb_531	1.1e-28	O11
4491634	0.77	C1
1523949	.	C2
177097	1.2e-14	O11
origOb_1000	3.4e-13	O7
4482488	.	C2
4175369	.	C2
672333	9.3e-09	O1
1954390	1.9e-10	O7
origOb_310	2.7e-24	O11
origOb_231	2.5e-11	O7
560067	8.6e-18	O13
4574477	.	O18
1960075	6.2e-09	O6
2919709	9.4e-11	O7
27323	7.1e-18	O13
68935	.	O13
img2k_4706536	.	O18
4619318	.	O18
69709	1.6e-26	O13
img2k_6731199	.	C1
363094	4.1e-12	O16
373932	5.3e-14	O13
3415630	0.99	C1
423458	1e-14	O13
origOb_215	5.8e-19	not assigned
img2k_4888112	.	O18
391513	2.1e-18	O13
origOb_720	7.1e-25	O13
195372	8.3e-08	C3
origOb_1734	1.4e-30	O11
img2k_4565676	9.3e-17	O14
4153562	.	C2
img2k_6936048	1.2e-24	O11
origOb_1394	2.7e-30	O11
img2k_6953090	.	O18
1517739	1.5e-11	O7
376725	3.3e-10	not assigned
4628133	3.4e-19	O11
origOb_1035	1.9e-10	O11
1881376	1.6e-11	O7
396315	5.5e-05	C3
img2k_5190304	.	O18
1594077	3e-23	O14
img2k_5368952	1e-23	O11
4540055	4.3e-24	O13
4540018	.	C2
origOb_852	1.4e-24	O11
1883296	1.8e-16	O11
origOb_1387	1.3e-17	O11
img2k_5354834	.	O18
4508133	1.7e-24	O13
315604	1.8e-15	O11
origOb_414	1.2e-17	O14
origOb_921	5.3e-21	O14
origOb_845	2e-27	O11
img2k_4869775	0.047	O18
1528390	.	C2
img2k_4948844	.	O18
253936	1.8e-23	O13
img2k_3279658	.	C2
1463843	1.1e-23	O14
1447654	5.8e-26	O11
origOb_1578	4.8e-18	O14
img2k_4870749	.	C2
origOb_527	8.3e-13	O3
origOb_1167	8.1e-29	O11
675925	3.5e-19	O11
1791885	.	C1
origOb_1116	5.4e-14	O10
4461087	1.3e-20	O13
img2k_8358770	6.9e-25	O11
4453065	5.8e-23	O13
origOb_156	5.1e-15	O14
img2k_4541107	2.8e-19	O14
origOb_1548	3.6e-16	O11
img2k_2306316	8.9e-21	O11
1544526	3.1e-13	O13
origOb_343	3.4e-19	O14
1312822	2e-09	not assigned
origOb_928	1.9e-13	not assigned
2059553	4.3e-17	O13
1795489	.	O18
origOb_820	1.2e-21	O11
4507915	1.2e-05	O15
origOb_1575	1.9e-14	O11
img2k_4790948	.	O18
2363830	.	O18
origOb_1645	8.7e-16	O11
2249324	1.9e-17	O13
img2k_5923491	.	C2
1793206	1.1e-13	O11
1999066	1.9e-30	O11
img2k_2399559	1.2e-21	O11
567556	1.2e-20	O13
1896460	3.3e-24	O11
4514531	4.7e-22	O13
img2k_6472754	5.3e-18	O11
1440583	2.4e-14	O11
365416	.	O18
img2k_2784325	4.5e-17	O14
4449039	4.6e-06	O15
origOb_836	1.7e-14	O14
393924	2.5e-11	O11
origOb_1175	1.4e-14	not assigned
2111106	5.5e-17	O13
2400976	.	O18
4303734	2.7e-18	O14
origOb_871	9.4e-19	O13
373414	5.5e-24	O13
4492054	.	C1
2363782	.	O18
1437521	6.6e-19	O13
2006654	3.2e-25	O14
344782	5.9e-21	O11
3358810	.	C2
1558759	4.3e-15	O13
img2k_5106467	.	C2
img2k_4634637	.	O18
origOb_179	1.9e-24	O11
origOb_690	4.7e-20	O11
img2k_4518446	3.8e-18	O11
img2k_6957921	.	O18
145014	0.015	C2
3653673	1.3e-20	O11
img2k_6928761	3.8e-17	O14
origOb_646	5.6e-26	O14
2022230	5.5e-20	O14
origOb_1139	9.1e-11	O10
2048899	.	O18
origOb_609	6.7e-26	O14
img2k_4633689	4.7e-23	O11
img2k_5243198	.	O18
origOb_899	3.1e-16	O11
719333	1.1e-15	O13
2404963	1.4e-10	O17
543889	.	O18
1547622	.	C2
origOb_559	6.1e-13	O3
img2k_4620621	0.013	O18
img2k_4999678	.	C2
img2k_4562510	8.6e-20	O14
7890	.	C2
373415	3.4e-15	O13
img2k_3415774	.	O18
669777	4.7e-11	O6
4165328	4.2e-23	O13
img2k_4540722	3.7e-15	O11
2277196	2e-18	O13
2038640	.	O18
4461053	1.8e-08	not assigned
2076304	1.5e-09	O7
origOb_1110	7.2e-24	O13
1438527	9.7e-22	O13
2029772	3.2e-18	O11
4459685	6.1e-16	O13
3658830	6.4e-11	O15
origOb_1262	5.2e-09	O11
origOb_361	1.8e-20	O11
origOb_1346	2.9e-15	O14
origOb_1199	4.2e-20	O11
367323	.	O18
2014122	8.8e-11	O15
1891372	.	C2
img2k_3201685	.	O18
1326061	8.6e-07	O15
1305549	1.3e-06	O15
69072	6.8e-15	O13
img2k_8371274	2e-12	O11
57499	.	C3
2054391	2.6e-14	O13
4515516	1.8e-18	O13
2382270	5.1e-15	O14
origOb_1254	9.8e-18	O11
1481493	6.2e-18	O13
4610628	1.5e-11	O7
img2k_4540900	1.1e-15	O11
img2k_4441565	0.001	C2
4564732	.	O18
4709944	6.2e-14	O13
img2k_4561732	6e-24	O14
origOb_562	3.5e-28	O11
1823076	1e-18	O11
img2k_1836095	4.3e-16	O14
origOb_841	5.9e-13	O10
img2k_4155576	7.8e-19	O11
origOb_1598	9.1e-19	O11
358105	6.7e-15	O13
1286320	2.9e-16	O13
2365906	0.44	O18
img2k_2740703	.	C2
351434	1.2e-18	O13
1934484	1.5e-10	O7
668845	3.8e-09	O7
origOb_1695	3.1e-16	O11
4433139	7.6e-23	O13
385010	1.7e-11	O13
origOb_1072	6.4e-13	not assigned
origOb_620	5.1e-30	O11
578065	3.4e-13	O17
img2k_4530558	8.3e-20	O14
img2k_5137041	.	O18
img2k_4508449	1.3e-17	O11
3661098	1e-22	O11
origOb_561	1.6e-11	O3
origOb_1674	4.6e-30	O11
1471928	.	C2
1488247	2.2e-09	O15
624767	1.8e-17	O11
4591711	.	O18
1844874	.	O18
1596478	4.8e-18	O11
567853	2.8e-23	O13
1034373	.	O18
origOb_53	4.2e-20	O11
2859287	6.9e-09	O7
img2k_1962800	5.2e-17	O11
3656410	4.6e-12	O11
324008	.	O18
origOb_1128	6.3e-08	O11
origOb_496	1.5e-24	O11
2362285	.	O18
1577017	9.1e-08	not assigned
1643362	2e-20	O13
img2k_6411698	.	C1
4657959	.	C2
713968	9.3e-20	O11
origOb_1187	1.4e-20	O13
1466292	3.9e-26	O11
origOb_77	6.1e-17	O11
405495	.	C2
origOb_648	8.6e-17	not assigned
img2k_5368893	0.0041	O18
4589250	1.2e-19	O13
1514957	3.3e-12	O3
img2k_4825868	.	O18
img2k_3305983	.	C2
20587	3.9e-08	O7
4449004	9.3e-06	O15
69408	5.3e-23	O13
img2k_4621388	1.3e-11	O14
13612	3.9e-17	O8
12944	5.4e-09	O7
img2k_4666651	.	O18
origOb_795	1.1e-19	O14
origOb_580	5.2e-26	O11
2071661	9.7e-15	O13
345476	5.7e-21	O11
img2k_4569004	1e-23	O14
361390	1.4e-20	O10
4620176	1.9e-19	O13
397954	.	O18
img2k_5219834	.	O18
img2k_2786445	.	C2
2779095	6.1e-09	O7
img2k_2419489	1.7e-22	O11
2029959	1.9e-28	O14
2111127	1.1e-13	O13
img2k_4508272	9.8e-25	O14
2237119	2.2e-20	O13
img2k_4633528	.	O18
3421135	.	O2
4170360	.	C2
img2k_6333132	1.3e-18	O10
788125	.	O18
2363805	.	O18
img2k_4562558	3.3e-14	O11
4539761	1.8e-24	O13
origOb_453	8.5e-23	O14
origOb_694	7.3e-19	O14
27786	8.2e-18	O13
1487926	5.2e-17	O12
2173706	9.9e-17	O13
img2k_5232944	.	O18
img2k_4508415	1e-22	O11
378069	.	O18
393468	2.9e-19	O13
img2k_5912579	.	C2
1446190	2.2e-17	O12
origOb_325	1.9e-25	O11
4502904	3.3e-09	O1
origOb_359	2.4e-17	O14
img2k_4541160	2e-23	O14
2047100	7.4e-23	O13
1814770	7.3e-16	O13
origOb_1596	1.4e-15	O11
origOb_1370	1.6e-16	O11
origOb_119	3e-25	O11
origOb_785	3.5e-29	O11
origOb_1180	7.9e-12	O10
2339568	1.1e-11	O7
1566394	1.3e-07	O5
748041	3.9e-18	O13
img2k_5921398	.	C2
26747	3.8e-09	O7
origOb_266	1.8e-11	O7
img2k_6953147	.	O18
2749766	6.5e-19	O11
origOb_76	3.4e-28	O11
origOb_1737	1.5e-30	O11
origOb_522	1.8e-23	O11
img2k_5990340	2.7e-19	O14
1161183	.	O18
581927	4.6e-19	O13
3415596	3.8e-09	O7
562808	0.0006	O18
4428688	3.4e-21	O14
4702491	6.2e-18	O13
img2k_6936290	6.5e-15	O11
362892	1.5e-08	O15
2366054	3.7e-25	O13
4671830	5e-16	O13
896283	3.4e-09	O7
img2k_3420390	2.6e-22	O11
712676	.	O18
img2k_4102316	1.4e-18	O11
1441935	4.2e-22	O14
4451237	1.6e-19	O13
26843	3e-07	O7
img2k_4983321	.	O18
origOb_1529	6.4e-17	O14
1495517	1e-15	O11
1644195	.	O18
788758	.	O2
2366047	.	not assigned
origOb_195	2.6e-12	O7
img2k_6476947	.	C2
4658457	1.6e-06	O15
423454	2.5e-12	O17
img2k_4527632	5.2e-21	O14
img2k_4521644	1.8e-28	O11
4455720	3.3e-16	O13
4430325	.	not assigned
4456608	1.1e-20	O13
img2k_4847955	.	C2
15552	1.2e-20	O14
origOb_903	4.5e-19	O14
origOb_1165	1.5e-22	O13
img2k_2295924	6.4e-19	O11
origOb_662	4.6e-26	O14
origOb_1414	1.9e-20	O11
origOb_190	8.5e-20	O11
img2k_5368862	5.8e-14	O11
4165305	.	C2
4509462	.	O18
561035	4.9e-12	O13
origOb_1052	1.7e-20	O13
4532269	1.8e-17	O13
624107	5.7e-11	O6
4659840	8.1e-18	O13
4101058	1.4e-22	O13
origOb_294	1.1e-17	O11
origOb_674	4.3e-18	O11
4509780	3.3e-24	O13
img2k_2235290	1.6e-22	O11
221561	1.8e-18	O13
1443932	1.5e-30	O11
origOb_1430	1.1e-18	O11
316922	4.1e-21	O14
366714	4.2e-14	O13
2403275	1.3e-13	O13
origOb_1726	3.6e-24	O11
img2k_4541059	5.1e-27	O14
img2k_6436642	3.9e-18	O11
1511223	3.2e-13	O3
419995	5.1e-10	O1
origOb_1627	2.6e-23	O10
79514	1.9e-09	O7
4665257	.	C2
213456	9.2e-10	O7
origOb_869	1.5e-21	O14
425585	3.1e-17	O13
img2k_2399349	1.2e-17	O14
img2k_5989950	4.5e-26	O14
origOb_1568	5.2e-21	O11
img2k_2574190	.	O18
712705	5.6e-23	O11
719239	2.9e-11	O1
img2k_2445586	0.0018	O18
img2k_6481297	.	C2
2006568	2e-18	O11
4456671	3.5e-20	O13
origOb_610	4e-26	O14
img2k_4869796	0.0044	O18
2030133	1.2e-27	O11
1006599	4.9e-17	O13
origOb_1203	2.6e-24	O14
2277192	4.9e-22	O13
1896415	1.3e-11	O7
img2k_4869837	1e-22	O14
origOb_290	8.7e-23	O11
img2k_4957783	.	C2
2113331	3.3e-06	C3
1175438	8.8e-17	O13
1127512	.	O18
1996015	.	O18
img2k_1423977	2.5e-21	O11
3658932	1e-17	O10
origOb_110	3.3e-22	O11
528027	3e-13	O17
1488950	2.2e-06	C3
3661059	2.2e-26	O14
2361006	.	O18
origOb_37	9e-21	O14
2129860	.	O18
154465	1.1e-12	O7
4608545	2.8e-11	O7
17219	5.6e-22	O13
567609	2.1e-16	O13
origOb_630	8.3e-24	O14
4459752	1.8e-23	O13
origOb_382	.	O4
733133	1.3e-09	O7
3653664	9.7e-23	O11
4422595	1.1e-16	O13
1439462	4.5e-14	O11
img2k_4844102	.	O18
img2k_5996277	7.2e-18	O11
origOb_233	2.1e-25	O11
1463163	3.6e-20	O14
564486	.	O18
origOb_322	9.7e-24	O14
4151959	.	C2
358284	2.9e-22	O13
origOb_480	3.8e-12	O7
1544616	2.1e-17	O13
1786644	.	C1
1244449	7.3e-16	O13
img2k_5115946	.	O18
1110328	1.9e-12	O17
2077489	9.1e-20	O13
img2k_5921330	.	C2
origOb_1174	8.3e-22	O13
910531	9.6e-09	O14
1441152	1.7e-13	O13
371241	.	O18
2093313	.	O18
424264	.	O18
origOb_347	.	O4
origOb_776	1.6e-29	O11
1435687	2.1e-25	O13
3653625	1.1e-15	O11
img2k_3036544	1.4e-10	not assigned
origOb_686	7.1e-20	O11
527570	.	O18
1936275	8.6e-10	O7
origOb_608	5.6e-29	O11
origOb_26	9e-26	O11
origOb_679	2.3e-25	O11
2006549	1.4e-12	O11
1823825	.	C1
origOb_756	7.4e-25	O13
1782052	3.2e-14	O13
394044	1.8e-13	O3
2387768	5.9e-09	O6
1893560	2.2e-09	O7
origOb_1587	8.8e-31	O11
img2k_4545567	3.3e-20	O11
origOb_1650	2.8e-16	O11
1793542	2.7e-16	O11
img2k_8378991	7.5e-25	O11
1998936	.	O4
402525	.	O18
img2k_3647659	0.00089	C2
353910	1.5e-08	O15
img2k_6521281	1.3e-18	O11
origOb_385	8.3e-18	O14
origOb_517	4.6e-24	O14
1488700	3.6e-15	O13
origOb_1308	5.8e-34	O11
1892394	6.5e-08	O7
img2k_5159897	.	O18
4201883	1.5e-08	O6
1792277	.	C2
4455725	9.6e-23	O13
57365	1.2e-17	O11
img2k_4870811	.	C2
4632056	.	O18
origOb_122	1.2e-15	O11
origOb_886	1.1e-31	O11
1420075	3.5e-22	O11
1419773	1.1e-06	O15
370102	.	O18
1278245	1.4e-10	O7
img2k_2890767	.	O18
1860178	.	C2
img2k_4666773	.	O18
origOb_441	9.8e-29	O11
4447187	6.4e-19	O13
img2k_4565646	5e-30	O11
img2k_2596175	.	O18
origOb_1701	4e-29	O11
2360987	7.6e-10	O17
img2k_4188405	1.9e-26	O11
1793120	2.4e-10	O13
origOb_1027	3.8e-19	O13
img2k_4565588	4.1e-21	O11
324256	4.2e-09	O5
2869571	.	O18
2025245	2.5e-19	O13
1942714	2.1e-13	O7
origOb_1076	3.3e-16	O11
3656229	1.2e-25	O14
origOb_1198	6.8e-21	O13
4509034	0.00033	O18
img2k_5368903	.	O18
17927	3.4e-08	O7
origOb_481	5.2e-17	O8
4167894	.	C2
origOb_533	1.6e-20	O14
4664294	.	C2
1775657	7.5e-14	O13
1438229	1.7e-33	O11
origOb_600	2.5e-26	O11
419191	1.3e-15	O13
2123616	2.8e-12	O7
origOb_1699	2.1e-28	O11
origOb_1503	6.1e-24	O11
img2k_2566959	.	O18
img2k_4868713	.	C2
[truncated: 4,590 more rows]
