# Supplementary material for: Identification of hot spring Obelisk-like RNA replicons and expanded diversity of the Obelisk superfamily
Source: Nat Commun. 2026 Apr 20;17:3041. doi: 10.1038/s41467-026-71096-6 (PMC13096302; doi:10.1038/s41467-026-71096-6)
Supplement: Supplementary file 6 — Source data [file 41467_2026_71096_MOESM6_ESM.zip › Source_data_fig/FigS15__oblin1_selfpairing.dat]

oblin1	fract_self
3300032037_Ga0326508_1074056_ORF416	0.8770642201834863
3300031899_Ga0326507_1099560_ORF416	0.8743169398907104
3300022533_Ga0242662_10064723_RC_ORF698	0.880184331797235
3300004104_Ga0058891_1019125_RC_ORF63	0.8716814159292036
3300002647_Ga0005469J37257_104200_RC_ORF63	0.8716814159292036
3300036109_Ga0393182_014307_RC_ORF85	0.911340206185567
3300019184_Ga0184590_109254_ORF767	0.8951612903225806
3300011086_Ga0138564_1071945_ORF767	0.8977955911823647
3300021860_Ga0213851_1783845_ORF789	0.8497854077253219
3300021861_Ga0213853_11550539_ORF789	0.851063829787234
3300004473_Ga0068919_1428784_ORF790	0.8492569002123143
3300021858_Ga0213852_1423259_ORF790	0.8479657387580299
3300007526_Ga0075022_1684590_RC_ORF779	0.9411764705882353
3300021858_Ga0213852_1348286_RC_ORF779	0.9417249417249417
3300010861_Ga0126349_1138797_ORF781	0.8363636363636363
3300022718_Ga0242675_1017807_RC_ORF779	0.8938053097345132
3300007526_Ga0075022_1671741_RC_ORF248	0.39285714285714285
3300007327_Ga0075016_1435048_RC_ORF52	0.8931116389548693
3300021860_Ga0213851_1892374_RC_ORF52	0.8910411622276029
3300012405_Ga0134041_1234361_ORF613	0.8970588235294118
3300019241_Ga0187793_1459939_ORF587	0.91324200913242
3300019251_Ga0187795_1456757_ORF587	0.9205607476635514
3300019273_Ga0187794_1650794_ORF587	0.9209302325581395
3300010152_Ga0126318_10711359_ORF449	0.9064748201438849
3300036572_Ga0374522_007014_RC_ORF144	0.8564476885644768
3300036537_Ga0374518_025218_RC_ORF422	0.24034334763948498
3300020080_Ga0206350_10022198_RC_ORF145	0.4406779661016949
3300020069_Ga0197907_10095839_RC_ORF423	0.2616033755274262
3300020076_Ga0206355_1538036_RC_ORF145	0.8203883495145631
3300036109_Ga0393182_011651_RC_ORF889	0.9596412556053812
3300007526_Ga0075022_1712891_ORF831	0.9487666034155597
3300030716_Ga0307920_107019_RC_ORF154	0.4777327935222672
3300007526_Ga0075022_1587050_RC_ORF643	0.9755011135857461
3300021860_Ga0213851_1786082_ORF644	0.9595782073813708
3300021858_Ga0213852_1340229_ORF644	0.9550173010380623
3300010152_Ga0126318_10748983_ORF473	0.979890310786106
3300021858_Ga0213852_1209125_ORF828	0.8372093023255814
3300030730_Ga0307482_1051948_RC_ORF458	0.8785871964679912
3300010152_Ga0126318_10747414_RC_ORF570	0.8446389496717724
3300021861_Ga0213853_10109193_RC_ORF376	0.868421052631579
3300002678_Ga0005477J37265_101061_RC_ORF698	0.9054054054054054
3300022531_Ga0242660_1057581_RC_ORF792	0.90625
3300036109_Ga0393182_014357_RC_ORF792	0.8839285714285714
3300022525_Ga0242656_1020977_RC_ORF698	0.9045454545454545
3300028623_Ga0257141_1020492_ORF796	0.26044226044226043
3300019205_Ga0179940_1230527_ORF538	0.3680555555555556
3300021275_Ga0210342_103784_ORF599	0.6556603773584906
3300019198_Ga0180033_195042_ORF598	0.6619385342789598
3300007248_Ga0075168_1715111_ORF618	0.6937394247038917
3300021314_Ga0210370_1059245_ORF599	0.6433566433566433
3300022363_Ga0210375_101100_ORF599	0.6323185011709602
3300021266_Ga0210348_150049_ORF599	0.6305882352941177
3300031899_Ga0326507_1048200_ORF328	0.5473684210526316
3300032037_Ga0326508_1035178_ORF328	0.5473684210526316
3300035573_Ga0374533_014847_RC_ORF667	0.952755905511811
3300035596_Ga0374552_010043_ORF274	0.5853658536585366
3300005505_Ga0068898_10127480_ORF140	0.9823943661971831
3300005505_Ga0068898_10079435_ORF461	0.9894366197183099
3300005505_Ga0068898_10907405_ORF447	0.9845094664371773
3300000831_JGI12271J12027_1009027_ORF95	0.9829867674858223
3300004803_Ga0058862_12835252_ORF744	0.9842931937172775
3300004785_Ga0058858_1422549_ORF378	0.9842381786339754
3300035579_Ga0374539_005582_ORF137	0.9806451612903225
3300022171_Ga0213857_1003463_RC_ORF69	0.9802371541501976
Ga0395993_128382_ORF702	0.9579524680073126
Ga0509070_011824_RC_ORF337	0.20175438596491227
3300019228_Ga0180119_1211106_ORF167	0.9578414839797639
3300030903_Ga0308206_1013121_ORF289	0.9775967413441955
3300019249_Ga0184648_1064723_ORF288	0.975609756097561
3300019244_Ga0180111_1144160_RC_ORF252	0.3827751196172249
3300019244_Ga0180111_1106665_RC_ORF313	0.9018036072144289
3300034652_Ga0316598_038786_ORF1115	0.18719211822660098
3300007205_Ga0099763_1029226_ORF714	0.9726315789473684
3300007185_Ga0099773_1109766_ORF714	0.9726315789473684
3300007170_Ga0099774_1002857_ORF714	0.895397489539749
3300019229_Ga0180116_1117729_ORF427	0.9819639278557114
3300010154_Ga0127503_10224005_ORF602	0.8666666666666667
3300011332_Ga0126317_10212319_ORF601	0.8666666666666667
3300019208_Ga0180110_1063227_ORF601	0.9364406779661016
3300019257_Ga0180115_1274845_ORF601	0.9375
3300019254_Ga0184641_1083704_ORF751	0.18972332015810275
3300010154_Ga0127503_10556192_ORF495	0.9360146252285192
3300019259_Ga0184646_1159051_ORF285	0.9725158562367865
3300019212_Ga0180106_1109264_ORF829	0.955595026642984
3300020067_Ga0180109_1335168_ORF1053	0.9786324786324786
3300007219_Ga0075025_1023495_ORF277	0.9313929313929314
3300007240_Ga0075176_1039237_ORF638	0.963265306122449
3300006381_Ga0079102_1345562_ORF639	0.9626556016597511
3300010154_Ga0127503_10925032_RC_ORF393	0.9856850715746421
3300034479_Ga0314785_001478_RC_ORF884	0.9414225941422594
3300034480_Ga0314789_003106_RC_ORF885	0.9978947368421053
3300034660_Ga0314781_014981_ORF281	0.9915966386554622
3300034666_Ga0314788_018330_RC_ORF884	0.9978947368421053
3300019248_Ga0180117_1276877_ORF1070	0.9775051124744376
3300019257_Ga0180115_1263160_ORF701	0.8943089430894309
3300020067_Ga0180109_1123282_RC_ORF935	0.9794238683127572
3300020063_Ga0180118_1055998_ORF704	0.975609756097561
3300019244_Ga0180111_1143593_ORF700	0.9775051124744376
3300019248_Ga0180117_1038818_ORF573	0.9518900343642611
3300019232_Ga0180114_1221359_ORF642	0.946360153256705
3300019228_Ga0180119_1030659_ORF642	0.9461538461538461
3300010154_Ga0127503_10553463_ORF696	0.9690721649484536
3300019238_Ga0180112_1113070_ORF642	0.9459459459459459
3300034669_Ga0314794_012272_ORF1104	0.09375
3300034661_Ga0314782_014750_ORF1104	0.23036649214659685
3300019248_Ga0180117_1099155_ORF792	0.9753086419753086
3300021929_Ga0213845_1221551_ORF764	0.9469548133595285
3300010147_Ga0126319_1256493_ORF219	0.9265905383360522
3300007232_Ga0075183_10020922_RC_ORF926	0.979253112033195
3300034652_Ga0316598_039067_ORF469	0.954225352112676
3300007253_Ga0075182_10018860_RC_ORF806	0.9812889812889813
3300022500_Ga0242643_100797_ORF608	0.9685863874345549
3300030730_Ga0307482_1013090_RC_ORF149	0.9817232375979112
3300022709_Ga0222756_1003175_ORF608	0.9685863874345549
3300022503_Ga0242650_1000850_ORF608	0.96875
3300022711_Ga0242674_1002453_ORF1057	0.9108910891089109
3300022708_Ga0242670_1002516_ORF1057	0.912718204488778
3300036459_Ga0372808_006377_ORF429	0.9675675675675676
3300022709_Ga0222756_1003099_ORF422	0.9682539682539683
3300022713_Ga0242677_1002449_RC_ORF44	0.9621621621621622
3300022511_Ga0242651_1001587_RC_ORF1106	0.9025641025641026
3300030629_Ga0210268_1004987_ORF22	0.9602272727272727
3300022711_Ga0242674_1002505_ORF55	0.9661538461538461
3300004121_Ga0058882_1795267_RC_ORF1240	0.9664804469273743
3300019255_Ga0184643_1308286_ORF670	0.36923076923076925
3300036460_Ga0374521_003604_ORF1190	0.7615384615384615
3300022499_Ga0242641_1001957_ORF738	0.9333333333333333
3300019269_Ga0184644_1695690_ORF117	0.9061784897025171
3300034669_Ga0314794_009184_ORF700	0.8734177215189873
3300004801_Ga0058860_11379017_ORF700	0.8742138364779874
3300004798_Ga0058859_10412598_ORF700	0.8742138364779874
3300022709_Ga0222756_1003795_ORF1325	0.7348484848484849
3300029701_Ga0222748_1004558_ORF1144	0.732824427480916
3300031663_Ga0307484_100757_RC_ORF921	0.9690140845070423
3300030730_Ga0307482_1013191_RC_ORF852	0.9011857707509882
3300011079_Ga0138569_1091019_RC_ORF851	0.9714285714285714
3300030586_Ga0265393_1001460_RC_ORF802	0.954177897574124
3300030863_Ga0265766_1000612_ORF1157	0.9539295392953929
3300022718_Ga0242675_1003701_ORF1194	0.9753086419753086
3300022522_Ga0242659_1005693_ORF1165	0.9446064139941691
3300031058_Ga0308189_10019053_RC_ORF817	0.967032967032967
3300034670_Ga0314795_005309_ORF115	0.9675675675675676
3300034664_Ga0314786_007402_RC_ORF471	0.9832402234636871
3300022510_Ga0242652_1001799_RC_ORF927	0.9629629629629629
3300022503_Ga0242650_1000857_RC_ORF927	0.96
3300019166_Ga0184595_106128_RC_ORF927	0.9618768328445748
3300030730_Ga0307482_1013365_ORF1147	0.96045197740113
3300021151_Ga0179584_1338122_ORF1146	0.957983193277311
3300004100_Ga0058904_1396399_ORF1148	0.9565217391304348
3300022530_Ga0242658_1008935_ORF1148	0.9550561797752809
3300022724_Ga0242665_10018594_ORF1147	0.9560439560439561
3300022530_Ga0242658_1008637_ORF1089	0.9714285714285714
3300018843_Ga0188883_10003690_ORF921	0.0
Ga0526652_001080_ORF959	0.29133858267716534
3300006426_Ga0075037_1050837_ORF670	0.9642857142857143
3300009206_Ga0103750_1010277_RC_ORF558	0.9176954732510288
3300009203_Ga0103749_10016651_RC_ORF128	0.9196787148594378
3300009199_Ga0103748_10005287_RC_ORF129	0.8507157464212679
3300009196_Ga0103745_10004293_RC_ORF129	0.8501026694045175
3300022509_Ga0242649_1002882_ORF422	0.9615384615384616
3300022533_Ga0242662_10017854_ORF422	0.9615384615384616
3300022499_Ga0242641_1001394_ORF422	0.9615384615384616
3300022511_Ga0242651_1001608_ORF1333	0.974025974025974
3300022717_Ga0242661_1006150_ORF1333	0.974025974025974
3300022522_Ga0242659_1005873_ORF1333	0.9014925373134328
3300022721_Ga0242666_1010576_ORF359	0.96
3300022528_Ga0242669_1004186_ORF695	0.33183856502242154
3300022709_Ga0222756_1003132_ORF359	0.9596602972399151
3300021861_Ga0213853_10991327_ORF425	0.9591397849462365
3300022506_Ga0242648_1002762_ORF425	0.9582417582417583
3300022713_Ga0242677_1002508_ORF425	0.9587852494577006
3300019255_Ga0184643_1196014_RC_ORF298	0.968421052631579
3300034662_Ga0314783_010109_RC_ORF1096	0.9733333333333334
3300031058_Ga0308189_10023588_ORF633	0.9725158562367865
3300004798_Ga0058859_11791633_ORF633	0.9643605870020965
3300004803_Ga0058862_10099534_RC_ORF610	0.948073701842546
3300020078_Ga0206352_10764537_RC_ORF762	0.9868073878627969
3300020081_Ga0206354_10034753_RC_ORF763	0.9640591966173362
3300012405_Ga0134041_1203600_ORF713	0.8869936034115139
3300034662_Ga0314783_022438_RC_ORF232	0.9663865546218487
3300010108_Ga0127474_1006157_RC_ORF228	0.9726315789473684
3300022508_Ga0222728_1015900_ORF587	0.8930817610062893
3300003570_Ga0007418J51697_1260113_RC_ORF607	0.9489795918367347
3300010112_Ga0127458_1029075_ORF166	0.9453924914675768
3300012385_Ga0134023_1044732_ORF902	0.9978768577494692
3300003692_Ga0007426_1016723_ORF22	0.9978768577494692
3300010075_Ga0127434_169696_ORF22	0.8898305084745762
3300010090_Ga0127471_1088586_ORF22	0.8870292887029289
3300010139_Ga0127464_1021017_ORF22	0.997867803837953
3300003575_Ga0007409J51694_1038954_ORF22	0.9978768577494692
3300012407_Ga0134050_1112506_ORF227	0.9621848739495799
3300022530_Ga0242658_1022959_RC_ORF512	0.9620253164556962
3300029701_Ga0222748_1011915_RC_ORF513	0.9613733905579399
3300030812_Ga0265734_100563_RC_ORF628	0.5555555555555556
3300012385_Ga0134023_1121153_RC_ORF441	0.5292479108635098
3300030817_Ga0315864_103236_ORF865	0.647887323943662
3300030996_Ga0074004_10035761_RC_ORF462	0.5449438202247191
3300012374_Ga0134039_1103930_RC_ORF660	0.5399449035812672
3300010905_Ga0138112_1009478_RC_ORF474	0.6505376344086021
3300010090_Ga0127471_1118529_RC_ORF175	0.518918918918919
3300010116_Ga0127466_1021904_RC_ORF175	0.644808743169399
3300005506_Ga0068912_11281219_RC_ORF149	0.994475138121547
3300035566_Ga0374520_022755_ORF246	0.9568965517241379
3300031093_Ga0308197_10041627_ORF633	0.9004149377593361
3300030988_Ga0308183_1019264_RC_ORF213	0.9653767820773931
3300035098_Ga0370547_0066395_RC_ORF213	0.9652351738241309
3300030905_Ga0308200_1015925_RC_ORF213	0.9652351738241309
3300031495_Ga0314817_102820_ORF289	0.9673202614379085
3300019244_Ga0180111_1421807_RC_ORF748	0.9567099567099567
3300034663_Ga0314784_005828_ORF864	0.9095022624434389
3300034665_Ga0314787_004825_ORF863	0.911504424778761
3300034662_Ga0314783_006644_ORF863	0.9107142857142857
3300004617_Ga0068955_1065123_RC_ORF61	0.9391727493917275
3300011053_Ga0138531_136271_RC_ORF1229	0.8842443729903537
3300030873_Ga0265751_100682_ORF29	0.09523809523809523
3300031114_Ga0308187_10021944_ORF1000	0.8344086021505376
3300011333_Ga0127502_10634616_RC_ORF1029	0.8068669527896996
3300010061_Ga0127462_151080_ORF1125	0.8052516411378556
3300010136_Ga0127447_1067051_ORF1126	0.8034934497816594
3300012404_Ga0134024_1017094_ORF1126	0.8087912087912088
3300010154_Ga0127503_10994449_ORF228	0.9254237288135593
3300019275_Ga0187798_1753542_RC_ORF413	0.9196428571428571
3300019268_Ga0181514_1008792_ORF470	0.9636363636363636
3300010866_Ga0126344_1332873_ORF1080	0.9241071428571429
3300022500_Ga0242643_101305_ORF1080	0.9247787610619469
3300022504_Ga0242642_1006725_ORF1080	0.9241071428571429
3300022499_Ga0242641_1002237_ORF1080	0.9237472766884531
3300022502_Ga0242646_1001900_ORF269	0.9254385964912281
3300022716_Ga0242673_1006899_ORF1080	0.9247787610619469
3300036457_Ga0265778_005935_ORF867	0.9893390191897654
3300032028_Ga0316052_101002_ORF1054	0.967032967032967
3300010876_Ga0126361_10220828_ORF350	0.9891067538126361
3300019162_Ga0184597_113892_ORF572	0.9504504504504504
3300019170_Ga0184570_107735_ORF572	0.971677559912854
3300030811_Ga0265735_100372_ORF353	0.9442231075697212
3300004631_Ga0058899_10070533_ORF10	0.9446640316205533
3300004099_Ga0058900_1421338_ORF1067	0.8938053097345132
3300022715_Ga0242678_1003157_ORF1067	0.8914027149321267
3300019162_Ga0184597_129974_ORF1083	0.9732142857142857
3300030762_Ga0265775_100754_ORF459	0.8616780045351474
3300010152_Ga0126318_10711763_ORF481	0.5623188405797102
3300010147_Ga0126319_1227630_ORF951	0.9781659388646288
3300020078_Ga0206352_10393702_ORF123	0.9584086799276673
3300030988_Ga0308183_1020302_RC_ORF763	0.9406952965235174
3300011333_Ga0127502_10100636_ORF871	0.945010183299389
3300020081_Ga0206354_10925293_RC_ORF617	0.8625792811839323
3300003305_Ga0006770J48903_1001393_ORF725	0.9669421487603306
3300036537_Ga0374518_017451_RC_ORF230	0.6666666666666666
3300022511_Ga0242651_1004337_RC_ORF140	0.8388429752066116
3300004131_Ga0058898_1217858_RC_ORF140	0.8395061728395061
3300010109_Ga0127497_1065573_RC_ORF45	0.964509394572025
3300031058_Ga0308189_10064696_RC_ORF301	0.9610894941634242
3300029649_Ga0206085_102532_RC_ORF620	0.8289738430583501
3300030811_Ga0265735_100651_RC_ORF671	0.9759036144578314
3300003291_Ga0007421J48921_102982_ORF670	0.9713114754098361
3300036538_Ga0374527_010714_RC_ORF50	0.6881188118811881
3300012409_Ga0134045_1346948_ORF54	0.9370860927152318
3300019254_Ga0184641_1211692_RC_ORF321	0.9114285714285715
3300031095_Ga0308184_1004705_RC_ORF603	0.8961303462321792
3300012389_Ga0134040_1102978_RC_ORF950	0.9392712550607287
3300010086_Ga0127496_1027676_RC_ORF754	0.89738430583501
3300010101_Ga0127481_1005838_ORF754	0.5149700598802395
3300003575_Ga0007409J51694_1303658_RC_ORF413	0.5149700598802395
3300012387_Ga0134030_1118927_RC_ORF425	0.5149700598802395
3300002377_JGI24500J29687_10003231_ORF511	0.8412371134020619
3300025804_Ga0256871_1092774_RC_ORF754	0.9579158316633266
3300010861_Ga0126349_1138063_ORF673	0.6619217081850534
3300016702_Ga0181511_1515229_ORF384	0.9433962264150944
3300010857_Ga0126354_1155378_ORF235	0.9817351598173516
3300005505_Ga0068898_10127403_ORF903	0.8577981651376146
3300005506_Ga0068912_11208124_ORF901	0.8577981651376146
3300011332_Ga0126317_10188982_ORF919	0.9142857142857143
3300034653_Ga0316599_040084_RC_ORF196	0.7263157894736842
3300034652_Ga0316598_048862_RC_ORF196	0.7248677248677249
3300021929_Ga0213845_1043708_ORF324	0.8441247002398081
3300021861_Ga0213853_10979462_ORF324	0.8441247002398081
3300007228_Ga0075175_1436761_ORF714	0.6925207756232687
3300009199_Ga0103748_10043597_ORF223	0.9276018099547512
3300010146_Ga0126320_1226504_ORF982	0.956140350877193
3300010146_Ga0126320_1255766_RC_ORF8	0.35537190082644626
3300020069_Ga0197907_10489318_ORF149	0.9452054794520548
3300020076_Ga0206355_1585598_ORF149	0.9452054794520548
3300010146_Ga0126320_1529491_ORF55	0.30837004405286345
3300010152_Ga0126318_10737978_ORF239	0.9330254041570438
3300020070_Ga0206356_11318634_RC_ORF265	0.9237875288683602
3300004768_Ga0007762_1365133_RC_ORF258	0.7979002624671916
3300030873_Ga0265751_101459_RC_ORF355	0.9107551487414187
3300010154_Ga0127503_10932571_RC_ORF356	0.9103448275862069
3300003162_Ga0006778J45830_1005983_ORF741	0.9121140142517815
3300003550_Ga0007425J51702_101667_RC_ORF349	0.9343434343434344
3300002864_Ga0006764J43180_104827_RC_ORF348	0.9343434343434344
3300010146_Ga0126320_1527469_ORF264	0.8221153846153846
3300012406_Ga0134053_1229299_ORF297	0.8249400479616307
3300010089_Ga0127454_1069682_ORF297	0.8232445520581114
3300010130_Ga0127493_1075338_ORF297	0.8232445520581114
3300020078_Ga0206352_10752879_ORF437	0.9270588235294117
3300020070_Ga0206356_11323641_ORF437	0.9277389277389277
3300010146_Ga0126320_1215141_RC_ORF683	0.9381663113006397
3300034663_Ga0314784_013848_ORF174	0.9373549883990719
3300022711_Ga0242674_1006571_ORF485	0.9156626506024096
3300022512_Ga0242676_1003879_ORF415	0.9152542372881356
3300022509_Ga0242649_1006867_ORF731	0.9263657957244655
3300022501_Ga0242645_1002872_ORF728	0.9205607476635514
3300022512_Ga0242676_1003966_ORF728	0.9205607476635514
3300021951_Ga0222624_1608182_RC_ORF575	0.9855072463768116
3300019254_Ga0184641_1400068_ORF1299	0.9288888888888889
3300000828_JGI12467J12023_1237263_ORF245	0.9422718808193669
3300000829_JGI12397J12024_1291335_ORF245	0.9424860853432282
3300031421_Ga0308194_10024329_ORF1203	0.9438202247191011
3300003327_Ga0006574J49614_1025140_ORF323	0.9399141630901288
3300003330_Ga0006571J49611_1014543_RC_ORF907	0.9299363057324841
3300019260_Ga0181506_1258988_RC_ORF1147	0.6630727762803235
3300022711_Ga0242674_1003622_RC_ORF571	0.6594594594594595
3300004121_Ga0058882_1026656_RC_ORF573	0.6737967914438503
3300030730_Ga0307482_1025538_RC_ORF539	0.9017857142857143
3300022498_Ga0242644_1002012_ORF171	0.9576837416481069
3300030832_Ga0265752_100406_ORF1232	0.9406593406593406
3300036537_Ga0374518_010268_ORF1222	0.946236559139785
3300022715_Ga0242678_1003721_RC_ORF997	0.8995433789954338
3300022708_Ga0242670_1003242_RC_ORF997	0.8995433789954338
3300036484_Ga0393174_006698_ORF1234	0.9369369369369369
3300004102_Ga0058888_1028516_ORF1234	0.9375
3300022709_Ga0222756_1004638_ORF1009	0.8846153846153846
3300022533_Ga0242662_10021896_RC_ORF596	0.9174757281553398
3300020069_Ga0197907_10960427_RC_ORF137	0.918918918918919
3300030969_Ga0075394_10064952_RC_ORF355	0.9704433497536946
3300016700_Ga0181513_1304558_RC_ORF276	0.9333333333333333
3300019255_Ga0184643_1299930_ORF1032	0.9508196721311475
3300019279_Ga0184642_1113119_ORF1017	0.9454545454545454
3300036536_Ga0374517_006767_ORF122	0.4669260700389105
3300035566_Ga0374520_013889_ORF122	0.4669260700389105
3300003326_Ga0006575J49615_103217_ORF517	0.9425287356321839
3300010152_Ga0126318_10100409_RC_ORF773	0.9342723004694836
3300004803_Ga0058862_10607852_RC_ORF773	0.9128440366972477
3300030976_Ga0265739_101369_ORF451	0.8383838383838383
3300024541_Ga0256343_1041700_RC_ORF553	0.9433106575963719
3300024860_Ga0256344_1067501_RC_ORF553	0.9528301886792453
3300034653_Ga0316599_071033_ORF559	0.9457013574660633
3300034653_Ga0316599_079512_ORF718	0.9594272076372315
3300006644_Ga0099767_1090686_ORF603	0.9863013698630136
3300007187_Ga0099788_1206979_ORF603	0.9862385321100917
3300024481_Ga0256330_1055026_ORF630	0.9662921348314607
3300024545_Ga0256347_1060057_ORF630	0.9662921348314607
3300024482_Ga0255265_1047650_ORF630	0.9662921348314607
3300036506_Ga0393210_035305_ORF384	0.9285714285714286
3300036149_Ga0393198_009603_ORF384	0.9291666666666667
3300036434_Ga0393218_027380_ORF384	0.9288702928870293
3300024481_Ga0256330_1052859_ORF495	0.8962264150943396
3300024536_Ga0256338_1059502_ORF495	0.8976744186046511
3300024573_Ga0256337_1060792_ORF495	0.8981481481481481
3300024572_Ga0255268_1072568_ORF495	0.8976744186046511
3300028286_Ga0256331_1059529_ORF648	0.8976744186046511
3300024541_Ga0256343_1037547_ORF648	0.8976744186046511
3300024857_Ga0256339_1052342_ORF495	0.8976744186046511
3300007595_Ga0099784_1092589_ORF57	0.9007352941176471
3300007324_Ga0099777_1030935_ORF57	0.8994515539305301
3300006646_Ga0099770_1271312_ORF57	0.8983364140480592
3300007185_Ga0099773_1193781_ORF57	0.9007352941176471
3300007602_Ga0099787_1230658_ORF57	0.9007352941176471
3300007197_Ga0099780_1004229_ORF57	0.9007352941176471
3300012410_Ga0134060_1264289_ORF176	0.9349593495934959
3300000833_JGI12273J12029_11150989_ORF126	0.9398663697104677
3300030730_Ga0307482_1059808_ORF600	0.935064935064935
3300019260_Ga0181506_1267150_ORF269	0.9401330376940134
3300036536_Ga0374517_006922_RC_ORF1220	0.46875
3300036460_Ga0374521_003689_RC_ORF1220	0.46875
3300034678_Ga0314803_006428_ORF1123	0.6647887323943662
3300010145_Ga0126321_1016860_ORF304	0.9402061855670103
3300036572_Ga0374522_002204_ORF606	0.963855421686747
3300031058_Ga0308189_10025931_ORF300	0.9024943310657596
3300010085_Ga0127445_1018136_RC_ORF1325	0.8894117647058823
3300010120_Ga0127451_1159887_RC_ORF1325	0.8878718535469108
3300010063_Ga0127431_135239_RC_ORF1325	0.8948545861297539
3300010117_Ga0127449_1061816_RC_ORF1326	0.8924485125858124
3300010060_Ga0127425_135070_RC_ORF1325	0.8948545861297539
3300010062_Ga0127426_130398_RC_ORF1325	0.8924485125858124
3300010091_Ga0127485_1054203_RC_ORF1325	0.8953229398663697
3300010118_Ga0127465_1084610_RC_ORF265	0.8898678414096917
3300012373_Ga0134042_1177245_ORF1126	0.9107142857142857
3300010091_Ga0127485_1038766_RC_ORF564	0.9111111111111111
3300010111_Ga0127491_1066516_RC_ORF564	0.8869179600886918
3300012398_Ga0134051_1217906_RC_ORF564	0.8898678414096917
3300010896_Ga0138111_1019560_RC_ORF564	0.9592760180995475
3300036460_Ga0374521_003431_ORF686	0.9438669438669439
3300036537_Ga0374518_009556_ORF686	0.9436325678496869
3300000833_JGI12273J12029_10046366_ORF369	0.8778467908902692
3300000833_JGI12273J12029_10169754_ORF724	0.8888888888888888
3300000828_JGI12467J12023_1136507_ORF724	0.8916666666666667
3300000750_JGI12272J11983_1460651_ORF724	0.8925619834710744
3300000831_JGI12271J12027_1366060_ORF724	0.8925619834710744
3300022522_Ga0242659_1007133_ORF1008	0.9547325102880658
3300036572_Ga0374522_009508_ORF563	0.9406593406593406
3300036460_Ga0374521_010342_RC_ORF636	0.9242718446601942
3300036536_Ga0374517_018286_RC_ORF636	0.923679060665362
3300036537_Ga0374518_026589_RC_ORF636	0.923679060665362
3300008884_Ga0103746_10024969_ORF40	0.5358490566037736
3300026428_Ga0255309_1037483_RC_ORF123	0.908675799086758
3300028093_Ga0255306_1022757_ORF24	0.954337899543379
3300036164_Ga0393225_020554_ORF21	0.6
3300036149_Ga0393198_008862_ORF21	0.6
3300019232_Ga0180114_1147277_RC_ORF727	0.7980295566502463
3300010154_Ga0127503_10605276_ORF815	0.9726775956284153
3300004801_Ga0058860_11379003_ORF569	0.9939879759519038
3300034663_Ga0314784_022626_ORF568	1.0
3300034666_Ga0314788_027750_ORF568	1.0
3300034659_Ga0314780_029096_ORF568	1.0
3300034664_Ga0314786_024220_ORF568	1.0
3300035593_Ga0374549_027106_ORF443	0.9156626506024096
3300016781_Ga0182063_1525374_ORF752	0.9138755980861244
3300009252_Ga0103863_10015968_RC_ORF172	0.8852459016393442
3300024556_Ga0256341_1043940_RC_ORF312	0.8636363636363636
3300026569_Ga0255277_1066991_RC_ORF312	0.8636363636363636
3300024860_Ga0256344_1050252_ORF512	0.2275449101796407
3300024483_Ga0255224_1042899_ORF74	0.9204819277108434
3300024537_Ga0255225_1028435_ORF74	0.9200968523002422
3300010135_Ga0123382_1145938_ORF61	0.9327146171693735
3300009747_Ga0123363_1084360_ORF61	0.9330254041570438
3300035577_Ga0374537_029602_RC_ORF112	0.9619047619047619
3300007253_Ga0075182_11312646_RC_ORF113	0.9130434782608695
3300006381_Ga0079102_1379823_RC_ORF112	0.9579439252336449
3300030986_Ga0308154_101492_RC_ORF391	0.981042654028436
3300022195_Ga0222625_1683486_RC_ORF391	0.9809523809523809
3300010146_Ga0126320_1299836_RC_ORF183	0.9712918660287081
3300021951_Ga0222624_1053242_RC_ORF763	0.8699763593380615
3300030986_Ga0308154_101524_RC_ORF763	0.8674698795180723
3300031421_Ga0308194_10057149_RC_ORF21	0.9318181818181818
3300021951_Ga0222624_1185549_RC_ORF21	0.9318181818181818
3300034662_Ga0314783_016739_RC_ORF695	0.9714285714285714
3300034669_Ga0314794_020440_ORF260	0.8820754716981132
3300034671_Ga0314796_017581_RC_ORF131	0.8687350835322196
3300035021_Ga0370543_0065681_RC_ORF70	0.9537712895377128
3300028286_Ga0256331_1018095_ORF1109	0.9613733905579399
3300024565_Ga0255273_1025305_ORF1109	0.8662420382165605
3300024865_Ga0256340_1033733_ORF1109	0.8662420382165605
3300026573_Ga0255269_1032250_ORF1109	0.8656716417910447
3300024859_Ga0255278_1019910_ORF1109	0.9612068965517241
3300024536_Ga0256338_1024595_ORF1109	0.8668076109936576
3300024866_Ga0255272_1030919_ORF1109	0.8668076109936576
3300024484_Ga0256332_1021829_ORF1109	0.8650963597430407
3300024572_Ga0255268_1030214_ORF1109	0.8650963597430407
3300007235_Ga0075184_10768666_ORF985	0.9431818181818182
3300007242_Ga0075172_1028682_ORF985	0.9429657794676806
3300032589_Ga0214500_1050607_ORF1018	0.9050772626931567
3300032514_Ga0214502_1092406_ORF1018	0.9059080962800875
3300022499_Ga0242641_1002110_ORF1171	0.8215158924205379
3300023541_Ga0247544_100166_RC_ORF561	0.9409090909090909
3300021861_Ga0213853_10973699_RC_ORF198	0.8921775898520085
3300022499_Ga0242641_1001848_RC_ORF285	0.8957528957528957
3300031871_Ga0316036_101160_ORF124	0.98989898989899
3300031870_Ga0316029_100755_ORF124	0.9899799599198397
3300031956_Ga0316032_100639_ORF124	0.9898580121703854
3300023673_Ga0247534_100246_ORF124	0.9899396378269618
3300030982_Ga0265748_100463_RC_ORF790	0.22330097087378642
3300031590_Ga0307483_1002081_RC_ORF801	0.21256038647342995
3300011057_Ga0138544_1075584_RC_ORF553	0.6411149825783972
3300004616_Ga0068930_1024754_RC_ORF553	0.9848812095032398
3300011084_Ga0138562_1121752_RC_ORF553	0.9914893617021276
3300011038_Ga0138547_117138_RC_ORF553	0.9745762711864406
3300011053_Ga0138531_126733_RC_ORF553	0.9746835443037974
3300011078_Ga0138565_1024192_RC_ORF553	0.9745762711864406
3300011079_Ga0138569_1067205_RC_ORF553	0.9746835443037974
3300011041_Ga0138591_133658_RC_ORF555	0.9746835443037974
3300023662_Ga0247545_100455_ORF363	0.9893390191897654
3300032072_Ga0326631_101331_ORF363	0.9892008639308856
3300019163_Ga0184581_105552_ORF363	0.9634408602150538
3300023552_Ga0247551_100394_ORF217	0.94140625
3300011089_Ga0138573_1241457_ORF361	0.7906976744186046
3300022512_Ga0242676_1002115_RC_ORF1050	0.8602620087336245
3300016750_Ga0181505_10749615_RC_ORF336	0.8959660297239915
3300016730_Ga0181515_1520307_RC_ORF336	0.8959660297239915
3300019230_Ga0181501_1231376_RC_ORF464	0.9810526315789474
3300030605_Ga0210265_1001116_RC_ORF762	0.9615384615384616
3300022503_Ga0242650_1000932_ORF1136	0.9615384615384616
3300011332_Ga0126317_10424102_RC_ORF444	0.9572649572649573
3300034479_Ga0314785_001540_RC_ORF149	0.9848812095032398
3300019269_Ga0184644_1670467_RC_ORF155	0.9843400447427293
3300031099_Ga0308181_1010849_RC_ORF154	0.9843400447427293
3300004801_Ga0058860_10082766_RC_ORF467	0.9827586206896551
3300034671_Ga0314796_011568_RC_ORF465	0.9827586206896551
3300019229_Ga0180116_1139637_RC_ORF144	0.9956331877729258
3300020066_Ga0180108_1071223_RC_ORF405	0.8840262582056893
3300019238_Ga0180112_1108098_RC_ORF405	0.9744680851063829
3300020067_Ga0180109_1053870_RC_ORF406	0.9743589743589743
3300019232_Ga0180114_1293685_RC_ORF405	0.9742489270386266
3300019257_Ga0180115_1076339_RC_ORF366	0.963265306122449
3300010147_Ga0126319_1003245_ORF830	0.8343815513626834
3300005506_Ga0068912_11281163_ORF438	0.9895615866388309
3300031481_Ga0314816_1006527_RC_ORF110	0.9595141700404858
3300034664_Ga0314786_011887_ORF682	0.9574468085106383
3300034660_Ga0314781_009523_RC_ORF787	0.9576271186440678
3300034479_Ga0314785_001509_RC_ORF787	0.9572649572649573
3300034676_Ga0314801_014241_RC_ORF787	0.9570815450643777
3300034665_Ga0314787_008831_RC_ORF787	0.9570815450643777
3300021860_Ga0213851_1388672_ORF368	0.9533898305084746
3300002681_Ga0005471J37259_145420_ORF884	0.9430255402750491
3300019164_Ga0184582_116923_ORF1148	0.9437751004016064
3300032120_Ga0316053_101105_ORF1147	0.9448818897637795
3300031829_Ga0316050_100418_ORF1146	0.9453125
3300019194_Ga0184586_104327_ORF1147	0.9448818897637795
3300031870_Ga0316029_100702_ORF1147	0.9448818897637795
3300019192_Ga0184603_143651_ORF1147	0.9455252918287937
3300019182_Ga0184598_143141_ORF1147	0.9455252918287937
3300030762_Ga0265775_100787_ORF1148	0.9453125
3300023544_Ga0247542_100245_ORF763	0.9860834990059643
3300019155_Ga0184568_113470_ORF763	0.9862475442043221
3300019183_Ga0184601_102474_ORF763	0.9862475442043221
3300019177_Ga0184592_125086_ORF763	0.9864603481624759
3300032119_Ga0316051_1001723_ORF763	0.9861386138613861
3300019165_Ga0184589_117568_RC_ORF1041	0.9320754716981132
3300019256_Ga0181508_1106996_ORF479	0.8981481481481481
3300022527_Ga0242664_1012903_ORF680	0.9699570815450643
3300022724_Ga0242665_10039310_ORF680	0.9699570815450643
3300022525_Ga0242656_1011082_ORF680	0.9700854700854701
3300029636_Ga0222749_10130386_ORF631	0.9779559118236473
3300034672_Ga0314797_008853_ORF859	0.9708333333333333
3300034480_Ga0314789_001794_ORF859	0.9708333333333333
3300034674_Ga0314799_003495_ORF357	0.9385964912280702
3300034677_Ga0314802_002844_ORF357	0.9383259911894273
3300003573_Ga0007412J51696_1047222_ORF495	0.9396551724137931
3300034662_Ga0314783_010489_ORF283	0.9871794871794872
3300034676_Ga0314801_014358_ORF283	0.9871244635193133
3300020610_Ga0154015_1069680_ORF283	0.9871244635193133
3300020069_Ga0197907_10417532_ORF283	0.9873417721518988
3300021861_Ga0213853_10643669_ORF433	0.8623024830699775
3300022499_Ga0242641_1002598_RC_ORF472	0.9791183294663574
3300022530_Ga0242658_1016792_RC_ORF472	0.976303317535545
3300010861_Ga0126349_1271225_ORF436	0.8541666666666666
3300010862_Ga0126348_1239219_ORF1159	0.9538461538461539
3300022531_Ga0242660_1017687_ORF396	0.7830423940149626
3300022510_Ga0242652_1003005_ORF396	0.7839195979899497
3300022508_Ga0222728_1007835_ORF396	0.7808564231738035
3300004139_Ga0058897_10026341_ORF294	0.7871287128712872
3300022525_Ga0242656_1011177_ORF296	0.7704081632653061
3300029636_Ga0222749_10111254_ORF756	0.9342105263157895
3300004119_Ga0058887_1142608_ORF172	0.9181494661921709
3300010856_Ga0126358_1092272_ORF406	0.7901234567901234
3300019238_Ga0180112_1128082_ORF465	0.945054945054945
3300019248_Ga0180117_1011991_ORF465	0.945054945054945
3300019229_Ga0180116_1017372_ORF465	0.9445676274944568
3300019238_Ga0180112_1079065_ORF351	0.9478260869565217
3300019244_Ga0180111_1092523_ORF359	0.9491525423728814
3300036460_Ga0374521_004495_ORF992	0.962800875273523
3300034672_Ga0314797_013022_ORF479	0.9674620390455532
3300034668_Ga0314793_010247_ORF479	0.9674620390455532
3300021951_Ga0222624_1139237_ORF802	0.9868421052631579
3300019238_Ga0180112_1000117_ORF804	0.9867256637168141
3300034659_Ga0314780_013157_ORF802	0.9866071428571429
3300010136_Ga0127447_1096366_ORF779	0.9723991507430998
3300010072_Ga0127428_143110_ORF778	0.9723991507430998
3300012372_Ga0134037_1100252_ORF1010	0.46357615894039733
3300010067_Ga0127432_137161_ORF778	0.9723991507430998
3300021951_Ga0222624_1463398_RC_ORF364	0.9942857142857143
3300010147_Ga0126319_1434412_ORF794	0.9867256637168141
3300019244_Ga0180111_1272315_ORF802	0.9507494646680942
3300010147_Ga0126319_1445936_RC_ORF487	0.9868421052631579
3300034480_Ga0314789_002022_ORF324	0.9871244635193133
3300034659_Ga0314780_013541_ORF318	0.9869565217391304
3300010090_Ga0127471_1030450_RC_ORF441	0.9849462365591398
3300010116_Ga0127466_1048282_RC_ORF653	0.5239616613418531
3300010118_Ga0127465_1054014_RC_ORF441	0.9847494553376906
3300012385_Ga0134023_1133119_RC_ORF441	0.9848156182212582
3300012386_Ga0134046_1249364_RC_ORF441	0.9848812095032398
3300010139_Ga0127464_1035753_RC_ORF441	0.9848812095032398
3300010075_Ga0127434_130439_RC_ORF441	0.9848812095032398
3300010099_Ga0127450_1105252_RC_ORF441	0.9848812095032398
3300022531_Ga0242660_1027330_RC_ORF391	0.9850249584026622
3300004139_Ga0058897_10013468_RC_ORF391	0.9850249584026622
3300022529_Ga0242668_1014137_RC_ORF391	0.9896193771626297
3300022726_Ga0242654_10056787_RC_ORF391	0.9812606473594548
3300022717_Ga0242661_1017243_RC_ORF391	0.9851239669421488
3300002678_Ga0005477J37265_111351_RC_ORF391	0.9818181818181818
3300036411_Ga0393185_007596_RC_ORF391	0.9633333333333334
3300022525_Ga0242656_1013804_RC_ORF391	0.9819376026272578
3300021861_Ga0213853_11004508_ORF350	0.9966216216216216
3300010856_Ga0126358_1001661_RC_ORF929	0.23214285714285715
3300010861_Ga0126349_1057925_RC_ORF926	0.25
3300020078_Ga0206352_10735834_ORF315	0.9327902240325866
Ga0534097_016146_RC_ORF787	0.8408551068883611
3300010862_Ga0126348_1284180_ORF449	0.7192575406032483
3300010876_Ga0126361_10819397_ORF449	0.7175925925925926
3300021861_Ga0213853_10969572_RC_ORF802	0.9432835820895522
3300021857_Ga0213849_1075926_ORF470	0.8691099476439791
3300021858_Ga0213852_1580701_ORF468	0.8691099476439791
3300011020_Ga0138602_128681_RC_ORF761	0.933579335793358
3300004964_Ga0072331_1180303_RC_ORF761	0.9333333333333333
3300009587_Ga0115602_1117049_ORF411	0.9460431654676259
3300021855_Ga0213854_1151223_ORF780	0.9490909090909091
3300021938_Ga0213847_1099302_ORF780	0.9479553903345725
3300007219_Ga0075025_1343268_ORF780	0.9487179487179487
3300021855_Ga0213854_1175862_RC_ORF360	0.9402985074626866
3300021929_Ga0213845_1222206_ORF459	0.9477611940298507
3300021860_Ga0213851_1795778_ORF459	0.9477611940298507
3300021855_Ga0213854_1152728_RC_ORF346	0.9873873873873874
3300021861_Ga0213853_11610222_RC_ORF346	0.9878682842287695
3300007327_Ga0075016_1438171_RC_ORF346	0.9879101899827288
3300036537_Ga0374518_021590_RC_ORF589	0.947565543071161
3300021861_Ga0213853_10972460_RC_ORF712	0.9265536723163842
3300021860_Ga0213851_1781085_RC_ORF712	0.9316081330868762
Ga0535711_004890_RC_ORF852	0.9655172413793104
Ga0535706_011094_ORF425	0.9669291338582677
Ga0535714_004981_RC_ORF573	0.9772382397572079
3300021860_Ga0213851_1380062_ORF940	0.9513513513513514
3300021861_Ga0213853_10984564_RC_ORF13	0.9463955637707948
3300021860_Ga0213851_1211404_ORF931	0.9869158878504672
3300021855_Ga0213854_1020801_RC_ORF758	0.9680851063829787
Ga0491355_006942_RC_ORF525	0.9666080843585237
Ga0491368_007258_RC_ORF680	0.9588138385502472
3300010152_Ga0126318_11180321_RC_ORF680	0.9592169657422512
Ga0491387_01681_RC_ORF710	0.959349593495935
Ga0491401_006980_RC_ORF238	0.484304932735426
Ga0587119_009918_RC_ORF702	0.9493891797556719
3300010152_Ga0126318_10740325_ORF893	0.9651376146788991
Ga0587073_0034564_RC_ORF769	0.9666080843585237
Ga0587087_011579_RC_ORF769	0.9664902998236331
Ga0587094_014967_ORF230	0.9699115044247788
Ga0587111_0033088_RC_ORF532	0.9666080843585237
3300034644_Ga0370548_019648_ORF362	0.8977272727272727
3300031421_Ga0308194_10056664_ORF362	0.898876404494382
3300022724_Ga0242665_10062893_ORF331	0.9437386569872959
Ga0534104_004901_ORF8	0.9083969465648855
3300031590_Ga0307483_1005070_ORF568	0.8977272727272727
3300022507_Ga0222729_1008762_ORF77	0.9038461538461539
3300004139_Ga0058897_11015787_ORF77	0.9031007751937985
3300003544_Ga0007417J51691_1067112_ORF382	0.9087656529516994
3300003693_Ga0032354_1038247_ORF382	0.9087656529516994
3300020076_Ga0206355_1538425_ORF760	0.8987566607460036
3300020069_Ga0197907_11021730_ORF761	0.9385474860335196
3300020080_Ga0206350_10867105_ORF761	0.9383177570093458
3300019245_Ga0187791_1453545_ORF656	0.9112426035502958
3300019265_Ga0187792_1032586_ORF656	0.9112426035502958
Ga0535701_012299_ORF9	0.926056338028169
Ga0535698_012120_RC_ORF143	0.9933110367892977
3300035566_Ga0374520_021434_ORF634	0.9211267605633803
3300004476_Ga0068966_1198724_ORF726	0.9793103448275862
3300011072_Ga0138563_1137666_ORF726	0.9793103448275862
3300016750_Ga0181505_11077951_ORF304	0.31955922865013775
3300010861_Ga0126349_1011759_ORF314	0.9709401709401709
3300021858_Ga0213852_1336232_ORF164	0.5607940446650124
3300021929_Ga0213845_1214304_ORF164	0.5621890547263682
3300021929_Ga0213845_1221520_ORF356	0.9966329966329966
3300021861_Ga0213853_11028604_ORF756	0.9966887417218543
3300021861_Ga0213853_10842286_ORF160	0.2731707317073171
3300004119_Ga0058887_1014868_ORF574	0.9849246231155779
3300022533_Ga0242662_10044442_RC_ORF391	0.9850746268656716
3300022715_Ga0242678_1006741_RC_ORF391	0.8132387706855791
3300024848_Ga0255229_1028502_ORF647	0.9107981220657277
3300034646_Ga0372965_021099_ORF49	0.2823529411764706
3300035630_Ga0372964_017612_ORF49	0.28152492668621704
3300007241_Ga0075170_1027712_ORF333	0.6934673366834171
3300021316_Ga0210351_1034083_ORF380	0.9458333333333333
3300019241_Ga0187793_1249308_RC_ORF1170	0.9037900874635568
3300019241_Ga0187793_1462126_ORF265	0.9323843416370107
3300019242_Ga0181502_1330336_RC_ORF182	0.8803418803418803
3300016730_Ga0181515_1515535_RC_ORF181	0.8808510638297873
3300019206_Ga0179943_1049320_RC_ORF273	0.9010526315789473
3300006597_Ga0079070_1004265_ORF59	0.8185840707964602
3300035346_Ga0373538_03573_ORF610	0.5276292335115864
Ga0494098_006153_ORF81	0.32131147540983607
3300007237_Ga0075177_1022106_ORF37	0.9254385964912281
3300007253_Ga0075182_10063768_ORF37	0.9251101321585903
3300007230_Ga0075179_1656957_ORF37	0.9254385964912281
3300019237_Ga0180028_1363523_ORF1107	0.9157894736842105
3300024342_Ga0255061_10099277_RC_ORF329	0.8520499108734403
3300024486_Ga0255059_10077497_ORF602	0.8827586206896552
3300024337_Ga0255060_10207740_ORF708	0.9308176100628931
3300024342_Ga0255061_10226535_ORF783	0.9958847736625515
3300024337_Ga0255060_10141415_RC_ORF181	0.9284332688588007
3300024345_Ga0255062_10174921_ORF7	0.9365079365079365
3300020072_Ga0180031_1188443_ORF1195	0.8053244592346089
3300019239_Ga0180030_1327660_ORF158	0.8148148148148148
Ga0395767_134737_ORF492	0.9172259507829977
3300032036_Ga0326509_1119609_ORF222	0.9140271493212669
3300026526_Ga0256869_1177996_RC_ORF770	0.8995215311004785
Ga0395993_172425_RC_ORF770	0.8995215311004785
Ga0435270_044534_ORF396	0.970917225950783
3300019221_Ga0179941_1266271_RC_ORF273	0.9211087420042644
3300028619_Ga0257136_1025761_ORF424	0.9444444444444444
3300035577_Ga0374537_019842_ORF222	0.4717607973421927
3300020076_Ga0206355_1575328_RC_ORF22	0.8479657387580299
Ga0395767_066190_ORF367	0.8824531516183987
3300019205_Ga0179940_1235591_ORF767	0.8785046728971962
Ga0499924_016874_ORF425	0.9316546762589928
Ga0583558_031972_ORF425	0.9316546762589928
3300007250_Ga0075165_1040671_ORF108	0.843956043956044
3300007244_Ga0075167_10016567_ORF108	0.843956043956044
3300007228_Ga0075175_1025658_ORF108	0.843956043956044
3300007240_Ga0075176_1930335_RC_ORF709	0.8641975308641975
3300007232_Ga0075183_10146483_RC_ORF709	0.8624229979466119
3300007230_Ga0075179_1693218_RC_ORF709	0.8636363636363636
3300007244_Ga0075167_11037631_ORF257	0.9237804878048781
3300023703_Ga0228708_1020379_ORF404	0.5289672544080605
Ga0605883_022705_ORF829	0.8659003831417624
Ga0605889_02323_ORF829	0.8664122137404581
Ga0605893_008021_ORF829	0.8659003831417624
Ga0605879_027446_ORF829	0.8653846153846154
Ga0605897_006140_ORF829	0.8659003831417624
Ga0537108_021441_ORF830	0.8771266540642723
Ga0540518_10075_ORF159	0.5012919896640827
Ga0537109_05212_ORF160	0.5025906735751295
Ga0537121_15204_ORF829	0.8775894538606404
Ga0537113_011205_ORF829	0.8775894538606404
Ga0537112_05051_ORF830	0.8775894538606404
Ga0605864_007701_ORF830	0.8775894538606404
3300019220_Ga0179936_1215320_ORF760	0.8565121412803532
3300032036_Ga0326509_1086056_RC_ORF826	0.9777777777777777
3300024486_Ga0255059_10142900_ORF6	0.9626168224299065
3300024345_Ga0255062_10151258_ORF6	0.9770992366412213
3300032036_Ga0326509_1089414_ORF665	0.8246268656716418
3300031961_Ga0326510_1075767_ORF306	0.9567430025445293
3300036544_Ga0393288_009451_ORF808	0.9948453608247423
Ga0499917_018118_ORF700	0.9948186528497409
Ga0499912_005771_ORF1020	0.995
Ga0499920_029750_RC_ORF29	0.9822784810126582
Ga0499924_017590_RC_ORF29	0.9827160493827161
Ga0499923_018949_RC_ORF29	0.9827160493827161
3300019222_Ga0179957_1241297_ORF701	0.9950980392156863
Ga0499919_033312_ORF696	0.9951690821256038
Ga0499920_029714_ORF170	0.9951690821256038
Ga0499924_032842_ORF392	0.9067796610169492
Ga0499910_027432_ORF169	0.9950738916256158
Ga0499911_028341_RC_ORF30	0.9851485148514851
Ga0499916_027032_RC_ORF30	0.9851485148514851
Ga0499918_019519_RC_ORF30	0.9851485148514851
Ga0583557_020844_RC_ORF30	0.9851485148514851
Ga0499915_027423_RC_ORF30	0.9851485148514851
3300002406_JGI24499J29688_1224830_ORF709	0.9927360774818402
3300007589_Ga0099766_1059694_ORF444	0.9976133651551312
3300007598_Ga0099786_1046087_ORF443	0.997624703087886
3300006646_Ga0099770_1022866_ORF444	0.9973614775725593
Ga0451509_014130_ORF444	0.9975903614457832
3300007587_Ga0099789_1000618_ORF457	0.9976133651551312
3300008829_Ga0103518_1003237_RC_ORF276	0.9930394431554525
Ga0529045_023971_RC_ORF6	0.9565217391304348
3300010976_Ga0138317_1037230_ORF621	0.9854651162790697
3300019226_Ga0179934_1032098_ORF154	0.9364161849710982
3300019220_Ga0179936_1206924_ORF154	0.9400749063670412
3300006935_Ga0081246_1392832_ORF139	0.05785123966942149
3300035594_Ga0374550_008555_ORF315	0.7055016181229773
Ga0499924_006936_ORF1242	0.7477477477477478
Ga0499922_007521_ORF1241	0.7477477477477478
Ga0401973_002029_ORF955	0.880184331797235
3300019231_Ga0179935_1271876_ORF955	0.8761467889908257
3300007248_Ga0075168_1682295_ORF315	0.9769392033542977
Ga0499924_020070_ORF484	0.3160919540229885
Ga0509145_011220_ORF444	0.8856548856548857
Ga0499924_011155_ORF272	0.9284712482468443
Ga0499921_036987_ORF350	0.8784313725490196
Ga0499923_021640_ORF343	0.8518518518518519
Ga0499922_029310_ORF347	0.8790786948176583
Ga0583557_023286_ORF351	0.88
Ga0499911_034628_ORF143	0.8295454545454546
Ga0499913_030723_ORF143	0.8305084745762712
Ga0499915_030464_ORF353	0.8798449612403101
Ga0499918_021769_ORF353	0.8803088803088803
Ga0499916_026371_ORF348	0.8451882845188284
Ga0499910_030723_ORF350	0.8670520231213873
3300019222_Ga0179957_1240386_ORF227	0.9361147327249022
3300019227_Ga0179956_1239969_ORF227	0.9367741935483871
Ga0499915_020084_ORF228	0.935064935064935
Ga0499917_010301_ORF227	0.9362808842652796
Ga0499916_015439_ORF227	0.9361147327249022
3300003306_Ga0004534J46558_1151482_ORF214	0.8807854137447405
Ga0499924_013881_ORF1064	0.8855172413793103
Ga0499922_013096_ORF1064	0.8858321870701513
Ga0499921_022183_ORF1064	0.8861454046639232
Ga0499923_012349_ORF1064	0.8861454046639232
Ga0499919_017005_ORF1064	0.8858321870701513
Ga0583558_026601_ORF1064	0.8861454046639232
Ga0499913_020588_ORF847	0.8858321870701513
Ga0499910_017782_ORF847	0.8861454046639232
Ga0583557_013492_ORF847	0.8848821081830791
Ga0499918_012550_ORF847	0.8845618915159944
3300035297_Ga0373496_04818_ORF269	0.9177057356608479
3300019217_Ga0179946_1269252_RC_ORF33	0.7363636363636363
3300019223_Ga0179948_1258623_RC_ORF33	0.7346938775510204
3300022154_Ga0213929_1008193_RC_ORF64	0.683046683046683
Ga0499926_06393_ORF359	0.8450106157112527
Ga0499914_022767_ORF359	0.8498942917547568
Ga0499915_032454_ORF359	0.8443496801705757
Ga0499913_032652_ORF359	0.8505263157894737
Ga0583557_024835_ORF359	0.8498942917547568
Ga0499916_027796_ORF359	0.8493723849372385
Ga0499918_022609_ORF359	0.8487394957983193
Ga0499928_026930_ORF359	0.8493723849372385
Ga0499910_032552_ORF359	0.8493723849372385
Ga0583558_039231_ORF359	0.85
Ga0499920_035141_ORF359	0.8487394957983193
Ga0499922_025044_ORF359	0.8475991649269311
Ga0499921_033131_ORF359	0.8493723849372385
Ga0499939_04672_ORF359	0.85
Ga0499938_03390_ORF359	0.8493723849372385
Ga0499924_020819_ORF359	0.8475991649269311
Ga0499912_027531_ORF361	0.8639308855291576
Ga0499911_033451_ORF359	0.8492569002123143
3300002377_JGI24500J29687_10017523_ORF359	0.8511530398322851
Ga0401922_005614_RC_ORF119	0.6884422110552764
Ga0401929_007828_RC_ORF300	0.683291770573566
Ga0401976_012079_RC_ORF300	0.683291770573566
Ga0395766_0090593_ORF189	0.8503937007874016
Ga0395767_096936_ORF189	0.8503937007874016
3300019218_Ga0179954_1238424_ORF133	0.8712121212121212
Ga0583558_037250_RC_ORF788	0.9172661870503597
Ga0499924_023071_RC_ORF788	0.9159212880143113
3300024486_Ga0255059_10236632_RC_ORF457	0.8732943469785575
3300007248_Ga0075168_1699529_ORF641	0.8444444444444444
Ga0401975_005552_RC_ORF29	0.8260869565217391
Ga0401909_002546_RC_ORF29	0.8296296296296296
Ga0401976_005402_RC_ORF29	0.8235294117647058
Ga0401974_002212_RC_ORF29	0.8258706467661692
3300032576_Ga0352978_1024155_ORF1059	0.8578088578088578
3300010974_Ga0138314_1025001_ORF1057	0.8737373737373737
3300031899_Ga0326507_1070480_ORF183	0.6119402985074627
3300024337_Ga0255060_10133915_ORF641	0.6486486486486487
Ga0371492_031206_ORF641	0.6486486486486487
3300031899_Ga0326507_1072968_RC_ORF1044	0.9381663113006397
3300032036_Ga0326509_1066484_RC_ORF1045	0.9507494646680942
3300031899_Ga0326507_1074081_RC_ORF59	0.926208651399491
Ga0401902_003380_ORF559	0.7945205479452054
Ga0527522_01086_RC_ORF688	0.7489711934156379
Ga0401883_01969_RC_ORF973	0.9409190371991247
Ga0527525_00793_ORF833	0.8489583333333334
3300009579_Ga0115599_1057787_RC_ORF833	0.0
3300026539_Ga0256872_10124399_ORF84	0.8483516483516483
Ga0395994_034031_ORF84	0.8483516483516483
3300036316_Ga0393289_011685_RC_ORF530	0.9222797927461139
Ga0401881_003838_RC_ORF530	0.9222797927461139
Ga0393286_043167_RC_ORF530	0.9214659685863874
3300031899_Ga0326507_1066935_RC_ORF530	0.9210526315789473
3300032037_Ga0326508_1049631_ORF502	0.938337801608579
3300024342_Ga0255061_10129903_ORF324	0.9417989417989417
3300024345_Ga0255062_10110059_ORF651	0.927461139896373
Ga0395993_106050_ORF95	0.905511811023622
Ga0395995_036384_ORF235	0.9246231155778895
3300026525_Ga0256870_1085053_ORF238	0.8916876574307305
Ga0395996_031940_ORF238	0.8979591836734694
Ga0393286_049331_ORF330	0.8597701149425288
3300032036_Ga0326509_1057442_ORF329	0.8597701149425288
3300031961_Ga0326510_1053977_ORF330	0.8584686774941995
3300024345_Ga0255062_10104249_ORF284	0.911062906724512
3300024337_Ga0255060_10109218_ORF446	0.90744920993228
Ga0393286_043158_ORF321	0.9444444444444444
3300024345_Ga0255062_10119921_ORF271	0.7132352941176471
3300024337_Ga0255060_10123211_ORF271	0.7132352941176471
Ga0371492_032792_ORF271	0.7132352941176471
Ga0395997_033621_ORF559	0.36213991769547327
3300024345_Ga0255062_10118014_ORF559	0.36213991769547327
3300024337_Ga0255060_10134888_ORF559	0.36666666666666664
3300024337_Ga0255060_10121673_ORF561	0.3389830508474576
3300031961_Ga0326510_1052468_ORF561	0.3418803418803419
Ga0371492_032447_ORF561	0.3474576271186441
3300035054_Ga0371493_0094419_ORF561	0.3416666666666667
3300008831_Ga0103520_102033_ORF284	0.8551724137931035
3300024342_Ga0255061_10140300_ORF606	0.9642857142857143
3300024337_Ga0255060_10121983_ORF606	0.9711286089238845
Ga0395995_039594_ORF287	0.9558441558441558
3300025804_Ga0256871_1079622_ORF287	0.9558441558441558
3300024345_Ga0255062_10121005_ORF286	0.9680589680589681
Ga0371492_033109_ORF286	0.9679012345679012
3300024486_Ga0255059_10114221_ORF286	0.9679012345679012
3300022154_Ga0213929_1004087_RC_ORF917	0.8329411764705882
Ga0395995_037399_ORF654	0.05818181818181818
3300025804_Ga0256871_1075698_ORF654	0.05818181818181818
3300026526_Ga0256869_1111251_RC_ORF349	0.03571428571428571
Ga0395993_108515_RC_ORF247	0.21082621082621084
Ga0395765_032905_ORF313	0.8629032258064516
Ga0395767_045112_ORF312	0.7803921568627451
Ga0395766_0042572_ORF312	0.7782258064516129
3300024342_Ga0255061_10129065_RC_ORF796	0.8449744463373083
3300024486_Ga0255059_10112925_ORF416	0.6507936507936508
3300024337_Ga0255060_10104660_ORF415	0.6655518394648829
3300036545_Ga0393291_015001_RC_ORF27	0.7402799377916018
Ga0435270_018530_RC_ORF27	0.7414330218068536
3300032036_Ga0326509_1056217_RC_ORF27	0.8896103896103896
3300031899_Ga0326507_1063407_RC_ORF27	0.8896103896103896
3300024486_Ga0255059_10092190_ORF360	0.8024691358024691
3300024486_Ga0255059_10092035_ORF776	0.7288428324697754
Ga0395767_037793_ORF629	0.7038917089678511
Ga0395764_020318_ORF629	0.7038917089678511
Ga0393286_040047_RC_ORF256	0.30598669623059865
3300032036_Ga0326509_1055724_RC_ORF256	0.304635761589404
3300006386_Ga0079068_1008366_RC_ORF1051	0.8618266978922716
Ga0393286_046457_ORF310	0.723404255319149
Ga0435270_021426_ORF310	0.7248062015503876
3300032036_Ga0326509_1063726_ORF310	0.7248062015503876
3300024337_Ga0255060_10110011_RC_ORF86	0.8653846153846154
3300035342_Ga0373526_02169_ORF346	0.8028169014084507
3300010310_Ga0116235_1316946_ORF244	0.9329608938547486
Ga0491216_006802_RC_ORF475	0.9362363919129082
Ga0605874_012395_ORF1325	0.96875
Ga0395764_014472_ORF590	0.9851632047477745
Ga0605898_000670_ORF337	0.9392446633825944
Ga0605871_002792_ORF337	0.9392446633825944
Ga0605879_008379_ORF337	0.940032414910859
Ga0605897_000897_ORF337	0.940032414910859
Ga0605889_00598_RC_ORF445	0.9446254071661238
3300021299_Ga0210302_1112843_ORF426	0.9141414141414141
3300019219_Ga0179942_1210422_RC_ORF732	0.9658119658119658
3300006600_Ga0079065_1032027_ORF521	0.9615384615384616
3300006395_Ga0079066_1037757_ORF521	0.961038961038961
3300006389_Ga0079064_1032274_ORF521	0.9617021276595744
3300006600_Ga0079065_1032054_ORF612	0.9195402298850575
Ga0590117_001150_ORF614	0.8867924528301887
Ga0590118_01311_ORF613	0.8867924528301887
Ga0527611_004883_ORF585	0.9435665914221218
3300009542_Ga0116234_1226822_RC_ORF267	0.9285714285714286
3300002378_JGI24502J29692_10092930_ORF362	0.9427312775330396
Ga0499921_018190_ORF366	0.9403973509933775
3300019264_Ga0187796_1211060_ORF971	0.772972972972973
Ga0499919_025163_ORF84	0.9683698296836983
Ga0499922_018333_ORF84	0.9443207126948775
Ga0583558_029875_ORF84	0.9443207126948775
Ga0499924_015677_ORF84	0.9443207126948775
3300019275_Ga0187798_1740104_ORF58	0.2647058823529412
3300007244_Ga0075167_11059223_RC_ORF262	0.9601769911504425
3300019243_Ga0179953_1323308_RC_ORF399	0.6804123711340206
3300019243_Ga0179953_1121056_ORF279	0.7049608355091384
3300019235_Ga0179952_1248170_RC_ORF652	0.6855670103092784
Ga0499911_030549_ORF57	0.7022900763358778
Ga0499919_028910_RC_ORF387	0.0
Ga0499921_028370_RC_ORF387	0.0
Ga0583558_033960_RC_ORF387	0.0
Ga0499939_04016_RC_ORF476	0.0
Ga0499935_02099_RC_ORF387	0.0
Ga0499912_022694_RC_ORF502	0.0
Ga0499932_01911_RC_ORF502	0.0
Ga0499917_014077_RC_ORF502	0.0
Ga0499911_027645_RC_ORF502	0.0
Ga0499916_022876_RC_ORF502	0.0
3300002378_JGI24502J29692_10029066_ORF57	0.6916890080428955
3300002406_JGI24499J29688_1006411_ORF57	0.6931216931216931
Ga0499938_03049_ORF57	0.7061855670103093
Ga0499921_030138_RC_ORF333	0.6927083333333334
Ga0499919_030535_RC_ORF333	0.694300518134715
Ga0499922_022572_RC_ORF333	0.694300518134715
Ga0499937_06118_ORF57	0.7052631578947368
Ga0583558_035616_RC_ORF334	0.6925064599483204
Ga0499932_02063_ORF57	0.7131782945736435
Ga0499934_01840_ORF57	0.7168831168831169
Ga0499911_029959_ORF57	0.711340206185567
Ga0499912_024677_ORF57	0.7095115681233933
Ga0499920_031914_RC_ORF333	0.6940874035989717
Ga0499911_021865_ORF770	0.1693548387096774
3300010857_Ga0126354_1102243_ORF788	0.9523809523809523
Ga0529302_017624_ORF673	0.9439655172413793
Ga0529301_010849_ORF673	0.944206008583691
3300010152_Ga0126318_11058387_ORF51	0.38064516129032255
3300019245_Ga0187791_1402365_ORF489	0.9342403628117913
3300007248_Ga0075168_1314420_ORF646	0.96
3300007237_Ga0075177_1026019_ORF646	0.9603729603729604
3300001809_JGI20220J20339_1396965_ORF960	0.9598214285714286
3300010877_Ga0126356_10786413_ORF1522	0.8744769874476988
Ga0393226_010863_ORF844	0.6206509539842873
3300034672_Ga0314797_014153_ORF385	0.92018779342723
3300020072_Ga0180031_1044543_ORF386	0.9137529137529138
3300019239_Ga0180030_1182841_ORF260	0.910377358490566
3300010310_Ga0116235_1364132_ORF260	0.9082125603864735
3300034661_Ga0314782_004702_ORF386	0.9133489461358314
3300034669_Ga0314794_019643_ORF385	0.9138755980861244
3300034662_Ga0314783_015372_ORF385	0.9142857142857143
3300034675_Ga0314800_006598_ORF385	0.919047619047619
3300021273_Ga0210340_1052003_ORF61	0.9944547134935305
Ga0499922_014347_ORF898	0.9736842105263158
Ga0499924_012530_ORF898	0.9736842105263158
Ga0499919_020049_ORF898	0.973568281938326
Ga0583558_024173_ORF898	0.9739130434782609
Ga0499924_014340_ORF528	0.8892261001517451
3300002378_JGI24502J29692_10002421_RC_ORF889	0.8862745098039215
Ga0499923_012112_RC_ORF884	0.876984126984127
Ga0499920_016987_RC_ORF884	0.876
Ga0499919_015757_RC_ORF884	0.8755020080321285
3300035595_Ga0374551_005505_RC_ORF901	0.8164948453608247
Ga0401334_003880_RC_ORF1058	0.4718498659517426
Ga0401320_010613_RC_ORF901	0.81419624217119
Ga0401322_007532_RC_ORF901	0.814968814968815
Ga0401325_007479_RC_ORF901	0.8164948453608247
3300035573_Ga0374533_011450_RC_ORF901	0.814968814968815
Ga0401328_009539_RC_ORF901	0.8157349896480331
Ga0401324_011618_RC_ORF901	0.8157349896480331
Ga0401326_012156_RC_ORF901	0.814968814968815
3300035589_Ga0374545_007109_RC_ORF901	0.8134171907756813
Ga0401333_014293_RC_ORF901	0.8157349896480331
3300003678_Ga0003067J53075_104884_RC_ORF528	0.2601626016260163
3300028846_Ga0307326_104664_ORF507	0.03571428571428571
3300028846_Ga0307326_104433_RC_ORF22	0.828752642706131
3300006596_Ga0079074_1005527_RC_ORF22	0.8265524625267666
3300010147_Ga0126319_1419873_ORF354	0.8781725888324873
Ga0590123_04898_RC_ORF639	0.40569395017793597
Ga0499910_030007_RC_ORF36	0.8152380952380952
Ga0499911_030896_RC_ORF36	0.8160919540229885
Ga0583558_036353_RC_ORF35	0.8188679245283019
Ga0499924_019295_RC_ORF35	0.8188679245283019
Ga0499919_031271_RC_ORF35	0.8188679245283019
Ga0499923_020819_RC_ORF35	0.8188679245283019
Ga0499920_032523_RC_ORF35	0.8204158790170132
Ga0499924_019920_RC_ORF633	0.8477842003853564
Ga0499916_026532_ORF356	0.8483685220729367
Ga0583557_023612_ORF356	0.8466019417475729
Ga0499917_016490_ORF356	0.8466019417475729
Ga0499915_031163_ORF353	0.8466019417475729
Ga0499913_031250_ORF356	0.8477842003853564
Ga0590123_05053_RC_ORF849	0.8862745098039215
3300019220_Ga0179936_1209699_ORF751	0.3452054794520548
3300006388_Ga0079062_1008922_ORF715	0.4665012406947891
3300012881_Ga0079063_1358588_ORF715	0.45843828715365237
Ga0605888_01336_RC_ORF812	0.8747591522157996
Ga0605881_017527_RC_ORF812	0.8783269961977186
Ga0605879_028812_RC_ORF812	0.875968992248062
Ga0605871_012808_RC_ORF812	0.8764478764478765
Ga0509072_011666_RC_ORF812	0.8778625954198473
Ga0509085_010335_RC_ORF812	0.8778625954198473
Ga0509071_016851_RC_ORF812	0.8778625954198473
Ga0605883_031556_RC_ORF812	0.8764478764478765
Ga0605866_003928_RC_ORF812	0.8798449612403101
Ga0605864_008966_RC_ORF812	0.8673267326732673
Ga0605889_02482_RC_ORF812	0.8707753479125249
Ga0605874_040609_RC_ORF812	0.8773946360153256
Ga0499924_015603_ORF389	0.8599348534201955
3300003306_Ga0004534J46558_1076706_RC_ORF65	0.8035398230088495
Ga0529052_04261_ORF688	0.8268839103869654
3300012411_Ga0153880_1322005_ORF235	0.07368421052631578
Ga0605871_009582_ORF344	0.4553314121037464
3300019257_Ga0180115_1270762_RC_ORF775	0.48739495798319327
3300019226_Ga0179934_1192990_ORF167	0.860125260960334
Ga0529049_074251_ORF834	0.9090909090909091
Ga0499921_019031_RC_ORF317	0.9189842805320435
Ga0499920_020311_RC_ORF212	0.921760391198044
Ga0529277_06280_ORF886	0.8350810295519543
Ga0499919_017595_RC_ORF313	0.9219330855018587
Ga0499914_012257_RC_ORF215	0.9219330855018587
Ga0499913_016082_RC_ORF215	0.9211822660098522
Ga0499918_011995_RC_ORF215	0.9219330855018587
Ga0499912_014286_RC_ORF215	0.9230769230769231
Ga0499917_008850_RC_ORF215	0.9217391304347826
Ga0499911_017937_RC_ORF214	0.9215442092154421
Ga0499916_014747_RC_ORF215	0.9207920792079208
Ga0499910_017145_RC_ORF215	0.9205955334987593
Ga0583557_012891_RC_ORF215	0.9205955334987593
3300019258_Ga0181504_1264714_ORF147	0.872651356993737
3300031810_Ga0316044_117337_ORF224	0.8772635814889336
3300034652_Ga0316598_073793_RC_ORF34	0.8587570621468926
3300013058_Ga0164280_125545_RC_ORF36	0.8256513026052105
Ga0499921_018684_ORF1094	0.9305373525557011
3300009579_Ga0115599_1049235_ORF24	0.8451327433628318
Ga0605870_009710_ORF455	0.8798449612403101
3300003306_Ga0004534J46558_1046265_ORF619	0.891640866873065
Ga0499924_011950_ORF398	0.7503692762186115
Ga0583558_023195_ORF398	0.7474150664697193
3300021929_Ga0213845_1000297_ORF149	0.5149700598802395
Ga0491216_015434_ORF650	0.9473684210526315
3300019275_Ga0187798_1457998_ORF357	0.6127167630057804
3300009589_Ga0116233_1205927_ORF238	0.9136363636363637
3300025804_Ga0256871_1100955_RC_ORF304	0.8861209964412812
Ga0395996_050738_RC_ORF304	0.8861209964412812
3300032036_Ga0326509_1098011_ORF872	0.8865248226950354
3300031961_Ga0326510_1079305_ORF871	0.8857142857142857
Ga0590123_01989_ORF1061	0.8184019370460048
3300007232_Ga0075183_10943483_ORF337	0.91415313225058
3300019213_Ga0179950_1194023_ORF337	0.9145496535796767
3300019217_Ga0179946_1265799_ORF375	0.8764044943820225
Ga0499910_019798_ORF265	0.9095022624434389
Ga0499911_020585_ORF265	0.9103139013452914
Ga0583558_024607_ORF580	0.2753623188405797
3300024481_Ga0256330_1044870_ORF83	0.9128440366972477
3300024565_Ga0255273_1052300_ORF331	0.26356589147286824
3300025760_Ga0255249_1038851_ORF88	0.9077306733167082
Ga0451500_05858_ORF90	0.9054726368159204
3300024481_Ga0256330_1045421_ORF90	0.9073170731707317
Ga0527525_01584_ORF723	0.9757174392935982
Ga0401325_013329_RC_ORF139	0.9170506912442397
3300035578_Ga0374538_021962_RC_ORF801	0.9230769230769231
Ga0401325_014222_RC_ORF801	0.9237668161434978
3300035594_Ga0374550_007246_RC_ORF802	0.9241071428571429
Ga0401326_021417_RC_ORF801	0.9241071428571429
Ga0401324_024375_RC_ORF804	0.9241071428571429
3300035573_Ga0374533_027233_RC_ORF804	0.9244444444444444
Ga0401323_011003_RC_ORF804	0.9241071428571429
3300035579_Ga0374539_009397_RC_ORF804	0.9244444444444444
3300035572_Ga0374532_016962_RC_ORF804	0.9247787610619469
Ga0401319_08844_RC_ORF801	0.9241071428571429
3300035570_Ga0374530_007993_RC_ORF804	0.9234234234234234
3300035580_Ga0374540_030421_RC_ORF802	0.9241071428571429
Ga0527599_007912_ORF222	0.9090909090909091
3300010131_Ga0115594_1183832_ORF42	0.7282321899736148
3300019217_Ga0179946_1170927_ORF100	0.9287257019438445
3300019236_Ga0179944_1081375_ORF945	0.9244851258581236
3300019221_Ga0179941_1289054_RC_ORF175	0.9090909090909091
3300006597_Ga0079070_1021967_RC_ORF175	0.9103448275862069
3300006386_Ga0079068_1035786_RC_ORF174	0.9170506912442397
3300006381_Ga0079102_1016790_RC_ORF174	0.9111617312072893
Ga0499923_018981_RC_ORF207	0.8989690721649485
Ga0583558_033385_RC_ORF207	0.8997955010224948
Ga0499935_01422_RC_ORF204	0.8989690721649485
Ga0499917_014442_ORF84	0.9056603773584906
Ga0499915_027436_ORF84	0.9056603773584906
Ga0499917_016449_ORF582	0.9468085106382979
Ga0499915_031000_ORF581	0.9468085106382979
Ga0499920_029795_RC_ORF207	0.90020366598778
Ga0499919_032126_RC_ORF234	0.9024390243902439
Ga0583558_032039_ORF84	0.9090909090909091
Ga0499920_028645_ORF84	0.9094736842105263
Ga0499914_018517_ORF85	0.9087048832271762
Ga0499913_032241_ORF85	0.9090909090909091
Ga0499910_026345_ORF85	0.9090909090909091
Ga0499920_036621_RC_ORF163	0.9906542056074766
Ga0499938_03997_RC_ORF166	0.891213389121339
Ga0499920_028278_ORF87	0.8991228070175439
Ga0499912_020939_ORF32	0.9041666666666667
Ga0499913_025062_ORF136	0.9041666666666667
Ga0499932_01763_RC_ORF205	0.8935281837160751
Ga0499911_025635_ORF32	0.9022869022869023
Ga0499928_021987_ORF85	0.906054279749478
Ga0499915_024895_ORF32	0.9041666666666667
Ga0499930_03910_ORF134	0.9041666666666667
Ga0499918_018366_ORF330	0.9106382978723404
Ga0499916_022148_ORF330	0.9106382978723404
Ga0499917_014085_RC_ORF381	0.4943181818181818
Ga0499913_027140_RC_ORF381	0.49291784702549574
Ga0583557_020286_RC_ORF381	0.49291784702549574
Ga0499916_022826_RC_ORF381	0.49283667621776506
Ga0499915_026851_RC_ORF381	0.49572649572649574
Ga0499910_026784_RC_ORF381	0.49714285714285716
Ga0499920_028735_RC_ORF172	0.8948453608247423
Ga0499935_01438_RC_ORF173	0.893970893970894
Ga0499917_013590_RC_ORF233	0.8946236559139785
Ga0499911_026740_RC_ORF233	0.8946236559139785
Ga0499915_025967_RC_ORF229	0.8853118712273642
Ga0499923_018499_ORF84	0.9163179916317992
3300002378_JGI24502J29692_10035564_RC_ORF225	0.9
Ga0499920_028439_RC_ORF373	0.9037656903765691
Ga0583557_024720_ORF17	0.9809160305343512
Ga0499910_026818_ORF17	0.9809160305343512
Ga0499916_022848_ORF17	0.9809160305343512
Ga0499913_027188_ORF83	0.9156118143459916
3300019235_Ga0179952_1299444_RC_ORF379	0.8940677966101694
Ga0499924_014685_ORF398	0.9576271186440678
Ga0583558_028165_ORF397	0.9576271186440678
Ga0499921_023547_ORF399	0.9576271186440678
Ga0499923_015783_ORF399	0.9576271186440678
Ga0499913_023595_RC_ORF930	0.9102296450939458
Ga0499911_023895_ORF179	0.9224318658280922
Ga0499923_022335_ORF268	0.9457700650759219
Ga0401329_014083_ORF29	0.967741935483871
3300019239_Ga0180030_1325464_ORF930	0.5842696629213483
3300009542_Ga0116234_1192890_ORF931	0.591337099811676
3300010310_Ga0116235_1413344_RC_ORF1131	0.752442996742671
3300009588_Ga0116232_1068314_RC_ORF1131	0.751219512195122
3300024342_Ga0255061_10095200_ORF601	0.8868274582560297
Ga0395997_022271_ORF601	0.8855534709193246
3300024345_Ga0255062_10079847_ORF601	0.8855534709193246
Ga0395767_032307_RC_ORF287	0.8229342327150084
Ga0395765_022484_ORF445	0.900562851782364
Ga0395766_0028328_RC_ORF299	0.8929219600725953
Ga0395765_022210_RC_ORF299	0.8929219600725953
Ga0499920_024350_ORF188	0.9417249417249417
Ga0499923_026529_ORF327	0.9417249417249417
3300002377_JGI24500J29687_10068443_ORF1845	0.9323671497584541
Ga0499920_023017_ORF852	0.9330143540669856
3300009588_Ga0116232_1241729_ORF855	0.9307875894988067
3300019237_Ga0180028_1365782_ORF855	0.9304556354916067
3300002406_JGI24499J29688_1007787_RC_ORF79	0.9217391304347826
3300003306_Ga0004534J46558_1006182_RC_ORF79	0.9217391304347826
Ga0499918_016194_ORF309	0.9385964912280702
Ga0499915_022901_ORF25	0.936542669584245
Ga0499916_019683_ORF310	0.9406593406593406
Ga0499911_023701_ORF312	0.936542669584245
Ga0499913_025878_ORF310	0.9406593406593406
Ga0499914_016240_ORF486	0.5015673981191222
Ga0499920_025090_ORF310	0.9385964912280702
Ga0583558_027738_ORF308	0.9377777777777778
3300019220_Ga0179936_1154512_RC_ORF744	0.9318681318681319
3300019231_Ga0179935_1270631_RC_ORF744	0.9315673289183223
3300024337_Ga0255060_10142085_ORF113	0.9427917620137299
3300002377_JGI24500J29687_10025621_RC_ORF898	0.9330254041570438
Ga0499923_011527_ORF885	0.9376443418013857
Ga0499922_014138_ORF695	0.9376443418013857
Ga0499919_019817_ORF695	0.936768149882904
Ga0499920_021196_ORF695	0.9387755102040817
3300003306_Ga0004534J46558_1044737_ORF690	0.9363636363636364
3300002406_JGI24499J29688_1103397_RC_ORF892	0.9269406392694064
3300002293_JGI24504J29685_1004314_RC_ORF892	0.9311926605504587
Ga0499921_021284_RC_ORF892	0.9400921658986175
Ga0499919_021088_RC_ORF892	0.9400921658986175
Ga0499923_013632_ORF690	0.9447004608294931
Ga0499935_01548_RC_ORF892	0.9400921658986175
Ga0499917_009933_RC_ORF83	0.9270588235294117
Ga0499919_019729_ORF11	0.9422632794457275
3300002406_JGI24499J29688_1220047_ORF694	0.9383259911894273
3300002392_JGI24503J29689_10082338_ORF694	0.9336384439359268
3300002378_JGI24502J29692_10186117_RC_ORF84	0.9318181818181818
Ga0499927_04970_RC_ORF82	0.9453681710213777
Ga0499916_016587_RC_ORF82	0.9691211401425178
Ga0499917_009968_RC_ORF82	0.9877750611246944
Ga0499914_013676_RC_ORF82	0.9877149877149877
Ga0499912_016158_RC_ORF82	0.988009592326139
Ga0499913_019950_RC_ORF82	0.988009592326139
Ga0583557_014529_RC_ORF82	0.988009592326139
Ga0499911_020149_RC_ORF82	0.9712918660287081
Ga0499910_019365_RC_ORF82	0.9691211401425178
Ga0499915_019597_RC_ORF82	0.9284064665127021
Ga0499936_03869_ORF477	0.9406392694063926
Ga0499939_03350_ORF692	0.9417249417249417
Ga0499919_024729_ORF689	0.9398148148148148
Ga0499923_013368_RC_ORF856	0.47096774193548385
Ga0499924_012456_RC_ORF893	0.929384965831435
Ga0583558_024031_RC_ORF893	0.9290617848970252
Ga0499923_013445_ORF688	0.9497716894977168
Ga0583558_024174_RC_ORF890	0.9768518518518519
Ga0499937_03931_RC_ORF43	0.5866666666666667
Ga0499919_023792_RC_ORF890	0.9859154929577465
Ga0499916_017222_RC_ORF83	0.927400468384075
3300019222_Ga0179957_1241735_ORF785	0.9419953596287703
3300034645_Ga0371491_031763_ORF99	0.9393258426966292
3300024342_Ga0255061_10152891_ORF99	0.9387755102040817
3300024345_Ga0255062_10129761_ORF99	0.9390519187358917
3300024337_Ga0255060_10132781_ORF503	0.9372197309417041
Ga0435270_030503_RC_ORF882	0.9308755760368663
3300031961_Ga0326510_1057417_ORF203	0.9379310344827586
3300031899_Ga0326507_1078936_ORF203	0.9379310344827586
3300024486_Ga0255059_10121647_ORF636	0.9342723004694836
Ga0395765_041060_ORF201	0.9696969696969697
3300006398_Ga0079067_1574899_RC_ORF744	0.9197080291970803
3300031961_Ga0326510_1058688_ORF760	0.9375
3300032036_Ga0326509_1073003_ORF760	0.9372197309417041
Ga0499921_023544_ORF62	0.0
Ga0499919_023706_ORF62	0.0
Ga0499920_026107_ORF422	0.9380952380952381
Ga0499919_023388_ORF828	0.0
Ga0499923_015618_ORF828	0.0
Ga0499921_023303_ORF829	0.0
Ga0499920_024778_ORF828	0.0
3300032037_Ga0326508_1069555_ORF558	0.6422018348623854
3300024345_Ga0255062_10085046_ORF475	0.926605504587156
Ga0395997_023767_ORF475	0.926605504587156
Ga0494093_019148_RC_ORF855	0.9234234234234234
Ga0494096_012094_RC_ORF854	0.9230769230769231
3300019236_Ga0179944_1300805_RC_ORF623	0.9278846153846154
3300011365_Ga0151146_1084464_ORF800	0.9182692307692307
3300006395_Ga0079066_1520760_ORF328	0.9436619718309859
3300021858_Ga0213852_1324316_ORF835	0.7653631284916201
Ga0605881_012859_ORF928	0.7645429362880887
Ga0605879_020438_ORF928	0.7645429362880887
Ga0605889_01588_ORF928	0.7645429362880887
Ga0509105_018774_ORF928	0.7632311977715878
3300010859_Ga0126352_1129877_ORF1013	0.5448028673835126
3300010857_Ga0126354_1168422_ORF33	0.926829268292683
3300006381_Ga0079102_1023744_RC_ORF259	0.768
3300012881_Ga0079063_1016463_RC_ORF257	0.7700534759358288
Ga0401982_004145_ORF519	0.9437652811735942
Ga0401330_004515_RC_ORF1084	0.9629629629629629
Ga0499921_018443_ORF377	0.8195876288659794
Ga0499922_012717_ORF619	0.8195876288659794
3300002378_JGI24502J29692_10001128_ORF616	0.8136482939632546
3300002377_JGI24500J29687_10012297_ORF613	0.8134715025906736
Ga0605874_017770_RC_ORF971	0.946236559139785
Ga0605879_015564_RC_ORF971	0.946236559139785
Ga0605883_009755_RC_ORF971	0.946236559139785
Ga0605875_001407_RC_ORF313	0.946236559139785
3300019217_Ga0179946_1267746_ORF759	0.9617977528089887
3300034652_Ga0316598_035074_ORF769	0.9610983981693364
3300034652_Ga0316598_033616_ORF279	0.952808988764045
3300034652_Ga0316598_034750_ORF775	0.9505882352941176
Ga0401329_010593_RC_ORF132	0.9252336448598131
Ga0529247_005263_ORF867	0.9024943310657596
Ga0529231_009200_ORF868	0.9230769230769231
Ga0529236_014475_ORF868	0.9227373068432672
Ga0529232_011645_ORF868	0.9230769230769231
Ga0529314_008362_ORF869	0.9230769230769231
Ga0590123_01860_ORF881	0.957345971563981
Ga0537112_02087_ORF1135	0.915
Ga0537111_002792_ORF1134	0.915
3300007248_Ga0075168_1681952_ORF925	0.8873873873873874
3300006940_Ga0079099_1558554_ORF836	0.9145299145299145
Ga0583558_023542_ORF310	0.9217758985200846
Ga0401325_005269_ORF295	0.9234042553191489
Ga0401326_008966_ORF174	0.9034907597535934
Ga0499924_010792_ORF316	0.9351230425055929
3300002391_JGI24501J29690_1005178_ORF150	0.9135254988913526
3300002377_JGI24500J29687_10004247_ORF150	0.9356984478935698
3300013054_Ga0164284_156341_RC_ORF95	0.9701492537313433
Ga0494015_004178_ORF607	0.9164677804295943
Ga0494017_004176_ORF607	0.91725768321513
Ga0494031_007030_ORF607	0.9164677804295943
Ga0494013_004094_ORF607	0.91725768321513
Ga0590081_004729_ORF604	0.9428571428571428
3300024486_Ga0255059_10105174_ORF646	0.908675799086758
3300024337_Ga0255060_10098803_ORF969	0.9305555555555556
Ga0371492_025779_ORF969	0.9305555555555556
3300024345_Ga0255062_10095230_ORF273	0.8919540229885058
Ga0491216_015148_ORF285	0.9108910891089109
3300019215_Ga0179945_1274199_ORF86	0.930648769574944
3300034652_Ga0316598_033017_ORF308	0.9129287598944591
Ga0540515_008713_RC_ORF880	0.9443099273607748
3300034652_Ga0316598_039165_ORF184	0.9284064665127021
Ga0529051_005735_ORF449	0.9476082004555809
3300019203_Ga0179955_1146888_ORF741	0.9046563192904656
3300024345_Ga0255062_10096326_ORF381	0.9794050343249427
Ga0395765_027641_ORF705	0.9635974304068522
3300024345_Ga0255062_10092834_ORF982	0.983402489626556
Ga0395764_014846_ORF162	0.9475982532751092
Ga0395766_0027681_ORF162	0.9475982532751092
3300024486_Ga0255059_10089438_ORF1167	0.9316239316239316
3300024486_Ga0255059_10124714_ORF406	0.9469214437367304
Ga0401982_004844_RC_ORF93	0.9305263157894736
3300024345_Ga0255062_10109360_ORF695	0.9581589958158996
Ga0395997_030961_ORF695	0.9581589958158996
3300024342_Ga0255061_10129271_ORF695	0.960167714884696
3300026526_Ga0256869_1154803_ORF427	0.9666666666666667
Ga0395995_037104_ORF738	0.9680170575692963
3300026526_Ga0256869_1110475_ORF738	0.9292035398230089
Ga0395993_107767_ORF738	0.9292035398230089
3300026525_Ga0256870_1087094_ORF738	0.9292035398230089
Ga0395996_032761_ORF738	0.9292035398230089
Ga0395765_035074_ORF591	0.8879492600422833
Ga0395764_023005_ORF591	0.9074889867841409
Ga0395765_025514_ORF169	0.948936170212766
3300026539_Ga0256872_10091644_ORF722	0.8851063829787233
3300032036_Ga0326509_1047699_ORF722	0.8860759493670886
Ga0395767_037955_RC_ORF460	0.9688149688149689
Ga0395764_020447_RC_ORF459	0.931958762886598
Ga0395765_031967_RC_ORF808	0.9452954048140044
Ga0395765_027157_RC_ORF1033	0.9256900212314225
Ga0395764_024615_ORF1088	0.9397089397089398
3300024342_Ga0255061_10122878_RC_ORF971	0.951276102088167
3300024337_Ga0255060_10105967_RC_ORF971	0.9525959367945824
Ga0395766_0030001_ORF513	0.9469214437367304
Ga0395765_027849_ORF172	0.9469214437367304
Ga0395767_041018_RC_ORF449	0.9653767820773931
Ga0395765_028257_RC_ORF471	0.9507494646680942
Ga0395995_035393_ORF401	0.9500998003992016
3300010976_Ga0138317_1113473_RC_ORF311	0.9230769230769231
3300010974_Ga0138314_1445348_RC_ORF12	0.9227373068432672
3300032487_Ga0352979_1011954_ORF94	0.9318181818181818
3300032643_Ga0352991_1107950_ORF94	0.9318181818181818
3300010974_Ga0138314_1656948_ORF94	0.0
3300032643_Ga0352991_1103582_RC_ORF943	0.9530516431924883
3300026525_Ga0256870_1088636_ORF1071	0.9330543933054394
3300026526_Ga0256869_1112201_ORF1071	0.9330543933054394
Ga0395993_109538_ORF1070	0.9330543933054394
3300036545_Ga0393291_016220_RC_ORF236	0.9375
Ga0435270_020043_RC_ORF236	0.9375
3300032037_Ga0326508_1050219_RC_ORF479	0.9530201342281879
Ga0451497_007160_ORF357	0.9309576837416481
3300025763_Ga0255250_1026062_ORF585	0.8913525498891353
3300028261_Ga0256316_1017084_ORF585	0.89086859688196
Ga0401973_001825_ORF845	0.8947368421052632
Ga0401977_001823_ORF844	0.8947368421052632
Ga0401985_003587_ORF845	0.8947368421052632
3300019209_Ga0179951_1204554_ORF703	0.8840579710144928
3300019213_Ga0179950_1181080_ORF703	0.8840579710144928
Ga0395765_031051_ORF841	0.9636363636363636
Ga0395767_042174_ORF201	0.9634703196347032
Ga0395766_0040042_ORF200	0.9636363636363636
Ga0395996_034035_ORF159	0.945010183299389
3300026525_Ga0256870_1090235_ORF159	0.945010183299389
3300010310_Ga0116235_1413514_ORF658	0.9227373068432672
Ga0371492_038609_ORF868	0.9360730593607306
3300024337_Ga0255060_10141746_ORF868	0.9360730593607306
3300024486_Ga0255059_10108124_ORF868	0.9327146171693735
3300006398_Ga0079067_1023062_ORF873	0.9175946547884187
3300006395_Ga0079066_1022791_ORF873	0.9175946547884187
Ga0395767_046405_ORF158	0.9441860465116279
Ga0395767_040487_ORF627	0.9164785553047404
Ga0395766_0038464_RC_ORF93	0.8977777777777778
Ga0395765_031167_ORF741	0.9128440366972477
Ga0395767_042153_ORF742	0.5109489051094891
3300024342_Ga0255061_10169325_ORF1050	0.9285714285714286
Ga0395766_0039915_ORF902	0.9736842105263158
Ga0494081_03112_RC_ORF97	0.9598214285714286
3300024486_Ga0255059_10095512_ORF72	0.868421052631579
Ga0395767_046790_ORF485	0.18461538461538463
Ga0395765_034304_ORF509	0.18461538461538463
Ga0395764_025977_ORF508	0.18461538461538463
Ga0395766_0044135_ORF485	0.18090452261306533
3300032036_Ga0326509_1079137_ORF761	0.0
Ga0395766_0054322_ORF785	0.0
3300031899_Ga0326507_1080420_ORF609	0.0
Ga0395764_028688_RC_ORF63	0.8968609865470852
3300025804_Ga0256871_1081298_ORF647	0.9297052154195011
Ga0395994_034320_ORF648	0.9297052154195011
Ga0395993_117767_ORF647	0.9297052154195011
3300026525_Ga0256870_1096663_ORF648	0.9297052154195011
3300024342_Ga0255061_10144519_ORF646	0.9251700680272109
3300024342_Ga0255061_10157978_ORF83	0.0
3300024345_Ga0255062_10134396_ORF83	0.0
3300032036_Ga0326509_1078697_ORF371	0.8039702233250621
3300032036_Ga0326509_1074031_RC_ORF42	0.9433106575963719
Ga0395767_056386_ORF462	0.0
Ga0395766_0052994_ORF462	0.0
Ga0395765_042638_ORF155	0.9318181818181818
Ga0393286_051456_RC_ORF107	0.0
Ga0395765_036575_ORF580	0.0
Ga0395766_0047178_RC_ORF61	0.0
Ga0393286_046680_ORF198	0.9203539823008849
3300032497_Ga0352988_1020880_RC_ORF376	0.9148936170212766
3300031899_Ga0326507_1068626_ORF1034	0.4717607973421927
Ga0499922_012065_RC_ORF534	0.9428571428571428
Ga0583557_012562_RC_ORF532	0.9428571428571428
Ga0499918_011725_ORF581	0.9325153374233128
3300019227_Ga0179956_1238662_RC_ORF236	0.941908713692946
Ga0499924_011523_ORF178	0.9375
3300002391_JGI24501J29690_1003728_RC_ORF634	0.9440993788819876
3300006388_Ga0079062_1316507_RC_ORF164	0.9361702127659575
Ga0499921_019022_ORF453	0.22556390977443608
3300024345_Ga0255062_10091611_ORF753	0.5401929260450161
3300024486_Ga0255059_10086681_ORF753	0.6942675159235668
3300031961_Ga0326510_1041791_ORF572	0.6967741935483871
3300024337_Ga0255060_10093491_ORF753	0.6948051948051948
Ga0393286_037169_RC_ORF1069	0.5209003215434084
3300006600_Ga0079065_1438354_ORF802	0.9354838709677419
3300006376_Ga0079101_1019841_ORF802	0.9348837209302325
3300002377_JGI24500J29687_10425328_ORF492	0.9547325102880658
Ga0499919_014522_RC_ORF1007	0.9241071428571429
Ga0499921_014839_ORF487	0.914396887159533
Ga0499920_015804_ORF485	0.9140625
Ga0499922_010188_ORF487	0.9140625
Ga0499919_014600_ORF486	0.9137254901960784
3300032037_Ga0326508_1043568_ORF1074	0.9330357142857143
3300031899_Ga0326507_1059745_ORF1074	0.9348314606741573
Ga0499923_010323_ORF227	0.9471153846153846
Ga0583558_018964_ORF392	0.9495412844036697
Ga0499921_015649_ORF392	0.95
Ga0499923_010305_ORF392	0.95
Ga0499922_010761_ORF392	0.95
Ga0499919_015348_ORF392	0.95
Ga0499924_010386_ORF392	0.9497716894977168
Ga0499910_015451_ORF1027	0.9485458612975392
Ga0499914_011124_ORF1027	0.9492273730684326
Ga0499913_016170_ORF1027	0.949671772428884
3300006387_Ga0079069_1040038_ORF30	0.944954128440367
Ga0395766_0031174_RC_ORF503	0.5093167701863354
3300008870_Ga0103382_1000112_ORF608	0.927038626609442
3300031961_Ga0326510_1035520_ORF1164	0.9615384615384616
3300036544_Ga0393288_005041_ORF1164	0.9615384615384616
Ga0401880_01390_ORF1164	0.961864406779661
Ga0395994_022021_ORF1164	0.961864406779661
3300006387_Ga0079069_1034275_ORF1214	0.8969957081545065
3300024337_Ga0255060_10086944_ORF470	0.9587155963302753
3300026525_Ga0256870_1072512_ORF469	0.9178082191780822
Ga0395994_023433_ORF469	0.9178082191780822
Ga0395996_026774_ORF469	0.9178082191780822
3300032036_Ga0326509_1046692_ORF469	0.9166666666666666
3300031899_Ga0326507_1053207_ORF470	0.9587155963302753
3300024486_Ga0255059_10080948_ORF469	0.9587155963302753
3300024342_Ga0255061_10094984_ORF923	0.9234234234234234
3300024345_Ga0255062_10079709_ORF923	0.9227272727272727
3300031899_Ga0326507_1031434_ORF531	0.9457013574660633
3300026539_Ga0256872_10052993_ORF531	0.9457013574660633
Ga0435270_008024_RC_ORF52	0.26373626373626374
3300031899_Ga0326507_1026682_RC_ORF52	0.26181818181818184
3300002377_JGI24500J29687_10015188_ORF483	0.9358669833729216
Ga0583558_020604_RC_ORF855	0.9324009324009324
Ga0499923_011233_RC_ORF855	0.9324009324009324
Ga0499922_011863_RC_ORF855	0.9324009324009324
3300003306_Ga0004534J46558_1037116_ORF508	0.9358669833729216
Ga0395756_016972_RC_ORF193	0.9276018099547512
3300035610_Ga0373544_003526_RC_ORF193	0.9276018099547512
3300007237_Ga0075177_1521848_ORF293	0.9578163771712159
Ga0529051_005717_ORF668	0.9382716049382716
Ga0401329_008172_RC_ORF850	0.9256594724220624
3300006601_Ga0079100_1158785_ORF616	0.9061784897025171
3300019206_Ga0179943_1086665_ORF617	0.908256880733945
3300019223_Ga0179948_1261098_ORF615	0.9032258064516129
3300019205_Ga0179940_1026702_ORF616	0.908256880733945
3300006389_Ga0079064_1400908_ORF616	0.9061784897025171
Ga0590123_02332_ORF295	0.9857142857142858
3300022185_Ga0079039_1496309_ORF1008	0.4
Ga0401953_002020_ORF814	0.9397590361445783
Ga0401914_001579_ORF814	0.9397590361445783
3300013080_Ga0153913_1531133_ORF814	0.9397590361445783
Ga0590123_02207_ORF419	0.9422222222222222
Ga0590121_002809_ORF419	0.9422222222222222
Ga0501335_006215_ORF425	0.9429280397022333
Ga0587079_021306_ORF984	0.9724310776942355
Ga0587066_016508_ORF984	0.972568578553616
Ga0587077_019675_ORF984	0.9724310776942355
Ga0587111_0025860_ORF984	0.9717223650385605
Ga0587080_016584_ORF501	0.9579439252336449
Ga0587094_011537_ORF501	0.9764150943396226
Ga0587085_012570_ORF500	0.9764150943396226
Ga0587081_02241_ORF500	0.976303317535545
Ga0587082_016039_ORF501	0.9764150943396226
Ga0587067_024519_ORF500	0.9764150943396226
Ga0587087_008780_ORF500	0.9598108747044918
Ga0587090_014034_RC_ORF185	0.966824644549763
Ga0535697_021246_ORF522	0.6688311688311688
3300013051_Ga0164274_149005_ORF535	0.9473684210526315
3300019205_Ga0179940_1095094_ORF356	0.9339622641509434
3300019224_Ga0180029_1230498_RC_ORF517	0.976545842217484
Ga0506626_018492_ORF304	0.9390519187358917
Ga0506627_08983_RC_ORF266	0.9303370786516854
Ga0556041_021276_RC_ORF267	0.9303370786516854
Ga0556023_07561_ORF314	0.9422632794457275
3300006599_Ga0079103_1320667_RC_ORF322	0.930648769574944
Ga0393286_075980_RC_ORF704	0.5283018867924528
3300036545_Ga0393291_029597_RC_ORF704	0.5283018867924528
3300031899_Ga0326507_1110892_RC_ORF704	0.5236593059936908
Ga0499919_030709_ORF29	0.9430523917995444
Ga0499923_020508_ORF29	0.9430523917995444
Ga0583558_036746_ORF29	0.9430523917995444
Ga0499911_030481_ORF508	0.9406392694063926
Ga0499912_028817_ORF489	0.9393258426966292
Ga0499915_033570_ORF491	0.9393258426966292
Ga0583557_020319_ORF489	0.9395973154362416
Ga0499924_020838_ORF507	0.9377777777777778
Ga0499921_032931_ORF507	0.9375
Ga0499920_034586_ORF507	0.9369369369369369
Ga0583558_031705_ORF507	0.9369369369369369
Ga0529052_07209_ORF156	0.9386666666666666
Ga0499912_024002_RC_ORF795	0.74
Ga0499921_030972_ORF326	0.8959276018099548
Ga0583558_034086_ORF473	0.8918918918918919
Ga0499923_018091_RC_ORF484	0.0
Ga0583558_031858_RC_ORF364	0.0
Ga0499921_029360_RC_ORF484	0.0
Ga0499919_025640_RC_ORF364	0.0
Ga0499920_028441_RC_ORF364	0.0
Ga0499921_027514_ORF418	0.0
3300003306_Ga0004534J46558_1001595_ORF58	0.9452054794520548
3300002392_JGI24503J29689_10015764_ORF490	0.0
Ga0499924_018855_ORF814	0.9927797833935018
Ga0499939_04487_ORF111	0.9568788501026694
Ga0499921_028865_RC_ORF636	0.9583333333333334
Ga0499918_023675_RC_ORF636	0.9576271186440678
Ga0499938_02883_RC_ORF101	0.9576271186440678
Ga0583558_034164_RC_ORF637	0.9576271186440678
Ga0499920_063526_RC_ORF521	0.8112244897959183
Ga0499919_029035_RC_ORF101	0.9572649572649573
Ga0499936_05425_RC_ORF637	0.957983193277311
3300003306_Ga0004534J46558_1002764_RC_ORF806	0.9606625258799172
Ga0499919_029214_ORF25	0.9393939393939394
Ga0499935_01912_ORF264	0.9625
Ga0499929_07620_ORF24	0.9396551724137931
Ga0499938_02910_ORF25	0.9393939393939394
Ga0499937_05828_ORF25	0.9388646288209607
Ga0499924_018202_ORF295	0.8829568788501027
Ga0499921_028906_ORF25	0.9385964912280702
Ga0530055_002435_ORF833	0.9595141700404858
Ga0499930_04495_ORF24	0.9356223175965666
Ga0499931_04633_ORF46	0.8502673796791443
Ga0499910_028251_ORF24	0.9399141630901288
Ga0583557_021432_ORF24	0.9396551724137931
Ga0499915_028314_ORF24	0.9399141630901288
Ga0499914_019775_ORF25	0.9396551724137931
Ga0499916_024065_ORF24	0.9356223175965666
Ga0499913_028643_ORF24	0.9399141630901288
Ga0499912_023926_ORF25	0.9399141630901288
Ga0499917_014895_ORF25	0.9399141630901288
Ga0499928_029006_ORF264	0.963265306122449
Ga0499915_029995_ORF281	0.7441860465116279
Ga0499911_028611_ORF281	0.7441860465116279
Ga0499913_028118_ORF281	0.7428571428571429
Ga0499917_014691_ORF281	0.7428571428571429
Ga0499910_027868_ORF159	0.9559748427672956
3300002378_JGI24502J29692_10022254_RC_ORF399	0.7384615384615385
3300019243_Ga0179953_1323268_ORF115	0.7960199004975125
3300019235_Ga0179952_1130897_ORF115	0.7970297029702971
3300019218_Ga0179954_1036646_ORF115	0.7960199004975125
Ga0499911_028235_RC_ORF769	0.731457800511509
Ga0499916_023341_ORF258	0.7397959183673469
3300002377_JGI24500J29687_10023682_ORF406	0.27007299270072993
Ga0499922_020329_ORF378	0.0
Ga0499924_017216_ORF378	0.0
Ga0583558_032583_ORF378	0.0
Ga0499921_027430_ORF378	0.0
Ga0499923_018537_ORF378	0.0
Ga0499924_016946_RC_ORF415	0.7384615384615385
Ga0499920_025540_RC_ORF414	0.7397959183673469
Ga0499919_024132_RC_ORF413	0.7397959183673469
Ga0499923_016103_RC_ORF415	0.7384615384615385
Ga0499921_024072_RC_ORF413	0.7371134020618557
3300019203_Ga0179955_1196263_ORF595	0.21245421245421245
3300019227_Ga0179956_1041822_ORF595	0.2116788321167883
Ga0499922_020809_RC_ORF666	0.5194805194805194
Ga0499920_029751_RC_ORF666	0.5211726384364821
Ga0499923_018939_RC_ORF666	0.5211726384364821
Ga0499919_028307_RC_ORF666	0.5228758169934641
Ga0499924_017591_RC_ORF666	0.5194805194805194
Ga0499912_023153_RC_ORF667	0.5098039215686274
Ga0499913_027695_RC_ORF667	0.5114754098360655
Ga0499910_032336_RC_ORF667	0.5114754098360655
3300019205_Ga0179940_1060926_RC_ORF768	0.9238578680203046
Ga0499924_012699_ORF404	0.5161290322580645
Ga0583558_024504_ORF404	0.5161290322580645
Ga0499919_018111_ORF404	0.5194805194805194
Ga0583558_022297_ORF331	0.5477707006369427
3300019243_Ga0179953_1182428_ORF289	0.84375
Ga0499923_016714_ORF231	0.9381663113006397
3300007250_Ga0075165_1886938_ORF827	0.9760765550239234
3300007228_Ga0075175_1481530_ORF830	0.9760765550239234
3300019217_Ga0179946_1009057_ORF830	0.926829268292683
3300019203_Ga0179955_1064092_ORF419	0.9317647058823529
3300019209_Ga0179951_1138213_RC_ORF929	0.9323308270676691
Ga0529218_012691_ORF333	0.9182692307692307
Ga0529220_023248_ORF334	0.9182692307692307
3300035595_Ga0374551_014010_ORF513	0.5961538461538461
3300024565_Ga0255273_1058571_ORF645	0.9904761904761905
3300026571_Ga0255289_1056937_ORF645	0.990521327014218
3300024481_Ga0256330_1050383_ORF645	0.9904761904761905
3300024574_Ga0255275_1104214_ORF645	0.990521327014218
3300011282_Ga0138293_102273_ORF380	0.9367088607594937
3300021858_Ga0213852_1332213_ORF379	0.9368421052631579
Ga0591366_004517_ORF82	0.9365853658536586
3300020069_Ga0197907_10989078_ORF210	0.9336734693877551
3300019236_Ga0179944_1257242_RC_ORF43	0.958139534883721
3300007237_Ga0075177_1009741_RC_ORF490	0.9297820823244553
3300007237_Ga0075177_1593999_ORF423	0.9672897196261683
3300004104_Ga0058891_1481069_RC_ORF533	0.7792792792792793
Ga0401982_001922_ORF554	0.8122743682310469
Ga0451502_04392_ORF450	0.9355608591885441
Ga0605871_006898_ORF60	0.9649122807017544
Ga0590123_02149_ORF817	0.9349397590361446
3300007244_Ga0075167_11011901_ORF60	0.9646569646569647
Ga0605870_007014_ORF627	0.2832618025751073
3300007253_Ga0075182_10065479_ORF1046	0.9438202247191011
3300007244_Ga0075167_10076496_ORF1026	0.9753914988814317
Ga0529052_03598_RC_ORF584	0.9253012048192771
3300006389_Ga0079064_1044659_RC_ORF805	0.2903225806451613
3300019215_Ga0179945_1270635_ORF844	0.9954128440366973
3300006388_Ga0079062_1034373_ORF552	0.9957805907172996
3300019237_Ga0180028_1263920_ORF236	0.9273504273504274
3300010310_Ga0116235_1412151_ORF237	0.9276595744680851
3300009589_Ga0116233_1158625_ORF745	0.0
3300019237_Ga0180028_1365573_ORF745	0.0
Ga0401929_003202_ORF1056	0.9297052154195011
Ga0401982_003322_ORF714	0.9322033898305084
3300011426_Ga0151147_1388986_RC_ORF811	0.9241071428571429
Ga0605874_023336_RC_ORF393	0.9234135667396062
Ga0401904_002461_ORF257	0.9596602972399151
Ga0529052_03656_ORF892	0.9678800856531049
Ga0509070_007759_ORF20	0.9486166007905138
Ga0401974_003024_ORF247	0.9551020408163265
Ga0401975_004270_ORF247	0.9549180327868853
3300004631_Ga0058899_11202314_ORF349	0.9854469854469855
Ga0494081_02433_ORF766	0.9437229437229437
3300019220_Ga0179936_1184745_ORF437	0.9409282700421941
Ga0494081_02267_ORF443	0.9368191721132898
Ga0395766_0031967_ORF849	0.5681818181818182
3300024337_Ga0255060_10085572_RC_ORF299	0.9418604651162791
3300024342_Ga0255061_10100081_RC_ORF299	0.9416342412451362
Ga0494095_01677_RC_ORF337	0.0
Ga0496905_04710_RC_ORF337	0.0
Ga0496904_008000_RC_ORF337	0.0
Ga0395994_024645_ORF278	0.9498069498069498
3300026526_Ga0256869_1097262_ORF278	0.9498069498069498
Ga0393286_034936_ORF278	0.9490196078431372
3300024345_Ga0255062_10087265_RC_ORF42	0.9409448818897638
3300036316_Ga0393289_007149_ORF704	0.48179271708683474
Ga0395765_024133_ORF125	0.9375
3300025804_Ga0256871_1066043_ORF789	0.9495798319327731
3300026525_Ga0256870_1072671_ORF789	0.95
3300026526_Ga0256869_1094606_ORF409	0.9517819706498952
3300032720_Ga0352976_1064144_ORF108	0.9418837675350702
3300031899_Ga0326507_1053371_ORF299	0.9421157684630739
3300032036_Ga0326509_1039205_ORF613	0.6555023923444976
3300032036_Ga0326509_1056939_ORF324	0.9171717171717172
3300002377_JGI24500J29687_10007694_ORF1141	0.9239332096474954
Ga0499924_010008_ORF1139	0.920863309352518
Ga0499923_010785_ORF1137	0.9253731343283582
3300025804_Ga0256871_1062580_RC_ORF1343	0.8434237995824635
Ga0395995_029789_RC_ORF1343	0.8434237995824635
3300024337_Ga0255060_10075937_ORF267	0.0
3300032036_Ga0326509_1042900_ORF530	0.8605108055009824
Ga0395765_022317_ORF1194	0.8747591522157996
Ga0395767_029595_ORF1194	0.8747591522157996
3300026526_Ga0256869_1086860_ORF1016	0.3465909090909091
Ga0395993_085518_ORF1016	0.3465909090909091
Ga0395995_029182_ORF1016	0.3475783475783476
Ga0395765_021816_ORF795	0.8136882129277566
Ga0395767_028941_ORF795	0.8166351606805293
Ga0395767_033570_ORF27	0.8241965973534972
Ga0395996_026900_ORF552	0.7923076923076923
3300026525_Ga0256870_1072802_ORF552	0.789272030651341
3300024337_Ga0255060_10082471_RC_ORF304	0.244
Ga0395997_022613_RC_ORF305	0.32
Ga0371492_021059_RC_ORF305	0.3206751054852321
3300024337_Ga0255060_10082447_RC_ORF305	0.3206751054852321
3300024345_Ga0255062_10080950_RC_ORF305	0.24793388429752067
Ga0494081_02278_ORF620	0.8365019011406845
3300024345_Ga0255062_10078383_RC_ORF325	0.7508417508417509
Ga0395997_026075_RC_ORF325	0.7508417508417509
3300031899_Ga0326507_1049086_RC_ORF324	0.7436332767402377
3300032037_Ga0326508_1035824_RC_ORF324	0.7445008460236887
3300024342_Ga0255061_10108273_ORF489	0.7916666666666666
3300024486_Ga0255059_10085957_ORF490	0.7904761904761904
3300024345_Ga0255062_10091033_ORF489	0.7904
3300024337_Ga0255060_10110798_ORF489	0.792332268370607
Ga0395766_0029457_ORF812	0.6786296900489397
Ga0395765_023059_ORF812	0.6807817589576547
3300026526_Ga0256869_1109176_RC_ORF925	0.7767695099818511
3300024342_Ga0255061_10092255_RC_ORF895	0.9530685920577617
3300024345_Ga0255062_10077408_RC_ORF895	0.9528985507246377
3300024486_Ga0255059_10187273_RC_ORF284	0.42244224422442245
3300032037_Ga0326508_1088983_RC_ORF284	0.42483660130718953
3300032036_Ga0326509_1106416_RC_ORF53	0.9622641509433962
3300032036_Ga0326509_1109022_RC_ORF515	0.9095127610208816
3300032037_Ga0326508_1113031_RC_ORF515	0.9090909090909091
3300036545_Ga0393291_028868_RC_ORF162	0.905
Ga0435270_035482_RC_ORF162	0.9045226130653267
3300031961_Ga0326510_1080424_RC_ORF543	0.9025641025641026
3300032037_Ga0326508_1081034_RC_ORF543	0.9040404040404041
3300031899_Ga0326507_1108750_RC_ORF543	0.9025641025641026
Ga0393286_092063_RC_ORF47	0.972972972972973
Ga0395765_043369_RC_ORF616	0.97
3300031899_Ga0326507_1105690_RC_ORF557	0.9827160493827161
Ga0395996_041667_ORF219	0.9287356321839081
3300026525_Ga0256870_1137889_ORF219	0.9297052154195011
Ga0499917_018340_RC_ORF183	0.877030162412993
Ga0499913_034392_RC_ORF183	0.8775981524249422
Ga0583557_027584_RC_ORF183	0.877030162412993
Ga0499918_024415_RC_ORF183	0.8796296296296297
Ga0499911_045123_RC_ORF182	0.8775981524249422
Ga0499915_034045_RC_ORF183	0.8781609195402299
Ga0499914_023918_RC_ORF183	0.8775981524249422
Ga0499916_029383_RC_ORF183	0.8502994011976048
Ga0499919_034405_ORF309	0.7587939698492462
Ga0499920_035775_ORF309	0.7587939698492462
Ga0499921_033757_ORF309	0.7626262626262627
Ga0499910_036587_ORF422	0.760705289672544
3300026539_Ga0256872_10215262_ORF692	0.8010752688172043
Ga0395993_177306_ORF692	0.8010752688172043
Ga0494081_07851_ORF503	0.4326241134751773
Ga0496906_10956_ORF502	0.48398576512455516
Ga0496905_13256_ORF502	0.48398576512455516
3300035577_Ga0374537_028893_ORF545	0.9396984924623115
3300019247_Ga0179937_1293540_ORF466	0.9362745098039216
3300019205_Ga0179940_1229386_ORF466	0.9365853658536586
3300019209_Ga0179951_1204090_RC_ORF582	0.9326683291770573
3300019225_Ga0179949_1221472_ORF300	0.9390862944162437
3300024486_Ga0255059_10304901_ORF470	0.9342723004694836
3300032036_Ga0326509_1135727_ORF475	0.9295774647887324
3300032037_Ga0326508_1129990_ORF475	0.9295774647887324
3300031899_Ga0326507_1147346_RC_ORF299	0.2922374429223744
Ga0395765_086857_ORF459	0.9411764705882353
3300024486_Ga0255059_10181482_ORF806	0.8861985472154964
Ga0395766_0078788_ORF715	0.9694117647058823
Ga0395994_060002_RC_ORF139	0.9417249417249417
3300026539_Ga0256872_10203685_RC_ORF139	0.9417249417249417
3300026526_Ga0256869_1205543_RC_ORF139	0.9419953596287703
3300019224_Ga0180029_1238090_RC_ORF89	0.8986175115207373
3300009589_Ga0116233_1208493_RC_ORF89	0.9011494252873563
3300019237_Ga0180028_1377698_RC_ORF89	0.8990825688073395
Ga0499922_022216_RC_ORF86	0.9116279069767442
Ga0499924_018744_RC_ORF86	0.9116279069767442
Ga0499921_029743_RC_ORF86	0.9158878504672897
Ga0499911_029960_RC_ORF88	0.9095022624434389
Ga0494098_012867_RC_ORF143	0.9351851851851852
3300010974_Ga0138314_1764003_RC_ORF57	0.8412017167381974
3300024342_Ga0255061_10216691_RC_ORF826	0.9811320754716981
3300032036_Ga0326509_1102037_ORF177	0.943089430894309
Ga0395997_053789_ORF177	0.9830508474576272
3300024345_Ga0255062_10185087_ORF177	0.9830508474576272
3300032036_Ga0326509_1116772_RC_ORF116	0.9911111111111112
3300031899_Ga0326507_1112221_RC_ORF458	0.9040511727078892
3300031961_Ga0326510_1083246_RC_ORF457	0.9768421052631578
3300024345_Ga0255062_10183551_RC_ORF19	0.9082774049217002
3300031961_Ga0326510_1081754_RC_ORF19	0.9070294784580499
3300031899_Ga0326507_1110453_RC_ORF19	0.90744920993228
3300032036_Ga0326509_1127089_RC_ORF373	0.4260869565217391
3300032036_Ga0326509_1094696_ORF895	0.8984881209503239
3300026525_Ga0256870_1137188_ORF320	0.890295358649789
3300031899_Ga0326507_1112154_ORF446	0.8903508771929824
Ga0395765_049856_RC_ORF112	0.8778467908902692
3300032036_Ga0326509_1135317_ORF657	0.9226666666666666
Ga0395765_064340_RC_ORF104	0.9759615384615384
Ga0395767_090830_RC_ORF104	0.9759615384615384
3300031899_Ga0326507_1127114_ORF177	0.9206349206349206
3300006395_Ga0079066_1520745_ORF393	0.9220183486238532
Ga0499922_023983_RC_ORF131	0.9151785714285714
Ga0499921_035269_RC_ORF135	0.9147982062780269
Ga0499914_020696_RC_ORF135	0.6950819672131148
Ga0499916_026260_RC_ORF136	0.912751677852349
Ga0499915_030718_ORF127	0.9206349206349206
Ga0499917_016337_RC_ORF135	0.9119638826185101
Ga0499913_031037_RC_ORF135	0.9119638826185101
Ga0499911_031768_RC_ORF135	0.9111617312072893
3300019231_Ga0179935_1284767_RC_ORF751	0.9198113207547169
Ga0529205_013591_ORF290	0.9211822660098522
Ga0529207_012839_ORF290	0.9211822660098522
Ga0499919_030389_RC_ORF87	0.9238095238095239
3300036545_Ga0393291_045180_ORF31	0.9317647058823529
Ga0435270_041996_ORF31	0.9317647058823529
Ga0395766_0086429_RC_ORF89	0.958974358974359
3300031899_Ga0326507_1121904_ORF155	0.9041769041769042
Ga0395993_210913_RC_ORF114	0.919047619047619
3300026526_Ga0256869_1183195_RC_ORF114	0.919047619047619
3300025804_Ga0256871_1115158_RC_ORF114	0.9182692307692307
Ga0395995_060543_RC_ORF114	0.9186602870813397
3300031961_Ga0326510_1090360_ORF279	0.9144144144144144
3300031899_Ga0326507_1121163_ORF279	0.9147982062780269
3300032036_Ga0326509_1111708_ORF279	0.9147982062780269
3300026526_Ga0256869_1171407_RC_ORF249	0.8844444444444445
Ga0395993_165983_RC_ORF249	0.8844444444444445
Ga0395994_057433_ORF4	0.9171483622350675
3300026539_Ga0256872_10196395_ORF4	0.9168278529980658
Ga0496906_09364_ORF410	0.8789808917197452
Ga0496904_019005_ORF410	0.8789808917197452
Ga0494096_019461_ORF410	0.8789808917197452
3300031961_Ga0326510_1081428_RC_ORF485	0.9272727272727272
3300031961_Ga0326510_1090712_ORF150	0.9174757281553398
Ga0393286_092393_RC_ORF67	0.9766355140186916
3300031899_Ga0326507_1131975_RC_ORF67	0.9766355140186916
3300032037_Ga0326508_1099073_RC_ORF67	0.9767441860465116
3300007232_Ga0075183_10943809_RC_ORF58	0.9333333333333333
3300007235_Ga0075184_11013725_RC_ORF58	0.9323671497584541
3300007250_Ga0075165_1887038_RC_ORF57	0.9358669833729216
Ga0605871_017914_RC_ORF70	0.9596199524940617
3300020069_Ga0197907_11001264_ORF318	0.7774480712166172
Ga0395767_118441_ORF454	0.8319559228650137
Ga0395766_0110361_ORF401	0.8306010928961749
3300022522_Ga0242659_1034875_ORF271	0.7454545454545455
3300019203_Ga0179955_1202475_RC_ORF34	0.927400468384075
3300019222_Ga0179957_1133527_RC_ORF34	0.9252336448598131
Ga0395765_022906_RC_ORF335	0.9004149377593361
Ga0395765_023487_ORF407	0.9802197802197802
Ga0393286_032726_ORF457	0.9214876033057852
3300024337_Ga0255060_10085578_RC_ORF182	0.911340206185567
3300024486_Ga0255059_10079793_ORF458	0.9214876033057852
3300024345_Ga0255062_10080207_ORF450	0.8722109533468559
3300031961_Ga0326510_1037792_ORF578	0.9205702647657841
Ga0395766_0039640_ORF725	0.8686868686868687
Ga0393286_031514_RC_ORF314	0.8846960167714885
3300032036_Ga0326509_1044532_RC_ORF314	0.8846960167714885
Ga0395765_022877_RC_ORF327	0.8928571428571429
3300032036_Ga0326509_1048679_ORF540	0.89738430583501
3300024337_Ga0255060_10080380_RC_ORF1192	0.8870292887029289
Ga0395765_021291_ORF618	0.8233009708737864
Ga0395767_028179_ORF618	0.8233009708737864
3300032037_Ga0326508_1031767_RC_ORF1237	0.8286252354048964
Ga0529219_011152_ORF260	0.7522603978300181
Ga0529212_007182_ORF260	0.7531531531531531
3300024337_Ga0255060_10068013_RC_ORF1027	0.8986486486486487
Ga0395994_019889_ORF428	0.9590643274853801
3300026525_Ga0256870_1072498_ORF428	0.9590643274853801
3300026539_Ga0256872_10077897_ORF428	0.9590643274853801
Ga0395993_175491_RC_ORF708	0.37888198757763975
3300026526_Ga0256869_1181329_RC_ORF708	0.37888198757763975
3300004468_Ga0068977_1147829_ORF837	0.7407407407407407
3300006861_Ga0063777_1232104_ORF837	0.7384615384615385
3300011043_Ga0138528_131323_ORF837	0.7407407407407407
3300004606_Ga0068962_1302397_ORF837	0.7407407407407407
3300004604_Ga0068943_1226060_ORF837	0.74235807860262
Ga0401958_01937_ORF117	0.9051724137931034
Ga0401959_005027_ORF117	0.907563025210084
3300024550_Ga0255266_1062067_ORF412	0.9294117647058824
3300024484_Ga0256332_1050214_ORF107	0.0
3300024572_Ga0255268_1068239_ORF488	0.9540481400437637
3300030913_Ga0265759_102202_RC_ORF306	0.5416666666666666
3300010854_Ga0126360_1049446_RC_ORF28	0.9902912621359223
3300010860_Ga0126351_1089836_RC_ORF333	0.9874055415617129
3300021860_Ga0213851_1074160_ORF596	0.9869451697127938
3300007248_Ga0075168_1035547_ORF871	0.9464594127806563
3300007250_Ga0075165_1136930_ORF869	0.9205776173285198
3300007244_Ga0075167_11011797_ORF868	0.9214285714285714
3300021303_Ga0210308_1107634_ORF623	0.8641975308641975
3300021303_Ga0210308_1110055_ORF607	0.7944111776447106
Ga0499915_026823_ORF733	0.8028933092224232
3300019217_Ga0179946_1143126_ORF822	0.03787878787878788
3300007233_Ga0075178_1014737_RC_ORF294	0.4169014084507042
3300007250_Ga0075165_1057128_RC_ORF294	0.4180790960451977
3300007248_Ga0075168_1063810_RC_ORF294	0.4328767123287671
3300007237_Ga0075177_1026074_RC_ORF294	0.4192634560906516
3300007232_Ga0075183_10020805_ORF296	0.8761904761904762
3300007253_Ga0075182_10009436_ORF530	0.4426229508196721
3300007595_Ga0099784_1005906_ORF413	0.46070460704607047
3300007322_Ga0099790_1324619_ORF413	0.46195652173913043
3300007232_Ga0075183_10047824_ORF413	0.46321525885558584
3300007228_Ga0075175_1092179_ORF413	0.4594594594594595
3300007248_Ga0075168_1045647_ORF413	0.46070460704607047
3300007235_Ga0075184_10050742_ORF413	0.45108695652173914
3300007250_Ga0075165_1134759_ORF413	0.46070460704607047
3300007324_Ga0099777_1466989_ORF279	0.9475524475524476
3300019239_Ga0180030_1323096_ORF381	0.9170896785109983
Ga0583558_031487_ORF382	0.9161073825503355
3300028749_Ga0307349_105276_ORF450	0.8866328257191202
3300019236_Ga0179944_1122561_ORF937	0.8828522920203735
3300006601_Ga0079100_1437898_ORF940	0.880672268907563
3300006395_Ga0079066_1542789_ORF940	0.8814691151919867
3300006600_Ga0079065_1452465_ORF940	0.880672268907563
3300006389_Ga0079064_1410649_ORF939	0.880672268907563
3300006940_Ga0079099_1514828_ORF940	0.8814691151919867
3300006387_Ga0079069_1004598_ORF940	0.8802698145025295
3300002377_JGI24500J29687_10103670_RC_ORF836	0.9018987341772152
3300019203_Ga0179955_1051780_ORF388	0.9178356713426854
3300028749_Ga0307349_107080_ORF773	0.9128630705394191
3300019231_Ga0179935_1283786_ORF386	0.9183673469387755
3300019236_Ga0179944_1018715_ORF792	0.920892494929006
3300019215_Ga0179945_1279059_ORF792	0.9202453987730062
3300019219_Ga0179942_1267387_RC_ORF621	0.9072164948453608
3300028749_Ga0307349_107109_RC_ORF620	0.9094650205761317
3300028852_Ga0307333_116793_ORF770	0.9109730848861284
3300019237_Ga0180028_1364396_ORF528	0.9193548387096774
3300009589_Ga0116233_1202328_ORF528	0.9193548387096774
3300012881_Ga0079063_1006512_RC_ORF620	0.9087221095334685
3300006389_Ga0079064_1434381_RC_ORF620	0.9090909090909091
3300006398_Ga0079067_1053642_RC_ORF621	0.9087221095334685
3300006386_Ga0079068_1007952_RC_ORF621	0.9087221095334685
3300006388_Ga0079062_1079867_RC_ORF621	0.9090909090909091
3300006387_Ga0079069_1418751_RC_ORF620	0.9109311740890689
3300019231_Ga0179935_1151828_RC_ORF621	0.9094650205761317
3300019220_Ga0179936_1206833_RC_ORF621	0.9102040816326531
3300019226_Ga0179934_1208285_RC_ORF621	0.9105691056910569
3300019227_Ga0179956_1134917_ORF369	0.9155206286836935
3300019222_Ga0179957_1146532_ORF366	0.9163346613545816
Ga0499939_04623_ORF368	0.916
Ga0499931_05552_ORF347	0.9477756286266924
Ga0499913_032234_ORF348	0.9479768786127167
Ga0499911_033003_ORF347	0.9479768786127167
Ga0499929_09439_ORF347	0.9477756286266924
Ga0583557_024436_ORF347	0.9479768786127167
Ga0499910_032087_ORF347	0.9481765834932822
Ga0499917_017074_ORF347	0.9481765834932822
Ga0499912_027316_ORF346	0.9479768786127167
Ga0499915_031999_ORF347	0.9479768786127167
Ga0499932_02384_ORF346	0.9479768786127167
Ga0499916_027361_ORF347	0.9481765834932822
Ga0499938_03353_ORF365	0.9138276553106213
Ga0583558_038883_ORF366	0.9141716566866267
Ga0499937_06678_ORF368	0.9169960474308301
Ga0499919_037675_ORF312	0.9163346613545816
3300016698_Ga0181503_1095308_ORF394	0.9202733485193622
3300019250_Ga0187790_1430487_ORF574	0.9271523178807947
3300021938_Ga0213847_1105042_RC_ORF704	0.8565737051792829
3300021861_Ga0213853_11000272_RC_ORF705	0.8588709677419355
3300021929_Ga0213845_1018614_RC_ORF705	0.8583333333333333
3300010856_Ga0126358_1097929_RC_ORF624	0.8809182209469153
Ga0535705_006743_RC_ORF682	0.8875739644970414
3300021929_Ga0213845_1017146_ORF749	0.4811594202898551
Ga0587111_0051960_ORF296	0.9404517453798767
3300021861_Ga0213853_10987092_ORF295	0.9443298969072165
Ga0530033_005441_ORF737	0.5046728971962616
Ga0535707_027295_ORF603	0.9875
Ga0535713_017835_RC_ORF492	0.9870609981515711
3300019273_Ga0187794_1721357_RC_ORF482	0.897025171624714
Ga0491356_0110160_ORF712	0.4567901234567901
Ga0491293_09649_RC_ORF246	0.5077399380804953
Ga0491396_04453_RC_ORF731	0.503030303030303
Ga0491362_009923_RC_ORF246	0.49693251533742333
Ga0491400_03047_RC_ORF246	0.503030303030303
Ga0491398_011826_RC_ORF246	0.44648318042813456
Ga0491311_11582_RC_ORF205	0.5799457994579946
Ga0401981_009543_RC_ORF625	0.9372384937238494
3300013080_Ga0153913_1534367_RC_ORF625	0.9421487603305785
3300004631_Ga0058899_11202476_RC_ORF102	0.9224489795918367
Ga0535714_005883_RC_ORF472	0.9339019189765458
Ga0535711_008091_RC_ORF472	0.9279661016949152
3300010855_Ga0126355_1116992_ORF312	0.9383259911894273
3300010866_Ga0126344_1198478_ORF778	0.9368191721132898
3300022531_Ga0242660_1062980_RC_ORF449	0.9263157894736842
3300030730_Ga0307482_1067605_ORF296	0.9364406779661016
3300010857_Ga0126354_1173483_ORF773	0.9784735812133072
Ga0535709_009583_RC_ORF496	0.9271523178807947
3300010143_Ga0126322_1233874_RC_ORF620	0.9233954451345756
3300010143_Ga0126322_1207490_ORF275	0.9878048780487805
3300022718_Ga0242675_1019557_RC_ORF481	0.925
3300010154_Ga0127503_10685521_ORF315	0.9267241379310345
Ga0535698_025446_ORF317	0.9327731092436975
3300004102_Ga0058888_1468893_RC_ORF587	0.9095127610208816
3300004103_Ga0058903_1362861_ORF316	0.9333333333333333
Ga0393183_0125450_ORF316	0.9333333333333333
3300022533_Ga0242662_10073568_RC_ORF742	0.95
3300021861_Ga0213853_11006403_ORF311	0.9342105263157895
3300022508_Ga0222728_1021798_RC_ORF451	0.1437125748502994
Ga0535701_016665_ORF336	0.9272349272349273
Ga0491398_011319_ORF334	0.9291666666666667
3300010866_Ga0126344_1201056_ORF733	0.9350104821802935
Ga0535700_016093_ORF299	0.9653767820773931
3300010154_Ga0127503_10608831_ORF299	0.9653767820773931
3300022511_Ga0242651_1008002_ORF301	0.9661016949152542
3300022504_Ga0242642_1018174_ORF301	0.9643605870020965
3300004104_Ga0058891_1534064_ORF301	0.9643605870020965
3300022708_Ga0242670_1011757_ORF299	0.964509394572025
Ga0535699_016985_ORF299	0.964509394572025
Ga0393183_0125116_ORF299	0.9646569646569647
Ga0535702_011478_ORF299	0.9643605870020965
Ga0535703_0032998_ORF299	0.964509394572025
3300004799_Ga0058863_10097059_ORF519	0.929637526652452
3300020076_Ga0206355_1459431_ORF519	0.9302325581395349
3300020078_Ga0206352_10333627_ORF519	0.9305263157894736
3300020070_Ga0206356_11733499_RC_ORF476	0.42857142857142855
Ga0491381_07911_ORF696	0.7405405405405405
Ga0535705_006394_ORF516	0.5771428571428572
Ga0535706_015676_RC_ORF688	0.5244956772334294
Ga0535697_034027_RC_ORF689	0.6
3300010119_Ga0127452_1069692_ORF139	0.6204986149584487
3300010101_Ga0127481_1010380_RC_ORF681	0.5028248587570622
3300010113_Ga0127444_1060518_RC_ORF681	0.6072423398328691
3300012375_Ga0134034_1083159_ORF653	0.5113636363636364
3300010100_Ga0127440_1070808_ORF139	0.5113636363636364
Ga0530062_003934_RC_ORF352	0.9846153846153847
Ga0530038_004396_RC_ORF650	0.7150537634408602
Ga0530016_006390_RC_ORF644	0.706199460916442
Ga0530075_014051_RC_ORF352	0.9845094664371773
Ga0530060_003131_RC_ORF352	0.9844559585492227
Ga0530033_004454_RC_ORF352	0.9842381786339754
Ga0530044_006202_RC_ORF352	0.9846678023850085
Ga0587062_020004_RC_ORF648	0.7338501291989664
Ga0587082_030351_RC_ORF647	0.741514360313316
Ga0587084_034771_RC_ORF647	0.7338501291989664
Ga0587090_034149_RC_ORF647	0.7376623376623377
[truncated: 3,860 more rows]
