# Supplementary material for: Identification of hot spring Obelisk-like RNA replicons and expanded diversity of the Obelisk superfamily
Source: Nat Commun. 2026 Apr 20;17:3041. doi: 10.1038/s41467-026-71096-6 (PMC13096302; doi:10.1038/s41467-026-71096-6)
Supplement: Supplementary file 6 — Source data [file 41467_2026_71096_MOESM6_ESM.zip › Source_data_fig/FigS5_A_C__mfe_basepairing_sense.dat]

cccRNA	mfe	% paired bases	clade
3300021860_Ga0213851_1783845	-317.9	70.81	O1
3300021861_Ga0213853_11550539	-310.8	71.28	O1
3300021858_Ga0213852_1423259	-305.4	71.51	O1
3300004473_Ga0068919_1428784	-303.0	71.98	O1
3300011086_Ga0138564_1071945	-315.4	72.77	O1
3300019184_Ga0184590_109254	-317.4	72.54	O1
3300036109_Ga0393182_014307	-345.0	71.9	O1
3300007526_Ga0075022_1671741	-274.1	63.32	O1
3300022718_Ga0242675_1017807	-303.3	69.05	O1
3300010861_Ga0126349_1138797	-298.5	69.44	O1
3300021858_Ga0213852_1348286	-282.8	66.19	O1
3300007526_Ga0075022_1684590	-290.9	66.19	O1
3300022525_Ga0242656_1020977	-309.2	67.06	O1
3300036109_Ga0393182_014357	-316.7	69.17	O1
3300022531_Ga0242660_1057581	-320.7	68.0	O1
3300002678_Ga0005477J37265_101061	-309.1	67.53	O1
3300022533_Ga0242662_10064723	-309.9	67.53	O1
3300002647_Ga0005469J37257_104200	-318.3	68.94	O1
3300004104_Ga0058891_1019125	-318.3	68.94	O1
3300021861_Ga0213853_10109193	-321.7	69.32	O1
3300020076_Ga0206355_1538036	-305.8	66.44	O1
3300020080_Ga0206350_10022198	-305.3	66.51	O1
3300020069_Ga0197907_10095839	-305.0	66.51	O1
3300036537_Ga0374518_025218	-305.7	65.66	O1
3300036572_Ga0374522_007014	-305.5	65.82	O1
3300010152_Ga0126318_10711359	-340.0	65.53	O1
3300019273_Ga0187794_1650794	-337.0	66.14	O1
3300019251_Ga0187795_1456757	-333.6	65.68	O1
3300019241_Ga0187793_1459939	-336.4	66.82	O1
3300012405_Ga0134041_1234361	-329.3	64.85	O1
3300021860_Ga0213851_1892374	-308.0	66.74	O1
3300007327_Ga0075016_1435048	-306.1	67.67	O1
3300010152_Ga0126318_10747414	-318.2	69.7	O1
3300030730_Ga0307482_1051948	-322.8	67.96	O1
3300021858_Ga0213852_1209125	-295.8	64.85	O1
3300010152_Ga0126318_10748983	-321.5	71.33	O1
3300021858_Ga0213852_1340229	-296.7	68.87	O1
3300021860_Ga0213851_1786082	-274.9	67.5	O1
3300007526_Ga0075022_1587050	-341.1	68.92	O1
3300030716_Ga0307920_107019	-348.8	68.41	O1
3300007526_Ga0075022_1712891	-334.3	71.92	O1
3300036109_Ga0393182_011651	-343.0	69.41	O1
3300019269_Ga0184644_1695690	-499.8	68.05	O2
3300004798_Ga0058859_10412598	-508.0	68.96	O2
3300004801_Ga0058860_11379017	-508.6	68.96	O2
3300034669_Ga0314794_009184	-513.3	68.96	O2
3300022499_Ga0242641_1001957	-485.7	70.34	O2
3300036460_Ga0374521_003604	-498.4	71.28	O2
3300019255_Ga0184643_1308286	-468.8	71.34	O2
3300022530_Ga0242658_1008637	-675.4	73.7	O2
3300022713_Ga0242677_1002449	-662.9	72.75	O2
3300022709_Ga0222756_1003099	-676.5	73.99	O2
3300036459_Ga0372808_006377	-671.9	74.13	O2
3300022708_Ga0242670_1002516	-676.7	74.35	O2
3300022711_Ga0242674_1002453	-684.7	74.49	O2
3300022503_Ga0242650_1000850	-674.1	73.97	O2
3300022709_Ga0222756_1003175	-679.6	73.69	O2
3300030730_Ga0307482_1013090	-673.2	74.19	O2
3300022500_Ga0242643_100797	-678.8	73.69	O2
3300022511_Ga0242651_1001587	-674.9	74.43	O2
3300022711_Ga0242674_1002505	-587.1	73.62	O2
3300030629_Ga0210268_1004987	-599.3	74.03	O2
3300004121_Ga0058882_1795267	-625.5	75.0	O2
3300022724_Ga0242665_10018594	-656.0	73.93	O2
3300022530_Ga0242658_1008935	-645.4	73.46	O2
3300004100_Ga0058904_1396399	-677.8	74.43	O2
3300021151_Ga0179584_1338122	-648.2	73.14	O2
3300030730_Ga0307482_1013365	-657.1	74.9	O2
3300019166_Ga0184595_106128	-653.7	72.84	O2
3300022503_Ga0242650_1000857	-652.3	73.44	O2
3300022510_Ga0242652_1001799	-650.7	73.67	O2
3300034664_Ga0314786_007402	-631.7	73.9	O2
3300034670_Ga0314795_005309	-595.0	73.93	O2
3300031058_Ga0308189_10019053	-682.2	74.06	O2
3300022522_Ga0242659_1005693	-649.9	71.61	O2
3300022718_Ga0242675_1003701	-647.0	71.68	O2
3300030863_Ga0265766_1000612	-675.7	73.77	O2
3300030586_Ga0265393_1001460	-650.2	73.26	O2
3300011079_Ga0138569_1091019	-652.8	71.46	O2
3300030730_Ga0307482_1013191	-644.3	71.08	O2
3300031663_Ga0307484_100757	-670.1	71.89	O2
3300029701_Ga0222748_1004558	-664.2	71.73	O2
3300022709_Ga0222756_1003795	-664.7	71.73	O2
3300019212_Ga0180106_1109264	-296.6	68.62	O3
3300019259_Ga0184646_1159051	-402.0	70.14	O3
3300020067_Ga0180109_1335168	-365.7	68.61	O3
3300010154_Ga0127503_10556192	-328.9	67.97	O3
3300019254_Ga0184641_1083704	-397.6	70.18	O3
3300019257_Ga0180115_1274845	-390.4	70.37	O3
3300019208_Ga0180110_1063227	-386.7	70.2	O3
3300011332_Ga0126317_10212319	-399.0	70.89	O3
3300010154_Ga0127503_10224005	-391.5	70.83	O3
3300007219_Ga0075025_1023495	-365.3	69.28	O3
3300007253_Ga0075182_10018860	-331.1	70.51	O3
3300034652_Ga0316598_039067	-403.9	70.28	O3
3300007232_Ga0075183_10020922	-382.6	69.39	O3
3300010147_Ga0126319_1256493	-441.7	73.28	O3
3300021929_Ga0213845_1221551	-433.9	73.32	O3
3300019248_Ga0180117_1099155	-408.1	71.86	O3
3300034661_Ga0314782_014750	-413.2	71.68	O3
3300034669_Ga0314794_012272	-416.9	71.86	O3
3300019238_Ga0180112_1113070	-394.4	69.32	O3
3300010154_Ga0127503_10553463	-398.8	69.67	O3
3300019228_Ga0180119_1030659	-400.4	69.5	O3
3300019249_Ga0184648_1064723	-426.0	71.39	O3
3300030903_Ga0308206_1013121	-428.1	71.5	O3
3300019228_Ga0180119_1211106	-424.4	72.65	O3
3300007170_Ga0099774_1002857	-400.2	71.67	O3
3300007185_Ga0099773_1109766	-402.1	70.61	O3
3300034652_Ga0316598_038786	-397.0	69.16	O3
3300019244_Ga0180111_1106665	-409.4	72.86	O3
3300019244_Ga0180111_1144160	-401.8	70.0	O3
3300019229_Ga0180116_1117729	-484.8	72.2	O3
3300019248_Ga0180117_1038818	-435.5	69.89	O3
3300019244_Ga0180111_1143593	-407.2	69.14	O3
3300020063_Ga0180118_1055998	-428.8	69.6	O3
3300020067_Ga0180109_1123282	-431.0	69.73	O3
3300019257_Ga0180115_1263160	-425.2	70.14	O3
3300019248_Ga0180117_1276877	-422.9	70.19	O3
3300034666_Ga0314788_018330	-390.8	68.88	O3
3300034480_Ga0314789_003106	-396.7	68.82	O3
3300034479_Ga0314785_001478	-388.8	69.86	O3
3300010154_Ga0127503_10925032	-434.3	70.48	O3
3300006381_Ga0079102_1345562	-332.1	69.98	O3
3300007240_Ga0075176_1039237	-340.3	70.98	O3
3300024342_Ga0255061_10129065	-391.5	65.62	O4
3300024486_Ga0255059_10112925	-389.7	68.74	O4
3300024337_Ga0255060_10104660	-394.7	68.47	O4
3300032036_Ga0326509_1055724	-373.3	67.79	O4
3300032036_Ga0326509_1056217	-362.4	63.91	O4
3300024486_Ga0255059_10092035	-369.4	66.28	O4
3300024486_Ga0255059_10092190	-372.1	66.83	O4
3300007248_Ga0075168_1699529	-259.1	66.03	O4
3300009579_Ga0115599_1057787	-272.2	64.37	O4
3300006386_Ga0079068_1008366	-324.4	66.36	O4
3300032036_Ga0326509_1063726	-349.7	70.68	O4
3300026525_Ga0256870_1092084	-359.9	66.73	O4
3300009579_Ga0115599_1008044	-354.8	66.73	O4
3300024541_Ga0256343_1035365	-327.4	71.17	O5
3300036164_Ga0393225_020193	-301.7	65.45	O5
3300019262_Ga0182066_1159132	-333.5	67.47	O5
3300019267_Ga0182069_1603143	-333.6	67.78	O5
3300019282_Ga0182075_1654078	-328.2	67.47	O5
3300006646_Ga0099770_1297975	-306.3	69.83	O5
3300006644_Ga0099767_1286533	-306.5	70.32	O5
3300007228_Ga0075175_1356028	-304.8	70.07	O5
3300026526_Ga0256869_1134164	-442.7	76.6	O5
3300010147_Ga0126319_1434412	-441.0	69.18	O6
3300021951_Ga0222624_1463398	-438.7	69.06	O6
3300010067_Ga0127432_137161	-446.5	68.89	O6
3300012372_Ga0134037_1100252	-449.7	69.0	O6
3300010072_Ga0127428_143110	-450.8	68.89	O6
3300034659_Ga0314780_013541	-448.5	70.03	O6
3300034480_Ga0314789_002022	-457.4	70.49	O6
3300010147_Ga0126319_1445936	-456.3	70.13	O6
3300019244_Ga0180111_1272315	-448.9	71.71	O6
3300034659_Ga0314780_013157	-442.9	69.38	O6
3300019238_Ga0180112_1000117	-454.7	69.1	O6
3300021951_Ga0222624_1139237	-456.1	69.88	O6
3300010099_Ga0127450_1105252	-473.3	70.96	O6
3300010075_Ga0127434_130439	-473.5	70.96	O6
3300010139_Ga0127464_1035753	-462.8	70.79	O6
3300012386_Ga0134046_1249364	-475.2	70.96	O6
3300012385_Ga0134023_1133119	-467.8	70.79	O6
3300010118_Ga0127465_1054014	-472.6	70.62	O6
3300010116_Ga0127466_1048282	-473.5	70.84	O6
3300010090_Ga0127471_1030450	-473.0	71.13	O6
3300011332_Ga0126317_10424102	-469.5	70.78	O6
3300034671_Ga0314796_011568	-475.1	71.38	O6
3300004801_Ga0058860_10082766	-475.1	70.92	O6
3300031099_Ga0308181_1010849	-437.5	69.41	O6
3300019269_Ga0184644_1670467	-437.5	69.35	O6
3300034479_Ga0314785_001540	-450.5	69.65	O6
3300034668_Ga0314793_010247	-446.2	68.98	O6
3300036460_Ga0374521_004495	-449.3	70.61	O6
3300019257_Ga0180115_1076339	-456.5	69.82	O6
3300019232_Ga0180114_1293685	-471.9	69.98	O6
3300020067_Ga0180109_1053870	-460.2	69.92	O6
3300019238_Ga0180112_1108098	-482.0	71.03	O6
3300020066_Ga0180108_1071223	-457.6	69.11	O6
3300019229_Ga0180116_1139637	-453.6	69.16	O6
3300019244_Ga0180111_1092523	-367.7	72.07	O6
3300019238_Ga0180112_1079065	-355.5	70.64	O6
3300019229_Ga0180116_1017372	-363.6	69.6	O6
3300019238_Ga0180112_1128082	-370.0	70.06	O6
3300010856_Ga0126358_1092272	-444.7	70.51	O6
3300004119_Ga0058887_1142608	-436.3	69.97	O6
3300029636_Ga0222749_10111254	-426.0	67.57	O6
3300022525_Ga0242656_1011177	-420.5	68.51	O6
3300004139_Ga0058897_10026341	-431.0	68.8	O6
3300022508_Ga0222728_1007835	-444.0	70.33	O6
3300022510_Ga0242652_1003005	-443.0	70.33	O6
3300010862_Ga0126348_1239219	-413.4	69.51	O6
3300010861_Ga0126349_1271225	-427.7	70.15	O6
3300022530_Ga0242658_1016792	-447.2	69.4	O6
3300022499_Ga0242641_1002598	-444.6	69.92	O6
3300021861_Ga0213853_10643669	-459.5	70.89	O6
3300020069_Ga0197907_10417532	-522.0	70.97	O6
3300020610_Ga0154015_1069680	-503.8	69.66	O6
3300034676_Ga0314801_014358	-502.9	69.99	O6
3300034662_Ga0314783_010489	-503.9	69.5	O6
3300003573_Ga0007412J51696_1047222	-513.4	70.03	O6
3300034677_Ga0314802_002844	-498.6	69.07	O6
3300034674_Ga0314799_003495	-496.2	69.24	O6
3300034480_Ga0314789_001794	-500.4	71.16	O6
3300034672_Ga0314797_008853	-507.3	71.32	O6
3300029636_Ga0222749_10130386	-436.4	70.6	O6
3300022525_Ga0242656_1011082	-436.9	70.53	O6
3300022724_Ga0242665_10039310	-433.4	70.35	O6
3300022527_Ga0242664_1012903	-434.3	70.35	O6
3300019256_Ga0181508_1106996	-535.7	71.72	O6
3300019165_Ga0184589_117568	-411.1	67.68	O6
3300032119_Ga0316051_1001723	-471.5	72.67	O6
3300019177_Ga0184592_125086	-472.5	73.63	O6
3300019155_Ga0184568_113470	-464.6	72.51	O6
3300023544_Ga0247542_100245	-465.9	71.87	O6
3300030762_Ga0265775_100787	-404.5	66.77	O6
3300019182_Ga0184598_143141	-407.4	66.67	O6
3300019192_Ga0184603_143651	-397.9	66.51	O6
3300031870_Ga0316029_100702	-398.2	63.95	O6
3300019194_Ga0184586_104327	-401.5	66.19	O6
3300031829_Ga0316050_100418	-400.0	64.32	O6
3300032120_Ga0316053_101105	-396.1	63.95	O6
3300019164_Ga0184582_116923	-393.5	65.34	O6
3300002681_Ga0005471J37259_145420	-399.4	67.63	O6
3300021860_Ga0213851_1388672	-440.6	69.03	O6
3300034665_Ga0314787_008831	-466.0	69.46	O6
3300034676_Ga0314801_014241	-463.0	68.76	O6
3300034479_Ga0314785_001509	-465.0	68.94	O6
3300034660_Ga0314781_009523	-470.1	69.28	O6
3300034664_Ga0314786_011887	-468.0	68.94	O6
3300031481_Ga0314816_1006527	-519.5	71.27	O6
3300005506_Ga0068912_11281163	-528.2	71.74	O6
3300010147_Ga0126319_1003245	-512.8	72.26	O6
3300022709_Ga0222756_1004638	-558.4	70.31	O7
3300004102_Ga0058888_1028516	-504.5	67.51	O7
3300036484_Ga0393174_006698	-505.4	66.72	O7
3300022708_Ga0242670_1003242	-543.9	70.8	O7
3300022715_Ga0242678_1003721	-546.1	70.8	O7
3300036537_Ga0374518_010268	-561.0	71.22	O7
3300030832_Ga0265752_100406	-529.3	70.71	O7
3300022498_Ga0242644_1002012	-534.9	69.07	O7
3300030730_Ga0307482_1025538	-552.5	70.1	O7
3300004121_Ga0058882_1026656	-490.0	69.42	O7
3300022711_Ga0242674_1003622	-485.7	68.89	O7
3300019260_Ga0181506_1258988	-505.8	69.63	O7
3300030969_Ga0075394_10064952	-538.9	70.13	O7
3300020069_Ga0197907_10960427	-546.2	68.71	O7
3300022533_Ga0242662_10021896	-535.3	70.87	O7
3300003330_Ga0006571J49611_1014543	-638.5	77.16	O7
3300003327_Ga0006574J49614_1025140	-659.6	75.73	O7
3300031421_Ga0308194_10024329	-509.4	70.54	O7
3300019279_Ga0184642_1113119	-527.0	71.82	O7
3300019255_Ga0184643_1299930	-523.0	71.67	O7
3300016700_Ga0181513_1304558	-509.1	73.42	O7
3300035566_Ga0374520_013889	-527.2	70.29	O7
3300003326_Ga0006575J49615_103217	-633.6	73.09	O7
3300000829_JGI12397J12024_1291335	-644.8	73.79	O7
3300000828_JGI12467J12023_1237263	-651.6	73.79	O7
3300019254_Ga0184641_1400068	-583.5	72.45	O7
3300021951_Ga0222624_1608182	-560.0	71.85	O7
3300004803_Ga0058862_10607852	-373.5	72.11	O7
3300010152_Ga0126318_10100409	-382.2	73.88	O7
3300022512_Ga0242676_1003966	-345.1	70.41	O7
3300022501_Ga0242645_1002872	-342.7	70.41	O7
3300022509_Ga0242649_1006867	-361.9	73.0	O7
3300022512_Ga0242676_1003879	-357.1	70.05	O7
3300022711_Ga0242674_1006571	-359.1	70.39	O7
3300034663_Ga0314784_013848	-397.6	69.88	O7
3300010146_Ga0126320_1215141	-461.1	74.91	O7
3300020070_Ga0206356_11323641	-457.1	72.05	O7
3300020078_Ga0206352_10752879	-452.7	71.56	O7
3300010130_Ga0127493_1075338	-430.6	74.67	O7
3300010089_Ga0127454_1069682	-433.8	74.67	O7
3300012406_Ga0134053_1229299	-437.8	75.05	O7
3300010146_Ga0126320_1527469	-462.6	74.69	O7
3300002864_Ga0006764J43180_104827	-346.1	68.64	O7
3300003550_Ga0007425J51702_101667	-341.3	68.58	O7
3300003162_Ga0006778J45830_1005983	-374.4	72.66	O7
3300010154_Ga0127503_10932571	-363.6	70.75	O7
3300030873_Ga0265751_101459	-362.1	70.82	O7
3300004768_Ga0007762_1365133	-395.9	72.87	O7
3300020070_Ga0206356_11318634	-424.8	71.88	O7
3300010152_Ga0126318_10737978	-432.7	72.69	O7
3300010146_Ga0126320_1529491	-417.0	72.42	O7
3300020069_Ga0197907_10489318	-446.8	71.8	O7
3300010146_Ga0126320_1255766	-443.7	73.85	O7
3300010146_Ga0126320_1226504	-429.4	72.4	O7
3300009199_Ga0103748_10043597	-307.3	68.58	O7
3300034664_Ga0314786_024220	-380.8	67.89	O7
3300034659_Ga0314780_029096	-380.8	67.89	O7
3300034663_Ga0314784_022626	-386.6	66.06	O7
3300004801_Ga0058860_11379003	-381.8	66.21	O7
3300010154_Ga0127503_10605276	-327.2	64.16	O7
3300019232_Ga0180114_1147277	-351.4	65.62	O7
3300036149_Ga0393198_008862	-342.1	71.33	O7
3300036164_Ga0393225_020554	-342.1	71.33	O7
3300028093_Ga0255306_1022757	-345.3	69.71	O7
3300026428_Ga0255309_1037483	-343.7	69.71	O7
3300008884_Ga0103746_10024969	-323.2	69.09	O7
3300036537_Ga0374518_026589	-358.2	70.78	O7
3300036536_Ga0374517_018286	-364.2	70.78	O7
3300036460_Ga0374521_010342	-360.2	71.26	O7
3300036572_Ga0374522_009508	-316.1	68.66	O7
3300022522_Ga0242659_1007133	-537.9	69.58	O7
3300000831_JGI12271J12027_1366060	-608.8	71.9	O7
3300000750_JGI12272J11983_1460651	-608.9	71.9	O7
3300000828_JGI12467J12023_1136507	-611.8	72.04	O7
3300000833_JGI12273J12029_10169754	-616.0	71.46	O7
3300000833_JGI12273J12029_10046366	-612.1	72.71	O7
3300036537_Ga0374518_009556	-572.3	72.39	O7
3300036460_Ga0374521_003431	-572.4	72.39	O7
3300010896_Ga0138111_1019560	-498.7	71.62	O7
3300012398_Ga0134051_1217906	-513.1	72.52	O7
3300010111_Ga0127491_1066516	-508.4	72.37	O7
3300010091_Ga0127485_1038766	-512.0	71.62	O7
3300012373_Ga0134042_1177245	-505.8	71.92	O7
3300010118_Ga0127465_1084610	-521.7	72.52	O7
3300010091_Ga0127485_1054203	-504.4	71.47	O7
3300010062_Ga0127426_130398	-497.3	70.57	O7
3300010060_Ga0127425_135070	-497.8	71.02	O7
3300010117_Ga0127449_1061816	-500.8	70.67	O7
3300010063_Ga0127431_135239	-498.8	71.32	O7
3300010120_Ga0127451_1159887	-500.5	70.72	O7
3300010085_Ga0127445_1018136	-491.5	69.82	O7
3300031058_Ga0308189_10025931	-482.6	70.73	O7
3300036572_Ga0374522_002204	-489.5	70.2	O7
3300010145_Ga0126321_1016860	-541.8	72.96	O7
3300034678_Ga0314803_006428	-507.8	68.37	O7
3300036460_Ga0374521_003689	-555.6	72.97	O7
3300036536_Ga0374517_006922	-561.4	73.13	O7
3300019260_Ga0181506_1267150	-320.8	68.7	O7
3300030730_Ga0307482_1059808	-323.8	67.31	O7
3300000833_JGI12273J12029_11150989	-325.2	68.83	O7
3300012410_Ga0134060_1264289	-359.5	71.18	O7
3300007197_Ga0099780_1004229	-386.6	71.84	O7
3300007602_Ga0099787_1230658	-387.7	71.84	O7
3300006646_Ga0099770_1271312	-384.2	71.61	O7
3300007324_Ga0099777_1030935	-396.2	72.29	O7
3300007595_Ga0099784_1092589	-390.0	71.84	O7
3300024857_Ga0256339_1052342	-355.0	69.54	O7
3300024541_Ga0256343_1037547	-355.6	69.54	O7
3300028286_Ga0256331_1059529	-355.6	69.54	O7
3300024572_Ga0255268_1072568	-357.5	69.54	O7
3300024573_Ga0256337_1060792	-356.7	69.81	O7
3300024536_Ga0256338_1059502	-357.8	69.54	O7
3300024481_Ga0256330_1052859	-355.3	68.73	O7
3300036434_Ga0393218_027380	-349.4	74.73	O7
3300036149_Ga0393198_009603	-348.3	75.0	O7
3300036506_Ga0393210_035305	-343.5	74.45	O7
3300024482_Ga0255265_1047650	-331.1	70.99	O7
3300024481_Ga0256330_1055026	-333.1	70.99	O7
3300007187_Ga0099788_1206979	-281.4	70.31	O7
3300006644_Ga0099767_1090686	-286.1	70.59	O7
3300034653_Ga0316599_079512	-297.1	67.86	O7
3300034653_Ga0316599_071033	-298.7	66.93	O7
3300024860_Ga0256344_1067501	-320.5	70.13	O7
3300024541_Ga0256343_1041700	-327.6	73.02	O7
3300030976_Ga0265739_101369	-280.0	68.62	O7
3300007228_Ga0075175_1436761	-393.2	71.53	O7
3300021861_Ga0213853_10979462	-392.5	73.3	O7
3300021929_Ga0213845_1043708	-390.9	73.1	O7
3300034652_Ga0316598_048862	-400.9	73.21	O7
3300034653_Ga0316599_040084	-399.4	73.21	O7
3300011332_Ga0126317_10188982	-412.4	70.8	O7
3300005505_Ga0068898_10127403	-433.9	74.07	O7
3300010857_Ga0126354_1155378	-360.2	71.08	O7
3300022499_Ga0242641_1001394	-647.8	73.87	O7
3300022509_Ga0242649_1002882	-648.7	73.74	O7
3300022503_Ga0242650_1000932	-651.9	73.87	O7
3300022713_Ga0242677_1002508	-650.3	72.58	O7
3300022506_Ga0242648_1002762	-646.5	72.03	O7
3300021861_Ga0213853_10991327	-652.7	72.85	O7
3300022709_Ga0222756_1003132	-681.2	74.35	O7
3300022528_Ga0242669_1004186	-675.7	74.21	O7
3300022721_Ga0242666_1010576	-681.3	74.76	O7
3300022522_Ga0242659_1005873	-672.6	73.28	O7
3300022717_Ga0242661_1006150	-679.6	73.69	O7
3300022511_Ga0242651_1001608	-678.6	73.69	O7
3300019244_Ga0180111_1421807	-485.9	72.76	O7
3300031495_Ga0314817_102820	-639.7	70.13	O7
3300030905_Ga0308200_1015925	-508.2	73.44	O7
3300035098_Ga0370547_0066395	-508.2	73.44	O7
3300030988_Ga0308183_1019264	-507.4	73.63	O7
3300031093_Ga0308197_10041627	-465.1	73.8	O7
3300035566_Ga0374520_022755	-476.0	74.05	O7
3300005506_Ga0068912_11281219	-476.8	74.0	O7
3300010116_Ga0127466_1021904	-471.3	75.27	O7
3300010090_Ga0127471_1118529	-476.2	76.25	O7
3300010905_Ga0138112_1009478	-478.1	76.17	O7
3300012374_Ga0134039_1103930	-473.3	75.15	O7
3300030996_Ga0074004_10035761	-476.0	74.29	O7
3300030817_Ga0315864_103236	-461.7	72.98	O7
3300012385_Ga0134023_1121153	-471.4	75.86	O7
3300030812_Ga0265734_100563	-480.9	74.24	O7
3300029701_Ga0222748_1011915	-481.2	73.78	O7
3300022530_Ga0242658_1022959	-493.6	74.63	O7
3300012407_Ga0134050_1112506	-481.4	75.24	O7
3300003575_Ga0007409J51694_1038954	-487.1	74.24	O7
3300010139_Ga0127464_1021017	-492.0	74.24	O7
3300010090_Ga0127471_1088586	-485.3	75.22	O7
3300010075_Ga0127434_169696	-493.1	74.83	O7
3300003692_Ga0007426_1016723	-486.3	74.24	O7
3300012385_Ga0134023_1044732	-490.3	74.44	O7
3300010112_Ga0127458_1029075	-478.9	73.99	O7
3300003570_Ga0007418J51697_1260113	-477.4	74.46	O7
3300022508_Ga0222728_1015900	-472.8	75.29	O7
3300010108_Ga0127474_1006157	-478.6	74.53	O7
3300034662_Ga0314783_022438	-482.8	75.1	O7
3300012405_Ga0134041_1203600	-464.1	73.92	O7
3300020081_Ga0206354_10034753	-483.1	74.44	O7
3300020078_Ga0206352_10764537	-469.2	73.73	O7
3300004803_Ga0058862_10099534	-500.3	75.78	O7
3300004798_Ga0058859_11791633	-614.8	75.78	O7
3300031058_Ga0308189_10023588	-631.4	76.11	O7
3300034662_Ga0314783_010109	-631.5	73.26	O7
3300019255_Ga0184643_1196014	-573.8	75.08	O7
3300030605_Ga0210265_1001116	-641.8	73.18	O7
3300011053_Ga0138531_136271	-662.8	71.32	O7
3300004617_Ga0068955_1065123	-661.6	71.51	O7
3300034662_Ga0314783_006644	-592.7	73.74	O7
3300034665_Ga0314787_004825	-600.1	74.02	O7
3300034663_Ga0314784_005828	-598.2	73.28	O7
3300012404_Ga0134024_1017094	-564.6	73.09	O7
3300010061_Ga0127462_151080	-564.1	73.31	O7
3300011333_Ga0127502_10634616	-668.7	75.25	O7
3300031114_Ga0308187_10021944	-627.9	73.65	O7
3300030873_Ga0265751_100682	-640.4	74.89	O7
3300010152_Ga0126318_10711763	-510.3	75.54	O7
3300030762_Ga0265775_100754	-400.3	69.34	O7
3300019162_Ga0184597_129974	-451.7	68.61	O7
3300022715_Ga0242678_1003157	-442.3	68.69	O7
3300004099_Ga0058900_1421338	-443.9	68.54	O7
3300004631_Ga0058899_10070533	-423.8	71.14	O7
3300030811_Ga0265735_100372	-419.4	70.9	O7
3300019170_Ga0184570_107735	-453.0	70.24	O7
3300019162_Ga0184597_113892	-431.6	68.28	O7
3300010876_Ga0126361_10220828	-391.8	71.63	O7
3300032028_Ga0316052_101002	-407.0	70.9	O7
3300036457_Ga0265778_005935	-415.2	70.9	O7
3300022716_Ga0242673_1006899	-454.7	70.53	O7
3300022502_Ga0242646_1001900	-454.1	70.53	O7
3300022499_Ga0242641_1002237	-460.3	71.36	O7
3300022504_Ga0242642_1006725	-446.4	70.03	O7
3300022500_Ga0242643_101305	-448.8	70.2	O7
3300010866_Ga0126344_1332873	-454.8	69.87	O7
3300019268_Ga0181514_1008792	-434.1	70.52	O7
3300019275_Ga0187798_1753542	-423.5	70.39	O7
3300010154_Ga0127503_10994449	-510.7	72.46	O7
3300019230_Ga0181501_1231376	-510.3	72.51	O7
3300016730_Ga0181515_1520307	-494.2	74.07	O7
3300016750_Ga0181505_10749615	-493.6	74.07	O7
3300022512_Ga0242676_1002115	-511.6	73.67	O7
3300011089_Ga0138573_1241457	-445.7	71.91	O7
3300023552_Ga0247551_100394	-437.7	73.47	O7
3300019163_Ga0184581_105552	-439.0	72.88	O7
3300032072_Ga0326631_101331	-436.9	73.08	O7
3300023662_Ga0247545_100455	-444.9	73.65	O7
3300011041_Ga0138591_133658	-424.7	70.34	O7
3300011079_Ga0138569_1067205	-433.6	70.48	O7
3300011078_Ga0138565_1024192	-427.4	70.29	O7
3300011053_Ga0138531_126733	-424.9	70.48	O7
3300011038_Ga0138547_117138	-425.5	70.29	O7
3300011084_Ga0138562_1121752	-431.5	70.1	O7
3300004616_Ga0068930_1024754	-430.3	69.71	O7
3300011057_Ga0138544_1075584	-432.4	70.29	O7
3300031590_Ga0307483_1002081	-528.6	73.21	O7
3300030982_Ga0265748_100463	-513.3	73.49	O7
3300023673_Ga0247534_100246	-515.3	74.34	O7
3300031956_Ga0316032_100639	-497.1	73.68	O7
3300031870_Ga0316029_100755	-513.3	74.34	O7
3300031871_Ga0316036_101160	-511.5	74.34	O7
3300022499_Ga0242641_1001848	-490.9	75.44	O7
3300021861_Ga0213853_10973699	-524.2	72.81	O7
3300023541_Ga0247544_100166	-400.6	71.05	O7
3300022499_Ga0242641_1002110	-485.2	72.87	O7
3300032514_Ga0214502_1092406	-469.6	75.61	O7
3300032589_Ga0214500_1050607	-466.2	75.02	O7
3300007242_Ga0075172_1028682	-490.1	73.76	O7
3300007235_Ga0075184_10768666	-495.8	73.93	O7
3300024572_Ga0255268_1030214	-471.9	74.23	O7
3300024484_Ga0256332_1021829	-468.2	73.9	O7
3300024866_Ga0255272_1030919	-475.1	74.55	O7
3300024536_Ga0256338_1024595	-479.1	74.71	O7
3300024859_Ga0255278_1019910	-474.3	73.57	O7
3300026573_Ga0255269_1032250	-473.7	74.39	O7
3300024865_Ga0256340_1033733	-473.2	74.23	O7
3300024565_Ga0255273_1025305	-471.5	74.06	O7
3300028286_Ga0256331_1018095	-476.8	73.57	O7
3300012387_Ga0134030_1118927	-498.0	76.61	O7
3300003575_Ga0007409J51694_1303658	-486.7	77.14	O7
3300010101_Ga0127481_1005838	-493.6	76.48	O7
3300010086_Ga0127496_1027676	-515.1	78.67	O7
3300012389_Ga0134040_1102978	-495.0	77.78	O7
3300031095_Ga0308184_1004705	-483.2	75.76	O7
3300019254_Ga0184641_1211692	-509.8	77.91	O7
3300012409_Ga0134045_1346948	-505.9	77.96	O7
3300036538_Ga0374527_010714	-509.5	75.69	O7
3300003291_Ga0007421J48921_102982	-518.2	77.65	O7
3300030811_Ga0265735_100651	-519.9	77.81	O7
3300029649_Ga0206085_102532	-516.9	77.92	O7
3300031058_Ga0308189_10064696	-468.7	76.89	O7
3300010109_Ga0127497_1065573	-454.7	74.5	O7
3300004131_Ga0058898_1217858	-541.4	77.98	O7
3300022511_Ga0242651_1004337	-540.8	77.78	O7
3300036537_Ga0374518_017451	-525.1	77.94	O7
3300003305_Ga0006770J48903_1001393	-518.1	75.48	O7
3300020081_Ga0206354_10925293	-510.8	76.34	O7
3300011333_Ga0127502_10100636	-500.5	78.28	O7
3300030988_Ga0308183_1020302	-501.4	76.42	O7
3300020078_Ga0206352_10393702	-381.8	71.33	O7
3300010147_Ga0126319_1227630	-372.3	71.11	O7
3300025804_Ga0256871_1092774	-399.6	76.91	O7
3300002377_JGI24500J29687_10003231	-526.9	75.39	O7
3300016702_Ga0181511_1515229	-277.5	73.4	O7
3300010861_Ga0126349_1138063	-254.6	67.43	O7
3300035021_Ga0370543_0065681	-425.1	70.74	O7
3300034671_Ga0314796_017581	-429.2	72.17	O7
3300034669_Ga0314794_020440	-448.7	73.16	O7
3300034662_Ga0314783_016739	-414.1	69.93	O7
3300021951_Ga0222624_1185549	-413.3	70.79	O7
3300031421_Ga0308194_10057149	-413.9	70.79	O7
3300030986_Ga0308154_101524	-440.5	72.5	O7
3300021951_Ga0222624_1053242	-445.4	73.28	O7
3300010146_Ga0126320_1299836	-430.4	70.01	O7
3300022195_Ga0222625_1683486	-442.4	69.73	O7
3300030986_Ga0308154_101492	-445.8	69.92	O7
3300006381_Ga0079102_1379823	-337.3	70.77	O7
3300007253_Ga0075182_11312646	-315.2	69.4	O7
3300035577_Ga0374537_029602	-340.5	70.35	O7
3300009747_Ga0123363_1084360	-389.4	71.63	O7
3300010135_Ga0123382_1145938	-387.7	71.37	O7
3300024537_Ga0255225_1028435	-368.3	69.91	O7
3300024483_Ga0255224_1042899	-370.5	70.07	O7
3300024860_Ga0256344_1050252	-356.6	71.16	O7
3300026569_Ga0255277_1066991	-374.3	68.76	O7
3300024556_Ga0256341_1043940	-374.4	68.76	O7
3300009252_Ga0103863_10015968	-384.0	69.92	O7
3300016781_Ga0182063_1525374	-370.7	71.52	O7
3300035593_Ga0374549_027106	-343.6	74.33	O7
Ga0499920_017381	-386.2	71.74	O8
Ga0499919_007481	-383.8	72.26	O8
Ga0499938_01497	-369.1	70.87	O8
Ga0499924_010089	-369.0	71.39	O8
Ga0499939_02203	-378.2	71.22	O8
Ga0499935_00664	-384.3	71.74	O8
3300002392_JGI24503J29689_10089353	-698.2	70.47	O8
3300002378_JGI24502J29692_10016893	-338.1	69.49	O8
Ga0499913_016427	-365.9	72.26	O8
Ga0499918_011041	-364.1	71.91	O8
Ga0499916_013516	-367.3	72.26	O8
Ga0499911_016511	-364.7	72.26	O8
Ga0499926_02836	-369.0	72.26	O8
Ga0499910_015753	-367.0	72.43	O8
Ga0583557_011874	-359.0	72.08	O8
Ga0499914_011308	-361.2	72.08	O8
Ga0499917_008062	-365.1	72.26	O8
3300002377_JGI24500J29687_10101705	-360.2	71.97	O8
3300010976_Ga0138317_1037230	-426.6	69.95	O9
3300019220_Ga0179936_1206924	-301.2	64.34	O9
3300019226_Ga0179934_1032098	-300.0	62.12	O9
3300008829_Ga0103518_1003237	-357.1	72.95	O10
3300007587_Ga0099789_1000618	-240.0	71.48	O10
Ga0451509_014130	-242.0	71.01	O10
3300006646_Ga0099770_1022866	-235.9	66.75	O10
3300007589_Ga0099766_1059694	-240.0	71.48	O10
3300002406_JGI24499J29688_1224830	-286.3	70.98	O10
Ga0499918_019519	-292.7	70.19	O10
Ga0583557_020844	-296.1	70.19	O10
Ga0499915_027423	-290.9	69.95	O10
Ga0499916_027032	-298.6	70.19	O10
Ga0499910_027432	-295.4	70.11	O10
Ga0499911_028341	-296.1	70.19	O10
Ga0499912_005771	-572.1	69.56	O10
Ga0499924_032842	-192.8	69.03	O10
Ga0499919_033312	-287.1	70.89	O10
Ga0499920_029714	-289.4	70.96	O10
3300019222_Ga0179957_1241297	-278.6	70.01	O10
Ga0499923_018949	-284.7	69.79	O10
Ga0499920_029750	-283.1	68.62	O10
Ga0499924_017590	-284.8	69.79	O10
Ga0499917_018118	-287.7	67.76	O10
3300036544_Ga0393288_009451	-285.2	69.56	O10
3300031961_Ga0326510_1075767	-281.9	70.28	O10
3300032036_Ga0326509_1089414	-278.8	67.81	O10
3300024345_Ga0255062_10151258	-298.2	67.29	O10
3300024486_Ga0255059_10142900	-299.7	70.6	O10
3300032036_Ga0326509_1086056	-337.6	69.55	O10
3300019220_Ga0179936_1215320	-259.6	66.58	O10
Ga0605864_007701	-285.8	70.21	O10
Ga0537121_15204	-291.1	70.29	O10
Ga0537112_05051	-290.7	70.21	O10
Ga0537113_011205	-291.1	70.29	O10
Ga0540518_10075	-296.2	70.52	O10
Ga0537109_05212	-289.3	70.13	O10
Ga0537108_021441	-288.0	69.98	O10
Ga0605897_006140	-294.6	69.83	O10
Ga0605879_027446	-294.2	69.6	O10
Ga0605893_008021	-295.0	69.83	O10
Ga0605889_02323	-297.9	70.06	O10
Ga0605883_022705	-295.3	69.83	O10
3300023703_Ga0228708_1020379	-321.3	70.1	O10
3300007244_Ga0075167_11037631	-295.3	69.74	O10
3300007230_Ga0075179_1693218	-260.0	71.34	O10
3300007232_Ga0075183_10146483	-265.7	71.85	O10
3300007240_Ga0075176_1930335	-265.7	71.6	O10
3300007228_Ga0075175_1025658	-240.8	68.22	O10
3300007244_Ga0075167_10016567	-242.7	68.22	O10
3300007250_Ga0075165_1040671	-239.8	68.22	O10
Ga0583558_031972	-365.3	69.26	O10
Ga0499924_016874	-363.6	69.26	O10
3300019205_Ga0179940_1235591	-323.6	65.29	O10
Ga0395767_066190	-335.9	68.84	O10
3300020076_Ga0206355_1575328	-312.0	69.13	O10
3300005363_Ga0008090_15645510	-268.7	71.57	O11
Ga0530035_003566	-315.4	67.17	O11
Ga0530036_002774	-314.4	66.88	O11
Ga0530023_00883	-315.0	66.88	O11
Ga0530073_010347	-313.7	66.67	O11
Ga0530085_00236	-314.6	66.23	O11
3300031590_Ga0307483_1004726	-295.3	69.63	O11
3300023559_Ga0247529_107284	-277.2	67.74	O11
3300019161_Ga0184602_130014	-276.9	67.74	O11
3300010857_Ga0126354_1167981	-308.6	66.95	O11
Ga0534104_004279	-299.7	67.74	O11
Ga0530016_004719	-279.7	70.46	O11
Ga0530034_005349	-279.9	70.02	O11
Ga0530035_003683	-280.5	70.46	O11
Ga0530031_005041	-278.5	70.24	O11
Ga0530045_012935	-288.0	70.02	O11
3300030730_Ga0307482_1046429	-288.2	70.45	O11
Ga0534087_007495	-291.3	68.12	O11
Ga0526660_00998	-290.2	66.96	O11
3300010103_Ga0127500_1075790	-315.9	71.77	O11
3300030730_Ga0307482_1046381	-265.2	69.72	O11
Ga0535696_013267	-266.5	68.82	O11
Ga0509130_020691	-277.1	68.82	O11
3300021856_Ga0213850_1248833	-293.7	72.49	O11
Ga0491371_01649	-309.1	71.24	O11
Ga0491387_01751	-309.4	70.95	O11
Ga0491362_006663	-310.0	71.24	O11
Ga0509073_009303	-256.4	72.75	O11
3300022527_Ga0242664_1027100	-278.8	72.62	O11
Ga0509130_027587	-233.3	69.17	O11
Ga0509131_029381	-236.3	69.17	O11
3300030806_Ga0265731_100634	-238.3	70.13	O11
3300010876_Ga0126361_10809803	-235.9	69.98	O11
Ga0483933_00942	-262.2	71.13	O11
3300021860_Ga0213851_1006182	-251.9	73.06	O11
3300010854_Ga0126360_1107931	-233.7	68.15	O11
3300010856_Ga0126358_1148117	-240.1	67.74	O11
3300010861_Ga0126349_1052499	-229.6	69.63	O11
3300004135_Ga0058884_1386297	-237.9	68.63	O11
3300006426_Ga0075037_1797403	-234.2	68.31	O11
3300010859_Ga0126352_1142273	-233.9	67.41	O11
3300006423_Ga0075039_1497211	-235.1	68.15	O11
Ga0534096_013683	-233.3	67.9	O11
3300010861_Ga0126349_1052290	-234.4	66.42	O11
3300022507_Ga0222729_1011673	-240.5	71.6	O11
3300010854_Ga0126360_1045565	-229.6	67.73	O11
3300010865_Ga0126346_1335812	-233.6	66.75	O11
3300036534_Ga0310109_018756	-229.8	67.24	O11
3300004294_Ga0068945_1157196	-230.1	69.54	O11
3300011065_Ga0138533_1086718	-224.5	69.3	O11
3300004603_Ga0068918_1291876	-227.2	68.64	O11
3300022720_Ga0242672_1019057	-235.3	70.04	O11
3300022507_Ga0222729_1011630	-235.3	70.04	O11
3300004119_Ga0058887_1506941	-231.3	69.79	O11
3300022724_Ga0242665_10079790	-233.1	69.3	O11
3300021860_Ga0213851_1721305	-253.5	70.92	O11
Ga0374519_040486	-267.0	71.93	O11
3300022532_Ga0242655_10062484	-281.6	72.9	O11
3300010860_Ga0126351_1174775	-286.8	73.75	O11
3300010855_Ga0126355_1121391	-281.5	73.5	O11
3300010152_Ga0126318_10800278	-267.2	67.08	O11
3300020075_Ga0206349_1519349	-244.0	69.68	O11
Ga0530048_006173	-286.5	73.91	O11
3300010146_Ga0126320_1210197	-278.4	73.07	O11
Ga0530033_004770	-279.9	72.82	O11
Ga0530017_005595	-280.3	72.91	O11
3300012388_Ga0134031_1112609	-286.8	74.63	O11
Ga0535705_004974	-324.0	72.57	O11
Ga0535714_003893	-312.4	71.66	O11
3300006938_Ga0081245_1496261	-348.1	73.43	O11
Ga0535701_011856	-336.9	74.67	O11
3300010154_Ga0127503_10909966	-283.4	73.5	O11
Ga0535703_0031980	-282.6	71.88	O11
3300004119_Ga0058887_1506923	-266.9	69.76	O11
3300004611_Ga0068925_1280620	-280.0	73.6	O11
3300022504_Ga0242642_1018072	-274.3	71.09	O11
3300022532_Ga0242655_10064402	-274.1	73.8	O11
3300006933_Ga0081247_1171028	-287.8	74.26	O11
Ga0535704_016219	-271.3	72.53	O11
Ga0535708_005229	-275.4	74.08	O11
3300022533_Ga0242662_10071117	-282.5	73.11	O11
3300031590_Ga0307483_1006473	-284.8	74.06	O11
3300030730_Ga0307482_1061256	-273.3	74.79	O11
3300010061_Ga0127462_160558	-282.3	74.24	O11
3300010090_Ga0127471_1030496	-279.3	74.15	O11
Ga0535705_006631	-283.5	73.81	O11
Ga0535697_035222	-275.6	73.57	O11
3300010118_Ga0127465_1037199	-294.0	74.97	O11
3300020075_Ga0206349_1507961	-291.1	74.36	O11
Ga0587087_019752	-284.6	74.26	O11
Ga0587115_019157	-281.6	71.57	O11
Ga0587082_030351	-282.6	74.02	O11
Ga0587084_034771	-283.6	74.02	O11
Ga0587062_020004	-284.2	74.66	O11
Ga0587090_034149	-278.0	73.53	O11
Ga0530044_006202	-290.6	72.86	O11
Ga0530033_004454	-278.8	70.9	O11
Ga0530060_003131	-285.1	71.88	O11
Ga0530075_014051	-282.5	72.13	O11
Ga0530016_006390	-287.8	73.06	O11
Ga0530038_004396	-286.8	72.53	O11
Ga0530062_003934	-287.0	72.62	O11
3300010100_Ga0127440_1070808	-285.0	73.72	O11
3300012375_Ga0134034_1083159	-285.6	73.72	O11
3300010113_Ga0127444_1060518	-288.6	72.99	O11
3300010101_Ga0127481_1010380	-288.5	73.97	O11
3300010119_Ga0127452_1069692	-285.5	73.24	O11
Ga0535706_015676	-282.1	73.08	O11
Ga0535697_034027	-288.2	73.23	O11
Ga0535705_006394	-279.4	70.12	O11
Ga0491381_07911	-326.7	74.48	O11
3300020070_Ga0206356_11733499	-323.6	72.08	O11
3300020076_Ga0206355_1459431	-262.8	71.18	O11
3300004799_Ga0058863_10097059	-262.1	70.69	O11
Ga0535703_0032998	-278.4	69.63	O11
Ga0535702_011478	-281.0	69.38	O11
Ga0393183_0125116	-280.0	69.88	O11
Ga0535699_016985	-278.2	69.63	O11
3300022708_Ga0242670_1011757	-275.6	69.63	O11
3300004104_Ga0058891_1534064	-271.8	69.46	O11
3300022504_Ga0242642_1018174	-271.1	69.46	O11
3300022511_Ga0242651_1008002	-266.6	68.72	O11
Ga0535700_016093	-269.5	71.11	O11
3300010154_Ga0127503_10608831	-270.1	71.11	O11
3300010866_Ga0126344_1201056	-259.4	70.85	O11
Ga0491398_011319	-278.9	71.71	O11
Ga0535701_016665	-286.9	71.78	O11
3300022508_Ga0222728_1021798	-262.2	68.15	O11
3300021861_Ga0213853_11006403	-255.2	68.66	O11
3300022533_Ga0242662_10073568	-271.0	69.98	O11
Ga0393183_0125450	-258.0	69.72	O11
3300004103_Ga0058903_1362861	-258.0	69.72	O11
3300004102_Ga0058888_1468893	-247.1	65.59	O11
Ga0535698_025446	-275.4	71.6	O11
3300010154_Ga0127503_10685521	-255.2	70.05	O11
3300022718_Ga0242675_1019557	-266.0	71.83	O11
3300010143_Ga0126322_1207490	-284.5	68.13	O11
3300010143_Ga0126322_1233874	-267.7	72.03	O11
Ga0535709_009583	-268.9	68.76	O11
3300010857_Ga0126354_1173483	-241.6	70.49	O11
3300030730_Ga0307482_1067605	-261.5	71.23	O11
3300022531_Ga0242660_1062980	-252.3	71.23	O11
3300010866_Ga0126344_1198478	-254.8	69.81	O11
3300010855_Ga0126355_1116992	-261.2	68.82	O11
Ga0535711_008091	-232.0	71.11	O11
Ga0535714_005883	-232.9	70.35	O11
3300004631_Ga0058899_11202476	-243.7	74.75	O11
Ga0401981_009543	-256.9	70.43	O11
3300013080_Ga0153913_1534367	-256.6	70.92	O11
Ga0491311_11582	-266.9	72.46	O11
Ga0491398_011826	-239.3	71.05	O11
Ga0491293_09649	-239.1	70.04	O11
Ga0491362_009923	-239.6	70.8	O11
Ga0491400_03047	-244.9	71.55	O11
Ga0491396_04453	-245.9	71.3	O11
Ga0491356_0110160	-236.2	70.8	O11
3300019273_Ga0187794_1721357	-240.1	68.77	O11
Ga0535713_017835	-265.5	70.44	O11
Ga0535707_027295	-228.2	67.7	O11
Ga0530033_005441	-249.5	69.69	O11
3300021861_Ga0213853_10987092	-251.6	72.03	O11
Ga0587111_0051960	-261.2	72.45	O11
3300021929_Ga0213845_1017146	-258.0	73.96	O11
Ga0535705_006743	-281.8	74.75	O11
3300010856_Ga0126358_1097929	-279.0	75.06	O11
3300021929_Ga0213845_1018614	-264.3	72.84	O11
3300021861_Ga0213853_11000272	-258.3	75.03	O11
3300021938_Ga0213847_1105042	-269.2	75.85	O11
3300019250_Ga0187790_1430487	-235.2	67.6	O11
3300007219_Ga0075025_1291586	-253.3	65.46	O11
Ga0591363_006591	-224.3	64.43	O11
3300019241_Ga0187793_1456647	-238.7	70.56	O11
3300021860_Ga0213851_1127573	-226.9	67.67	O11
3300022527_Ga0242664_1030458	-262.4	72.22	O11
3300022718_Ga0242675_1021996	-262.4	72.22	O11
3300022715_Ga0242678_1013777	-259.7	72.22	O11
3300022528_Ga0242669_1024458	-263.1	72.31	O11
3300031590_Ga0307483_1007469	-263.3	71.28	O11
3300022531_Ga0242660_1051841	-212.1	66.67	O11
Ga0587066_039124	-228.1	67.63	O11
3300030730_Ga0307482_1064987	-238.9	65.34	O11
3300003703_Ga0008091_106272	-258.9	73.07	O11
3300006937_Ga0081243_1316281	-247.9	71.76	O11
3300006935_Ga0081246_1384911	-251.5	70.92	O11
Ga0535713_017481	-265.7	71.76	O11
Ga0535705_006838	-248.4	66.01	O11
3300010859_Ga0126352_1137073	-265.8	68.39	O11
Ga0526651_002685	-261.0	67.97	O11
Ga0526658_01561	-258.0	68.7	O11
3300030888_Ga0265769_102792	-245.7	66.58	O11
3300010854_Ga0126360_1044989	-258.4	69.7	O11
3300022533_Ga0242662_10072320	-257.6	69.46	O11
3300010854_Ga0126360_1040058	-280.4	70.7	O11
3300032120_Ga0316053_103657	-246.9	72.68	O11
Ga0535700_016997	-253.3	72.86	O11
3300022502_Ga0242646_1005640	-226.2	66.67	O11
3300010154_Ga0127503_10312070	-224.6	68.01	O11
3300030730_Ga0307482_1066611	-224.8	68.51	O11
3300010154_Ga0127503_10930427	-231.1	67.17	O11
3300020080_Ga0206350_10251625	-267.2	69.86	O11
3300010859_Ga0126352_1099464	-250.9	64.9	O11
3300010866_Ga0126344_1198546	-244.7	65.32	O11
Ga0530681_053667	-252.3	66.33	O11
3300010860_Ga0126351_1011413	-234.9	62.48	O11
3300022527_Ga0242664_1029489	-225.6	68.52	O11
3300022532_Ga0242655_10069135	-228.0	68.95	O11
3300022499_Ga0242641_1007351	-229.4	68.86	O11
3300021861_Ga0213853_10080942	-229.4	66.92	O11
3300021858_Ga0213852_1224897	-229.7	65.14	O11
3300021860_Ga0213851_1644161	-235.5	67.18	O11
3300010876_Ga0126361_10795506	-231.8	67.68	O11
3300010109_Ga0127497_1039975	-248.2	70.59	O11
3300012364_Ga0134027_1071558	-252.3	69.73	O11
3300034643_Ga0370545_035769	-237.8	72.06	O11
3300004119_Ga0058887_1011707	-239.2	67.1	O11
3300021861_Ga0213853_10506854	-231.9	67.1	O11
3300021860_Ga0213851_1390324	-244.8	69.0	O11
3300004120_Ga0058901_1578873	-232.5	67.88	O11
3300021855_Ga0213854_1184112	-219.9	65.28	O11
3300021861_Ga0213853_10134758	-233.3	67.62	O11
3300004102_Ga0058888_1455210	-234.3	67.7	O11
Ga0401919_004503	-230.1	69.73	O11
Ga0401990_02058	-226.3	69.48	O11
Ga0401940_00554	-232.7	69.73	O11
Ga0401959_004020	-232.9	69.73	O11
Ga0401960_004252	-234.3	69.73	O11
Ga0401976_011646	-231.7	69.73	O11
Ga0401963_005826	-228.3	69.55	O11
Ga0401916_01695	-227.1	68.49	O11
Ga0401895_001755	-228.9	68.49	O11
Ga0401969_004358	-230.6	69.32	O11
Ga0401896_02804	-230.5	69.73	O11
Ga0401977_005639	-230.4	69.73	O11
Ga0401961_005281	-231.2	69.64	O11
Ga0401988_003391	-234.2	69.98	O11
Ga0401952_004325	-234.2	69.98	O11
Ga0401906_001719	-230.4	69.73	O11
Ga0401913_007233	-234.3	69.98	O11
Ga0401968_004442	-231.0	69.8	O11
Ga0401918_02794	-234.2	69.98	O11
3300020081_Ga0206354_10930583	-269.5	69.8	O11
3300004137_Ga0058883_1478343	-257.4	67.58	O11
3300022529_Ga0242668_1025680	-258.0	67.33	O11
Ga0393176_030832	-253.9	67.58	O11
3300022504_Ga0242642_1026776	-256.7	66.83	O11
Ga0393183_0128012	-256.8	67.83	O11
3300022511_Ga0242651_1008294	-259.2	68.33	O11
3300022531_Ga0242660_1047702	-259.9	68.41	O11
Ga0393175_046004	-261.7	68.08	O11
3300004100_Ga0058904_1396431	-260.6	67.33	O11
3300004629_Ga0008092_11321520	-256.3	69.61	O11
3300019265_Ga0187792_1467952	-291.8	69.25	O11
3300030905_Ga0308200_1030859	-258.1	71.79	O11
3300021860_Ga0213851_1911053	-259.3	71.02	O11
3300022512_Ga0242676_1007711	-256.8	72.18	O11
3300019161_Ga0184602_117339	-259.3	71.18	O11
3300030963_Ga0265768_102699	-263.7	71.18	O11
Ga0526655_00964	-263.8	72.68	O11
3300005640_Ga0075035_1011953	-264.1	72.93	O11
3300005644_Ga0075036_1774186	-275.1	73.43	O11
Ga0526661_006951	-270.5	73.18	O11
3300006426_Ga0075037_1050841	-270.8	73.43	O11
3300005650_Ga0075038_10017894	-270.1	73.18	O11
3300030814_Ga0265741_104100	-266.3	72.18	O11
3300030880_Ga0265776_101941	-266.1	71.93	O11
3300004135_Ga0058884_1403670	-262.9	71.93	O11
3300019184_Ga0184590_101011	-264.2	71.93	O11
3300022525_Ga0242656_1024913	-253.1	71.18	O11
3300010861_Ga0126349_1151842	-253.4	70.93	O11
3300010862_Ga0126348_1247616	-260.9	71.43	O11
3300004971_Ga0072324_1144103	-271.3	72.02	O11
3300004478_Ga0068972_1607297	-270.7	72.43	O11
3300006861_Ga0063777_1522005	-268.8	72.18	O11
3300004612_Ga0068961_1007124	-269.4	72.43	O11
3300004970_Ga0072320_1016529	-268.5	72.18	O11
3300004294_Ga0068945_1194020	-272.6	72.93	O11
3300011033_Ga0138552_128378	-276.3	72.77	O11
3300004468_Ga0068977_1188770	-271.5	72.68	O11
3300010109_Ga0127497_1038287	-284.2	71.68	O11
Ga0527513_004242	-264.4	72.68	O11
Ga0491398_011640	-258.3	72.11	O11
Ga0491399_004594	-256.7	71.52	O11
Ga0491386_02442	-236.6	66.83	O11
Ga0491398_011639	-275.8	71.11	O11
Ga0509130_025589	-244.3	71.75	O11
Ga0534091_018302	-243.6	73.34	O11
Ga0527519_003820	-259.0	73.59	O11
3300022499_Ga0242641_1006671	-267.7	71.55	O11
3300022499_Ga0242641_1006239	-245.0	69.85	O11
3300022527_Ga0242664_1025368	-248.1	70.32	O11
3300010061_Ga0127462_160348	-364.5	71.07	O11
3300036536_Ga0374517_018649	-287.4	71.62	O11
3300003291_Ga0007421J48921_101500	-251.3	68.33	O11
3300010103_Ga0127500_1054666	-246.5	70.28	O11
3300019241_Ga0187793_1106484	-298.2	73.37	O11
3300019265_Ga0187792_1503364	-288.8	75.32	O11
3300021857_Ga0213849_1021191	-287.7	69.2	O11
3300004473_Ga0068919_1346686	-292.4	71.97	O11
Ga0535701_016525	-297.0	68.64	O11
Ga0535711_007744	-305.6	68.56	O11
3300021860_Ga0213851_1175867	-222.6	67.62	O11
Ga0535700_017120	-263.4	71.79	O11
3300030730_Ga0307482_1073411	-301.2	67.37	O11
Ga0535701_025076	-267.0	68.47	O11
Ga0491367_023207	-354.1	72.33	O11
Ga0491366_02162	-350.1	72.09	O11
Ga0491376_04407	-329.1	72.61	O11
3300020082_Ga0206353_11151533	-313.3	71.0	O11
3300020080_Ga0206350_10889837	-308.1	70.5	O11
3300006938_Ga0081245_1496260	-307.4	70.48	O11
3300022498_Ga0242644_1007137	-334.4	71.69	O11
Ga0393183_0125203	-328.3	71.2	O11
Ga0401970_03033	-303.9	73.0	O11
3300005363_Ga0008090_14710668	-295.1	70.3	O11
Ga0491398_011239	-328.2	74.01	O11
Ga0374519_037600	-321.6	71.69	O11
3300004629_Ga0008092_10018825	-297.2	67.66	O11
Ga0374519_039521	-297.8	71.22	O11
3300036537_Ga0374518_029386	-297.8	71.22	O11
Ga0535714_005861	-294.9	72.27	O11
Ga0535701_017410	-289.6	71.77	O11
Ga0535705_006720	-308.4	72.46	O11
3300006934_Ga0080680_1019425	-306.0	73.09	O11
3300019245_Ga0187791_1063876	-309.0	72.45	O11
3300006938_Ga0081245_1495449	-290.2	69.4	O11
3300019265_Ga0187792_1542920	-306.7	72.41	O11
3300006933_Ga0081247_1024420	-311.5	73.18	O11
3300006938_Ga0081245_1503437	-314.0	73.93	O11
3300036536_Ga0374517_021077	-297.2	71.54	O11
3300004120_Ga0058901_1568773	-289.6	73.41	O11
Ga0535709_010645	-294.4	72.91	O11
Ga0535700_016094	-301.3	73.83	O11
Ga0535701_016605	-287.4	71.45	O11
3300006933_Ga0081247_1075762	-324.3	74.25	O11
3300006935_Ga0081246_1384914	-309.8	74.0	O11
3300006934_Ga0080680_1260484	-310.4	72.28	O11
3300005363_Ga0008090_10121251	-317.7	72.28	O11
Ga0535701_017147	-286.6	71.16	O11
Ga0535704_012739	-292.6	71.66	O11
Ga0535704_011857	-317.7	74.88	O11
3300006939_Ga0081244_1514134	-332.1	73.02	O11
Ga0526662_006327	-298.5	74.37	O11
Ga0526663_004973	-297.7	73.87	O11
Ga0534087_011419	-291.9	74.12	O11
Ga0526661_007042	-297.6	74.47	O11
Ga0526659_003208	-295.6	74.37	O11
Ga0526654_006629	-294.7	74.12	O11
Ga0526652_006326	-295.7	74.91	O11
Ga0526664_004060	-293.8	74.65	O11
3300010858_Ga0126345_1030586	-307.5	75.34	O11
3300004119_Ga0058887_1459703	-297.8	71.53	O11
3300022724_Ga0242665_10080492	-294.3	71.29	O11
3300022533_Ga0242662_10074011	-300.4	71.89	O11
3300036537_Ga0374518_025539	-333.8	73.51	O11
3300035566_Ga0374520_034475	-328.3	73.05	O11
3300036536_Ga0374517_017547	-343.7	74.91	O11
Ga0393183_0124415	-304.3	72.91	O11
3300004120_Ga0058901_1138661	-304.0	72.91	O11
3300019250_Ga0187790_1469442	-296.7	74.19	O11
3300021858_Ga0213852_1319746	-308.3	72.35	O11
3300006860_Ga0063829_1475593	-309.0	73.42	O11
3300031590_Ga0307483_1006088	-291.0	71.9	O11
3300030730_Ga0307482_1062854	-281.8	70.11	O11
3300010862_Ga0126348_1250295	-321.6	73.21	O11
3300021307_Ga0179585_1020363	-313.7	72.99	O11
3300021151_Ga0179584_1001131	-307.0	72.9	O11
3300021315_Ga0179958_1131865	-314.4	73.48	O11
3300003705_Ga0008094_103891	-300.4	73.39	O11
Ga0535707_015937	-279.4	71.64	O11
Ga0535703_0033781	-274.5	70.9	O11
3300006934_Ga0080680_1114786	-278.3	70.09	O11
3300022508_Ga0222728_1021449	-281.4	71.66	O11
3300010152_Ga0126318_10736590	-277.8	71.17	O11
3300021909_Ga0213846_1052332	-295.9	73.13	O11
3300003706_Ga0008095_107263	-297.4	70.46	O11
Ga0535698_024629	-312.4	72.52	O11
3300022724_Ga0242665_10092669	-211.6	60.97	O11
3300030730_Ga0307482_1072969	-235.8	63.79	O11
3300010858_Ga0126345_1123600	-291.8	72.39	O11
3300010854_Ga0126360_1045110	-300.8	71.43	O11
3300010859_Ga0126352_1015975	-292.1	70.71	O11
3300022530_Ga0242658_1034657	-290.1	70.79	O11
Ga0535706_013666	-298.0	71.17	O11
3300004134_Ga0058906_1241000	-304.8	71.51	O11
3300036536_Ga0374517_017154	-298.2	70.29	O11
Ga0587095_004857	-305.1	70.4	O11
Ga0587103_009848	-316.1	71.31	O11
Ga0587077_032955	-307.5	70.86	O11
Ga0587079_033696	-301.5	69.71	O11
Ga0587080_031121	-305.5	70.63	O11
Ga0587085_020709	-306.0	70.86	O11
Ga0587060_006776	-309.2	71.09	O11
Ga0587071_033819	-306.2	70.48	O11
Ga0587119_012317	-317.8	71.77	O11
Ga0587091_044660	-312.1	71.09	O11
Ga0587066_026858	-305.7	70.63	O11
Ga0587061_00969	-315.9	71.31	O11
Ga0587094_016996	-317.3	69.49	O11
Ga0587111_0038065	-310.0	71.09	O11
Ga0587064_012847	-305.4	70.4	O11
3300022717_Ga0242661_1024169	-298.7	70.37	O11
3300022504_Ga0242642_1014820	-301.1	71.51	O11
3300022529_Ga0242668_1020015	-298.7	70.6	O11
3300022531_Ga0242660_1037799	-302.0	70.37	O11
Ga0526652_003205	-281.9	69.15	O11
3300020081_Ga0206354_10892909	-345.8	70.75	O11
3300020076_Ga0206355_1560055	-341.2	69.41	O11
3300013062_Ga0154010_152867	-325.1	68.9	O11
3300022718_Ga0242675_1016969	-326.7	71.81	O11
3300022716_Ga0242673_1022233	-328.6	71.58	O11
3300022715_Ga0242678_1010867	-317.0	71.92	O11
3300030712_Ga0307921_1010213	-277.8	71.14	O11
3300006938_Ga0081245_1495074	-285.9	72.17	O11
Ga0587111_0047840	-238.6	72.26	O11
Ga0535695_026781	-258.6	70.54	O11
Ga0499924_019619	-254.8	73.41	O11
Ga0583558_036935	-249.6	73.16	O11
3300016698_Ga0181503_1095308	-262.7	70.77	O11
Ga0499919_037675	-342.3	78.39	O11
Ga0499937_06678	-385.1	79.18	O11
Ga0583558_038883	-382.7	78.76	O11
Ga0499938_03353	-374.2	78.61	O11
Ga0499932_02384	-373.5	78.92	O11
Ga0499916_027361	-377.8	79.08	O11
Ga0499915_031999	-370.3	78.82	O11
Ga0499912_027316	-372.8	78.92	O11
Ga0499917_017074	-376.8	79.08	O11
Ga0499929_09439	-368.7	78.56	O11
Ga0499910_032087	-373.4	79.08	O11
Ga0583557_024436	-370.0	78.82	O11
Ga0499911_033003	-374.1	78.82	O11
Ga0499913_032234	-376.1	78.82	O11
Ga0499931_05552	-366.3	78.56	O11
Ga0499939_04623	-370.6	78.41	O11
3300019222_Ga0179957_1146532	-358.2	78.66	O11
3300019227_Ga0179956_1134917	-368.5	79.59	O11
3300019226_Ga0179934_1208285	-343.3	76.86	O11
3300019220_Ga0179936_1206833	-339.2	76.61	O11
3300019231_Ga0179935_1151828	-337.5	76.09	O11
3300006387_Ga0079069_1418751	-345.2	77.22	O11
3300006388_Ga0079062_1079867	-343.9	77.38	O11
3300006386_Ga0079068_1007952	-340.3	77.12	O11
3300006398_Ga0079067_1053642	-340.0	77.12	O11
3300006389_Ga0079064_1434381	-344.3	77.48	O11
3300012881_Ga0079063_1006512	-341.4	77.22	O11
3300009589_Ga0116233_1202328	-351.5	77.38	O11
3300019237_Ga0180028_1364396	-350.6	77.38	O11
3300028852_Ga0307333_116793	-347.7	76.29	O11
3300028749_Ga0307349_107109	-344.1	76.19	O11
3300019219_Ga0179942_1267387	-347.1	76.09	O11
3300019215_Ga0179945_1279059	-352.2	76.44	O11
3300019236_Ga0179944_1018715	-349.6	76.94	O11
3300019231_Ga0179935_1283786	-353.2	76.69	O11
3300028749_Ga0307349_107080	-324.7	75.74	O11
3300019203_Ga0179955_1051780	-381.9	78.0	O11
3300002377_JGI24500J29687_10103670	-437.8	76.65	O11
3300006387_Ga0079069_1004598	-393.2	75.13	O11
3300006940_Ga0079099_1514828	-406.6	75.77	O11
3300006389_Ga0079064_1410649	-403.1	75.42	O11
3300006600_Ga0079065_1452465	-394.9	75.34	O11
3300006395_Ga0079066_1542789	-404.3	75.77	O11
3300006601_Ga0079100_1437898	-394.3	75.13	O11
3300019236_Ga0179944_1122561	-384.0	74.73	O11
3300028749_Ga0307349_105276	-393.1	75.0	O11
Ga0583558_031487	-347.9	75.65	O11
3300019239_Ga0180030_1323096	-330.5	75.06	O11
3300007324_Ga0099777_1466989	-299.2	76.15	O11
3300007250_Ga0075165_1134759	-274.3	68.76	O11
3300007235_Ga0075184_10050742	-276.9	68.99	O11
3300007248_Ga0075168_1045647	-274.2	68.76	O11
3300007228_Ga0075175_1092179	-265.7	68.99	O11
3300007232_Ga0075183_10047824	-263.0	68.31	O11
3300007322_Ga0099790_1324619	-269.8	68.54	O11
3300007595_Ga0099784_1005906	-271.9	68.76	O11
3300007253_Ga0075182_10009436	-270.1	68.99	O11
3300007232_Ga0075183_10020805	-263.0	67.87	O11
3300007237_Ga0075177_1026074	-259.3	66.97	O11
3300007248_Ga0075168_1063810	-263.9	68.54	O11
3300007250_Ga0075165_1057128	-258.6	67.19	O11
3300007233_Ga0075178_1014737	-262.5	67.42	O11
3300019217_Ga0179946_1143126	-299.2	70.1	O11
Ga0499915_026823	-354.4	75.53	O11
3300021303_Ga0210308_1110055	-262.6	67.91	O11
3300021303_Ga0210308_1107634	-234.3	67.41	O11
3300007244_Ga0075167_11011797	-239.5	65.81	O11
3300007250_Ga0075165_1136930	-231.9	65.1	O11
3300007248_Ga0075168_1035547	-248.2	66.6	O11
3300021860_Ga0213851_1074160	-260.7	66.58	O11
3300010860_Ga0126351_1089836	-261.7	68.68	O11
3300010854_Ga0126360_1049446	-277.5	70.51	O11
3300030913_Ga0265759_102202	-286.2	66.94	O11
3300024572_Ga0255268_1068239	-300.8	73.15	O11
3300024484_Ga0256332_1050214	-296.4	73.15	O11
3300024550_Ga0255266_1062067	-298.6	72.73	O11
Ga0527600_011999	-248.9	68.81	O11
Ga0499922_014070	-282.4	70.71	O11
Ga0499919_041182	-298.8	74.72	O11
Ga0499924_020341	-293.0	74.62	O11
Ga0583558_037320	-293.8	74.37	O11
Ga0499919_031861	-310.0	75.59	O11
Ga0499917_016376	-301.4	74.53	O11
Ga0499915_030463	-302.3	75.06	O11
Ga0499918_021890	-300.1	75.25	O11
Ga0583557_023186	-303.0	75.06	O11
3300002377_JGI24500J29687_10068965	-303.3	73.42	O11
Ga0499914_026750	-301.7	73.83	O11
Ga0583557_023778	-301.3	73.32	O11
Ga0499912_026524	-302.1	73.32	O11
Ga0499911_032199	-300.4	72.82	O11
Ga0499913_031186	-300.4	72.82	O11
Ga0499917_016594	-310.4	74.08	O11
3300009589_Ga0116233_1202231	-275.4	71.52	O11
3300019237_Ga0180028_1368353	-267.7	72.54	O11
3300019203_Ga0179955_1203910	-273.2	72.03	O11
3300019222_Ga0179957_1029883	-287.8	73.82	O11
3300019235_Ga0179952_1284718	-326.4	72.82	O11
3300019235_Ga0179952_1298078	-321.1	73.84	O11
3300019243_Ga0179953_1243684	-326.5	73.93	O11
Ga0583557_023550	-290.1	71.95	O11
Ga0499918_022073	-288.5	72.11	O11
Ga0499915_034946	-286.3	71.86	O11
Ga0499919_032176	-286.3	73.55	O11
Ga0499924_019949	-247.4	70.62	O11
Ga0499923_024835	-257.2	71.37	O11
Ga0499919_032410	-236.2	68.52	O11
Ga0499921_017263	-382.9	69.97	O11
Ga0499919_031947	-291.4	72.93	O11
Ga0499923_021305	-291.0	73.59	O11
Ga0499935_02107	-297.4	73.84	O11
Ga0499938_03188	-289.8	73.09	O11
Ga0583558_037029	-290.3	72.25	O11
Ga0499922_023518	-292.1	73.84	O11
Ga0499921_032537	-295.9	70.93	O11
3300006599_Ga0079103_1005867	-283.5	71.12	O11
Ga0499922_023925	-294.0	72.47	O11
3300002378_JGI24502J29692_10097364	-333.6	74.81	O11
Ga0499924_019867	-338.7	74.47	O11
Ga0499923_021850	-312.0	73.6	O11
Ga0499916_031201	-314.3	73.48	O11
Ga0499914_021843	-318.7	73.74	O11
Ga0499915_031098	-310.0	73.48	O11
Ga0499911_032110	-316.5	73.48	O11
Ga0499912_026580	-315.1	73.92	O11
Ga0499922_012835	-469.5	74.15	O11
Ga0499924_019981	-351.4	77.78	O11
Ga0583558_037630	-352.7	78.28	O11
Ga0499916_027296	-338.4	73.55	O11
3300002377_JGI24500J29687_10190774	-329.0	74.05	O11
Ga0583558_038196	-319.4	72.36	O11
Ga0499920_034226	-317.0	72.1	O11
Ga0499922_024312	-317.0	72.1	O11
Ga0499938_03285	-318.9	73.63	O11
Ga0583557_024046	-290.2	71.5	O11
Ga0499913_029737	-296.4	71.25	O11
Ga0499910_031580	-294.4	71.76	O11
Ga0499911_032498	-298.6	71.5	O11
Ga0499917_016768	-293.2	70.99	O11
Ga0499921_032112	-291.2	70.65	O11
Ga0499912_025654	-309.0	72.54	O11
Ga0499911_032721	-310.1	72.54	O11
Ga0499939_05780	-296.3	71.74	O11
Ga0499920_033897	-307.3	72.5	O11
Ga0499923_021819	-303.7	71.48	O11
Ga0499917_016579	-296.0	71.46	O11
Ga0499922_028862	-335.2	74.46	O11
Ga0499917_016809	-315.2	73.38	O11
Ga0499914_022286	-323.2	73.82	O11
Ga0499919_032679	-327.8	74.21	O11
3300002406_JGI24499J29688_1002097	-304.6	73.59	O11
Ga0499910_030956	-344.7	75.47	O11
Ga0499916_026397	-349.2	75.28	O11
Ga0499932_01812	-348.6	75.57	O11
Ga0583557_024052	-298.3	70.74	O11
Ga0499913_038737	-300.6	71.25	O11
Ga0499911_032522	-303.0	71.25	O11
Ga0499910_031588	-297.7	71.25	O11
Ga0499918_023146	-294.7	71.5	O11
Ga0499917_016818	-289.2	70.83	O11
Ga0499910_031433	-267.3	74.37	O11
Ga0499918_022388	-265.4	74.02	O11
Ga0499917_016657	-265.0	74.27	O11
Ga0583557_023929	-265.3	74.11	O11
3300032037_Ga0326508_1098441	-266.9	66.84	O11
Ga0393286_091042	-259.1	66.33	O11
3300031961_Ga0326510_1097010	-290.2	68.11	O11
3300032036_Ga0326509_1119876	-264.8	66.5	O11
3300006600_Ga0079065_1392877	-269.5	70.22	O11
3300006395_Ga0079066_1431654	-269.4	69.71	O11
3300006389_Ga0079064_1382909	-258.7	66.67	O11
3300019219_Ga0179942_1214306	-261.2	68.85	O11
3300031899_Ga0326507_1114719	-296.0	71.07	O11
Ga0393286_079186	-295.9	71.39	O11
3300032037_Ga0326508_1085935	-295.4	71.16	O11
3300031961_Ga0326510_1095556	-296.7	71.39	O11
3300024486_Ga0255059_10175742	-279.8	67.67	O11
3300024337_Ga0255060_10194787	-287.8	68.45	O11
3300021857_Ga0213849_1093694	-202.3	66.17	O11
Ga0395766_0079554	-263.5	66.9	O11
3300031899_Ga0326507_1116045	-295.6	67.46	O11
3300032037_Ga0326508_1086663	-297.8	67.7	O11
3300031899_Ga0326507_1120208	-265.9	69.66	O11
3300032036_Ga0326509_1110770	-270.0	70.63	O11
3300031961_Ga0326510_1089571	-267.6	70.15	O11
3300031899_Ga0326507_1150543	-270.8	68.12	O11
Ga0371492_060305	-285.5	67.65	O11
3300024345_Ga0255062_10204338	-286.5	67.89	O11
3300032037_Ga0326508_1120261	-253.3	70.53	O11
Ga0499923_020663	-253.2	68.39	O11
Ga0499919_031069	-250.7	68.31	O11
Ga0499921_030579	-249.9	68.31	O11
Ga0499922_022930	-250.7	68.31	O11
Ga0499920_032396	-248.0	68.31	O11
Ga0499915_028714	-228.8	68.35	O11
3300003306_Ga0004534J46558_1022279	-290.8	73.51	O11
3300002377_JGI24500J29687_10215691	-293.4	73.26	O11
Ga0499917_016744	-292.2	71.92	O11
Ga0499911_032454	-289.4	71.92	O11
Ga0499923_021886	-290.2	71.92	O11
Ga0499920_034047	-292.6	71.92	O11
Ga0499921_039656	-292.6	71.92	O11
Ga0499924_020072	-290.8	71.9	O11
Ga0583558_037956	-293.3	71.83	O11
Ga0501340_004032	-289.5	71.74	O11
Ga0499935_02272	-280.1	71.88	O11
Ga0499920_033934	-281.0	71.99	O11
Ga0499921_034987	-283.8	72.34	O11
Ga0499937_08423	-285.8	72.59	O11
Ga0499923_028624	-263.0	71.83	O11
3300007250_Ga0075165_1948327	-211.1	64.25	O11
3300007244_Ga0075167_10794415	-217.6	64.43	O11
3300004119_Ga0058887_1011710	-275.7	69.59	O11
Ga0527505_003273	-275.8	69.3	O11
3300007248_Ga0075168_1454819	-287.7	71.17	O11
3300024342_Ga0255061_10201565	-292.7	68.22	O11
3300031899_Ga0326507_1104108	-295.8	66.82	O11
Ga0395995_059612	-294.4	68.6	O11
3300025804_Ga0256871_1099247	-294.4	68.6	O11
3300024345_Ga0255062_10172366	-294.2	71.27	O11
Ga0499919_008335	-586.1	72.76	O11
Ga0499910_031930	-300.3	74.15	O11
Ga0499911_031982	-293.6	72.8	O11
Ga0499923_021687	-281.7	72.82	O11
Ga0499922_023984	-281.7	72.82	O11
Ga0499935_02159	-275.6	72.57	O11
3300019236_Ga0179944_1243948	-238.3	68.41	O11
3300019227_Ga0179956_1240016	-277.6	73.64	O11
Ga0451500_03901	-281.0	66.12	O11
3300019221_Ga0179941_1189746	-320.6	70.17	O11
Ga0401959_005027	-249.4	70.65	O11
Ga0401958_01937	-246.9	69.02	O11
3300004604_Ga0068943_1226060	-274.4	67.19	O11
3300011043_Ga0138528_131323	-275.5	67.42	O11
3300006861_Ga0063777_1232104	-273.1	66.97	O11
3300004468_Ga0068977_1147829	-276.3	67.42	O11
3300026526_Ga0256869_1181329	-276.4	70.59	O11
Ga0395993_175491	-276.4	70.59	O11
3300026525_Ga0256870_1072498	-488.4	72.39	O11
Ga0395994_019889	-487.9	72.39	O11
3300024337_Ga0255060_10068013	-488.3	71.14	O11
Ga0529212_007182	-450.7	74.92	O11
Ga0529219_011152	-450.0	74.82	O11
3300032037_Ga0326508_1031767	-475.8	76.04	O11
Ga0395767_028179	-425.8	72.17	O11
Ga0395765_021291	-424.9	71.88	O11
3300024337_Ga0255060_10080380	-461.4	73.08	O11
3300032036_Ga0326509_1048679	-444.8	74.8	O11
Ga0395765_022877	-437.0	69.38	O11
Ga0393286_031514	-462.4	72.78	O11
3300032036_Ga0326509_1044532	-462.4	72.73	O11
Ga0395766_0039640	-416.7	72.73	O11
3300031961_Ga0326510_1037792	-410.7	73.81	O11
3300024345_Ga0255062_10080207	-448.0	74.96	O11
3300024337_Ga0255060_10085578	-365.5	72.46	O11
Ga0393286_032726	-371.5	71.87	O11
Ga0395765_023487	-501.7	72.41	O11
Ga0395765_022906	-414.7	70.47	O11
3300019222_Ga0179957_1133527	-248.3	74.44	O11
3300019203_Ga0179955_1202475	-249.1	73.98	O11
3300022522_Ga0242659_1034875	-221.6	68.35	O11
Ga0395766_0110361	-253.8	70.46	O11
Ga0395767_118441	-254.9	69.9	O11
3300020069_Ga0197907_11001264	-224.4	68.34	O11
Ga0605871_017914	-234.7	69.57	O11
3300007250_Ga0075165_1887038	-230.3	70.34	O11
3300007235_Ga0075184_11013725	-225.2	69.61	O11
3300007232_Ga0075183_10943809	-226.4	70.44	O11
3300032037_Ga0326508_1099073	-297.2	72.49	O11
Ga0393286_092393	-294.2	72.24	O11
3300031899_Ga0326507_1131975	-294.2	72.24	O11
3300031961_Ga0326510_1090712	-331.6	71.15	O11
3300031961_Ga0326510_1081428	-314.2	73.19	O11
Ga0496904_019005	-270.5	69.33	O11
Ga0496906_09364	-270.6	69.33	O11
Ga0494096_019461	-271.1	69.33	O11
3300026539_Ga0256872_10196395	-315.4	67.96	O11
Ga0395994_057433	-318.2	68.2	O11
3300026526_Ga0256869_1171407	-342.7	71.46	O11
Ga0395993_165983	-342.7	71.46	O11
3300032036_Ga0326509_1111708	-304.8	71.71	O11
3300031899_Ga0326507_1121163	-294.1	71.71	O11
3300031961_Ga0326510_1090360	-292.8	71.46	O11
Ga0395995_060543	-313.4	74.06	O11
3300025804_Ga0256871_1115158	-312.0	73.81	O11
3300026526_Ga0256869_1183195	-315.2	74.32	O11
Ga0395993_210913	-315.2	74.32	O11
3300031899_Ga0326507_1121904	-282.1	70.5	O11
Ga0395766_0086429	-255.9	67.9	O11
Ga0435270_041996	-279.9	74.44	O11
3300036545_Ga0393291_045180	-279.9	74.44	O11
Ga0499919_030389	-284.4	71.86	O11
Ga0529207_012839	-236.9	71.99	O11
Ga0529205_013591	-235.2	71.99	O11
3300019231_Ga0179935_1284767	-263.7	73.54	O11
Ga0499911_031768	-303.4	77.29	O11
Ga0499916_026260	-306.9	78.35	O11
Ga0499917_016337	-300.5	77.69	O11
Ga0499915_030718	-298.7	77.69	O11
Ga0499913_031037	-301.2	77.79	O11
Ga0499914_020696	-286.3	77.04	O11
Ga0499921_035269	-302.1	78.04	O11
Ga0499922_023983	-307.1	77.88	O11
3300006395_Ga0079066_1520745	-287.4	76.13	O11
3300031899_Ga0326507_1127114	-253.7	66.83	O11
Ga0395767_090830	-313.5	71.71	O11
Ga0395765_064340	-311.9	71.71	O11
3300032036_Ga0326509_1135317	-260.6	69.29	O11
Ga0395765_049856	-314.5	74.11	O11
3300031899_Ga0326507_1112154	-291.6	72.64	O11
3300026525_Ga0256870_1137188	-308.8	74.65	O11
3300032036_Ga0326509_1094696	-329.2	73.56	O11
3300032036_Ga0326509_1127089	-320.9	72.54	O11
3300031899_Ga0326507_1110453	-306.4	69.43	O11
3300031961_Ga0326510_1081754	-306.3	69.2	O11
3300024345_Ga0255062_10183551	-303.3	69.9	O11
3300031961_Ga0326510_1083246	-310.3	75.29	O11
3300031899_Ga0326507_1112221	-309.6	75.67	O11
3300032036_Ga0326509_1116772	-323.5	72.0	O11
3300024345_Ga0255062_10185087	-301.5	69.52	O11
Ga0395997_053789	-301.5	69.52	O11
3300032036_Ga0326509_1102037	-302.8	71.15	O11
3300024342_Ga0255061_10216691	-299.9	69.52	O11
3300010974_Ga0138314_1764003	-316.1	71.14	O11
Ga0494098_012867	-285.2	70.46	O11
Ga0499911_029960	-318.7	73.21	O11
Ga0499922_022216	-299.4	70.79	O11
Ga0499921_029743	-299.5	70.3	O11
Ga0499924_018744	-299.8	70.87	O11
3300019237_Ga0180028_1377698	-311.1	72.55	O11
3300009589_Ga0116233_1208493	-311.2	72.31	O11
3300019224_Ga0180029_1238090	-305.3	72.31	O11
3300026526_Ga0256869_1205543	-316.5	72.89	O11
Ga0395994_060002	-317.8	72.64	O11
3300026539_Ga0256872_10203685	-318.5	72.64	O11
Ga0395766_0078788	-293.8	70.12	O11
3300024486_Ga0255059_10181482	-268.7	70.85	O11
Ga0395765_086857	-231.1	72.91	O11
3300031899_Ga0326507_1147346	-187.9	64.74	O11
3300032037_Ga0326508_1129990	-260.8	70.94	O11
3300032036_Ga0326509_1135727	-260.8	70.94	O11
3300024486_Ga0255059_10304901	-249.6	71.15	O11
3300019225_Ga0179949_1221472	-186.0	68.9	O11
3300019209_Ga0179951_1204090	-187.2	69.36	O11
3300019205_Ga0179940_1229386	-180.5	70.49	O11
3300035577_Ga0374537_028893	-231.0	70.81	O11
Ga0496905_13256	-261.2	71.37	O11
Ga0496906_10956	-261.2	71.37	O11
Ga0494081_07851	-263.5	72.11	O11
Ga0395993_177306	-271.3	71.74	O11
3300026539_Ga0256872_10215262	-271.9	71.74	O11
Ga0499910_036587	-335.9	77.85	O11
Ga0499920_035775	-333.4	77.85	O11
Ga0499921_033757	-332.5	77.33	O11
Ga0499919_034405	-333.5	77.85	O11
Ga0499916_029383	-306.7	77.11	O11
Ga0499914_023918	-300.7	76.37	O11
Ga0499915_034045	-305.0	76.64	O11
Ga0499911_045123	-309.9	76.47	O11
Ga0499913_034392	-303.9	76.37	O11
Ga0499918_024415	-298.9	75.83	O11
Ga0583557_027584	-301.8	75.83	O11
Ga0499917_018340	-300.9	75.83	O11
3300026525_Ga0256870_1137889	-312.8	71.46	O11
Ga0395996_041667	-308.8	70.75	O11
3300031899_Ga0326507_1105690	-329.7	69.66	O11
Ga0395765_043369	-324.4	67.44	O11
Ga0393286_092063	-272.4	72.66	O11
3300031899_Ga0326507_1108750	-322.2	69.49	O11
3300032037_Ga0326508_1081034	-322.4	70.17	O11
3300031961_Ga0326510_1080424	-325.1	69.49	O11
Ga0435270_035482	-334.7	70.09	O11
3300036545_Ga0393291_028868	-335.2	70.32	O11
3300032037_Ga0326508_1113031	-307.4	73.89	O11
3300032036_Ga0326509_1109022	-305.7	74.13	O11
3300032036_Ga0326509_1106416	-322.4	70.23	O11
3300032037_Ga0326508_1088983	-300.2	74.31	O11
3300024486_Ga0255059_10187273	-292.2	73.82	O11
3300024345_Ga0255062_10077408	-408.9	74.96	O11
3300024342_Ga0255061_10092255	-413.3	75.84	O11
3300026526_Ga0256869_1109176	-449.7	71.78	O11
Ga0395765_023059	-404.7	71.43	O11
Ga0395766_0029457	-403.5	71.28	O11
3300024337_Ga0255060_10110798	-421.0	72.38	O11
3300024345_Ga0255062_10091033	-425.5	72.38	O11
3300024486_Ga0255059_10085957	-425.4	72.8	O11
3300024342_Ga0255061_10108273	-422.7	72.22	O11
3300032037_Ga0326508_1035824	-432.0	72.53	O11
3300031899_Ga0326507_1049086	-426.7	72.38	O11
3300024345_Ga0255062_10078383	-446.8	73.54	O11
Ga0395997_026075	-445.3	73.49	O11
Ga0494081_02278	-398.6	73.72	O11
3300024345_Ga0255062_10080950	-468.7	76.1	O11
3300024337_Ga0255060_10082447	-467.5	75.36	O11
Ga0371492_021059	-470.3	75.36	O11
Ga0395997_022613	-470.1	75.51	O11
3300024337_Ga0255060_10082471	-470.2	76.85	O11
3300026525_Ga0256870_1072802	-484.2	73.55	O11
Ga0395996_026900	-480.1	73.25	O11
Ga0395767_033570	-443.1	73.59	O11
Ga0395767_028941	-398.3	69.38	O11
Ga0395765_021816	-399.9	69.23	O11
Ga0395995_029182	-428.2	73.49	O11
3300026526_Ga0256869_1086860	-428.6	73.64	O11
Ga0395993_085518	-428.6	73.64	O11
Ga0395767_029595	-413.1	73.9	O11
Ga0395765_022317	-413.8	73.9	O11
3300032036_Ga0326509_1042900	-540.7	75.81	O11
3300024337_Ga0255060_10075937	-417.3	70.99	O11
3300025804_Ga0256871_1062580	-441.6	73.49	O11
Ga0395995_029789	-441.6	73.49	O11
Ga0499923_010785	-432.6	73.62	O11
Ga0499924_010008	-432.6	74.7	O11
3300002377_JGI24500J29687_10007694	-471.7	75.79	O11
3300032036_Ga0326509_1056939	-341.3	70.57	O11
3300032036_Ga0326509_1039205	-445.5	70.39	O11
3300031899_Ga0326507_1053371	-385.0	71.13	O11
3300032720_Ga0352976_1064144	-399.4	71.29	O11
3300026526_Ga0256869_1094606	-420.5	67.59	O11
3300026525_Ga0256870_1072671	-401.3	68.51	O11
3300025804_Ga0256871_1066043	-400.1	68.36	O11
Ga0395765_024133	-344.7	69.1	O11
3300036316_Ga0393289_007149	-445.4	70.14	O11
3300024345_Ga0255062_10087265	-413.8	68.84	O11
Ga0393286_034936	-385.7	73.8	O11
Ga0395994_024645	-402.4	74.74	O11
3300026526_Ga0256869_1097262	-402.4	74.74	O11
Ga0496905_04710	-340.9	69.42	O11
Ga0494095_01677	-340.6	69.42	O11
Ga0496904_008000	-340.1	69.42	O11
3300024342_Ga0255061_10100081	-352.2	71.55	O11
3300024337_Ga0255060_10085572	-353.8	71.7	O11
Ga0395766_0031967	-354.6	65.69	O11
Ga0494081_02267	-311.5	65.26	O11
3300019220_Ga0179936_1184745	-339.9	66.82	O11
Ga0494081_02433	-337.3	66.46	O11
3300004631_Ga0058899_11202314	-312.7	64.09	O11
Ga0401975_004270	-282.9	67.18	O11
Ga0401974_003024	-283.2	67.35	O11
Ga0509070_007759	-291.6	67.01	O11
Ga0529052_03656	-292.3	67.56	O11
Ga0401904_002461	-291.6	67.03	O11
Ga0605874_023336	-291.6	70.53	O11
3300011426_Ga0151147_1388986	-298.9	70.29	O11
Ga0401982_003322	-326.6	70.99	O11
Ga0401929_003202	-299.0	70.08	O11
3300019237_Ga0180028_1365573	-320.2	68.63	O11
3300009589_Ga0116233_1158625	-318.1	68.8	O11
3300010310_Ga0116235_1412151	-320.9	70.91	O11
3300019237_Ga0180028_1263920	-322.8	72.59	O11
3300006388_Ga0079062_1034373	-331.6	70.62	O11
3300019215_Ga0179945_1270635	-277.7	66.41	O11
3300006389_Ga0079064_1044659	-315.9	66.55	O11
Ga0529052_03598	-282.9	64.78	O11
3300007244_Ga0075167_10076496	-292.9	68.32	O11
3300007253_Ga0075182_10065479	-291.8	68.95	O11
Ga0605870_007014	-318.71	66.79	O11
3300007244_Ga0075167_11011901	-305.8	67.41	O11
Ga0590123_02149	-291.9	65.19	O11
Ga0605871_006898	-292.4	64.64	O11
Ga0451502_04392	-264.6	69.28	O11
Ga0401982_001922	-422.8	70.75	O11
3300004104_Ga0058891_1481069	-301.6	74.69	O11
3300007237_Ga0075177_1593999	-254.3	67.83	O11
3300007237_Ga0075177_1009741	-309.1	72.26	O11
3300019236_Ga0179944_1257242	-340.5	73.12	O11
3300020069_Ga0197907_10989078	-267.8	68.21	O11
Ga0591366_004517	-277.7	69.98	O11
3300021858_Ga0213852_1332213	-226.3	67.74	O11
3300011282_Ga0138293_102273	-254.9	69.8	O11
3300024574_Ga0255275_1104214	-232.3	70.42	O11
3300024481_Ga0256330_1050383	-230.2	70.16	O11
3300026571_Ga0255289_1056937	-233.9	70.68	O11
3300024565_Ga0255273_1058571	-232.1	70.42	O11
3300035595_Ga0374551_014010	-272.3	72.54	O11
Ga0529218_012691	-346.6	72.54	O11
Ga0529220_023248	-346.2	72.47	O11
3300019209_Ga0179951_1138213	-321.4	68.59	O11
3300019203_Ga0179955_1064092	-393.7	74.21	O11
3300019217_Ga0179946_1009057	-329.2	71.05	O11
3300007228_Ga0075175_1481530	-344.2	70.52	O11
Ga0499923_016714	-353.3	72.85	O11
3300019243_Ga0179953_1182428	-395.5	72.76	O11
Ga0583558_022297	-344.8	68.27	O11
Ga0499919_018111	-345.3	71.61	O11
Ga0499924_012699	-346.3	72.0	O11
Ga0583558_024504	-342.5	71.8	O11
3300019205_Ga0179940_1060926	-224.8	64.21	O11
Ga0499913_027695	-302.7	71.11	O11
Ga0499910_032336	-307.8	71.35	O11
Ga0499912_023153	-310.3	71.35	O11
Ga0499919_028307	-327.1	72.13	O11
Ga0499924_017591	-329.4	72.6	O11
Ga0499923_018939	-329.2	72.37	O11
Ga0499920_029751	-327.3	72.37	O11
Ga0499922_020809	-330.2	72.6	O11
3300019227_Ga0179956_1041822	-356.7	76.4	O11
3300019203_Ga0179955_1196263	-355.3	76.18	O11
Ga0499921_024072	-362.8	75.37	O11
Ga0499923_016103	-370.8	76.07	O11
Ga0499920_025540	-371.8	75.94	O11
Ga0499919_024132	-371.4	76.23	O11
Ga0499924_016946	-370.8	76.07	O11
Ga0499922_020329	-345.8	76.07	O11
Ga0499923_018537	-350.3	76.3	O11
Ga0499924_017216	-350.9	76.16	O11
Ga0583558_032583	-350.3	76.3	O11
Ga0499921_027430	-345.7	76.07	O11
3300002377_JGI24500J29687_10023682	-385.0	77.49	O11
Ga0499916_023341	-366.9	77.05	O11
Ga0499911_028235	-365.3	77.14	O11
3300019218_Ga0179954_1036646	-348.3	77.16	O11
3300019235_Ga0179952_1130897	-351.8	77.48	O11
3300019243_Ga0179953_1323268	-348.8	77.25	O11
3300002378_JGI24502J29692_10022254	-348.6	75.95	O11
Ga0499910_027868	-320.2	75.03	O11
Ga0499917_014691	-312.4	74.62	O11
Ga0499913_028118	-313.5	74.62	O11
Ga0499911_028611	-316.2	75.09	O11
Ga0499915_029995	-314.4	74.85	O11
Ga0499928_029006	-353.8	78.28	O11
Ga0499914_019775	-353.8	78.1	O11
Ga0499917_014895	-356.4	78.33	O11
Ga0499915_028314	-357.0	78.52	O11
Ga0499912_023926	-357.2	78.33	O11
Ga0499913_028643	-357.6	78.52	O11
Ga0499916_024065	-352.0	78.43	O11
Ga0583557_021432	-351.0	78.19	O11
Ga0499910_028251	-357.0	78.43	O11
Ga0499931_04633	-352.0	75.81	O11
Ga0499930_04495	-353.4	78.52	O11
Ga0530055_002435	-354.1	78.57	O11
Ga0499921_028906	-339.5	77.23	O11
Ga0499924_018202	-338.9	77.42	O11
Ga0499937_05828	-343.1	77.38	O11
Ga0499929_07620	-350.9	78.04	O11
Ga0499938_02910	-346.1	77.95	O11
Ga0499935_01912	-333.8	77.09	O11
Ga0499919_029214	-349.3	77.95	O11
3300003306_Ga0004534J46558_1002764	-329.7	77.03	O11
Ga0499936_05425	-338.5	75.39	O11
Ga0499919_029035	-334.9	74.44	O11
Ga0499920_063526	-247.1	77.02	O11
Ga0499938_02883	-337.1	75.06	O11
Ga0583558_034164	-337.6	75.15	O11
Ga0499918_023675	-334.4	75.0	O11
Ga0499939_04487	-343.8	76.63	O11
Ga0499921_028865	-338.5	75.95	O11
Ga0499924_018855	-328.3	75.27	O11
3300002392_JGI24503J29689_10015764	-359.1	76.1	O11
3300003306_Ga0004534J46558_1001595	-357.7	77.43	O11
Ga0499921_027514	-353.2	75.11	O11
Ga0499920_028441	-340.8	75.71	O11
Ga0499919_025640	-348.9	77.77	O11
Ga0499921_029360	-364.5	79.04	O11
Ga0583558_031858	-362.0	78.68	O11
Ga0499923_018091	-359.0	78.36	O11
Ga0583558_034086	-352.6	78.38	O11
Ga0499921_030972	-345.6	77.82	O11
Ga0499912_024002	-358.2	76.91	O11
Ga0529052_07209	-221.4	63.25	O11
Ga0499921_032931	-362.6	75.31	O11
Ga0499920_034586	-354.2	74.86	O11
Ga0583558_031705	-351.3	74.86	O11
Ga0499924_020838	-358.7	75.54	O11
Ga0583557_020319	-346.3	75.46	O11
Ga0499912_028817	-346.6	75.23	O11
Ga0499915_033570	-343.9	74.83	O11
Ga0499911_030481	-321.7	76.13	O11
Ga0583558_036746	-321.1	75.0	O11
Ga0499923_020508	-322.7	75.0	O11
Ga0499919_030709	-324.5	75.0	O11
3300031899_Ga0326507_1110892	-353.8	74.91	O11
3300036545_Ga0393291_029597	-352.6	74.91	O11
Ga0393286_075980	-352.6	74.91	O11
3300006599_Ga0079103_1320667	-345.6	75.16	O11
Ga0556023_07561	-346.6	73.26	O11
Ga0556041_021276	-331.5	76.25	O11
Ga0506627_08983	-332.1	76.34	O11
Ga0506626_018492	-331.5	76.25	O11
3300019224_Ga0180029_1230498	-329.9	72.71	O11
3300019205_Ga0179940_1095094	-309.9	71.28	O11
3300013051_Ga0164274_149005	-327.3	68.34	O11
Ga0535697_021246	-312.2	68.69	O11
Ga0587087_008780	-308.6	69.36	O11
Ga0587081_02241	-309.8	68.78	O11
Ga0587067_024519	-309.1	68.78	O11
Ga0587082_016039	-304.3	68.71	O11
Ga0587094_011537	-305.3	68.71	O11
Ga0587090_014034	-301.8	68.77	O11
Ga0587085_012570	-309.1	68.78	O11
Ga0587080_016584	-305.0	69.87	O11
Ga0587111_0025860	-298.9	65.45	O11
Ga0587066_016508	-302.1	66.6	O11
Ga0587079_021306	-297.9	66.41	O11
Ga0587077_019675	-296.7	66.22	O11
Ga0501335_006215	-335.2	68.8	O11
Ga0590121_002809	-326.9	73.85	O11
Ga0590123_02207	-326.9	73.85	O11
3300013080_Ga0153913_1531133	-322.7	68.63	O11
Ga0401914_001579	-322.7	68.63	O11
Ga0401953_002020	-322.7	68.63	O11
3300022185_Ga0079039_1496309	-323.3	68.7	O11
Ga0590123_02332	-312.7	67.3	O11
3300019205_Ga0179940_1026702	-296.8	69.75	O11
3300019223_Ga0179948_1261098	-293.9	69.82	O11
3300019206_Ga0179943_1086665	-295.6	69.48	O11
3300006601_Ga0079100_1158785	-309.1	69.75	O11
Ga0401329_008172	-309.9	70.68	O11
Ga0529051_005717	-344.6	70.17	O11
3300007237_Ga0075177_1521848	-309.1	65.71	O11
3300035610_Ga0373544_003526	-430.3	78.35	O11
Ga0395756_016972	-430.3	77.88	O11
3300003306_Ga0004534J46558_1037116	-396.1	74.66	O11
Ga0499923_011233	-382.2	75.84	O11
Ga0499922_011863	-382.6	75.84	O11
Ga0583558_020604	-381.6	75.84	O11
3300002377_JGI24500J29687_10015188	-380.9	74.78	O11
3300031899_Ga0326507_1026682	-561.1	73.95	O11
Ga0435270_008024	-559.1	73.72	O11
3300026539_Ga0256872_10052993	-518.2	72.73	O11
3300031899_Ga0326507_1031434	-519.1	72.85	O11
3300024345_Ga0255062_10079709	-459.9	76.52	O11
3300024342_Ga0255061_10094984	-472.5	76.97	O11
3300024486_Ga0255059_10080948	-431.8	72.31	O11
3300031899_Ga0326507_1053207	-433.1	72.25	O11
3300032036_Ga0326509_1046692	-433.1	72.31	O11
Ga0395996_026774	-428.3	72.77	O11
3300026525_Ga0256870_1072512	-428.3	72.77	O11
Ga0395994_023433	-428.3	72.77	O11
3300024337_Ga0255060_10086944	-433.1	72.1	O11
3300006387_Ga0079069_1034275	-397.4	76.18	O11
Ga0401880_01390	-438.4	75.84	O11
Ga0395994_022021	-441.5	75.99	O11
3300031961_Ga0326510_1035520	-442.4	75.69	O11
3300008870_Ga0103382_1000112	-470.5	77.46	O11
Ga0395766_0031174	-482.4	74.41	O11
3300006387_Ga0079069_1040038	-368.9	76.21	O11
Ga0499914_011124	-399.1	75.68	O11
Ga0499913_016170	-400.7	76.37	O11
Ga0499910_015451	-393.6	75.17	O11
Ga0499919_015348	-443.6	74.41	O11
Ga0499921_015649	-441.8	74.3	O11
Ga0499922_010761	-442.3	74.3	O11
Ga0499924_010386	-438.9	74.14	O11
Ga0499923_010305	-440.2	74.3	O11
Ga0583558_018964	-436.8	73.97	O11
Ga0499923_010323	-413.0	73.19	O11
3300031899_Ga0326507_1059745	-389.7	70.75	O11
3300032037_Ga0326508_1043568	-399.2	71.08	O11
Ga0499919_014600	-413.9	75.14	O11
Ga0499922_010188	-427.1	75.9	O11
Ga0499920_015804	-429.9	76.35	O11
Ga0499921_014839	-426.3	76.07	O11
Ga0499919_014522	-426.5	77.41	O11
3300002377_JGI24500J29687_10425328	-392.7	74.88	O11
3300006376_Ga0079101_1019841	-373.4	73.07	O11
3300006600_Ga0079065_1438354	-378.6	73.23	O11
3300024337_Ga0255060_10093491	-398.1	71.18	O11
Ga0393286_037169	-411.3	72.03	O11
3300031961_Ga0326510_1041791	-402.3	71.34	O11
3300024486_Ga0255059_10086681	-406.6	71.66	O11
3300024345_Ga0255062_10091611	-408.4	71.66	O11
Ga0499921_019022	-347.2	72.56	O11
3300006388_Ga0079062_1316507	-269.2	66.15	O11
3300002391_JGI24501J29690_1003728	-354.3	74.85	O11
Ga0499924_011523	-394.8	73.6	O11
3300019227_Ga0179956_1238662	-405.3	75.44	O11
Ga0499918_011725	-380.1	74.17	O11
Ga0583557_012562	-387.3	74.69	O11
Ga0499922_012065	-402.4	75.27	O11
3300031899_Ga0326507_1068626	-381.2	71.83	O11
3300032497_Ga0352988_1020880	-345.3	72.99	O11
Ga0393286_046680	-364.6	70.69	O11
Ga0395766_0047178	-375.0	71.84	O11
Ga0395765_036575	-354.4	70.66	O11
Ga0393286_051456	-369.6	72.09	O11
Ga0395765_042638	-358.7	73.36	O11
Ga0395766_0052994	-349.8	67.64	O11
Ga0395767_056386	-350.4	67.25	O11
3300032036_Ga0326509_1074031	-351.5	71.72	O11
3300032036_Ga0326509_1078697	-349.0	73.69	O11
3300024345_Ga0255062_10134396	-312.1	67.18	O11
3300024342_Ga0255061_10157978	-314.6	69.25	O11
3300024342_Ga0255061_10144519	-361.5	71.23	O11
Ga0395994_034320	-352.6	70.91	O11
3300025804_Ga0256871_1081298	-353.1	70.98	O11
Ga0395993_117767	-353.1	70.98	O11
Ga0395764_028688	-377.0	72.0	O11
3300031899_Ga0326507_1080420	-361.6	70.19	O11
Ga0395766_0054322	-340.1	71.6	O11
3300032036_Ga0326509_1079137	-350.6	73.92	O11
Ga0395766_0044135	-305.1	67.03	O11
Ga0395767_046790	-292.5	65.77	O11
Ga0395765_034304	-288.3	65.95	O11
Ga0395764_025977	-294.7	66.49	O11
3300024486_Ga0255059_10095512	-325.0	65.38	O11
Ga0494081_03112	-305.7	69.37	O11
Ga0395766_0039915	-346.3	69.57	O11
3300024342_Ga0255061_10169325	-356.1	73.04	O11
Ga0395767_042153	-344.3	69.63	O11
Ga0395765_031167	-342.4	68.72	O11
Ga0395766_0038464	-339.8	70.65	O11
Ga0395767_040487	-345.3	70.48	O11
Ga0395767_046405	-332.7	65.3	O11
3300006395_Ga0079066_1022791	-327.1	69.98	O11
3300006398_Ga0079067_1023062	-326.3	70.34	O11
3300024486_Ga0255059_10108124	-325.2	67.62	O11
3300024337_Ga0255060_10141746	-330.6	68.87	O11
Ga0371492_038609	-330.6	68.87	O11
3300010310_Ga0116235_1413514	-286.8	69.85	O11
Ga0395996_034035	-371.7	73.96	O11
3300026525_Ga0256870_1090235	-371.7	73.96	O11
Ga0395766_0040042	-413.1	70.03	O11
Ga0395767_042174	-403.7	69.63	O11
Ga0395765_031051	-408.3	69.97	O11
3300019209_Ga0179951_1204554	-272.9	67.14	O11
Ga0401973_001825	-279.3	68.29	O11
Ga0401985_003587	-277.4	68.11	O11
Ga0401977_001823	-279.9	68.35	O11
3300028261_Ga0256316_1017084	-315.8	69.78	O11
3300025763_Ga0255250_1026062	-323.9	69.96	O11
Ga0451497_007160	-316.6	70.36	O11
3300032037_Ga0326508_1050219	-346.4	72.76	O11
3300036545_Ga0393291_016220	-341.2	72.95	O11
Ga0435270_020043	-341.2	72.95	O11
Ga0395993_109538	-340.1	72.49	O11
3300026526_Ga0256869_1112201	-339.3	72.6	O11
3300026525_Ga0256870_1088636	-335.8	72.6	O11
3300032643_Ga0352991_1103582	-383.0	65.03	O11
3300010974_Ga0138314_1656948	-372.9	66.44	O11
3300032643_Ga0352991_1107950	-369.5	66.27	O11
3300032487_Ga0352979_1011954	-372.6	66.44	O11
3300010974_Ga0138314_1445348	-319.6	72.6	O11
3300010976_Ga0138317_1113473	-320.8	72.88	O11
Ga0395995_035393	-362.7	72.06	O11
Ga0395765_028257	-370.7	72.89	O11
Ga0395767_041018	-374.1	73.54	O11
Ga0395765_027849	-387.0	72.17	O11
Ga0395766_0030001	-382.3	72.26	O11
3300024337_Ga0255060_10105967	-337.7	70.06	O11
3300024342_Ga0255061_10122878	-330.4	69.72	O11
Ga0395764_024615	-330.7	71.99	O11
Ga0395765_027157	-406.4	73.73	O11
Ga0395765_031967	-367.1	70.77	O11
Ga0395764_020447	-367.3	73.75	O11
Ga0395767_037955	-359.6	72.22	O11
3300032036_Ga0326509_1047699	-407.2	73.04	O11
3300026539_Ga0256872_10091644	-407.5	72.88	O11
Ga0395765_025514	-397.0	70.26	O11
Ga0395765_035074	-341.1	71.0	O11
Ga0395764_023005	-338.0	69.29	O11
3300026525_Ga0256870_1087094	-314.1	65.92	O11
Ga0395996_032761	-314.1	65.92	O11
Ga0395993_107767	-317.9	66.09	O11
3300026526_Ga0256869_1110475	-317.9	66.09	O11
Ga0395995_037104	-324.3	67.82	O11
3300026526_Ga0256869_1154803	-273.9	73.54	O11
3300024342_Ga0255061_10129271	-316.8	70.91	O11
3300024345_Ga0255062_10109360	-326.6	70.21	O11
Ga0395997_030961	-327.6	70.21	O11
Ga0401982_004844	-251.5	71.34	O11
3300024486_Ga0255059_10124714	-313.9	71.15	O11
3300024486_Ga0255059_10089438	-422.0	72.82	O11
Ga0395766_0027681	-492.3	73.86	O11
Ga0395764_014846	-499.2	74.29	O11
3300024345_Ga0255062_10092834	-427.4	73.24	O11
Ga0395765_027641	-405.0	74.07	O11
3300024345_Ga0255062_10096326	-371.1	68.24	O11
3300019203_Ga0179955_1146888	-360.9	71.69	O11
Ga0529051_005735	-355.0	70.12	O11
3300034652_Ga0316598_039165	-308.0	68.24	O11
Ga0540515_008713	-299.5	67.91	O11
3300034652_Ga0316598_033017	-310.0	63.18	O11
3300019215_Ga0179945_1274199	-360.7	71.1	O11
Ga0491216_015148	-251.4	65.84	O11
3300024345_Ga0255062_10095230	-399.4	69.81	O11
Ga0371492_025779	-384.9	70.43	O11
3300024337_Ga0255060_10098803	-382.4	70.27	O11
3300024486_Ga0255059_10105174	-362.8	70.71	O11
Ga0590081_004729	-346.9	69.09	O11
Ga0494017_004176	-341.5	68.55	O11
Ga0494031_007030	-339.9	68.2	O11
Ga0494013_004094	-345.1	68.9	O11
Ga0494015_004178	-339.9	68.2	O11
3300013054_Ga0164284_156341	-283.2	67.3	O11
3300002377_JGI24500J29687_10004247	-376.3	74.53	O11
3300002391_JGI24501J29690_1005178	-378.0	74.19	O11
Ga0499924_010792	-373.4	74.01	O11
Ga0401326_008966	-309.4	73.75	O11
Ga0401325_005269	-348.8	73.56	O11
Ga0583558_023542	-328.1	73.14	O11
3300006940_Ga0079099_1558554	-360.2	75.4	O11
3300007248_Ga0075168_1681952	-329.0	70.86	O11
Ga0537112_02087	-348.5	67.05	O11
Ga0537111_002792	-349.9	67.09	O11
Ga0590123_01860	-268.2	67.31	O11
Ga0529232_011645	-321.8	70.47	O11
Ga0529314_008362	-322.3	70.41	O11
Ga0529236_014475	-316.0	70.12	O11
Ga0529231_009200	-318.1	70.83	O11
Ga0529247_005263	-316.7	68.78	O11
Ga0401329_010593	-271.0	69.37	O11
3300034652_Ga0316598_034750	-357.8	67.27	O11
3300034652_Ga0316598_033616	-373.2	69.42	O11
3300034652_Ga0316598_035074	-356.3	68.27	O11
3300019217_Ga0179946_1267746	-427.0	70.78	O11
Ga0605875_001407	-327.0	73.75	O11
Ga0605874_017770	-327.5	73.83	O11
Ga0605883_009755	-329.3	73.83	O11
Ga0605879_015564	-332.0	73.99	O11
3300002377_JGI24500J29687_10012297	-398.6	73.49	O11
3300002378_JGI24502J29692_10001128	-378.0	72.73	O11
Ga0499922_012717	-363.7	73.82	O11
Ga0499921_018443	-372.6	74.24	O11
Ga0401330_004515	-309.1	68.04	O11
Ga0401982_004145	-302.1	68.52	O11
3300012881_Ga0079063_1016463	-354.9	70.72	O11
3300006381_Ga0079102_1023744	-361.3	71.51	O11
3300010857_Ga0126354_1168422	-243.8	64.86	O11
3300010859_Ga0126352_1129877	-271.2	66.11	O11
Ga0509105_018774	-260.9	70.38	O11
Ga0605889_01588	-265.2	70.58	O11
Ga0605879_020438	-265.6	70.58	O11
Ga0605881_012859	-265.5	70.58	O11
3300021858_Ga0213852_1324316	-265.1	69.78	O11
3300006395_Ga0079066_1520760	-298.5	72.69	O11
3300011365_Ga0151146_1084464	-293.0	68.58	O11
3300019236_Ga0179944_1300805	-318.4	69.18	O11
Ga0494096_012094	-352.0	74.39	O11
Ga0494093_019148	-340.9	74.51	O11
3300024345_Ga0255062_10085046	-427.5	73.93	O11
Ga0395997_023767	-427.5	73.93	O11
3300032037_Ga0326508_1069555	-298.4	68.48	O11
Ga0499920_024778	-350.8	73.61	O11
Ga0499923_015618	-346.4	73.4	O11
Ga0499921_023303	-352.3	73.53	O11
Ga0499919_023388	-348.5	73.61	O11
Ga0499920_026107	-299.5	69.85	O11
Ga0499921_023544	-356.5	73.5	O11
Ga0499919_023706	-358.7	72.86	O11
3300032036_Ga0326509_1073003	-330.3	71.75	O11
3300031961_Ga0326510_1058688	-331.9	71.94	O11
3300006398_Ga0079067_1574899	-278.5	69.46	O11
Ga0395765_041060	-324.6	67.71	O11
3300024486_Ga0255059_10121647	-280.4	66.6	O11
3300031899_Ga0326507_1078936	-319.0	69.08	O11
3300031961_Ga0326510_1057417	-317.1	69.14	O11
Ga0435270_030503	-325.8	69.33	O11
3300024337_Ga0255060_10132781	-305.0	69.52	O11
3300024345_Ga0255062_10129761	-325.7	69.02	O11
3300024342_Ga0255061_10152891	-318.8	68.83	O11
3300034645_Ga0371491_031763	-325.7	69.21	O11
3300019222_Ga0179957_1241735	-348.6	73.04	O11
Ga0499916_017222	-383.6	73.29	O11
Ga0499919_023792	-379.1	70.86	O11
Ga0499937_03931	-389.7	71.83	O11
Ga0583558_024174	-390.6	71.83	O11
Ga0499923_013445	-373.9	71.44	O11
Ga0583558_024031	-386.5	74.32	O11
Ga0499924_012456	-390.8	74.52	O11
Ga0499923_013368	-385.8	74.71	O11
Ga0499919_024729	-382.9	73.89	O11
Ga0499939_03350	-376.9	71.94	O11
Ga0499936_03869	-377.7	73.96	O11
Ga0499910_019365	-390.9	69.94	O11
Ga0499915_019597	-385.3	73.8	O11
Ga0499911_020149	-386.7	70.52	O11
Ga0583557_014529	-389.3	69.36	O11
Ga0499912_016158	-384.3	70.71	O11
Ga0499913_019950	-385.4	69.56	O11
Ga0499914_013676	-383.3	68.79	O11
Ga0499917_009968	-384.4	68.59	O11
Ga0499916_016587	-387.1	69.94	O11
Ga0499927_04970	-383.2	71.99	O11
3300002378_JGI24502J29692_10186117	-399.6	74.42	O11
3300002392_JGI24503J29689_10082338	-399.4	73.15	O11
3300002406_JGI24499J29688_1220047	-402.3	74.88	O11
Ga0499919_019729	-390.1	73.13	O11
Ga0499917_009933	-383.0	73.34	O11
Ga0499935_01548	-395.8	72.66	O11
Ga0499923_013632	-394.8	72.85	O11
Ga0499919_021088	-391.3	72.66	O11
Ga0499921_021284	-390.8	72.85	O11
3300002293_JGI24504J29685_1004314	-388.0	73.43	O11
3300002406_JGI24499J29688_1103397	-400.3	73.62	O11
3300003306_Ga0004534J46558_1044737	-395.4	73.82	O11
Ga0499920_021196	-410.0	74.23	O11
Ga0499922_014138	-407.4	73.46	O11
Ga0499919_019817	-400.6	72.5	O11
Ga0499923_011527	-407.9	73.46	O11
3300002377_JGI24500J29687_10025621	-390.5	72.05	O11
3300024337_Ga0255060_10142085	-307.5	73.23	O11
3300019231_Ga0179935_1270631	-329.3	75.52	O11
3300019220_Ga0179936_1154512	-329.1	75.94	O11
Ga0583558_027738	-371.8	75.93	O11
Ga0499920_025090	-390.4	77.25	O11
Ga0499914_016240	-386.2	76.69	O11
Ga0499916_019683	-396.6	76.83	O11
Ga0499911_023701	-386.8	76.87	O11
Ga0499913_025878	-399.0	77.46	O11
Ga0499915_022901	-389.8	77.43	O11
Ga0499918_016194	-393.2	77.12	O11
3300003306_Ga0004534J46558_1006182	-380.9	77.84	O11
3300002406_JGI24499J29688_1007787	-379.1	77.84	O11
3300019237_Ga0180028_1365782	-355.4	74.37	O11
3300009588_Ga0116232_1241729	-349.5	74.77	O11
Ga0499920_023017	-344.6	72.78	O11
3300002377_JGI24500J29687_10068443	-725.7	72.04	O11
Ga0499923_026529	-319.6	76.22	O11
Ga0499920_024350	-378.0	73.75	O11
3300024345_Ga0255062_10147126	-425.7	77.88	O11
3300025804_Ga0256871_1087471	-375.6	69.96	O11
Ga0395993_128552	-375.6	70.03	O11
Ga0395995_044139	-372.3	69.76	O11
Ga0509171_009851	-335.2	75.25	O11
Ga0509131_023433	-335.8	75.25	O11
Ga0509170_004393	-335.7	75.25	O11
Ga0499923_016127	-416.5	78.07	O11
Ga0499924_014968	-417.5	78.07	O11
Ga0583558_027384	-444.6	77.01	O11
Ga0499921_024047	-448.8	77.01	O11
Ga0499935_01539	-443.5	76.79	O11
Ga0499936_04467	-442.9	77.01	O11
Ga0499922_017500	-448.5	77.01	O11
Ga0499924_014969	-446.6	76.79	O11
Ga0499915_023378	-443.0	78.76	O11
Ga0499917_012142	-440.5	78.76	O11
Ga0499916_019914	-446.5	78.89	O11
Ga0499913_023753	-444.9	78.76	O11
Ga0499914_016439	-436.8	77.48	O11
Ga0499917_012204	-440.5	77.65	O11
Ga0499920_025747	-390.3	74.19	O11
Ga0499922_017689	-390.4	73.76	O11
Ga0499921_024254	-390.7	73.98	O11
Ga0499911_024442	-384.4	73.55	O11
Ga0499910_023598	-381.9	73.47	O11
Ga0583558_026428	-400.8	76.86	O11
Ga0499924_013731	-396.3	76.66	O11
Ga0499923_014749	-377.5	74.62	O11
Ga0499920_023486	-389.5	76.94	O11
Ga0499922_016000	-392.5	77.35	O11
3300032037_Ga0326508_1064065	-384.6	76.68	O11
3300032037_Ga0326508_1061837	-357.7	73.08	O11
3300026525_Ga0256870_1119049	-381.0	76.09	O11
Ga0395996_045947	-383.6	76.3	O11
Ga0395994_045092	-385.0	76.94	O11
3300026539_Ga0256872_10159234	-381.3	76.73	O11
Ga0499919_023522	-409.6	77.85	O11
Ga0499923_015707	-404.8	77.43	O11
Ga0583558_027978	-405.6	77.43	O11
Ga0499922_017031	-409.0	77.64	O11
3300011365_Ga0151146_1081634	-368.2	75.32	O11
Ga0395766_0057891	-365.9	71.14	O11
3300007322_Ga0099790_1307898	-404.7	73.63	O11
3300006645_Ga0099769_1184601	-404.0	73.63	O11
3300019224_Ga0180029_1197687	-299.0	69.51	O11
3300019224_Ga0180029_1092197	-416.2	75.8	O11
3300019237_Ga0180028_1367375	-414.6	75.65	O11
3300026539_Ga0256872_10118671	-456.1	75.2	O11
Ga0395994_032356	-456.1	75.2	O11
Ga0395767_046768	-456.8	75.02	O11
3300024342_Ga0255061_10137767	-438.5	73.04	O11
Ga0395766_0043378	-450.2	75.91	O11
Ga0395994_032375	-448.5	75.63	O11
Ga0395996_034845	-450.1	75.56	O11
3300026525_Ga0256870_1092188	-450.1	75.56	O11
[truncated: 3,665 more rows]
