# Supplementary material for: Identification of hot spring Obelisk-like RNA replicons and expanded diversity of the Obelisk superfamily
Source: Nat Commun. 2026 Apr 20;17:3041. doi: 10.1038/s41467-026-71096-6 (PMC13096302; doi:10.1038/s41467-026-71096-6)
Supplement: Supplementary file 6 — Source data [file 41467_2026_71096_MOESM6_ESM.zip › Source_data_fig/FigS5_B_D__mfe_basepairing_antisense.dat]

cccRNA	mfe	% paired bases	clade
3300021860_Ga0213851_1783845	-343.9	71.98	O1
3300021861_Ga0213853_11550539	-340.8	71.51	O1
3300021858_Ga0213852_1423259	-344.5	74.09	O1
3300004473_Ga0068919_1428784	-340.8	73.15	O1
3300011086_Ga0138564_1071945	-341.3	72.77	O1
3300019184_Ga0184590_109254	-349.9	72.77	O1
3300036109_Ga0393182_014307	-354.8	74.94	O1
3300007526_Ga0075022_1671741	-342.7	71.21	O1
3300022718_Ga0242675_1017807	-340.7	72.86	O1
3300010861_Ga0126349_1138797	-306.8	71.11	O1
3300021858_Ga0213852_1348286	-316.9	70.95	O1
3300007526_Ga0075022_1684590	-323.7	71.43	O1
3300022525_Ga0242656_1020977	-311.4	68.7	O1
3300036109_Ga0393182_014357	-316.9	69.4	O1
3300022531_Ga0242660_1057581	-312.1	68.46	O1
3300002678_Ga0005477J37265_101061	-311.0	68.23	O1
3300022533_Ga0242662_10064723	-310.6	68.23	O1
3300002647_Ga0005469J37257_104200	-324.3	68.71	O1
3300004104_Ga0058891_1019125	-325.4	68.71	O1
3300021861_Ga0213853_10109193	-321.7	69.32	O1
3300020076_Ga0206355_1538036	-361.5	73.38	O1
3300020080_Ga0206350_10022198	-361.2	73.46	O1
3300020069_Ga0197907_10095839	-359.2	73.46	O1
3300036537_Ga0374518_025218	-355.9	71.69	O1
3300036572_Ga0374522_007014	-355.7	72.07	O1
3300010152_Ga0126318_10711359	-384.4	70.76	O1
3300019273_Ga0187794_1650794	-382.8	72.27	O1
3300019251_Ga0187795_1456757	-380.4	71.36	O1
3300019241_Ga0187793_1459939	-384.7	72.5	O1
3300012405_Ga0134041_1234361	-381.1	70.99	O1
3300021860_Ga0213851_1892374	-332.1	71.61	O1
3300007327_Ga0075016_1435048	-333.9	71.61	O1
3300010152_Ga0126318_10747414	-348.7	68.56	O1
3300030730_Ga0307482_1051948	-376.3	70.7	O1
3300021858_Ga0213852_1209125	-338.9	70.53	O1
3300010152_Ga0126318_10748983	-356.4	68.17	O1
3300021858_Ga0213852_1340229	-316.8	69.1	O1
3300021860_Ga0213851_1786082	-313.9	68.42	O1
3300007526_Ga0075022_1587050	-344.4	67.61	O1
3300030716_Ga0307920_107019	-367.0	68.41	O1
3300007526_Ga0075022_1712891	-349.0	73.74	O1
3300036109_Ga0393182_011651	-392.8	71.78	O1
3300019269_Ga0184644_1695690	-554.9	73.48	O2
3300004798_Ga0058859_10412598	-515.5	69.44	O2
3300004801_Ga0058860_11379017	-517.8	70.24	O2
3300034669_Ga0314794_009184	-517.1	70.56	O2
3300022499_Ga0242641_1001957	-494.8	71.75	O2
3300036460_Ga0374521_003604	-510.3	73.96	O2
3300019255_Ga0184643_1308286	-505.7	73.21	O2
3300022530_Ga0242658_1008637	-638.4	74.11	O2
3300022713_Ga0242677_1002449	-625.0	73.43	O2
3300022709_Ga0222756_1003099	-644.7	73.31	O2
3300036459_Ga0372808_006377	-628.6	73.04	O2
3300022708_Ga0242670_1002516	-644.6	73.39	O2
3300022711_Ga0242674_1002453	-651.1	73.39	O2
3300022503_Ga0242650_1000850	-602.5	71.63	O2
3300022709_Ga0222756_1003175	-610.2	71.76	O2
3300030730_Ga0307482_1013090	-615.8	72.13	O2
3300022500_Ga0242643_100797	-608.6	72.04	O2
3300022511_Ga0242651_1001587	-619.2	73.75	O2
3300022711_Ga0242674_1002505	-586.2	73.9	O2
3300030629_Ga0210268_1004987	-578.7	71.27	O2
3300004121_Ga0058882_1795267	-584.8	71.41	O2
3300022724_Ga0242665_10018594	-597.9	72.82	O2
3300022530_Ga0242658_1008935	-594.1	72.9	O2
3300004100_Ga0058904_1396399	-604.0	72.77	O2
3300021151_Ga0179584_1338122	-603.2	71.48	O2
3300030730_Ga0307482_1013365	-609.4	70.46	O2
3300019166_Ga0184595_106128	-577.9	71.6	O2
3300022503_Ga0242650_1000857	-580.8	71.78	O2
3300022510_Ga0242652_1001799	-576.9	71.87	O2
3300034664_Ga0314786_007402	-577.7	73.02	O2
3300034670_Ga0314795_005309	-560.3	72.97	O2
3300031058_Ga0308189_10019053	-651.7	72.55	O2
3300022522_Ga0242659_1005693	-633.7	71.48	O2
3300022718_Ga0242675_1003701	-623.9	71.96	O2
3300030863_Ga0265766_1000612	-634.2	71.58	O2
3300030586_Ga0265393_1001460	-559.5	71.07	O2
3300011079_Ga0138569_1091019	-609.1	68.28	O2
3300030730_Ga0307482_1013191	-617.7	68.32	O2
3300031663_Ga0307484_100757	-609.5	68.98	O2
3300029701_Ga0222748_1004558	-623.3	70.89	O2
3300022709_Ga0222756_1003795	-618.9	70.47	O2
3300019212_Ga0180106_1109264	-326.9	72.23	O3
3300019259_Ga0184646_1159051	-417.7	72.12	O3
3300020067_Ga0180109_1335168	-406.5	71.53	O3
3300010154_Ga0127503_10556192	-436.7	75.3	O3
3300019254_Ga0184641_1083704	-487.5	75.11	O3
3300019257_Ga0180115_1274845	-470.5	74.2	O3
3300019208_Ga0180110_1063227	-456.6	74.02	O3
3300011332_Ga0126317_10212319	-473.6	74.37	O3
3300010154_Ga0127503_10224005	-479.0	75.0	O3
3300007219_Ga0075025_1023495	-384.2	68.57	O3
3300007253_Ga0075182_10018860	-385.8	74.48	O3
3300034652_Ga0316598_039067	-460.1	74.13	O3
3300007232_Ga0075183_10020922	-432.0	74.0	O3
3300010147_Ga0126319_1256493	-447.7	73.82	O3
3300021929_Ga0213845_1221551	-444.6	72.41	O3
3300019248_Ga0180117_1099155	-425.0	73.12	O3
3300034661_Ga0314782_014750	-422.7	72.04	O3
3300034669_Ga0314794_012272	-423.9	72.39	O3
3300019238_Ga0180112_1113070	-423.7	71.97	O3
3300010154_Ga0127503_10553463	-425.5	72.15	O3
3300019228_Ga0180119_1030659	-430.5	72.15	O3
3300019249_Ga0184648_1064723	-475.9	75.02	O3
3300030903_Ga0308206_1013121	-478.7	75.3	O3
3300019228_Ga0180119_1211106	-458.5	74.37	O3
3300007170_Ga0099774_1002857	-438.2	73.43	O3
3300007185_Ga0099773_1109766	-438.2	73.43	O3
3300034652_Ga0316598_038786	-468.4	75.26	O3
3300019244_Ga0180111_1106665	-424.6	73.03	O3
3300019244_Ga0180111_1144160	-434.7	73.68	O3
3300019229_Ga0180116_1117729	-520.4	74.25	O3
3300019248_Ga0180117_1038818	-431.1	70.42	O3
3300019244_Ga0180111_1143593	-433.5	71.79	O3
3300020063_Ga0180118_1055998	-428.2	70.48	O3
3300020067_Ga0180109_1123282	-443.2	71.5	O3
3300019257_Ga0180115_1263160	-439.0	71.38	O3
3300019248_Ga0180117_1276877	-442.1	73.02	O3
3300034666_Ga0314788_018330	-391.4	71.04	O3
3300034480_Ga0314789_003106	-402.6	71.55	O3
3300034479_Ga0314785_001478	-384.2	70.65	O3
3300010154_Ga0127503_10925032	-452.3	71.72	O3
3300006381_Ga0079102_1345562	-345.4	70.67	O3
3300007240_Ga0075176_1039237	-334.3	69.83	O3
3300024342_Ga0255061_10129065	-536.2	75.54	O4
3300024486_Ga0255059_10112925	-479.6	74.81	O4
3300024337_Ga0255060_10104660	-483.5	75.38	O4
3300032036_Ga0326509_1055724	-423.7	71.48	O4
3300032036_Ga0326509_1056217	-437.5	73.52	O4
3300024486_Ga0255059_10092035	-384.8	68.74	O4
3300024486_Ga0255059_10092190	-407.8	70.11	O4
3300007248_Ga0075168_1699529	-318.2	72.36	O4
3300009579_Ga0115599_1057787	-342.9	71.06	O4
3300006386_Ga0079068_1008366	-367.2	70.98	O4
3300032036_Ga0326509_1063726	-468.8	75.54	O4
3300026525_Ga0256870_1092084	-455.9	74.96	O4
3300009579_Ga0115599_1008044	-388.9	71.65	O4
3300024541_Ga0256343_1035365	-338.9	73.77	O5
3300036164_Ga0393225_020193	-349.6	71.99	O5
3300019262_Ga0182066_1159132	-359.4	71.55	O5
3300019267_Ga0182069_1603143	-360.0	71.62	O5
3300019282_Ga0182075_1654078	-357.3	71.07	O5
3300006646_Ga0099770_1297975	-340.8	71.78	O5
3300006644_Ga0099767_1286533	-341.0	72.26	O5
3300007228_Ga0075175_1356028	-338.0	71.78	O5
3300026526_Ga0256869_1134164	-432.1	75.8	O5
3300010147_Ga0126319_1434412	-501.3	73.53	O6
3300021951_Ga0222624_1463398	-499.7	74.08	O6
3300010067_Ga0127432_137161	-493.2	73.39	O6
3300012372_Ga0134037_1100252	-491.8	73.17	O6
3300010072_Ga0127428_143110	-495.1	73.39	O6
3300034659_Ga0314780_013541	-491.7	74.06	O6
3300034480_Ga0314789_002022	-487.4	72.49	O6
3300010147_Ga0126319_1445936	-483.6	71.63	O6
3300019244_Ga0180111_1272315	-498.3	73.21	O6
3300034659_Ga0314780_013157	-501.4	73.04	O6
3300019238_Ga0180112_1000117	-497.1	71.93	O6
3300021951_Ga0222624_1139237	-520.2	73.38	O6
3300010099_Ga0127450_1105252	-508.9	74.51	O6
3300010075_Ga0127434_130439	-507.7	74.51	O6
3300010139_Ga0127464_1035753	-502.1	73.67	O6
3300012386_Ga0134046_1249364	-506.0	74.34	O6
3300012385_Ga0134023_1133119	-505.0	74.51	O6
3300010118_Ga0127465_1054014	-504.0	74.01	O6
3300010116_Ga0127466_1048282	-507.3	74.22	O6
3300010090_Ga0127471_1030450	-508.7	74.01	O6
3300011332_Ga0126317_10424102	-524.2	74.55	O6
3300034671_Ga0314796_011568	-514.1	73.4	O6
3300004801_Ga0058860_10082766	-514.5	73.45	O6
3300031099_Ga0308181_1010849	-477.7	73.28	O6
3300019269_Ga0184644_1670467	-482.3	73.38	O6
3300034479_Ga0314785_001540	-510.0	72.36	O6
3300034668_Ga0314793_010247	-518.0	75.4	O6
3300036460_Ga0374521_004495	-510.8	75.24	O6
3300019257_Ga0180115_1076339	-495.3	73.67	O6
3300019232_Ga0180114_1293685	-507.0	73.3	O6
3300020067_Ga0180109_1053870	-483.8	72.36	O6
3300019238_Ga0180112_1108098	-521.3	73.65	O6
3300020066_Ga0180108_1071223	-508.9	73.65	O6
3300019229_Ga0180116_1139637	-519.8	73.33	O6
3300019244_Ga0180111_1092523	-399.1	75.32	O6
3300019238_Ga0180112_1079065	-371.0	73.68	O6
3300019229_Ga0180116_1017372	-394.8	73.29	O6
3300019238_Ga0180112_1128082	-399.5	73.29	O6
3300010856_Ga0126358_1092272	-475.1	72.25	O6
3300004119_Ga0058887_1142608	-468.6	71.92	O6
3300029636_Ga0222749_10111254	-476.8	73.36	O6
3300022525_Ga0242656_1011177	-459.0	71.54	O6
3300004139_Ga0058897_10026341	-464.8	71.66	O6
3300022508_Ga0222728_1007835	-464.2	71.0	O6
3300022510_Ga0242652_1003005	-467.5	71.17	O6
3300010862_Ga0126348_1239219	-446.6	72.42	O6
3300010861_Ga0126349_1271225	-439.8	71.19	O6
3300022530_Ga0242658_1016792	-470.3	72.36	O6
3300022499_Ga0242641_1002598	-471.5	72.19	O6
3300021861_Ga0213853_10643669	-527.4	74.8	O6
3300020069_Ga0197907_10417532	-570.1	73.43	O6
3300020610_Ga0154015_1069680	-554.6	73.43	O6
3300034676_Ga0314801_014358	-550.3	72.77	O6
3300034662_Ga0314783_010489	-553.6	72.94	O6
3300003573_Ga0007412J51696_1047222	-557.6	70.36	O6
3300034677_Ga0314802_002844	-531.1	69.89	O6
3300034674_Ga0314799_003495	-530.3	70.06	O6
3300034480_Ga0314789_001794	-560.6	72.42	O6
3300034672_Ga0314797_008853	-570.6	73.06	O6
3300029636_Ga0222749_10130386	-483.8	71.71	O6
3300022525_Ga0242656_1011082	-484.3	71.64	O6
3300022724_Ga0242665_10039310	-482.7	71.64	O6
3300022527_Ga0242664_1012903	-484.1	71.82	O6
3300019256_Ga0181508_1106996	-486.4	70.09	O6
3300019165_Ga0184589_117568	-459.7	70.56	O6
3300032119_Ga0316051_1001723	-485.2	72.19	O6
3300019177_Ga0184592_125086	-484.3	72.51	O6
3300019155_Ga0184568_113470	-482.9	72.19	O6
3300023544_Ga0247542_100245	-487.9	72.67	O6
3300030762_Ga0265775_100787	-441.6	69.49	O6
3300019182_Ga0184598_143141	-435.7	68.11	O6
3300019192_Ga0184603_143651	-429.2	68.75	O6
3300031870_Ga0316029_100702	-430.7	68.59	O6
3300019194_Ga0184586_104327	-437.8	68.43	O6
3300031829_Ga0316050_100418	-431.0	68.16	O6
3300032120_Ga0316053_101105	-436.0	68.75	O6
3300019164_Ga0184582_116923	-437.3	69.01	O6
3300002681_Ga0005471J37259_145420	-444.1	69.7	O6
3300021860_Ga0213851_1388672	-456.6	71.66	O6
3300034665_Ga0314787_008831	-521.2	72.95	O6
3300034676_Ga0314801_014241	-520.0	72.6	O6
3300034479_Ga0314785_001509	-521.5	72.77	O6
3300034660_Ga0314781_009523	-523.1	72.77	O6
3300034664_Ga0314786_011887	-529.4	72.77	O6
3300031481_Ga0314816_1006527	-585.6	76.1	O6
3300005506_Ga0068912_11281163	-580.7	76.82	O6
3300010147_Ga0126319_1003245	-556.9	75.88	O6
3300022709_Ga0222756_1004638	-568.6	72.84	O7
3300004102_Ga0058888_1028516	-588.5	73.07	O7
3300036484_Ga0393174_006698	-583.5	72.44	O7
3300022708_Ga0242670_1003242	-579.8	73.05	O7
3300022715_Ga0242678_1003721	-580.0	73.05	O7
3300036537_Ga0374518_010268	-610.2	74.09	O7
3300030832_Ga0265752_100406	-560.6	74.02	O7
3300022498_Ga0242644_1002012	-574.6	72.83	O7
3300030730_Ga0307482_1025538	-575.4	72.16	O7
3300004121_Ga0058882_1026656	-590.3	74.82	O7
3300022711_Ga0242674_1003622	-586.1	74.46	O7
3300019260_Ga0181506_1258988	-563.8	74.56	O7
3300030969_Ga0075394_10064952	-575.0	72.39	O7
3300020069_Ga0197907_10960427	-597.7	73.2	O7
3300022533_Ga0242662_10021896	-556.6	72.67	O7
3300003330_Ga0006571J49611_1014543	-659.2	76.48	O7
3300003327_Ga0006574J49614_1025140	-674.0	75.42	O7
3300031421_Ga0308194_10024329	-548.7	74.09	O7
3300019279_Ga0184642_1113119	-565.2	75.14	O7
3300019255_Ga0184643_1299930	-558.3	74.66	O7
3300016700_Ga0181513_1304558	-538.5	73.42	O7
3300035566_Ga0374520_013889	-570.7	72.34	O7
3300003326_Ga0006575J49615_103217	-671.1	76.36	O7
3300000829_JGI12397J12024_1291335	-640.1	74.91	O7
3300000828_JGI12467J12023_1237263	-644.3	74.63	O7
3300019254_Ga0184641_1400068	-589.1	73.21	O7
3300021951_Ga0222624_1608182	-601.5	74.05	O7
3300004803_Ga0058862_10607852	-429.8	77.56	O7
3300010152_Ga0126318_10100409	-449.6	78.91	O7
3300022512_Ga0242676_1003966	-359.1	71.61	O7
3300022501_Ga0242645_1002872	-353.6	71.41	O7
3300022509_Ga0242649_1006867	-347.1	69.6	O7
3300022512_Ga0242676_1003879	-363.5	70.65	O7
3300022711_Ga0242674_1006571	-369.8	71.19	O7
3300034663_Ga0314784_013848	-387.1	72.14	O7
3300010146_Ga0126320_1215141	-438.6	72.46	O7
3300020070_Ga0206356_11323641	-470.4	74.2	O7
3300020078_Ga0206352_10752879	-472.0	74.36	O7
3300010130_Ga0127493_1075338	-411.9	72.07	O7
3300010089_Ga0127454_1069682	-419.3	71.88	O7
3300012406_Ga0134053_1229299	-416.0	72.07	O7
3300010146_Ga0126320_1527469	-432.3	72.25	O7
3300002864_Ga0006764J43180_104827	-373.9	72.21	O7
3300003550_Ga0007425J51702_101667	-370.7	72.13	O7
3300003162_Ga0006778J45830_1005983	-419.5	74.8	O7
3300010154_Ga0127503_10932571	-388.6	74.05	O7
3300030873_Ga0265751_101459	-381.9	72.37	O7
3300004768_Ga0007762_1365133	-438.2	76.68	O7
3300020070_Ga0206356_11318634	-410.3	72.45	O7
3300010152_Ga0126318_10737978	-396.5	72.12	O7
3300010146_Ga0126320_1529491	-422.9	74.31	O7
3300020069_Ga0197907_10489318	-449.1	73.91	O7
3300010146_Ga0126320_1255766	-448.4	74.56	O7
3300010146_Ga0126320_1226504	-437.8	73.12	O7
3300009199_Ga0103748_10043597	-323.5	72.68	O7
3300034664_Ga0314786_024220	-448.0	76.11	O7
3300034659_Ga0314780_029096	-447.5	76.11	O7
3300034663_Ga0314784_022626	-450.0	76.11	O7
3300004801_Ga0058860_11379003	-444.8	74.89	O7
3300010154_Ga0127503_10605276	-416.5	76.22	O7
3300019232_Ga0180114_1147277	-401.2	72.84	O7
3300036149_Ga0393198_008862	-344.9	71.6	O7
3300036164_Ga0393225_020554	-349.2	71.86	O7
3300028093_Ga0255306_1022757	-351.2	71.92	O7
3300026428_Ga0255309_1037483	-351.5	71.65	O7
3300008884_Ga0103746_10024969	-357.3	73.57	O7
3300036537_Ga0374518_026589	-384.1	75.3	O7
3300036536_Ga0374517_018286	-395.2	75.77	O7
3300036460_Ga0374521_010342	-389.4	75.53	O7
3300036572_Ga0374522_009508	-379.3	73.86	O7
3300022522_Ga0242659_1007133	-577.7	73.44	O7
3300000831_JGI12271J12027_1366060	-666.5	76.69	O7
3300000750_JGI12272J11983_1460651	-662.8	76.54	O7
3300000828_JGI12467J12023_1136507	-664.5	75.67	O7
3300000833_JGI12273J12029_10169754	-656.8	75.67	O7
3300000833_JGI12273J12029_10046366	-653.0	76.2	O7
3300036537_Ga0374518_009556	-625.0	75.79	O7
3300036460_Ga0374521_003431	-630.4	75.95	O7
3300010896_Ga0138111_1019560	-559.8	73.87	O7
3300012398_Ga0134051_1217906	-554.7	73.42	O7
3300010111_Ga0127491_1066516	-561.2	73.72	O7
3300010091_Ga0127485_1038766	-555.9	73.72	O7
3300012373_Ga0134042_1177245	-558.2	74.17	O7
3300010118_Ga0127465_1084610	-555.6	75.08	O7
3300010091_Ga0127485_1054203	-560.5	74.47	O7
3300010062_Ga0127426_130398	-556.5	74.77	O7
3300010060_Ga0127425_135070	-563.2	74.92	O7
3300010117_Ga0127449_1061816	-564.8	74.87	O7
3300010063_Ga0127431_135239	-557.2	74.92	O7
3300010120_Ga0127451_1159887	-561.0	74.77	O7
3300010085_Ga0127445_1018136	-545.7	72.97	O7
3300031058_Ga0308189_10025931	-550.6	74.85	O7
3300036572_Ga0374522_002204	-557.9	73.19	O7
3300010145_Ga0126321_1016860	-547.5	74.17	O7
3300034678_Ga0314803_006428	-567.8	75.0	O7
3300036460_Ga0374521_003689	-579.6	74.72	O7
3300036536_Ga0374517_006922	-591.9	75.68	O7
3300019260_Ga0181506_1267150	-328.6	71.62	O7
3300030730_Ga0307482_1059808	-359.7	72.62	O7
3300000833_JGI12273J12029_11150989	-368.4	74.81	O7
3300012410_Ga0134060_1264289	-383.1	73.18	O7
3300007197_Ga0099780_1004229	-413.6	75.48	O7
3300007602_Ga0099787_1230658	-414.5	75.71	O7
3300006646_Ga0099770_1271312	-405.7	75.48	O7
3300007324_Ga0099777_1030935	-425.6	76.17	O7
3300007595_Ga0099784_1092589	-417.1	75.71	O7
3300024857_Ga0256339_1052342	-382.9	73.05	O7
3300024541_Ga0256343_1037547	-383.5	73.05	O7
3300028286_Ga0256331_1059529	-383.5	73.05	O7
3300024572_Ga0255268_1072568	-381.7	73.05	O7
3300024573_Ga0256337_1060792	-375.5	72.78	O7
3300024536_Ga0256338_1059502	-380.1	73.05	O7
3300024481_Ga0256330_1052859	-378.1	72.24	O7
3300036434_Ga0393218_027380	-360.5	75.82	O7
3300036149_Ga0393198_009603	-359.6	75.82	O7
3300036506_Ga0393210_035305	-358.3	75.55	O7
3300024482_Ga0255265_1047650	-346.3	74.59	O7
3300024481_Ga0256330_1055026	-347.7	74.86	O7
3300007187_Ga0099788_1206979	-299.8	72.83	O7
3300006644_Ga0099767_1090686	-299.8	72.83	O7
3300034653_Ga0316599_079512	-343.5	73.66	O7
3300034653_Ga0316599_071033	-347.7	71.58	O7
3300024860_Ga0256344_1067501	-332.3	73.59	O7
3300024541_Ga0256343_1041700	-343.4	73.88	O7
3300030976_Ga0265739_101369	-302.2	70.49	O7
3300007228_Ga0075175_1436761	-429.8	74.24	O7
3300021861_Ga0213853_10979462	-408.2	73.5	O7
3300021929_Ga0213845_1043708	-410.5	73.5	O7
3300034652_Ga0316598_048862	-430.0	73.6	O7
3300034653_Ga0316599_040084	-428.0	73.6	O7
3300011332_Ga0126317_10188982	-449.4	75.69	O7
3300005505_Ga0068898_10127403	-432.8	74.87	O7
3300010857_Ga0126354_1155378	-417.7	73.73	O7
3300022499_Ga0242641_1001394	-594.2	72.9	O7
3300022509_Ga0242649_1002882	-593.8	72.9	O7
3300022503_Ga0242650_1000932	-593.2	72.9	O7
3300022713_Ga0242677_1002508	-640.8	72.44	O7
3300022506_Ga0242648_1002762	-644.5	71.75	O7
3300021861_Ga0213853_10991327	-653.5	72.71	O7
3300022709_Ga0222756_1003132	-652.7	73.94	O7
3300022528_Ga0242669_1004186	-649.0	73.8	O7
3300022721_Ga0242666_1010576	-649.8	73.39	O7
3300022522_Ga0242659_1005873	-605.9	72.04	O7
3300022717_Ga0242661_1006150	-610.2	71.76	O7
3300022511_Ga0242651_1001608	-608.6	72.04	O7
3300019244_Ga0180111_1421807	-473.3	71.57	O7
3300031495_Ga0314817_102820	-602.9	70.68	O7
3300030905_Ga0308200_1015925	-483.1	75.2	O7
3300035098_Ga0370547_0066395	-483.1	75.2	O7
3300030988_Ga0308183_1019264	-486.8	75.39	O7
3300031093_Ga0308197_10041627	-443.1	73.6	O7
3300035566_Ga0374520_022755	-453.3	71.91	O7
3300005506_Ga0068912_11281219	-438.4	72.83	O7
3300010116_Ga0127466_1021904	-417.8	72.92	O7
3300010090_Ga0127471_1118529	-420.6	72.92	O7
3300010905_Ga0138112_1009478	-426.4	73.05	O7
3300012374_Ga0134039_1103930	-445.5	74.17	O7
3300030996_Ga0074004_10035761	-434.0	73.12	O7
3300030817_Ga0315864_103236	-440.7	72.78	O7
3300012385_Ga0134023_1121153	-436.1	73.51	O7
3300030812_Ga0265734_100563	-469.2	74.44	O7
3300029701_Ga0222748_1011915	-415.7	71.62	O7
3300022530_Ga0242658_1022959	-426.5	72.28	O7
3300012407_Ga0134050_1112506	-413.6	72.32	O7
3300003575_Ga0007409J51694_1038954	-435.4	72.28	O7
3300010139_Ga0127464_1021017	-438.1	73.46	O7
3300010090_Ga0127471_1088586	-434.6	73.85	O7
3300010075_Ga0127434_169696	-433.0	73.26	O7
3300003692_Ga0007426_1016723	-434.6	73.46	O7
3300012385_Ga0134023_1044732	-435.5	73.26	O7
3300010112_Ga0127458_1029075	-445.4	73.41	O7
3300003570_Ga0007418J51697_1260113	-430.4	72.69	O7
3300022508_Ga0222728_1015900	-416.5	72.55	O7
3300010108_Ga0127474_1006157	-413.2	71.58	O7
3300034662_Ga0314783_022438	-408.6	71.37	O7
3300012405_Ga0134041_1203600	-409.2	70.98	O7
3300020081_Ga0206354_10034753	-424.4	71.69	O7
3300020078_Ga0206352_10764537	-411.0	70.98	O7
3300004803_Ga0058862_10099534	-423.1	70.9	O7
3300004798_Ga0058859_11791633	-574.4	72.23	O7
3300031058_Ga0308189_10023588	-587.1	74.78	O7
3300034662_Ga0314783_010109	-568.8	70.9	O7
3300019255_Ga0184643_1196014	-512.8	70.38	O7
3300030605_Ga0210265_1001116	-552.5	69.6	O7
3300011053_Ga0138531_136271	-616.0	68.0	O7
3300004617_Ga0068955_1065123	-614.2	68.74	O7
3300034662_Ga0314783_006644	-562.7	72.92	O7
3300034665_Ga0314787_004825	-564.5	73.19	O7
3300034663_Ga0314784_005828	-564.2	73.14	O7
3300012404_Ga0134024_1017094	-518.9	70.3	O7
3300010061_Ga0127462_151080	-516.0	70.19	O7
3300011333_Ga0127502_10634616	-618.9	72.95	O7
3300031114_Ga0308187_10021944	-598.4	71.48	O7
3300030873_Ga0265751_100682	-570.0	70.68	O7
3300010152_Ga0126318_10711763	-466.5	74.51	O7
3300030762_Ga0265775_100754	-409.0	69.34	O7
3300019162_Ga0184597_129974	-454.9	70.26	O7
3300022715_Ga0242678_1003157	-452.9	69.75	O7
3300004099_Ga0058900_1421338	-453.9	70.2	O7
3300004631_Ga0058899_10070533	-421.9	70.98	O7
3300030811_Ga0265735_100372	-419.7	71.38	O7
3300019170_Ga0184570_107735	-473.7	71.9	O7
3300019162_Ga0184597_113892	-470.2	72.81	O7
3300010876_Ga0126361_10220828	-415.9	73.95	O7
3300032028_Ga0316052_101002	-396.3	70.39	O7
3300036457_Ga0265778_005935	-407.6	71.4	O7
3300022716_Ga0242673_1006899	-427.4	70.36	O7
3300022502_Ga0242646_1001900	-442.7	71.19	O7
3300022499_Ga0242641_1002237	-442.9	71.19	O7
3300022504_Ga0242642_1006725	-437.6	71.19	O7
3300022500_Ga0242643_101305	-437.5	71.03	O7
3300010866_Ga0126344_1332873	-440.4	71.03	O7
3300019268_Ga0181514_1008792	-444.7	70.02	O7
3300019275_Ga0187798_1753542	-428.1	69.91	O7
3300010154_Ga0127503_10994449	-532.6	74.17	O7
3300019230_Ga0181501_1231376	-503.3	73.78	O7
3300016730_Ga0181515_1520307	-472.0	70.99	O7
3300016750_Ga0181505_10749615	-463.4	70.66	O7
3300022512_Ga0242676_1002115	-499.6	71.73	O7
3300011089_Ga0138573_1241457	-472.6	72.07	O7
3300023552_Ga0247551_100394	-443.8	72.9	O7
3300019163_Ga0184581_105552	-423.8	72.12	O7
3300032072_Ga0326631_101331	-426.7	72.5	O7
3300023662_Ga0247545_100455	-424.6	71.92	O7
3300011041_Ga0138591_133658	-453.3	71.86	O7
3300011079_Ga0138569_1067205	-455.6	71.62	O7
3300011078_Ga0138565_1024192	-453.4	71.62	O7
3300011053_Ga0138531_126733	-440.6	70.48	O7
3300011038_Ga0138547_117138	-450.8	71.24	O7
3300011084_Ga0138562_1121752	-452.5	71.24	O7
3300004616_Ga0068930_1024754	-447.5	71.62	O7
3300011057_Ga0138544_1075584	-453.4	71.43	O7
3300031590_Ga0307483_1002081	-522.1	73.7	O7
3300030982_Ga0265748_100463	-488.5	73.0	O7
3300023673_Ga0247534_100246	-483.1	74.34	O7
3300031956_Ga0316032_100639	-477.8	73.36	O7
3300031870_Ga0316029_100755	-477.9	74.34	O7
3300031871_Ga0316036_101160	-482.4	73.36	O7
3300022499_Ga0242641_1001848	-500.1	73.6	O7
3300021861_Ga0213853_10973699	-517.5	73.61	O7
3300023541_Ga0247544_100166	-417.4	72.57	O7
3300022499_Ga0242641_1002110	-493.2	72.23	O7
3300032514_Ga0214502_1092406	-409.9	73.46	O7
3300032589_Ga0214500_1050607	-399.5	72.48	O7
3300007242_Ga0075172_1028682	-474.8	75.27	O7
3300007235_Ga0075184_10768666	-483.9	75.44	O7
3300024572_Ga0255268_1030214	-470.7	74.71	O7
3300024484_Ga0256332_1021829	-476.9	74.55	O7
3300024866_Ga0255272_1030919	-474.0	74.55	O7
3300024536_Ga0256338_1024595	-473.4	75.04	O7
3300024859_Ga0255278_1019910	-471.1	74.71	O7
3300026573_Ga0255269_1032250	-471.4	74.88	O7
3300024865_Ga0256340_1033733	-471.6	74.71	O7
3300024565_Ga0255273_1025305	-480.8	74.55	O7
3300028286_Ga0256331_1018095	-474.0	74.55	O7
3300012387_Ga0134030_1118927	-434.0	74.6	O7
3300003575_Ga0007409J51694_1303658	-440.8	74.12	O7
3300010101_Ga0127481_1005838	-443.8	74.27	O7
3300010086_Ga0127496_1027676	-479.4	75.86	O7
3300012389_Ga0134040_1102978	-451.7	74.14	O7
3300031095_Ga0308184_1004705	-444.4	73.33	O7
3300019254_Ga0184641_1211692	-466.5	74.85	O7
3300012409_Ga0134045_1346948	-472.7	74.9	O7
3300036538_Ga0374527_010714	-463.9	73.33	O7
3300003291_Ga0007421J48921_102982	-492.6	76.04	O7
3300030811_Ga0265735_100651	-452.3	74.83	O7
3300029649_Ga0206085_102532	-481.0	74.87	O7
3300031058_Ga0308189_10064696	-423.2	73.91	O7
3300010109_Ga0127497_1065573	-446.9	76.19	O7
3300004131_Ga0058898_1217858	-467.6	73.41	O7
3300022511_Ga0242651_1004337	-469.4	74.01	O7
3300036537_Ga0374518_017451	-475.6	74.18	O7
3300003305_Ga0006770J48903_1001393	-461.2	72.47	O7
3300020081_Ga0206354_10925293	-467.3	71.77	O7
3300011333_Ga0127502_10100636	-435.9	74.36	O7
3300030988_Ga0308183_1020302	-449.8	72.84	O7
3300020078_Ga0206352_10393702	-386.1	71.53	O7
3300010147_Ga0126319_1227630	-389.1	72.66	O7
3300025804_Ga0256871_1092774	-408.7	77.53	O7
3300002377_JGI24500J29687_10003231	-546.6	75.24	O7
3300016702_Ga0181511_1515229	-298.5	72.61	O7
3300010861_Ga0126349_1138063	-301.6	75.61	O7
3300035021_Ga0370543_0065681	-440.5	72.32	O7
3300034671_Ga0314796_017581	-449.8	73.75	O7
3300034669_Ga0314794_020440	-461.8	73.55	O7
3300034662_Ga0314783_016739	-453.1	71.89	O7
3300021951_Ga0222624_1185549	-456.3	73.18	O7
3300031421_Ga0308194_10057149	-460.2	73.38	O7
3300030986_Ga0308154_101524	-462.8	70.92	O7
3300021951_Ga0222624_1053242	-464.5	71.32	O7
3300010146_Ga0126320_1299836	-464.5	72.71	O7
3300022195_Ga0222625_1683486	-500.2	73.63	O7
3300030986_Ga0308154_101492	-503.9	73.24	O7
3300006381_Ga0079102_1379823	-320.3	70.0	O7
3300007253_Ga0075182_11312646	-311.4	71.19	O7
3300035577_Ga0374537_029602	-317.1	69.58	O7
3300009747_Ga0123363_1084360	-351.2	70.09	O7
3300010135_Ga0123382_1145938	-350.4	69.83	O7
3300024537_Ga0255225_1028435	-340.0	69.66	O7
3300024483_Ga0255224_1042899	-342.4	69.83	O7
3300024860_Ga0256344_1050252	-373.3	73.66	O7
3300026569_Ga0255277_1066991	-368.6	73.02	O7
3300024556_Ga0256341_1043940	-373.1	73.53	O7
3300009252_Ga0103863_10015968	-359.6	73.68	O7
3300016781_Ga0182063_1525374	-362.9	75.53	O7
3300035593_Ga0374549_027106	-349.1	74.1	O7
Ga0499920_017381	-419.1	75.71	O8
Ga0499919_007481	-421.9	74.33	O8
Ga0499938_01497	-420.7	74.68	O8
Ga0499924_010089	-425.3	75.02	O8
Ga0499939_02203	-432.5	74.85	O8
Ga0499935_00664	-425.2	74.16	O8
3300002392_JGI24503J29689_10089353	-857.6	75.14	O8
3300002378_JGI24502J29692_10016893	-417.5	74.5	O8
Ga0499913_016427	-413.4	74.85	O8
Ga0499918_011041	-420.7	75.19	O8
Ga0499916_013516	-425.4	75.37	O8
Ga0499911_016511	-423.2	75.37	O8
Ga0499926_02836	-422.9	75.89	O8
Ga0499910_015753	-420.2	75.37	O8
Ga0583557_011874	-413.7	75.19	O8
Ga0499914_011308	-418.7	75.19	O8
Ga0499917_008062	-421.5	75.37	O8
3300002377_JGI24500J29687_10101705	-420.3	75.61	O8
3300010976_Ga0138317_1037230	-469.0	72.76	O9
3300019220_Ga0179936_1206924	-347.3	66.23	O9
3300019226_Ga0179934_1032098	-342.8	66.62	O9
3300008829_Ga0103518_1003237	-388.5	74.7	O10
3300007587_Ga0099789_1000618	-306.4	78.34	O10
Ga0451509_014130	-308.1	78.34	O10
3300006646_Ga0099770_1022866	-303.9	78.34	O10
3300007589_Ga0099766_1059694	-303.7	78.11	O10
3300002406_JGI24499J29688_1224830	-331.8	76.53	O10
Ga0499918_019519	-316.0	73.94	O10
Ga0583557_020844	-319.3	73.94	O10
Ga0499915_027423	-316.3	73.94	O10
Ga0499916_027032	-322.5	73.71	O10
Ga0499910_027432	-318.9	73.86	O10
Ga0499911_028341	-319.3	73.94	O10
Ga0499912_005771	-648.8	74.96	O10
Ga0499924_032842	-230.9	74.52	O10
Ga0499919_033312	-347.8	76.53	O10
Ga0499920_029714	-344.5	76.35	O10
3300019222_Ga0179957_1241297	-316.7	73.98	O10
Ga0499923_018949	-336.7	74.71	O10
Ga0499920_029750	-335.4	74.47	O10
Ga0499924_017590	-337.5	74.47	O10
Ga0499917_018118	-339.5	77.8	O10
3300036544_Ga0393288_009451	-333.1	75.84	O10
3300031961_Ga0326510_1075767	-316.0	73.97	O10
3300032036_Ga0326509_1089414	-333.4	73.2	O10
3300024345_Ga0255062_10151258	-327.5	72.26	O10
3300024486_Ga0255059_10142900	-331.8	69.36	O10
3300032036_Ga0326509_1086056	-343.7	71.65	O10
3300019220_Ga0179936_1215320	-282.9	70.37	O10
Ga0605864_007701	-320.3	71.13	O10
Ga0537121_15204	-327.9	72.37	O10
Ga0537112_05051	-327.2	72.29	O10
Ga0537113_011205	-327.9	72.37	O10
Ga0540518_10075	-331.6	72.6	O10
Ga0537109_05212	-326.4	72.2	O10
Ga0537108_021441	-325.4	72.29	O10
Ga0605897_006140	-313.8	72.37	O10
Ga0605879_027446	-314.7	72.37	O10
Ga0605893_008021	-312.4	72.37	O10
Ga0605889_02323	-314.2	72.37	O10
Ga0605883_022705	-312.5	72.37	O10
3300023703_Ga0228708_1020379	-364.8	71.25	O10
3300007244_Ga0075167_11037631	-341.8	73.65	O10
3300007230_Ga0075179_1693218	-301.5	74.19	O10
3300007232_Ga0075183_10146483	-295.4	73.93	O10
3300007240_Ga0075176_1930335	-302.2	73.93	O10
3300007228_Ga0075175_1025658	-290.6	73.41	O10
3300007244_Ga0075167_10016567	-292.8	73.41	O10
3300007250_Ga0075165_1040671	-293.0	73.67	O10
Ga0583558_031972	-388.7	70.86	O10
Ga0499924_016874	-385.1	70.86	O10
3300019205_Ga0179940_1235591	-358.6	70.51	O10
Ga0395767_066190	-368.8	71.35	O10
3300020076_Ga0206355_1575328	-333.4	72.57	O10
3300005363_Ga0008090_15645510	-282.7	73.07	O11
Ga0530035_003566	-316.8	68.91	O11
Ga0530036_002774	-319.3	69.26	O11
Ga0530023_00883	-317.4	69.05	O11
Ga0530073_010347	-322.5	69.48	O11
Ga0530085_00236	-322.5	69.48	O11
3300031590_Ga0307483_1004726	-326.2	68.98	O11
3300023559_Ga0247529_107284	-295.9	69.02	O11
3300019161_Ga0184602_130014	-295.9	69.02	O11
3300010857_Ga0126354_1167981	-301.3	69.52	O11
Ga0534104_004279	-313.3	69.02	O11
Ga0530016_004719	-298.4	70.46	O11
Ga0530034_005349	-293.7	70.24	O11
Ga0530035_003683	-297.9	70.46	O11
Ga0530031_005041	-295.9	69.58	O11
Ga0530045_012935	-304.3	70.68	O11
3300030730_Ga0307482_1046429	-300.8	68.27	O11
Ga0534087_007495	-312.3	67.47	O11
Ga0526660_00998	-318.2	67.39	O11
3300010103_Ga0127500_1075790	-333.2	73.3	O11
3300030730_Ga0307482_1046381	-274.7	71.24	O11
Ga0535696_013267	-299.8	71.41	O11
Ga0509130_020691	-290.5	71.84	O11
3300021856_Ga0213850_1248833	-311.2	70.77	O11
Ga0491371_01649	-345.8	73.82	O11
Ga0491387_01751	-350.2	74.17	O11
Ga0491362_006663	-350.2	74.03	O11
Ga0509073_009303	-260.3	74.48	O11
3300022527_Ga0242664_1027100	-294.7	73.59	O11
Ga0509130_027587	-240.1	70.86	O11
Ga0509131_029381	-247.0	71.1	O11
3300030806_Ga0265731_100634	-253.8	71.34	O11
3300010876_Ga0126361_10809803	-251.3	71.19	O11
Ga0483933_00942	-264.1	72.35	O11
3300021860_Ga0213851_1006182	-269.2	72.08	O11
3300010854_Ga0126360_1107931	-244.7	71.85	O11
3300010856_Ga0126358_1148117	-252.1	71.94	O11
3300010861_Ga0126349_1052499	-245.6	71.11	O11
3300004135_Ga0058884_1386297	-250.8	71.34	O11
3300006426_Ga0075037_1797403	-248.0	72.01	O11
3300010859_Ga0126352_1142273	-248.4	71.6	O11
3300006423_Ga0075039_1497211	-243.3	72.35	O11
Ga0534096_013683	-243.6	71.6	O11
3300010861_Ga0126349_1052290	-248.0	71.85	O11
3300022507_Ga0222729_1011673	-241.6	69.63	O11
3300010854_Ga0126360_1045565	-262.8	72.41	O11
3300010865_Ga0126346_1335812	-262.1	71.43	O11
3300036534_Ga0310109_018756	-256.2	71.18	O11
3300004294_Ga0068945_1157196	-266.1	73.0	O11
3300011065_Ga0138533_1086718	-264.3	72.75	O11
3300004603_Ga0068918_1291876	-269.5	73.09	O11
3300022720_Ga0242672_1019057	-265.4	70.53	O11
3300022507_Ga0222729_1011630	-265.4	70.53	O11
3300004119_Ga0058887_1506941	-264.5	70.78	O11
3300022724_Ga0242665_10079790	-265.2	70.78	O11
3300021860_Ga0213851_1721305	-264.8	69.45	O11
Ga0374519_040486	-271.9	72.93	O11
3300022532_Ga0242655_10062484	-285.7	74.12	O11
3300010860_Ga0126351_1174775	-297.6	75.21	O11
3300010855_Ga0126355_1121391	-286.3	73.99	O11
3300010152_Ga0126318_10800278	-305.4	73.79	O11
3300020075_Ga0206349_1519349	-263.4	74.58	O11
Ga0530048_006173	-253.7	71.41	O11
3300010146_Ga0126320_1210197	-244.7	71.57	O11
Ga0530033_004770	-245.7	70.07	O11
Ga0530017_005595	-249.7	70.66	O11
3300012388_Ga0134031_1112609	-279.6	71.46	O11
Ga0535705_004974	-308.6	71.68	O11
Ga0535714_003893	-323.9	70.56	O11
3300006938_Ga0081245_1496261	-329.2	71.44	O11
Ga0535701_011856	-317.0	70.48	O11
3300010154_Ga0127503_10909966	-294.6	75.46	O11
Ga0535703_0031980	-298.1	74.57	O11
3300004119_Ga0058887_1506923	-277.8	71.46	O11
3300004611_Ga0068925_1280620	-257.9	72.2	O11
3300022504_Ga0242642_1018072	-310.4	76.26	O11
3300022532_Ga0242655_10064402	-301.6	75.52	O11
3300006933_Ga0081247_1171028	-304.3	75.25	O11
Ga0535704_016219	-261.2	69.84	O11
Ga0535708_005229	-266.7	74.08	O11
3300022533_Ga0242662_10071117	-270.1	73.59	O11
3300031590_Ga0307483_1006473	-276.2	72.84	O11
3300030730_Ga0307482_1061256	-271.6	73.57	O11
3300010061_Ga0127462_160558	-274.4	70.57	O11
3300010090_Ga0127471_1030496	-266.5	69.76	O11
Ga0535705_006631	-270.6	70.16	O11
Ga0535697_035222	-278.9	71.38	O11
3300010118_Ga0127465_1037199	-279.6	73.02	O11
3300020075_Ga0206349_1507961	-292.0	76.32	O11
Ga0587087_019752	-287.2	74.75	O11
Ga0587115_019157	-282.4	73.04	O11
Ga0587082_030351	-280.6	74.51	O11
Ga0587084_034771	-287.2	74.75	O11
Ga0587062_020004	-285.7	74.42	O11
Ga0587090_034149	-283.6	74.51	O11
Ga0530044_006202	-297.1	72.37	O11
Ga0530033_004454	-286.2	73.35	O11
Ga0530060_003131	-285.7	73.59	O11
Ga0530075_014051	-291.1	74.08	O11
Ga0530016_006390	-298.7	72.82	O11
Ga0530038_004396	-292.2	74.73	O11
Ga0530062_003934	-286.3	73.59	O11
3300010100_Ga0127440_1070808	-271.3	73.97	O11
3300012375_Ga0134034_1083159	-270.6	73.24	O11
3300010113_Ga0127444_1060518	-272.5	73.48	O11
3300010101_Ga0127481_1010380	-270.1	73.48	O11
3300010119_Ga0127452_1069692	-270.0	73.72	O11
Ga0535706_015676	-260.5	70.91	O11
Ga0535697_034027	-271.4	71.55	O11
Ga0535705_006394	-285.2	73.25	O11
Ga0491381_07911	-302.6	73.49	O11
3300020070_Ga0206356_11733499	-328.1	73.31	O11
3300020076_Ga0206355_1459431	-302.1	73.89	O11
3300004799_Ga0058863_10097059	-297.5	73.65	O11
Ga0535703_0032998	-278.7	71.36	O11
Ga0535702_011478	-280.3	71.85	O11
Ga0393183_0125116	-280.7	70.86	O11
Ga0535699_016985	-280.9	71.36	O11
3300022708_Ga0242670_1011757	-277.0	72.1	O11
3300004104_Ga0058891_1534064	-280.7	72.41	O11
3300022504_Ga0242642_1018174	-280.1	72.41	O11
3300022511_Ga0242651_1008002	-279.6	72.66	O11
Ga0535700_016093	-279.4	71.36	O11
3300010154_Ga0127503_10608831	-278.6	71.36	O11
3300010866_Ga0126344_1201056	-305.6	73.31	O11
Ga0491398_011319	-281.9	70.22	O11
Ga0535701_016665	-281.2	71.29	O11
3300022508_Ga0222728_1021798	-293.6	70.12	O11
3300021861_Ga0213853_11006403	-260.0	70.9	O11
3300022533_Ga0242662_10073568	-273.6	69.98	O11
Ga0393183_0125450	-296.8	70.7	O11
3300004103_Ga0058903_1362861	-296.8	70.7	O11
3300004102_Ga0058888_1468893	-282.2	71.29	O11
Ga0535698_025446	-290.0	69.63	O11
3300010154_Ga0127503_10685521	-301.8	73.51	O11
3300022718_Ga0242675_1019557	-277.9	74.05	O11
3300010143_Ga0126322_1207490	-307.8	72.28	O11
3300010143_Ga0126322_1233874	-279.7	72.28	O11
Ga0535709_009583	-294.2	72.62	O11
3300010857_Ga0126354_1173483	-251.2	69.99	O11
3300030730_Ga0307482_1067605	-283.6	71.99	O11
3300022531_Ga0242660_1062980	-281.7	73.47	O11
3300010866_Ga0126344_1198478	-264.6	71.8	O11
3300010855_Ga0126355_1116992	-263.5	71.8	O11
Ga0535711_008091	-251.9	70.6	O11
Ga0535714_005883	-249.6	70.35	O11
3300004631_Ga0058899_11202476	-250.2	72.25	O11
Ga0401981_009543	-279.0	73.13	O11
3300013080_Ga0153913_1534367	-274.7	72.39	O11
Ga0491311_11582	-286.2	73.19	O11
Ga0491398_011826	-259.3	71.3	O11
Ga0491293_09649	-259.2	71.81	O11
Ga0491362_009923	-260.0	72.31	O11
Ga0491400_03047	-262.7	72.57	O11
Ga0491396_04453	-252.6	71.81	O11
Ga0491356_0110160	-261.2	71.81	O11
3300019273_Ga0187794_1721357	-259.6	73.58	O11
Ga0535713_017835	-269.3	72.49	O11
Ga0535707_027295	-249.0	70.53	O11
Ga0530033_005441	-268.9	72.02	O11
3300021861_Ga0213853_10987092	-255.9	71.78	O11
Ga0587111_0051960	-263.0	70.66	O11
3300021929_Ga0213845_1017146	-255.4	73.44	O11
Ga0535705_006743	-273.1	74.26	O11
3300010856_Ga0126358_1097929	-280.9	73.11	O11
3300021929_Ga0213845_1018614	-245.1	71.62	O11
3300021861_Ga0213853_11000272	-246.0	72.35	O11
3300021938_Ga0213847_1105042	-257.1	72.93	O11
3300019250_Ga0187790_1430487	-261.6	70.39	O11
3300007219_Ga0075025_1291586	-270.3	69.31	O11
Ga0591363_006591	-268.3	70.66	O11
3300019241_Ga0187793_1456647	-257.4	71.55	O11
3300021860_Ga0213851_1127573	-215.6	66.92	O11
3300022527_Ga0242664_1030458	-266.5	74.52	O11
3300022718_Ga0242675_1021996	-266.6	74.52	O11
3300022715_Ga0242678_1013777	-261.9	74.26	O11
3300022528_Ga0242669_1024458	-267.2	74.1	O11
3300031590_Ga0307483_1007469	-261.9	74.87	O11
3300022531_Ga0242660_1051841	-251.0	67.18	O11
Ga0587066_039124	-296.6	73.92	O11
3300030730_Ga0307482_1064987	-275.3	68.83	O11
3300003703_Ga0008091_106272	-273.2	74.34	O11
3300006937_Ga0081243_1316281	-245.5	68.96	O11
3300006935_Ga0081246_1384911	-254.6	72.7	O11
Ga0535713_017481	-265.9	72.77	O11
Ga0535705_006838	-280.3	68.72	O11
3300010859_Ga0126352_1137073	-288.9	69.62	O11
Ga0526651_002685	-254.9	67.24	O11
Ga0526658_01561	-252.7	67.97	O11
3300030888_Ga0265769_102792	-263.8	67.32	O11
3300010854_Ga0126360_1044989	-274.4	70.2	O11
3300022533_Ga0242662_10072320	-265.9	68.72	O11
3300010854_Ga0126360_1040058	-273.4	69.96	O11
3300032120_Ga0316053_103657	-249.5	70.93	O11
Ga0535700_016997	-248.2	71.36	O11
3300022502_Ga0242646_1005640	-257.7	70.63	O11
3300010154_Ga0127503_10312070	-223.4	69.52	O11
3300030730_Ga0307482_1066611	-239.0	71.79	O11
3300010154_Ga0127503_10930427	-240.0	70.19	O11
3300020080_Ga0206350_10251625	-267.2	75.16	O11
3300010859_Ga0126352_1099464	-262.4	70.2	O11
3300010866_Ga0126344_1198546	-260.9	70.37	O11
Ga0530681_053667	-277.1	72.7	O11
3300010860_Ga0126351_1011413	-250.9	69.14	O11
3300022527_Ga0242664_1029489	-261.0	74.08	O11
3300022532_Ga0242655_10069135	-260.3	73.76	O11
3300022499_Ga0242641_1007351	-266.4	73.92	O11
3300021861_Ga0213853_10080942	-230.8	69.72	O11
3300021858_Ga0213852_1224897	-235.3	69.21	O11
3300021860_Ga0213851_1644161	-238.0	69.72	O11
3300010876_Ga0126361_10795506	-241.5	70.99	O11
3300010109_Ga0127497_1039975	-245.9	72.38	O11
3300012364_Ga0134027_1071558	-247.8	71.52	O11
3300034643_Ga0370545_035769	-236.0	71.81	O11
3300004119_Ga0058887_1011707	-266.2	75.13	O11
3300021861_Ga0213853_10506854	-263.4	75.65	O11
3300021860_Ga0213851_1390324	-268.5	74.19	O11
3300004120_Ga0058901_1578873	-267.3	76.68	O11
3300021855_Ga0213854_1184112	-248.4	73.83	O11
3300021861_Ga0213853_10134758	-269.1	74.61	O11
3300004102_Ga0058888_1455210	-264.2	74.97	O11
Ga0401919_004503	-241.7	69.23	O11
Ga0401990_02058	-241.0	68.98	O11
Ga0401940_00554	-244.1	69.73	O11
Ga0401959_004020	-244.3	69.73	O11
Ga0401960_004252	-249.5	70.97	O11
Ga0401976_011646	-247.1	70.47	O11
Ga0401963_005826	-243.4	70.3	O11
Ga0401916_01695	-245.0	70.47	O11
Ga0401895_001755	-248.2	70.97	O11
Ga0401969_004358	-241.5	70.31	O11
Ga0401896_02804	-242.7	70.22	O11
Ga0401977_005639	-243.9	70.47	O11
Ga0401961_005281	-243.2	70.38	O11
Ga0401988_003391	-244.6	70.72	O11
Ga0401952_004325	-244.6	70.72	O11
Ga0401906_001719	-243.9	70.47	O11
Ga0401913_007233	-243.4	70.47	O11
Ga0401968_004442	-241.1	70.54	O11
Ga0401918_02794	-244.6	70.72	O11
3300020081_Ga0206354_10930583	-278.2	70.05	O11
3300004137_Ga0058883_1478343	-262.9	67.83	O11
3300022529_Ga0242668_1025680	-272.1	69.08	O11
Ga0393176_030832	-259.6	68.08	O11
3300022504_Ga0242642_1026776	-262.4	67.58	O11
Ga0393183_0128012	-259.8	68.08	O11
3300022511_Ga0242651_1008294	-263.3	69.83	O11
3300022531_Ga0242660_1047702	-265.3	69.91	O11
Ga0393175_046004	-268.1	69.08	O11
3300004100_Ga0058904_1396431	-268.0	68.83	O11
3300004629_Ga0008092_11321520	-288.0	70.37	O11
3300019265_Ga0187792_1467952	-319.4	74.58	O11
3300030905_Ga0308200_1030859	-277.9	72.04	O11
3300021860_Ga0213851_1911053	-263.0	72.52	O11
3300022512_Ga0242676_1007711	-257.7	73.43	O11
3300019161_Ga0184602_117339	-247.1	72.68	O11
3300030963_Ga0265768_102699	-256.4	73.43	O11
Ga0526655_00964	-256.5	71.93	O11
3300005640_Ga0075035_1011953	-258.7	71.93	O11
3300005644_Ga0075036_1774186	-265.0	72.43	O11
Ga0526661_006951	-254.1	72.18	O11
3300006426_Ga0075037_1050841	-251.6	71.43	O11
3300005650_Ga0075038_10017894	-254.1	71.68	O11
3300030814_Ga0265741_104100	-256.3	71.68	O11
3300030880_Ga0265776_101941	-256.2	71.68	O11
3300004135_Ga0058884_1403670	-251.2	72.68	O11
3300019184_Ga0184590_101011	-249.4	72.43	O11
3300022525_Ga0242656_1024913	-249.1	72.68	O11
3300010861_Ga0126349_1151842	-252.2	71.18	O11
3300010862_Ga0126348_1247616	-254.0	72.43	O11
3300004971_Ga0072324_1144103	-274.7	72.77	O11
3300004478_Ga0068972_1607297	-273.8	73.18	O11
3300006861_Ga0063777_1522005	-271.3	72.93	O11
3300004612_Ga0068961_1007124	-271.5	72.93	O11
3300004970_Ga0072320_1016529	-271.8	72.68	O11
3300004294_Ga0068945_1194020	-268.4	73.18	O11
3300011033_Ga0138552_128378	-271.0	73.27	O11
3300004468_Ga0068977_1188770	-269.2	73.18	O11
3300010109_Ga0127497_1038287	-269.0	71.68	O11
Ga0527513_004242	-256.7	71.93	O11
Ga0491398_011640	-271.2	71.11	O11
Ga0491399_004594	-266.8	71.02	O11
Ga0491386_02442	-256.6	71.61	O11
Ga0491398_011639	-281.0	73.37	O11
Ga0509130_025589	-254.4	70.75	O11
Ga0534091_018302	-245.1	70.59	O11
Ga0527519_003820	-267.0	73.59	O11
3300022499_Ga0242641_1006671	-256.7	70.57	O11
3300022499_Ga0242641_1006239	-253.4	71.28	O11
3300022527_Ga0242664_1025368	-251.2	71.04	O11
3300010061_Ga0127462_160348	-300.2	69.7	O11
3300036536_Ga0374517_018649	-306.4	74.25	O11
3300003291_Ga0007421J48921_101500	-274.2	71.9	O11
3300010103_Ga0127500_1054666	-241.3	70.75	O11
3300019241_Ga0187793_1106484	-273.9	69.03	O11
3300019265_Ga0187792_1503364	-282.7	76.94	O11
3300021857_Ga0213849_1021191	-291.8	71.11	O11
3300004473_Ga0068919_1346686	-288.5	72.92	O11
Ga0535701_016525	-283.6	69.63	O11
Ga0535711_007744	-287.7	69.31	O11
3300021860_Ga0213851_1175867	-218.6	67.62	O11
Ga0535700_017120	-265.4	71.28	O11
3300030730_Ga0307482_1073411	-272.5	65.01	O11
Ga0535701_025076	-281.0	71.92	O11
Ga0491367_023207	-343.3	74.51	O11
Ga0491366_02162	-338.2	74.03	O11
Ga0491376_04407	-330.4	73.61	O11
3300020082_Ga0206353_11151533	-323.1	74.0	O11
3300020080_Ga0206350_10889837	-325.6	74.25	O11
3300006938_Ga0081245_1496260	-333.0	74.81	O11
3300022498_Ga0242644_1007137	-339.6	71.94	O11
Ga0393183_0125203	-337.4	71.94	O11
Ga0401970_03033	-336.1	74.23	O11
3300005363_Ga0008090_14710668	-307.9	72.77	O11
Ga0491398_011239	-334.9	76.98	O11
Ga0374519_037600	-319.6	73.88	O11
3300004629_Ga0008092_10018825	-328.6	73.36	O11
Ga0374519_039521	-319.8	72.7	O11
3300036537_Ga0374518_029386	-319.8	72.7	O11
Ga0535714_005861	-299.8	73.27	O11
Ga0535701_017410	-293.8	73.02	O11
Ga0535705_006720	-310.9	73.93	O11
3300006934_Ga0080680_1019425	-295.0	70.37	O11
3300019245_Ga0187791_1063876	-315.9	73.71	O11
3300006938_Ga0081245_1495449	-310.9	72.89	O11
3300019265_Ga0187792_1542920	-308.5	73.4	O11
3300006933_Ga0081247_1024420	-319.3	74.19	O11
3300006938_Ga0081245_1503437	-321.7	74.19	O11
3300036536_Ga0374517_021077	-320.8	74.56	O11
3300004120_Ga0058901_1568773	-277.3	70.91	O11
Ga0535709_010645	-289.3	71.41	O11
Ga0535700_016094	-315.5	73.58	O11
Ga0535701_016605	-310.6	74.66	O11
3300006933_Ga0081247_1075762	-317.3	74.75	O11
3300006935_Ga0081246_1384914	-311.1	73.5	O11
3300006934_Ga0080680_1260484	-327.9	72.28	O11
3300005363_Ga0008090_10121251	-322.6	71.79	O11
Ga0535701_017147	-293.4	71.16	O11
Ga0535704_012739	-302.1	72.91	O11
Ga0535704_011857	-332.3	73.9	O11
3300006939_Ga0081244_1514134	-323.8	69.06	O11
Ga0526662_006327	-303.4	75.63	O11
Ga0526663_004973	-304.3	75.38	O11
Ga0534087_011419	-304.7	76.13	O11
Ga0526661_007042	-303.5	75.97	O11
Ga0526659_003208	-303.2	75.88	O11
Ga0526654_006629	-299.3	75.88	O11
Ga0526652_006326	-293.5	74.91	O11
Ga0526664_004060	-294.4	74.91	O11
3300010858_Ga0126345_1030586	-290.9	74.34	O11
3300004119_Ga0058887_1459703	-336.0	74.75	O11
3300022724_Ga0242665_10080492	-335.5	75.0	O11
3300022533_Ga0242662_10074011	-321.0	73.38	O11
3300036537_Ga0374518_025539	-352.9	74.21	O11
3300035566_Ga0374520_034475	-346.7	73.75	O11
3300036536_Ga0374517_017547	-361.5	75.61	O11
Ga0393183_0124415	-308.6	72.66	O11
3300004120_Ga0058901_1138661	-304.4	72.41	O11
3300019250_Ga0187790_1469442	-281.9	70.72	O11
3300021858_Ga0213852_1319746	-317.8	73.33	O11
3300006860_Ga0063829_1475593	-316.6	74.17	O11
3300031590_Ga0307483_1006088	-303.5	73.57	O11
3300030730_Ga0307482_1062854	-292.2	72.57	O11
3300010862_Ga0126348_1250295	-301.4	70.55	O11
3300021307_Ga0179585_1020363	-284.4	72.02	O11
3300021151_Ga0179584_1001131	-278.8	70.72	O11
3300021315_Ga0179958_1131865	-279.1	70.8	O11
3300003705_Ga0008094_103891	-306.7	73.39	O11
Ga0535707_015937	-293.1	71.89	O11
Ga0535703_0033781	-295.9	71.89	O11
3300006934_Ga0080680_1114786	-280.0	70.33	O11
3300022508_Ga0222728_1021449	-302.6	72.39	O11
3300010152_Ga0126318_10736590	-323.6	74.85	O11
3300021909_Ga0213846_1052332	-300.6	73.13	O11
3300003706_Ga0008095_107263	-290.3	70.46	O11
Ga0535698_024629	-315.8	74.75	O11
3300022724_Ga0242665_10092669	-289.5	73.06	O11
3300030730_Ga0307482_1072969	-265.8	69.28	O11
3300010858_Ga0126345_1123600	-310.0	74.68	O11
3300010854_Ga0126360_1045110	-307.4	73.73	O11
3300010859_Ga0126352_1015975	-301.4	71.4	O11
3300022530_Ga0242658_1034657	-321.1	71.71	O11
Ga0535706_013666	-343.2	74.37	O11
3300004134_Ga0058906_1241000	-321.2	72.66	O11
3300036536_Ga0374517_017154	-310.6	73.53	O11
Ga0587095_004857	-345.2	74.06	O11
Ga0587103_009848	-346.5	74.06	O11
Ga0587077_032955	-344.4	74.06	O11
Ga0587079_033696	-344.6	73.14	O11
Ga0587080_031121	-343.6	74.06	O11
Ga0587085_020709	-343.9	74.06	O11
Ga0587060_006776	-345.1	74.06	O11
Ga0587071_033819	-343.0	73.91	O11
Ga0587119_012317	-348.9	74.29	O11
Ga0587091_044660	-345.7	74.06	O11
Ga0587066_026858	-338.6	73.6	O11
Ga0587061_00969	-347.5	74.06	O11
Ga0587094_016996	-337.6	72.69	O11
Ga0587111_0038065	-343.4	74.06	O11
Ga0587064_012847	-337.7	73.37	O11
3300022717_Ga0242661_1024169	-296.8	68.56	O11
3300022504_Ga0242642_1014820	-303.5	69.92	O11
3300022529_Ga0242668_1020015	-304.7	69.92	O11
3300022531_Ga0242660_1037799	-300.6	69.69	O11
Ga0526652_003205	-283.6	71.19	O11
3300020081_Ga0206354_10892909	-346.3	69.19	O11
3300020076_Ga0206355_1560055	-355.1	68.3	O11
3300013062_Ga0154010_152867	-350.8	67.79	O11
3300022718_Ga0242675_1016969	-317.8	70.41	O11
3300022716_Ga0242673_1022233	-317.5	70.64	O11
3300022715_Ga0242678_1010867	-282.6	68.63	O11
3300030712_Ga0307921_1010213	-307.5	72.32	O11
3300006938_Ga0081245_1495074	-298.2	70.2	O11
Ga0587111_0047840	-268.6	74.48	O11
Ga0535695_026781	-310.8	74.5	O11
Ga0499924_019619	-272.7	73.16	O11
Ga0583558_036935	-268.5	73.41	O11
3300016698_Ga0181503_1095308	-253.2	71.54	O11
Ga0499919_037675	-318.8	75.62	O11
Ga0499937_06678	-349.6	76.35	O11
Ga0583558_038883	-353.7	76.45	O11
Ga0499938_03353	-350.5	76.29	O11
Ga0499932_02384	-350.1	76.61	O11
Ga0499916_027361	-356.7	77.02	O11
Ga0499915_031999	-350.8	76.77	O11
Ga0499912_027316	-355.2	76.86	O11
Ga0499917_017074	-357.6	77.02	O11
Ga0499929_09439	-346.0	76.25	O11
Ga0499910_032087	-351.4	76.77	O11
Ga0583557_024436	-355.7	77.02	O11
Ga0499911_033003	-350.9	76.51	O11
Ga0499913_032234	-351.8	76.51	O11
Ga0499931_05552	-348.5	76.25	O11
Ga0499939_04623	-345.8	76.09	O11
3300019222_Ga0179957_1146532	-326.5	76.61	O11
3300019227_Ga0179956_1134917	-322.1	75.48	O11
3300019226_Ga0179934_1208285	-295.2	73.52	O11
3300019220_Ga0179936_1206833	-295.2	73.52	O11
3300019231_Ga0179935_1151828	-295.2	73.52	O11
3300006387_Ga0079069_1418751	-295.1	73.36	O11
3300006388_Ga0079062_1079867	-293.4	73.26	O11
3300006386_Ga0079068_1007952	-295.6	73.52	O11
3300006398_Ga0079067_1053642	-291.7	73.26	O11
3300006389_Ga0079064_1434381	-295.4	73.36	O11
3300012881_Ga0079063_1006512	-291.4	73.62	O11
3300009589_Ga0116233_1202328	-307.6	75.58	O11
3300019237_Ga0180028_1364396	-305.6	75.32	O11
3300028852_Ga0307333_116793	-302.9	74.48	O11
3300028749_Ga0307349_107109	-299.2	73.62	O11
3300019219_Ga0179942_1267387	-300.3	72.24	O11
3300019215_Ga0179945_1279059	-306.6	73.18	O11
3300019236_Ga0179944_1018715	-306.2	72.68	O11
3300019231_Ga0179935_1283786	-319.4	73.93	O11
3300028749_Ga0307349_107080	-305.0	75.48	O11
3300019203_Ga0179955_1051780	-322.3	73.5	O11
3300002377_JGI24500J29687_10103670	-444.2	76.24	O11
3300006387_Ga0079069_1004598	-437.8	76.61	O11
3300006940_Ga0079099_1514828	-442.1	77.25	O11
3300006389_Ga0079064_1410649	-446.6	77.33	O11
3300006600_Ga0079065_1452465	-444.1	76.83	O11
3300006395_Ga0079066_1542789	-440.6	76.83	O11
3300006601_Ga0079100_1437898	-425.9	76.4	O11
3300019236_Ga0179944_1122561	-421.6	77.07	O11
3300028749_Ga0307349_105276	-441.6	77.75	O11
Ga0583558_031487	-370.6	77.92	O11
3300019239_Ga0180030_1323096	-366.7	78.23	O11
3300007324_Ga0099777_1466989	-343.0	78.9	O11
3300007250_Ga0075165_1134759	-327.3	75.28	O11
3300007235_Ga0075184_10050742	-330.6	75.73	O11
3300007248_Ga0075168_1045647	-329.9	76.18	O11
3300007228_Ga0075175_1092179	-323.7	75.73	O11
3300007232_Ga0075183_10047824	-321.6	75.51	O11
3300007322_Ga0099790_1324619	-327.7	75.96	O11
3300007595_Ga0099784_1005906	-328.8	76.18	O11
3300007253_Ga0075182_10009436	-334.5	76.18	O11
3300007232_Ga0075183_10020805	-329.7	75.73	O11
3300007237_Ga0075177_1026074	-331.5	75.96	O11
3300007248_Ga0075168_1063810	-331.3	75.96	O11
3300007250_Ga0075165_1057128	-333.1	75.96	O11
3300007233_Ga0075178_1014737	-335.1	75.96	O11
3300019217_Ga0179946_1143126	-375.3	75.7	O11
Ga0499915_026823	-431.6	79.55	O11
3300021303_Ga0210308_1110055	-372.6	77.36	O11
3300021303_Ga0210308_1107634	-289.3	72.34	O11
3300007244_Ga0075167_11011797	-307.5	69.02	O11
3300007250_Ga0075165_1136930	-301.6	69.16	O11
3300007248_Ga0075168_1035547	-306.9	70.66	O11
3300021860_Ga0213851_1074160	-244.9	65.21	O11
3300010860_Ga0126351_1089836	-257.0	68.68	O11
3300010854_Ga0126360_1049446	-282.9	74.07	O11
3300030913_Ga0265759_102202	-262.2	68.05	O11
3300024572_Ga0255268_1068239	-316.7	77.04	O11
3300024484_Ga0256332_1050214	-310.0	75.49	O11
3300024550_Ga0255266_1062067	-308.9	75.58	O11
Ga0527600_011999	-319.9	76.25	O11
Ga0499922_014070	-317.1	75.0	O11
Ga0499919_041182	-319.0	75.47	O11
Ga0499924_020341	-337.6	77.39	O11
Ga0583558_037320	-337.1	76.88	O11
Ga0499919_031861	-330.1	76.85	O11
Ga0499917_016376	-334.4	76.54	O11
Ga0499915_030463	-328.9	76.06	O11
Ga0499918_021890	-328.6	76.0	O11
Ga0583557_023186	-330.5	76.31	O11
3300002377_JGI24500J29687_10068965	-338.3	76.96	O11
Ga0499914_026750	-335.9	77.12	O11
Ga0583557_023778	-335.5	76.61	O11
Ga0499912_026524	-334.3	76.61	O11
Ga0499911_032199	-337.9	76.86	O11
Ga0499913_031186	-337.9	76.86	O11
Ga0499917_016594	-341.6	77.12	O11
3300009589_Ga0116233_1202231	-304.6	76.63	O11
3300019237_Ga0180028_1368353	-304.7	76.63	O11
3300019203_Ga0179955_1203910	-337.7	79.18	O11
3300019222_Ga0179957_1029883	-331.1	77.39	O11
3300019235_Ga0179952_1284718	-356.0	76.11	O11
3300019235_Ga0179952_1298078	-369.6	78.1	O11
3300019243_Ga0179953_1243684	-372.3	78.45	O11
Ga0583557_023550	-339.8	76.73	O11
Ga0499918_022073	-336.3	76.63	O11
Ga0499915_034946	-336.0	76.63	O11
Ga0499919_032176	-337.5	78.34	O11
Ga0499924_019949	-289.4	73.9	O11
Ga0499923_024835	-298.7	74.91	O11
Ga0499919_032410	-298.5	74.59	O11
Ga0499921_017263	-475.3	75.81	O11
Ga0499919_031947	-356.7	79.2	O11
Ga0499923_021305	-355.6	79.35	O11
Ga0499935_02107	-358.2	79.35	O11
Ga0499938_03188	-355.3	79.35	O11
Ga0583558_037029	-353.2	78.5	O11
Ga0499922_023518	-355.9	79.35	O11
Ga0499921_032537	-380.8	78.36	O11
3300006599_Ga0079103_1005867	-343.1	76.25	O11
Ga0499922_023925	-356.8	79.04	O11
3300002378_JGI24502J29692_10097364	-365.7	77.86	O11
Ga0499924_019867	-374.6	78.49	O11
Ga0499923_021850	-363.9	78.68	O11
Ga0499916_031201	-356.6	78.54	O11
Ga0499914_021843	-357.0	78.54	O11
Ga0499915_031098	-354.9	78.03	O11
Ga0499911_032110	-357.6	78.54	O11
Ga0499912_026580	-361.0	78.99	O11
Ga0499922_012835	-524.9	78.0	O11
Ga0499924_019981	-355.1	77.02	O11
Ga0583558_037630	-355.7	77.02	O11
Ga0499916_027296	-397.7	79.6	O11
3300002377_JGI24500J29687_10190774	-363.1	78.37	O11
Ga0583558_038196	-358.8	79.24	O11
Ga0499920_034226	-355.0	78.73	O11
Ga0499922_024312	-357.4	78.98	O11
Ga0499938_03285	-355.7	78.47	O11
Ga0583557_024046	-335.3	76.84	O11
Ga0499913_029737	-338.4	77.35	O11
Ga0499910_031580	-339.0	77.35	O11
Ga0499911_032498	-336.8	77.35	O11
Ga0499917_016768	-338.3	77.61	O11
Ga0499921_032112	-349.7	78.27	O11
Ga0499912_025654	-358.1	77.65	O11
Ga0499911_032721	-365.1	78.16	O11
Ga0499939_05780	-370.4	78.58	O11
Ga0499920_033897	-370.1	79.09	O11
Ga0499923_021819	-367.1	78.83	O11
Ga0499917_016579	-352.2	79.04	O11
Ga0499922_028862	-370.5	79.03	O11
Ga0499917_016809	-367.9	79.49	O11
Ga0499914_022286	-370.4	78.93	O11
Ga0499919_032679	-370.0	79.29	O11
3300002406_JGI24499J29688_1002097	-359.9	78.6	O11
Ga0499910_030956	-388.6	79.5	O11
Ga0499916_026397	-390.4	79.55	O11
Ga0499932_01812	-395.9	80.1	O11
Ga0583557_024052	-363.3	77.61	O11
Ga0499913_038737	-361.1	78.63	O11
Ga0499911_032522	-369.6	77.86	O11
Ga0499910_031588	-366.6	78.12	O11
Ga0499918_023146	-359.5	78.37	O11
Ga0499917_016818	-362.2	78.47	O11
Ga0499910_031433	-295.3	75.89	O11
Ga0499918_022388	-291.1	75.79	O11
Ga0499917_016657	-293.2	75.79	O11
Ga0583557_023929	-291.6	75.38	O11
3300032037_Ga0326508_1098441	-311.0	71.45	O11
Ga0393286_091042	-309.7	71.7	O11
3300031961_Ga0326510_1097010	-307.1	68.61	O11
3300032036_Ga0326509_1119876	-298.2	70.05	O11
3300006600_Ga0079065_1392877	-318.4	71.48	O11
3300006395_Ga0079066_1431654	-317.2	71.74	O11
3300006389_Ga0079064_1382909	-308.6	70.98	O11
3300019219_Ga0179942_1214306	-304.8	70.62	O11
3300031899_Ga0326507_1114719	-319.6	73.2	O11
Ga0393286_079186	-319.9	73.52	O11
3300032037_Ga0326508_1085935	-321.8	74.23	O11
3300031961_Ga0326510_1095556	-321.3	73.52	O11
3300024486_Ga0255059_10175742	-348.2	75.12	O11
3300024337_Ga0255060_10194787	-345.0	75.2	O11
3300021857_Ga0213849_1093694	-233.3	69.41	O11
Ga0395766_0079554	-309.9	72.1	O11
3300031899_Ga0326507_1116045	-325.6	72.21	O11
3300032037_Ga0326508_1086663	-325.1	72.21	O11
3300031899_Ga0326507_1120208	-315.8	74.03	O11
3300032036_Ga0326509_1110770	-318.2	74.03	O11
3300031961_Ga0326510_1089571	-311.2	73.79	O11
3300031899_Ga0326507_1150543	-314.1	75.64	O11
Ga0371492_060305	-299.1	70.83	O11
3300024345_Ga0255062_10204338	-303.9	71.32	O11
3300032037_Ga0326508_1120261	-287.1	71.54	O11
Ga0499923_020663	-269.2	68.39	O11
Ga0499919_031069	-263.9	68.56	O11
Ga0499921_030579	-264.9	68.56	O11
Ga0499922_022930	-263.9	68.56	O11
Ga0499920_032396	-265.7	69.79	O11
Ga0499915_028714	-276.2	74.85	O11
3300003306_Ga0004534J46558_1022279	-314.4	75.29	O11
3300002377_JGI24500J29687_10215691	-314.9	75.29	O11
Ga0499917_016744	-318.0	74.71	O11
Ga0499911_032454	-318.8	74.97	O11
Ga0499923_021886	-313.4	74.71	O11
Ga0499920_034047	-320.1	74.97	O11
Ga0499921_039656	-320.1	74.97	O11
Ga0499924_020072	-303.1	73.92	O11
Ga0583558_037956	-302.3	74.11	O11
Ga0501340_004032	-300.4	73.76	O11
Ga0499935_02272	-295.3	71.88	O11
Ga0499920_033934	-306.3	74.27	O11
Ga0499921_034987	-302.1	73.86	O11
Ga0499937_08423	-304.6	73.86	O11
Ga0499923_028624	-274.3	72.9	O11
3300007250_Ga0075165_1948327	-252.1	72.31	O11
3300007244_Ga0075167_10794415	-258.1	72.48	O11
3300004119_Ga0058887_1011710	-319.0	73.11	O11
Ga0527505_003273	-348.9	75.12	O11
3300007248_Ga0075168_1454819	-321.9	75.92	O11
3300024342_Ga0255061_10201565	-314.6	73.78	O11
3300031899_Ga0326507_1104108	-321.4	71.49	O11
Ga0395995_059612	-340.4	74.61	O11
3300025804_Ga0256871_1099247	-340.4	74.61	O11
3300024345_Ga0255062_10172366	-331.5	74.61	O11
Ga0499919_008335	-646.9	75.16	O11
Ga0499910_031930	-324.0	75.91	O11
Ga0499911_031982	-325.9	75.31	O11
Ga0499923_021687	-320.2	74.34	O11
Ga0499922_023984	-320.2	74.34	O11
Ga0499935_02159	-313.7	73.83	O11
3300019236_Ga0179944_1243948	-284.8	72.87	O11
3300019227_Ga0179956_1240016	-309.7	76.23	O11
Ga0451500_03901	-325.6	69.82	O11
3300019221_Ga0179941_1189746	-308.5	70.9	O11
Ga0401959_005027	-282.4	73.37	O11
Ga0401958_01937	-277.6	72.83	O11
3300004604_Ga0068943_1226060	-293.4	66.74	O11
3300011043_Ga0138528_131323	-294.8	66.97	O11
3300006861_Ga0063777_1232104	-294.8	66.97	O11
3300004468_Ga0068977_1147829	-295.4	66.97	O11
3300026526_Ga0256869_1181329	-307.4	72.38	O11
Ga0395993_175491	-307.4	72.38	O11
3300026525_Ga0256870_1072498	-495.5	72.25	O11
Ga0395994_019889	-496.6	72.25	O11
3300024337_Ga0255060_10068013	-477.2	72.23	O11
Ga0529212_007182	-465.5	76.18	O11
Ga0529219_011152	-464.1	75.92	O11
3300032037_Ga0326508_1031767	-496.7	77.3	O11
Ga0395767_028179	-431.3	71.02	O11
Ga0395765_021291	-436.3	71.16	O11
3300024337_Ga0255060_10080380	-457.0	71.89	O11
3300032036_Ga0326509_1048679	-448.6	74.06	O11
Ga0395765_022877	-464.6	70.27	O11
Ga0393286_031514	-478.7	73.83	O11
3300032036_Ga0326509_1044532	-478.9	73.78	O11
Ga0395766_0039640	-429.5	72.73	O11
3300031961_Ga0326510_1037792	-439.5	72.42	O11
3300024345_Ga0255062_10080207	-447.7	74.37	O11
3300024337_Ga0255060_10085578	-396.8	74.45	O11
Ga0393286_032726	-392.4	74.77	O11
Ga0395765_023487	-501.3	70.47	O11
Ga0395765_022906	-433.9	71.66	O11
3300019222_Ga0179957_1133527	-294.7	76.69	O11
3300019203_Ga0179955_1202475	-285.4	75.67	O11
3300022522_Ga0242659_1034875	-279.0	75.63	O11
Ga0395766_0110361	-272.0	72.12	O11
Ga0395767_118441	-278.2	72.95	O11
3300020069_Ga0197907_11001264	-292.5	75.31	O11
Ga0605871_017914	-293.8	74.73	O11
3300007250_Ga0075165_1887038	-318.0	77.79	O11
3300007235_Ga0075184_11013725	-323.1	78.73	O11
3300007232_Ga0075183_10943809	-324.8	78.73	O11
3300032037_Ga0326508_1099073	-291.5	69.67	O11
Ga0393286_092393	-288.2	68.64	O11
3300031899_Ga0326507_1131975	-288.2	68.64	O11
3300031961_Ga0326510_1090712	-357.6	72.86	O11
3300031961_Ga0326510_1081428	-343.4	74.11	O11
Ga0496904_019005	-291.9	69.85	O11
Ga0496906_09364	-293.2	69.85	O11
Ga0494096_019461	-291.9	69.85	O11
3300026539_Ga0256872_10196395	-344.0	67.96	O11
Ga0395994_057433	-346.9	68.2	O11
3300026526_Ga0256869_1171407	-348.1	70.0	O11
Ga0395993_165983	-348.1	70.0	O11
3300032036_Ga0326509_1111708	-291.6	70.0	O11
3300031899_Ga0326507_1121163	-282.3	69.51	O11
3300031961_Ga0326510_1090360	-283.0	70.49	O11
Ga0395995_060543	-329.4	75.1	O11
3300025804_Ga0256871_1115158	-328.2	74.84	O11
3300026526_Ga0256869_1183195	-327.9	75.1	O11
Ga0395993_210913	-327.9	75.1	O11
3300031899_Ga0326507_1121904	-309.8	74.91	O11
Ga0395766_0086429	-283.1	73.55	O11
Ga0435270_041996	-266.0	72.7	O11
3300036545_Ga0393291_045180	-266.0	72.7	O11
Ga0499919_030389	-298.4	75.03	O11
Ga0529207_012839	-189.4	64.89	O11
Ga0529205_013591	-190.6	66.67	O11
3300019231_Ga0179935_1284767	-249.5	70.99	O11
Ga0499911_031768	-283.9	77.29	O11
Ga0499916_026260	-278.8	78.1	O11
Ga0499917_016337	-273.7	77.69	O11
Ga0499915_030718	-278.4	77.94	O11
Ga0499913_031037	-276.2	77.79	O11
Ga0499914_020696	-259.7	76.04	O11
Ga0499921_035269	-287.0	78.29	O11
Ga0499922_023983	-286.2	76.36	O11
3300006395_Ga0079066_1520745	-272.3	72.36	O11
3300031899_Ga0326507_1127114	-260.9	68.09	O11
Ga0395767_090830	-294.8	67.8	O11
Ga0395765_064340	-290.4	67.56	O11
3300032036_Ga0326509_1135317	-304.6	73.96	O11
Ga0395765_049856	-340.3	75.83	O11
3300031899_Ga0326507_1112154	-315.1	72.88	O11
3300026525_Ga0256870_1137188	-302.7	72.77	O11
3300032036_Ga0326509_1094696	-344.6	73.33	O11
3300032036_Ga0326509_1127089	-318.5	71.85	O11
3300031899_Ga0326507_1110453	-300.2	68.51	O11
3300031961_Ga0326510_1081754	-299.5	68.51	O11
3300024345_Ga0255062_10183551	-300.1	68.28	O11
3300031961_Ga0326510_1083246	-310.5	74.36	O11
3300031899_Ga0326507_1112221	-308.9	72.18	O11
3300032036_Ga0326509_1116772	-348.9	76.25	O11
3300024345_Ga0255062_10185087	-309.9	73.0	O11
Ga0395997_053789	-309.9	73.0	O11
3300032036_Ga0326509_1102037	-317.3	73.0	O11
3300024342_Ga0255061_10216691	-310.7	73.7	O11
3300010974_Ga0138314_1764003	-291.5	70.7	O11
Ga0494098_012867	-274.9	70.7	O11
Ga0499911_029960	-332.4	72.24	O11
Ga0499922_022216	-341.6	73.94	O11
Ga0499921_029743	-340.6	73.94	O11
Ga0499924_018744	-342.0	74.03	O11
3300019237_Ga0180028_1377698	-321.3	70.13	O11
3300009589_Ga0116233_1208493	-326.2	70.37	O11
3300019224_Ga0180029_1238090	-321.5	70.13	O11
3300026526_Ga0256869_1205543	-376.2	78.61	O11
Ga0395994_060002	-374.7	78.36	O11
3300026539_Ga0256872_10203685	-377.4	78.61	O11
Ga0395766_0078788	-276.2	64.94	O11
3300024486_Ga0255059_10181482	-283.2	72.99	O11
Ga0395765_086857	-280.3	77.16	O11
3300031899_Ga0326507_1147346	-258.2	72.45	O11
3300032037_Ga0326508_1129990	-255.9	72.85	O11
3300032036_Ga0326509_1135727	-255.6	72.58	O11
3300024486_Ga0255059_10304901	-263.4	71.98	O11
3300019225_Ga0179949_1221472	-215.1	73.36	O11
3300019209_Ga0179951_1204090	-216.2	73.26	O11
3300019205_Ga0179940_1229386	-240.2	76.08	O11
3300035577_Ga0374537_028893	-227.8	70.56	O11
Ga0496905_13256	-292.3	72.78	O11
Ga0496906_10956	-294.4	73.06	O11
Ga0494081_07851	-273.3	73.8	O11
Ga0395993_177306	-289.3	74.58	O11
3300026539_Ga0256872_10215262	-295.5	75.35	O11
Ga0499910_036587	-343.1	78.64	O11
Ga0499920_035775	-344.0	78.64	O11
Ga0499921_033757	-339.7	78.37	O11
Ga0499919_034405	-340.3	78.37	O11
Ga0499916_029383	-302.8	76.57	O11
Ga0499914_023918	-298.9	76.1	O11
Ga0499915_034045	-298.9	76.1	O11
Ga0499911_045123	-299.3	75.67	O11
Ga0499913_034392	-297.5	75.83	O11
Ga0499918_024415	-296.9	75.83	O11
Ga0583557_027584	-296.3	75.83	O11
Ga0499917_018340	-297.2	75.83	O11
3300026525_Ga0256870_1137889	-364.0	76.65	O11
Ga0395996_041667	-356.8	76.18	O11
3300031899_Ga0326507_1105690	-359.8	71.91	O11
Ga0395765_043369	-338.2	71.44	O11
Ga0393286_092063	-309.0	76.25	O11
3300031899_Ga0326507_1108750	-324.1	73.6	O11
3300032037_Ga0326508_1081034	-323.3	73.37	O11
3300031961_Ga0326510_1080424	-331.8	74.06	O11
Ga0435270_035482	-333.2	74.2	O11
3300036545_Ga0393291_028868	-333.3	74.2	O11
3300032037_Ga0326508_1113031	-318.5	74.37	O11
3300032036_Ga0326509_1109022	-317.5	74.61	O11
3300032036_Ga0326509_1106416	-301.4	72.6	O11
3300032037_Ga0326508_1088983	-292.9	75.27	O11
3300024486_Ga0255059_10187273	-288.4	75.03	O11
3300024345_Ga0255062_10077408	-413.9	74.23	O11
3300024342_Ga0255061_10092255	-415.8	74.52	O11
3300026526_Ga0256869_1109176	-443.3	74.5	O11
Ga0395765_023059	-404.3	72.32	O11
Ga0395766_0029457	-404.3	72.47	O11
3300024337_Ga0255060_10110798	-412.9	75.24	O11
3300024345_Ga0255062_10091033	-420.0	75.24	O11
3300024486_Ga0255059_10085957	-414.6	75.34	O11
3300024342_Ga0255061_10108273	-413.3	75.24	O11
3300032037_Ga0326508_1035824	-420.1	74.89	O11
3300031899_Ga0326507_1049086	-408.4	74.59	O11
3300024345_Ga0255062_10078383	-417.7	74.28	O11
Ga0395997_026075	-417.0	74.23	O11
Ga0494081_02278	-418.0	73.11	O11
3300024345_Ga0255062_10080950	-437.8	72.81	O11
3300024337_Ga0255060_10082447	-442.8	71.61	O11
Ga0371492_021059	-442.8	72.81	O11
Ga0395997_022613	-441.5	72.81	O11
3300024337_Ga0255060_10082471	-450.7	74.46	O11
3300026525_Ga0256870_1072802	-446.8	74.33	O11
Ga0395996_026900	-443.1	74.17	O11
Ga0395767_033570	-428.2	72.35	O11
Ga0395767_028941	-446.5	75.62	O11
Ga0395765_021816	-450.2	76.05	O11
Ga0395995_029182	-404.6	72.91	O11
3300026526_Ga0256869_1086860	-406.1	72.77	O11
Ga0395993_085518	-406.1	72.77	O11
Ga0395767_029595	-396.3	73.02	O11
Ga0395765_022317	-395.6	73.02	O11
3300032036_Ga0326509_1042900	-506.4	75.07	O11
3300024337_Ga0255060_10075937	-434.2	72.71	O11
3300025804_Ga0256871_1062580	-475.1	75.55	O11
Ga0395995_029789	-475.1	75.55	O11
Ga0499923_010785	-442.8	74.66	O11
Ga0499924_010008	-433.0	75.22	O11
3300002377_JGI24500J29687_10007694	-501.6	77.84	O11
3300032036_Ga0326509_1056939	-391.1	75.15	O11
3300032036_Ga0326509_1039205	-515.3	76.47	O11
3300031899_Ga0326507_1053371	-415.4	75.29	O11
3300032720_Ga0352976_1064144	-413.3	75.29	O11
3300026526_Ga0256869_1094606	-430.5	73.92	O11
3300026525_Ga0256870_1072671	-421.2	71.9	O11
3300025804_Ga0256871_1066043	-421.8	71.9	O11
Ga0395765_024133	-386.2	70.77	O11
3300036316_Ga0393289_007149	-501.4	76.29	O11
3300024345_Ga0255062_10087265	-452.2	73.97	O11
Ga0393286_034936	-397.1	74.59	O11
Ga0395994_024645	-410.1	74.27	O11
3300026526_Ga0256869_1097262	-410.1	74.27	O11
Ga0496905_04710	-394.3	73.32	O11
Ga0494095_01677	-395.8	73.32	O11
Ga0496904_008000	-392.6	73.17	O11
3300024342_Ga0255061_10100081	-375.4	73.84	O11
3300024337_Ga0255060_10085572	-376.1	73.99	O11
Ga0395766_0031967	-396.6	70.63	O11
Ga0494081_02267	-373.3	73.25	O11
3300019220_Ga0179936_1184745	-379.4	67.75	O11
Ga0494081_02433	-366.6	67.7	O11
3300004631_Ga0058899_11202314	-376.2	73.92	O11
Ga0401975_004270	-321.7	70.92	O11
Ga0401974_003024	-323.0	71.09	O11
Ga0509070_007759	-348.6	72.84	O11
Ga0529052_03656	-335.0	72.25	O11
Ga0401904_002461	-347.1	72.53	O11
Ga0605874_023336	-318.8	75.25	O11
3300011426_Ga0151147_1388986	-360.1	75.91	O11
Ga0401982_003322	-352.2	75.68	O11
Ga0401929_003202	-303.2	73.01	O11
3300019237_Ga0180028_1365573	-333.3	73.84	O11
3300009589_Ga0116233_1158625	-330.7	73.51	O11
3300010310_Ga0116235_1412151	-344.3	72.59	O11
3300019237_Ga0180028_1263920	-345.9	72.59	O11
3300006388_Ga0079062_1034373	-381.2	74.45	O11
3300019215_Ga0179945_1270635	-330.3	71.37	O11
3300006389_Ga0079064_1044659	-327.2	69.69	O11
Ga0529052_03598	-305.1	66.61	O11
3300007244_Ga0075167_10076496	-287.9	69.65	O11
3300007253_Ga0075182_10065479	-279.0	68.95	O11
Ga0605870_007014	-343.0	75.31	O11
3300007244_Ga0075167_11011901	-302.0	66.11	O11
Ga0590123_02149	-315.8	69.26	O11
Ga0605871_006898	-294.6	65.74	O11
Ga0451502_04392	-300.5	71.35	O11
Ga0401982_001922	-421.1	73.29	O11
3300004104_Ga0058891_1481069	-273.6	71.54	O11
3300007237_Ga0075177_1593999	-232.2	69.23	O11
3300007237_Ga0075177_1009741	-268.3	69.79	O11
3300019236_Ga0179944_1257242	-288.6	70.43	O11
3300020069_Ga0197907_10989078	-266.3	67.94	O11
Ga0591366_004517	-264.6	69.49	O11
3300021858_Ga0213852_1332213	-268.5	74.46	O11
3300011282_Ga0138293_102273	-289.1	75.7	O11
3300024574_Ga0255275_1104214	-208.6	71.2	O11
3300024481_Ga0256330_1050383	-213.2	71.73	O11
3300026571_Ga0255289_1056937	-208.2	71.2	O11
3300024565_Ga0255273_1058571	-207.9	71.2	O11
3300035595_Ga0374551_014010	-243.2	70.75	O11
Ga0529218_012691	-409.7	74.47	O11
Ga0529220_023248	-408.2	74.41	O11
3300019209_Ga0179951_1138213	-363.4	72.01	O11
3300019203_Ga0179955_1064092	-424.3	74.75	O11
3300019217_Ga0179946_1009057	-397.9	74.96	O11
3300007228_Ga0075175_1481530	-399.6	76.73	O11
Ga0499923_016714	-397.3	75.05	O11
3300019243_Ga0179953_1182428	-436.7	76.34	O11
Ga0583558_022297	-345.0	71.96	O11
Ga0499919_018111	-356.1	74.34	O11
Ga0499924_012699	-357.4	74.54	O11
Ga0583558_024504	-361.2	74.73	O11
3300019205_Ga0179940_1060926	-257.3	64.83	O11
Ga0499913_027695	-330.4	72.98	O11
Ga0499910_032336	-329.4	72.98	O11
Ga0499912_023153	-332.2	72.98	O11
Ga0499919_028307	-339.5	74.0	O11
Ga0499924_017591	-340.9	74.24	O11
Ga0499923_018939	-340.4	74.0	O11
Ga0499920_029751	-340.4	74.0	O11
Ga0499922_020809	-342.3	74.24	O11
3300019227_Ga0179956_1041822	-319.7	73.71	O11
3300019203_Ga0179955_1196263	-315.1	73.48	O11
Ga0499921_024072	-404.4	77.3	O11
Ga0499923_016103	-409.1	77.35	O11
Ga0499920_025540	-413.7	78.29	O11
Ga0499919_024132	-415.0	78.16	O11
Ga0499924_016946	-417.6	77.99	O11
Ga0499922_020329	-381.8	78.61	O11
Ga0499923_018537	-387.2	78.38	O11
Ga0499924_017216	-386.8	78.47	O11
Ga0583558_032583	-386.7	78.61	O11
Ga0499921_027430	-384.3	78.38	O11
3300002377_JGI24500J29687_10023682	-403.1	78.17	O11
Ga0499916_023341	-393.8	78.69	O11
Ga0499911_028235	-385.8	78.31	O11
3300019218_Ga0179954_1036646	-372.1	77.86	O11
3300019235_Ga0179952_1130897	-370.4	77.71	O11
3300019243_Ga0179953_1323268	-376.1	78.18	O11
3300002378_JGI24502J29692_10022254	-387.4	78.35	O11
Ga0499910_027868	-349.0	77.4	O11
Ga0499917_014691	-345.0	76.98	O11
Ga0499913_028118	-344.1	76.98	O11
Ga0499911_028611	-344.9	76.98	O11
Ga0499915_029995	-346.1	77.21	O11
Ga0499928_029006	-389.8	81.38	O11
Ga0499914_019775	-388.3	81.19	O11
Ga0499917_014895	-390.0	81.43	O11
Ga0499915_028314	-391.9	81.62	O11
Ga0499912_023926	-386.6	81.43	O11
Ga0499913_028643	-391.9	81.62	O11
Ga0499916_024065	-395.6	81.76	O11
Ga0583557_021432	-387.1	81.29	O11
Ga0499910_028251	-391.5	81.53	O11
Ga0499931_04633	-390.4	79.07	O11
Ga0499930_04495	-395.9	81.62	O11
Ga0530055_002435	-392.8	81.67	O11
Ga0499921_028906	-395.2	82.0	O11
Ga0499924_018202	-373.7	80.53	O11
Ga0499937_05828	-384.6	80.95	O11
Ga0499929_07620	-387.5	81.62	O11
Ga0499938_02910	-395.2	82.0	O11
Ga0499935_01912	-384.2	81.15	O11
Ga0499919_029214	-392.8	81.76	O11
3300003306_Ga0004534J46558_1002764	-366.9	79.19	O11
Ga0499936_05425	-358.8	78.0	O11
Ga0499919_029035	-359.3	77.76	O11
Ga0499920_063526	-259.9	78.68	O11
Ga0499938_02883	-365.0	78.38	O11
Ga0583558_034164	-357.1	78.24	O11
Ga0499918_023675	-360.7	78.33	O11
Ga0499939_04487	-362.8	78.53	O11
Ga0499921_028865	-362.7	78.33	O11
Ga0499924_018855	-349.4	77.95	O11
3300002392_JGI24503J29689_10015764	-389.0	77.69	O11
3300003306_Ga0004534J46558_1001595	-379.6	77.65	O11
Ga0499921_027514	-354.4	77.6	O11
Ga0499920_028441	-361.0	77.54	O11
Ga0499919_025640	-368.1	78.22	O11
Ga0499921_029360	-379.6	79.27	O11
Ga0583558_031858	-373.8	78.45	O11
Ga0499923_018091	-370.9	78.36	O11
Ga0583558_034086	-377.6	78.62	O11
Ga0499921_030972	-374.6	78.05	O11
Ga0499912_024002	-372.5	78.5	O11
Ga0529052_07209	-218.6	64.22	O11
Ga0499921_032931	-363.6	76.68	O11
Ga0499920_034586	-359.3	76.91	O11
Ga0583558_031705	-352.4	76.68	O11
Ga0499924_020838	-354.6	76.91	O11
Ga0583557_020319	-316.2	73.61	O11
Ga0499912_028817	-319.1	73.38	O11
Ga0499915_033570	-316.1	72.98	O11
Ga0499911_030481	-339.4	76.38	O11
Ga0583558_036746	-330.2	74.75	O11
Ga0499923_020508	-338.5	75.25	O11
Ga0499919_030709	-338.7	75.49	O11
3300031899_Ga0326507_1110892	-346.6	73.76	O11
3300036545_Ga0393291_029597	-345.6	73.53	O11
Ga0393286_075980	-345.6	73.53	O11
3300006599_Ga0079103_1320667	-389.3	78.65	O11
Ga0556023_07561	-372.4	75.79	O11
Ga0556041_021276	-327.4	76.25	O11
Ga0506627_08983	-327.4	76.34	O11
Ga0506626_018492	-327.4	76.48	O11
3300019224_Ga0180029_1230498	-309.6	72.71	O11
3300019205_Ga0179940_1095094	-307.9	72.29	O11
3300013051_Ga0164274_149005	-325.0	67.57	O11
Ga0535697_021246	-318.3	73.21	O11
Ga0587087_008780	-360.4	75.89	O11
Ga0587081_02241	-362.6	75.7	O11
Ga0587067_024519	-358.6	75.7	O11
Ga0587082_016039	-359.5	75.62	O11
Ga0587094_011537	-356.8	75.62	O11
Ga0587090_014034	-354.6	75.48	O11
Ga0587085_012570	-358.6	75.7	O11
Ga0587080_016584	-356.8	75.62	O11
Ga0587111_0025860	-352.8	76.01	O11
Ga0587066_016508	-353.3	76.01	O11
Ga0587079_021306	-353.7	76.01	O11
Ga0587077_019675	-349.2	75.82	O11
Ga0501335_006215	-316.9	71.82	O11
Ga0590121_002809	-315.1	71.79	O11
Ga0590123_02207	-319.4	71.98	O11
3300013080_Ga0153913_1531133	-370.3	76.05	O11
Ga0401914_001579	-370.7	75.86	O11
Ga0401953_002020	-370.3	76.05	O11
3300022185_Ga0079039_1496309	-365.4	75.93	O11
Ga0590123_02332	-304.8	69.98	O11
3300019205_Ga0179940_1026702	-293.3	69.35	O11
3300019223_Ga0179948_1261098	-293.4	70.82	O11
3300019206_Ga0179943_1086665	-296.6	69.48	O11
3300006601_Ga0079100_1158785	-306.8	70.55	O11
Ga0401329_008172	-316.9	69.51	O11
Ga0529051_005717	-365.0	72.5	O11
3300007237_Ga0075177_1521848	-322.1	68.42	O11
3300035610_Ga0373544_003526	-389.3	76.17	O11
Ga0395756_016972	-386.9	75.86	O11
3300003306_Ga0004534J46558_1037116	-389.8	74.83	O11
Ga0499923_011233	-364.9	77.07	O11
Ga0499922_011863	-364.8	77.07	O11
Ga0583558_020604	-363.4	76.9	O11
3300002377_JGI24500J29687_10015188	-360.6	73.54	O11
3300031899_Ga0326507_1026682	-551.8	74.54	O11
Ga0435270_008024	-546.6	74.66	O11
3300026539_Ga0256872_10052993	-555.5	74.39	O11
3300031899_Ga0326507_1031434	-551.0	74.15	O11
3300024345_Ga0255062_10079709	-427.6	76.52	O11
3300024342_Ga0255061_10094984	-435.5	77.27	O11
3300024486_Ga0255059_10080948	-383.5	73.23	O11
3300031899_Ga0326507_1053207	-380.0	74.25	O11
3300032036_Ga0326509_1046692	-378.8	73.69	O11
Ga0395996_026774	-382.1	74.62	O11
3300026525_Ga0256870_1072512	-382.1	74.62	O11
Ga0395994_023433	-382.1	74.62	O11
3300024337_Ga0255060_10086944	-384.8	73.94	O11
3300006387_Ga0079069_1034275	-381.8	76.02	O11
Ga0401880_01390	-442.6	75.84	O11
Ga0395994_022021	-444.5	75.84	O11
3300031961_Ga0326510_1035520	-439.6	75.69	O11
3300008870_Ga0103382_1000112	-458.6	76.4	O11
Ga0395766_0031174	-458.3	74.56	O11
3300006387_Ga0079069_1040038	-351.3	74.92	O11
Ga0499914_011124	-436.9	78.25	O11
Ga0499913_016170	-435.5	78.25	O11
Ga0499910_015451	-426.2	76.88	O11
Ga0499919_015348	-456.4	77.61	O11
Ga0499921_015649	-455.7	77.34	O11
Ga0499922_010761	-458.0	77.51	O11
Ga0499924_010386	-452.9	77.0	O11
Ga0499923_010305	-456.0	77.51	O11
Ga0583558_018964	-456.3	77.17	O11
Ga0499923_010323	-435.5	76.05	O11
3300031899_Ga0326507_1059745	-378.8	72.55	O11
3300032037_Ga0326508_1043568	-389.2	72.88	O11
Ga0499919_014600	-460.7	78.92	O11
Ga0499922_010188	-466.3	78.85	O11
Ga0499920_015804	-468.5	79.31	O11
Ga0499921_014839	-466.2	79.34	O11
Ga0499919_014522	-446.7	78.72	O11
3300002377_JGI24500J29687_10425328	-389.3	74.88	O11
3300006376_Ga0079101_1019841	-376.5	74.88	O11
3300006600_Ga0079065_1438354	-370.8	74.22	O11
3300024337_Ga0255060_10093491	-419.2	71.82	O11
Ga0393286_037169	-431.0	72.51	O11
3300031961_Ga0326510_1041791	-421.7	71.82	O11
3300024486_Ga0255059_10086681	-428.7	72.13	O11
3300024345_Ga0255062_10091611	-426.8	71.82	O11
Ga0499921_019022	-373.4	74.2	O11
3300006388_Ga0079062_1316507	-349.6	72.9	O11
3300002391_JGI24501J29690_1003728	-382.1	77.84	O11
Ga0499924_011523	-412.7	75.91	O11
3300019227_Ga0179956_1238662	-403.0	76.87	O11
Ga0499918_011725	-406.5	77.57	O11
Ga0583557_012562	-406.7	77.01	O11
Ga0499922_012065	-430.2	78.11	O11
3300031899_Ga0326507_1068626	-401.4	72.89	O11
3300032497_Ga0352988_1020880	-378.7	71.53	O11
Ga0393286_046680	-389.1	74.66	O11
Ga0395766_0047178	-374.8	72.95	O11
Ga0395765_036575	-374.1	72.51	O11
Ga0393286_051456	-367.5	72.85	O11
Ga0395765_042638	-371.9	73.76	O11
Ga0395766_0052994	-324.8	65.69	O11
Ga0395767_056386	-327.6	67.45	O11
3300032036_Ga0326509_1074031	-374.4	74.64	O11
3300032036_Ga0326509_1078697	-385.8	76.91	O11
3300024345_Ga0255062_10134396	-346.1	73.01	O11
3300024342_Ga0255061_10157978	-351.6	70.03	O11
3300024342_Ga0255061_10144519	-376.3	73.45	O11
Ga0395994_034320	-386.3	75.53	O11
3300025804_Ga0256871_1081298	-386.9	75.6	O11
Ga0395993_117767	-386.9	75.6	O11
Ga0395764_028688	-389.3	71.07	O11
3300031899_Ga0326507_1080420	-364.3	69.81	O11
Ga0395766_0054322	-354.4	72.78	O11
3300032036_Ga0326509_1079137	-350.0	73.92	O11
Ga0395766_0044135	-358.1	74.91	O11
Ga0395767_046790	-361.0	74.37	O11
Ga0395765_034304	-346.9	73.66	O11
Ga0395764_025977	-350.0	74.01	O11
3300024486_Ga0255059_10095512	-352.5	68.56	O11
Ga0494081_03112	-343.7	72.18	O11
Ga0395766_0039915	-397.8	72.99	O11
3300024342_Ga0255061_10169325	-405.3	77.05	O11
Ga0395767_042153	-389.3	73.05	O11
Ga0395765_031167	-387.7	72.84	O11
Ga0395766_0038464	-417.3	76.2	O11
Ga0395767_040487	-385.0	71.15	O11
Ga0395767_046405	-380.7	72.79	O11
3300006395_Ga0079066_1022791	-356.9	73.36	O11
3300006398_Ga0079067_1023062	-360.0	73.0	O11
3300024486_Ga0255059_10108124	-381.3	75.47	O11
3300024337_Ga0255060_10141746	-373.8	73.86	O11
Ga0371492_038609	-373.8	73.86	O11
3300010310_Ga0116235_1413514	-319.6	74.43	O11
Ga0395996_034035	-384.8	75.2	O11
3300026525_Ga0256870_1090235	-384.8	75.2	O11
Ga0395766_0040042	-427.8	74.49	O11
Ga0395767_042174	-418.9	74.08	O11
Ga0395765_031051	-414.8	73.91	O11
3300019209_Ga0179951_1204554	-333.0	73.71	O11
Ga0401973_001825	-309.5	70.99	O11
Ga0401985_003587	-309.5	70.99	O11
Ga0401977_001823	-309.5	71.06	O11
3300028261_Ga0256316_1017084	-387.9	75.07	O11
3300025763_Ga0255250_1026062	-391.5	75.07	O11
Ga0451497_007160	-385.2	74.58	O11
3300032037_Ga0326508_1050219	-395.4	75.75	O11
3300036545_Ga0393291_016220	-398.6	76.44	O11
Ga0435270_020043	-398.6	76.44	O11
Ga0395993_109538	-396.3	75.46	O11
3300026526_Ga0256869_1112201	-395.6	75.39	O11
3300026525_Ga0256870_1088636	-397.6	75.74	O11
3300032643_Ga0352991_1103582	-427.2	69.61	O11
3300010974_Ga0138314_1656948	-438.1	70.22	O11
3300032643_Ga0352991_1107950	-434.8	70.91	O11
3300032487_Ga0352979_1011954	-434.5	71.08	O11
3300010974_Ga0138314_1445348	-353.4	76.89	O11
3300010976_Ga0138317_1113473	-351.0	77.18	O11
Ga0395995_035393	-390.0	74.73	O11
Ga0395765_028257	-428.4	76.82	O11
Ga0395767_041018	-403.7	75.91	O11
Ga0395765_027849	-445.7	74.42	O11
Ga0395766_0030001	-443.5	74.51	O11
3300024337_Ga0255060_10105967	-402.9	75.49	O11
3300024342_Ga0255061_10122878	-399.6	74.64	O11
Ga0395764_024615	-364.5	74.45	O11
Ga0395765_027157	-406.8	71.16	O11
Ga0395765_031967	-387.3	71.64	O11
Ga0395764_020447	-373.8	72.28	O11
Ga0395767_037955	-384.6	73.04	O11
3300032036_Ga0326509_1047699	-451.4	75.52	O11
3300026539_Ga0256872_10091644	-459.8	75.99	O11
Ga0395765_025514	-426.1	74.32	O11
Ga0395765_035074	-369.6	72.88	O11
Ga0395764_023005	-367.4	72.54	O11
3300026525_Ga0256870_1087094	-340.3	70.92	O11
Ga0395996_032761	-340.3	70.92	O11
Ga0395993_107767	-342.4	70.75	O11
3300026526_Ga0256869_1110475	-342.4	70.75	O11
Ga0395995_037104	-339.0	71.61	O11
3300026526_Ga0256869_1154803	-296.7	72.87	O11
3300024342_Ga0255061_10129271	-357.0	73.0	O11
3300024345_Ga0255062_10109360	-375.5	75.44	O11
Ga0395997_030961	-374.9	75.44	O11
Ga0401982_004844	-308.6	77.62	O11
3300024486_Ga0255059_10124714	-350.2	74.04	O11
3300024486_Ga0255059_10089438	-459.9	76.21	O11
Ga0395766_0027681	-521.6	76.32	O11
Ga0395764_014846	-522.6	76.32	O11
3300024345_Ga0255062_10092834	-440.2	76.44	O11
Ga0395765_027641	-431.8	75.53	O11
3300024345_Ga0255062_10096326	-410.9	72.49	O11
3300019203_Ga0179955_1146888	-383.1	73.47	O11
Ga0529051_005735	-359.2	73.29	O11
3300034652_Ga0316598_039165	-365.2	72.44	O11
Ga0540515_008713	-357.5	71.63	O11
3300034652_Ga0316598_033017	-405.9	71.38	O11
3300019215_Ga0179945_1274199	-391.0	73.49	O11
Ga0491216_015148	-296.1	69.47	O11
3300024345_Ga0255062_10095230	-406.7	72.56	O11
Ga0371492_025779	-425.3	74.69	O11
3300024337_Ga0255060_10098803	-424.8	74.69	O11
3300024486_Ga0255059_10105174	-380.3	74.23	O11
Ga0590081_004729	-406.3	74.22	O11
Ga0494017_004176	-398.0	74.38	O11
Ga0494031_007030	-395.5	74.38	O11
Ga0494013_004094	-398.0	74.38	O11
Ga0494015_004178	-394.3	74.2	O11
3300013054_Ga0164284_156341	-372.6	75.65	O11
3300002377_JGI24500J29687_10004247	-393.5	76.87	O11
3300002391_JGI24501J29690_1005178	-405.2	77.8	O11
Ga0499924_010792	-414.2	77.78	O11
Ga0401326_008966	-416.4	79.31	O11
Ga0401325_005269	-403.8	78.21	O11
Ga0583558_023542	-383.8	77.33	O11
3300006940_Ga0079099_1558554	-383.6	75.4	O11
3300007248_Ga0075168_1681952	-336.8	73.72	O11
Ga0537112_02087	-385.3	71.04	O11
Ga0537111_002792	-386.8	71.09	O11
Ga0590123_01860	-340.0	73.6	O11
Ga0529232_011645	-389.6	75.22	O11
Ga0529314_008362	-386.6	75.33	O11
Ga0529236_014475	-373.4	74.52	O11
Ga0529231_009200	-384.5	75.22	O11
Ga0529247_005263	-380.5	75.29	O11
Ga0401329_010593	-314.1	72.46	O11
3300034652_Ga0316598_034750	-420.5	70.9	O11
3300034652_Ga0316598_033616	-415.8	70.24	O11
3300034652_Ga0316598_035074	-410.1	70.26	O11
3300019217_Ga0179946_1267746	-469.2	71.79	O11
Ga0605875_001407	-358.1	74.7	O11
Ga0605874_017770	-358.1	74.62	O11
Ga0605883_009755	-362.0	74.78	O11
Ga0605879_015564	-358.3	74.62	O11
3300002377_JGI24500J29687_10012297	-445.0	76.09	O11
3300002378_JGI24502J29692_10001128	-429.5	75.7	O11
Ga0499922_012717	-422.7	77.71	O11
Ga0499921_018443	-423.3	77.19	O11
Ga0401330_004515	-351.0	71.61	O11
Ga0401982_004145	-369.9	76.41	O11
3300012881_Ga0079063_1016463	-404.6	75.69	O11
3300006381_Ga0079102_1023744	-417.5	75.55	O11
3300010857_Ga0126354_1168422	-328.2	73.08	O11
3300010859_Ga0126352_1129877	-329.5	71.65	O11
Ga0509105_018774	-279.7	70.78	O11
Ga0605889_01588	-279.7	70.78	O11
Ga0605879_020438	-279.7	70.78	O11
Ga0605881_012859	-279.8	69.38	O11
3300021858_Ga0213852_1324316	-292.7	70.38	O11
3300006395_Ga0079066_1520760	-335.7	77.31	O11
3300011365_Ga0151146_1084464	-343.7	71.44	O11
3300019236_Ga0179944_1300805	-325.3	72.45	O11
Ga0494096_012094	-331.3	73.42	O11
Ga0494093_019148	-326.8	73.35	O11
3300024345_Ga0255062_10085046	-452.3	76.53	O11
Ga0395997_023767	-452.3	76.53	O11
3300032037_Ga0326508_1069555	-344.2	74.76	O11
Ga0499920_024778	-372.2	75.08	O11
Ga0499923_015618	-366.8	74.87	O11
Ga0499921_023303	-368.9	74.79	O11
Ga0499919_023388	-368.6	75.08	O11
Ga0499920_026107	-351.7	72.61	O11
Ga0499921_023544	-368.6	74.55	O11
Ga0499919_023706	-373.0	74.97	O11
3300032036_Ga0326509_1073003	-337.1	71.75	O11
3300031961_Ga0326510_1058688	-339.5	71.55	O11
3300006398_Ga0079067_1574899	-302.6	72.18	O11
Ga0395765_041060	-367.8	73.56	O11
3300024486_Ga0255059_10121647	-339.1	71.35	O11
3300031899_Ga0326507_1078936	-385.6	74.41	O11
3300031961_Ga0326510_1057417	-372.3	73.52	O11
Ga0435270_030503	-378.0	74.1	O11
3300024337_Ga0255060_10132781	-350.5	72.74	O11
3300024345_Ga0255062_10129761	-348.7	73.02	O11
3300024342_Ga0255061_10152891	-340.7	72.64	O11
3300034645_Ga0371491_031763	-349.6	73.02	O11
3300019222_Ga0179957_1241735	-388.1	76.14	O11
Ga0499916_017222	-421.0	74.45	O11
Ga0499919_023792	-427.9	76.28	O11
Ga0499937_03931	-426.5	76.28	O11
Ga0583558_024174	-414.9	74.73	O11
Ga0499923_013445	-422.9	76.28	O11
Ga0583558_024031	-442.2	76.25	O11
Ga0499924_012456	-446.1	76.45	O11
Ga0499923_013368	-439.0	76.64	O11
Ga0499919_024729	-412.1	75.05	O11
Ga0499939_03350	-410.8	74.25	O11
Ga0499936_03869	-421.0	75.9	O11
Ga0499910_019365	-418.0	75.53	O11
Ga0499915_019597	-421.2	75.72	O11
Ga0499911_020149	-419.2	75.92	O11
Ga0583557_014529	-426.6	76.49	O11
Ga0499912_016158	-412.7	75.72	O11
Ga0499913_019950	-410.7	75.14	O11
Ga0499914_013676	-416.1	75.53	O11
Ga0499917_009968	-423.9	75.92	O11
Ga0499916_016587	-408.7	75.14	O11
Ga0499927_04970	-414.3	74.88	O11
3300002378_JGI24502J29692_10186117	-433.7	75.38	O11
3300002392_JGI24503J29689_10082338	-429.4	75.65	O11
3300002406_JGI24499J29688_1220047	-431.6	76.61	O11
Ga0499919_019729	-430.3	75.43	O11
Ga0499917_009933	-405.7	72.57	O11
Ga0499935_01548	-420.9	75.17	O11
Ga0499923_013632	-419.4	74.78	O11
Ga0499919_021088	-414.1	74.59	O11
Ga0499921_021284	-411.7	74.59	O11
3300002293_JGI24504J29685_1004314	-424.6	76.33	O11
3300002406_JGI24499J29688_1103397	-434.3	75.94	O11
3300003306_Ga0004534J46558_1044737	-430.9	76.91	O11
Ga0499920_021196	-414.9	74.62	O11
Ga0499922_014138	-415.4	74.62	O11
Ga0499919_019817	-413.3	74.62	O11
Ga0499923_011527	-412.2	75.0	O11
3300002377_JGI24500J29687_10025621	-409.4	74.54	O11
3300024337_Ga0255060_10142085	-352.8	75.39	O11
3300019231_Ga0179935_1270631	-373.3	78.24	O11
3300019220_Ga0179936_1154512	-372.9	77.62	O11
Ga0583558_027738	-403.1	77.84	O11
Ga0499920_025090	-414.2	79.37	O11
Ga0499914_016240	-408.0	78.6	O11
Ga0499916_019683	-424.8	79.79	O11
Ga0499911_023701	-412.7	78.99	O11
Ga0499913_025878	-421.1	79.58	O11
Ga0499915_022901	-413.3	78.9	O11
Ga0499918_016194	-419.0	79.45	O11
3300003306_Ga0004534J46558_1006182	-407.1	77.84	O11
3300002406_JGI24499J29688_1007787	-405.4	78.05	O11
3300019237_Ga0180028_1365782	-381.3	74.57	O11
3300009588_Ga0116232_1241729	-383.1	75.38	O11
Ga0499920_023017	-396.2	77.42	O11
3300002377_JGI24500J29687_10068443	-823.6	76.68	O11
Ga0499923_026529	-333.9	77.84	O11
Ga0499920_024350	-422.3	77.5	O11
3300024345_Ga0255062_10147126	-379.3	74.41	O11
3300025804_Ga0256871_1087471	-392.3	72.13	O11
Ga0395993_128552	-390.9	72.21	O11
Ga0395995_044139	-388.9	71.94	O11
Ga0509171_009851	-331.2	75.25	O11
Ga0509131_023433	-329.0	75.03	O11
Ga0509170_004393	-333.4	75.46	O11
Ga0499923_016127	-407.9	76.79	O11
Ga0499924_014968	-406.4	76.79	O11
Ga0583558_027384	-432.9	76.36	O11
Ga0499921_024047	-436.5	77.01	O11
Ga0499935_01539	-432.0	76.15	O11
Ga0499936_04467	-438.6	77.22	O11
Ga0499922_017500	-434.5	76.58	O11
Ga0499924_014969	-435.1	76.79	O11
Ga0499915_023378	-425.9	76.84	O11
Ga0499917_012142	-421.7	76.63	O11
Ga0499916_019914	-427.7	76.97	O11
Ga0499913_023753	-427.6	77.05	O11
Ga0499914_016439	-422.6	76.2	O11
Ga0499917_012204	-419.3	75.72	O11
Ga0499920_025747	-389.6	75.27	O11
Ga0499922_017689	-390.0	75.27	O11
Ga0499921_024254	-389.6	75.27	O11
Ga0499911_024442	-367.4	71.61	O11
Ga0499910_023598	-367.2	71.54	O11
Ga0583558_026428	-369.9	73.6	O11
Ga0499924_013731	-366.9	73.39	O11
Ga0499923_014749	-348.1	72.38	O11
Ga0499920_023486	-362.1	74.08	O11
Ga0499922_016000	-364.7	74.49	O11
3300032037_Ga0326508_1064065	-346.1	73.47	O11
3300032037_Ga0326508_1061837	-356.0	73.67	O11
3300026525_Ga0256870_1119049	-363.8	74.6	O11
Ga0395996_045947	-368.0	74.81	O11
Ga0395994_045092	-363.7	74.6	O11
3300026539_Ga0256872_10159234	-363.8	74.6	O11
Ga0499919_023522	-382.3	76.58	O11
Ga0499923_015707	-389.2	77.0	O11
Ga0583558_027978	-387.6	77.0	O11
Ga0499922_017031	-385.5	76.79	O11
3300011365_Ga0151146_1081634	-362.6	75.74	O11
Ga0395766_0057891	-341.8	69.92	O11
3300007322_Ga0099790_1307898	-381.7	72.85	O11
3300006645_Ga0099769_1184601	-386.3	73.05	O11
3300019224_Ga0180029_1197687	-317.3	73.86	O11
3300019224_Ga0180029_1092197	-457.4	78.0	O11
3300019237_Ga0180028_1367375	-459.0	78.15	O11
3300026539_Ga0256872_10118671	-415.9	74.66	O11
Ga0395994_032356	-415.9	74.66	O11
Ga0395767_046768	-425.7	74.66	O11
3300024342_Ga0255061_10137767	-421.1	72.86	O11
Ga0395766_0043378	-420.3	75.02	O11
Ga0395994_032375	-425.2	73.48	O11
Ga0395996_034845	-425.2	73.41	O11
3300026525_Ga0256870_1092188	-425.2	73.41	O11
[truncated: 3,665 more rows]
