# Supplementary material for: Identification of hot spring Obelisk-like RNA replicons and expanded diversity of the Obelisk superfamily
Source: Nat Commun. 2026 Apr 20;17:3041. doi: 10.1038/s41467-026-71096-6 (PMC13096302; doi:10.1038/s41467-026-71096-6)
Supplement: Supplementary file 6 — Source data [file 41467_2026_71096_MOESM6_ESM.zip › Source_data_fig/FigS8_meanPlddt_nonObl1.dat]

name	mean_plddt
smallprot_490766	64.079173553719
4302727	67.09852221214868
centrorf_5141	84.56089861751153
smallprot_4171713	55.83460869565217
smallprot_1585737	73.53410256410257
centrorf_1080	80.42123781676413
smallprot_5363837	63.481276150627615
smallprot_3755161	77.04717277486911
img2k_6168278	54.4884686774942
img2k_4761631	59.580216802168025
1549103	47.99461089494164
1644518	78.41035881435258
img2k_4665353	83.68784411276948
img2k_4518380	39.34978978978979
centrorf_5978	84.29313043478261
img2k_4565804	67.11278947368422
smallprot_828957	65.78453333333333
smallprot_1461930	74.53317204301075
smallprot_1350003	80.3353531598513
smallprot_11947994	71.80460759493671
centrorf_4732	76.13869198312236
smallprot_581615	74.0958611111111
608484	65.22555984555984
237699	86.751190926276
4501855	31.427139689578713
img2k_1962798	72.44303846153846
img2k_4811831	70.08137741046832
img2k_5253547	34.234392
smallprot_155151	68.76175609756098
img2k_4706538	57.43105714285714
smallprot_627925	65.28565420560747
1795491	29.426473197781885
4564737	36.97199
centrorf_2402	84.58118320610687
384860	42.45861016949153
smallprot_61757	81.74686868686868
smallprot_5442325	70.29783197831978
smallprot_1429888	71.20245847176079
smallprot_5661820	60.92945244956773
smallprot_8411939	58.693356643356644
centrorf_8322	47.64051612903226
img2k_4530619	70.45798994974875
1507528	61.719709208400644
smallprot_6318331	82.79037190082644
img2k_5993374	73.68205882352942
img2k_4547243	71.25958762886597
smallprot_4350252	76.07127358490565
img2k_4512850	53.284888438133876
smallprot_3279495	56.61952380952381
smallprot_59660	76.32262357414449
img2k_4518273	45.31722222222222
361432	53.043581871345026
61473	39.281323529411765
2387890	49.22505567928731
smallprot_53676	55.307489361702125
img2k_4847989	49.82047987616099
smallprot_629246	77.17244019138757
378246	47.546042841037206
smallprot_611278	61.619610389610386
361092	61.2174512534819
smallprot_1258540	63.68634241245136
smallprot_1240292	53.55736842105263
img2k_4562580	62.53208053691275
centrorf_6309	62.0815953307393
smallprot_12149228	61.29450892857143
img2k_819233	39.1679127459367
smallprot_11938790	54.41234463276836
smallprot_11910222	80.38662983425414
13961	86.14321510297484
smallprot_3082459	65.10673758865248
1640481	37.46139354838709
smallprot_1461933	66.90043165467625
smallprot_1727879	71.30136585365854
smallprot_3628363	78.75467171717172
smallprot_6318407	75.97443786982248
smallprot_3581340	77.76134057971015
smallprot_1414376	74.3795020746888
img2k_4521991	84.74386138613862
smallprot_717366	60.04760663507109
img2k_4986314	80.183125
4670925	62.03218934911243
smallprot_103266	68.27624615384616
centrorf_4752	59.00723350253807
smallprot_1168569	53.13171232876712
1472337	61.37532839962997
img2k_4671388	71.49601286173633
img2k_4552743	90.49836411609499
img2k_4545502	58.51291411042945
1456579	70.05199318568995
img2k_4681010	31.136251097453908
3658804	84.95337094499295
smallprot_581619	84.713417721519
smallprot_513391	70.53807829181494
smallprot_8757441	71.29541666666667
img2k_4734568	67.57352941176471
centrorf_7631	91.59491803278688
smallprot_3755160	78.2875238095238
centrorf_2792	78.75350253807106
smallprot_11984875	50.77705617977528
img2k_4542269	80.7365780730897
2363802	38.031504539559016
smallprot_3800125	65.74473684210527
centrorf_3974	62.95034920634921
smallprot_5514723	83.86623318385651
560509	38.55491856677524
smallprot_828941	75.54166666666667
img2k_1905021	36.43787327478043
4483878	56.96602380952381
img2k_5148438	40.62503964757709
1526130	86.19848932676518
smallprot_1191849	62.8926179245283
smallprot_11885256	80.00854341736695
img2k_3227913	72.40941176470588
centrorf_6315	86.66889447236181
smallprot_114610	91.58806451612904
centrorf_5280	69.59323060573858
img2k_4886440	43.14034126163392
675173	49.220582362728784
img2k_4860216	87.43357034795764
smallprot_148836	58.56259009009009
smallprot_3684137	50.540407239819004
smallprot_1961807	70.90905092592592
img2k_1974007	30.409709342560554
smallprot_3618551	77.33107344632768
img2k_5202693	38.362022029897716
smallprot_3685734	63.953439153439156
smallprot_12088065	77.18029585798817
2059554	39.18369934640523
smallprot_774281	80.5910447761194
img2k_4508330	69.23075471698114
smallprot_497390	75.54438661710037
smallprot_3577861	65.54120481927711
smallprot_3326072	74.67344537815126
centrorf_6990	57.82072183098592
smallprot_12376732	64.48093189964158
smallprot_1479241	80.94518218623482
centrorf_4467	64.87029702970297
smallprot_8865127	77.24103603603604
smallprot_476423	67.68916666666667
smallprot_3762403	70.29787234042553
img2k_4565722	78.39270422535212
img2k_4538005	85.40531100478469
smallprot_3679602	82.63730392156863
img2k_8366173	74.8430078125
4438669	43.72945111492281
img2k_4957871	75.88375314861462
smallprot_5506765	69.70085185185185
centrorf_4042	61.35217194570136
250008	57.31265873015873
smallprot_7877634	66.65762645914397
smallprot_596008	51.3601871657754
4619319	73.12665266106443
smallprot_703200	80.1246335078534
smallprot_122017	62.54047477744807
974070	37.08737809187279
smallprot_1599083	70.1389090909091
img2k_4542039	71.63627358490567
centrorf_3768	87.70493723849373
centrorf_5495	43.196576151121604
img2k_6540370	34.95235591506572
smallprot_3753604	65.12029197080292
smallprot_12332792	67.50167346938775
smallprot_3103767	84.20274390243902
4507612	73.97184281842819
smallprot_11173815	67.21780487804878
smallprot_165689	66.95009389671361
img2k_6746763	47.02845010615711
2400997	32.93447778418927
smallprot_12131692	68.77141479099679
394224	48.07321246458923
img2k_5989993	72.05309278350515
centrorf_3833	51.99123376623377
3099373	72.71411111111111
img2k_4983327	59.1856711409396
smallprot_1600064	60.90224215246637
img2k_4797121	87.28348258706468
smallprot_2864807	79.3395
img2k_4518436	76.47664772727272
2363872	85.79409375
smallprot_3683843	58.39443526170799
smallprot_11938957	83.67850241545894
img2k_4530622	73.33008583690987
smallprot_796056	89.07497816593886
img2k_4545529	39.51274244004171
2138514	43.29414545454546
img2k_4545596	81.9781952662722
img2k_6936053	61.820311284046696
4436099	78.58499421965318
img2k_4521984	52.325382352941176
smallprot_5021803	63.66433333333333
img2k_4538011	74.10481751824817
smallprot_4785970	75.79298657718121
370571	84.92190053285968
smallprot_3641134	90.20066298342542
smallprot_680359	66.78248888888889
smallprot_9877536	58.38685039370079
img2k_4102318	54.14540760869565
557692	65.12349337748344
4451161	71.23383375742155
387547	76.85421779141105
img2k_4553407	60.62392207792208
smallprot_270553	68.15132258064516
2155310	48.43629692832764
img2k_4886444	52.07381957773512
smallprot_725031	60.73865546218487
smallprot_1861966	57.75767801857585
img2k_4538121	80.89905
smallprot_1263356	63.15361878453039
img2k_4663597	71.79586319218241
smallprot_1712958	87.85014778325123
smallprot_12092093	83.34945454545455
4165261	40.376978807294236
smallprot_38580	58.90826086956522
img2k_6936034	53.32622596153846
smallprot_5517735	70.39331950207469
smallprot_796891	52.81860911270983
centrorf_4203	87.77997493734335
centrorf_7828	52.20204022988506
1297950	61.68472990777339
smallprot_270554	81.83716666666666
centrorf_3105	68.8182119205298
img2k_4948817	50.390289687137894
img2k_4520423	89.09196296296297
smallprot_1465565	76.62083969465648
smallprot_36553	47.04174712643678
smallprot_3846807	79.14831460674158
centrorf_3780	43.27487352445194
img2k_2851428	31.558149171270717
4425900	28.969088050314465
1879020	71.75923611111111
img2k_5912495	63.27461165048544
smallprot_3131517	79.45208556149733
1569815	77.55913344887348
img2k_4948800	38.66926805143422
smallprot_11131250	57.65583061889251
smallprot_11224652	88.66018867924528
smallprot_6307663	76.40803738317757
smallprot_12266387	67.03738888888888
smallprot_3683808	47.93622009569378
1472339	54.82150974025974
img2k_4958729	38.49748435544431
img2k_5116923	44.636865234375
1466436	47.96505791505791
26748	56.987242026266415
img2k_2839616	45.776444444444444
4460978	28.383369863013698
1157010	80.92606418918919
img2k_4547110	66.47427672955975
img2k_4983299	70.01850574712644
561716	53.32417543859649
smallprot_7711255	68.82623616236162
img2k_5926036	39.422113543091655
790080	49.64756906077348
smallprot_1717861	88.18015228426395
img2k_4811835	42.36260487804878
smallprot_3579695	75.09748201438849
smallprot_12091514	87.50475806451612
smallprot_11910209	66.93312056737588
smallprot_1600068	64.70636363636363
smallprot_11938959	58.640035714285716
561263	39.0175
smallprot_11917024	59.540474308300396
smallprot_4770835	79.73267489711934
img2k_4811290	63.520401854714066
smallprot_3903132	61.22943113772455
1998928	81.91725464190982
centrorf_1943	74.3614798206278
smallprot_3867673	82.26046875
img2k_6388337	90.5189005235602
smallprot_5019024	67.15322997416021
img2k_4888086	89.32023121387283
607924	54.446035928143715
img2k_4734051	42.55472590882862
img2k_5097871	81.48142201834862
smallprot_3791280	65.90128676470589
smallprot_5382206	89.16890510948905
smallprot_5457463	72.21380165289256
img2k_4565788	51.952404844290655
img2k_4666744	31.071680830972614
2061127	52.27818007662835
smallprot_9206087	67.13586005830904
smallprot_12149225	64.16603854389722
396494	35.08742943548387
smallprot_11131245	62.59815165876777
img2k_4540837	44.95586932447397
img2k_4620592	85.64654654654655
smallprot_828937	67.81589970501474
2219928	58.63333333333333
img2k_5890793	56.820380116959065
smallprot_1280148	86.74611570247934
smallprot_5399757	67.88832460732985
smallprot_1552984	64.30275
13170	75.73950654582075
363557	62.20517766497462
smallprot_5167367	81.21096446700507
img2k_4666747	36.76597849462365
smallprot_12867360	58.472287234042554
smallprot_5353594	70.7309533898305
561492	41.40591982182628
smallprot_4792679	65.3208125
smallprot_1882618	61.39418461538462
2291483	66.2272311827957
smallprot_1688105	81.71037647058823
smallprot_5399483	86.71575829383886
smallprot_3176054	62.754497041420116
smallprot_12086039	88.77466666666666
img2k_6505433	50.04885793871866
img2k_4540784	83.6439010989011
smallprot_7711238	81.78308988764044
smallprot_11230052	62.43030973451327
img2k_4547433	77.60598314606742
smallprot_3825147	75.86136882129277
smallprot_834374	75.7589344262295
smallprot_6410893	63.952900232018564
img2k_1836134	57.57106666666667
img2k_4521578	64.09037704918033
centrorf_1886	90.83006172839507
img2k_2839619	57.528001631321374
smallprot_6400585	61.620389221556884
71842	80.48353693181818
419882	49.00262939958592
centrorf_5367	56.9774375
4501908	42.020886339937434
2949008	79.05738396624473
img2k_4522089	59.61431226765799
img2k_4155118	59.435266666666664
4605607	31.419270302079248
383381	73.62596958174905
img2k_4900354	79.09747648902821
smallprot_3630881	83.23947565543071
smallprot_5991676	69.89745412844037
373819	70.71097107438017
smallprot_5211619	85.50949152542373
img2k_2852794	87.76815195071869
smallprot_5399733	79.68141463414634
smallprot_33649	54.99493857493857
smallprot_5629120	84.30950738916256
img2k_8358834	62.251694915254234
smallprot_4095352	80.19828125
4564733	42.099732225300095
smallprot_12469314	79.60778801843318
smallprot_753986	73.07965277777778
4711141	42.553501762632195
centrorf_9840	60.304162436548225
img2k_1997516	49.38302631578947
img2k_4547397	77.82837563451777
744911	85.67106983655275
smallprot_1163934	76.38972049689441
img2k_4620586	63.166415882967605
smallprot_12162332	70.30376391982183
2054416	62.64793459552496
smallprot_4084848	47.83683333333333
4509466	87.53093596059114
smallprot_12008168	58.39465373961219
img2k_4174819	72.72762773722627
smallprot_3885669	88.31636792452831
smallprot_4148830	67.3534110787172
smallprot_27301	59.208015267175576
smallprot_3794149	73.27542372881356
smallprot_8089996	52.271246943765284
img2k_7314400	81.38816919191919
721838	51.46989733059548
4556563	30.54826474820144
centrorf_6924	62.991414285714285
img2k_4565002	58.318454011741686
smallprot_5172311	76.458
smallprot_11283135	76.8020703125
smallprot_61755	59.33703557312253
centrorf_9408	64.53803220035778
1887264	48.405523255813954
img2k_4518426	64.05256965944272
1995410	42.63592193808883
smallprot_7711247	56.00448087431694
smallprot_3326070	83.35742160278745
smallprot_1501159	79.40844155844155
img2k_4541235	53.26776
img2k_4539525	70.20087533156499
img2k_4537390	67.45952802359882
smallprot_703107	83.00496
smallprot_3309796	54.36651595744681
4441305	26.1456511627907
img2k_5122306	49.32118925831202
888627	39.46127811860941
smallprot_3703614	83.96732075471698
centrorf_2795	69.07518358531317
img2k_4538217	46.12392676767677
smallprot_4851540	82.95146095717884
smallprot_12518053	77.84591549295774
smallprot_4342317	81.82224852071006
smallprot_9912689	65.89638655462186
1492927	85.64925423728813
smallprot_5467403	86.24649214659686
2022166	48.46847176079734
img2k_4545575	65.04597222222222
img2k_5204696	78.14773333333333
68473	64.6133718689788
smallprot_1501157	73.23768888888888
611621	52.873663366336636
img2k_4790754	72.87004032258065
smallprot_692309	58.397643835616435
smallprot_3792153	85.9156170212766
img2k_4756470	34.47980751604033
img2k_4947662	35.42953137410643
smallprot_11529051	68.22819512195122
610396	42.06544326241135
2361007	38.68459566074951
smallprot_5973799	67.2687012987013
img2k_1997723	83.3729889298893
1934475	53.54798148148148
centrorf_9386	61.03158536585366
527571	75.0119610778443
1503461	33.91699133552435
4151208	52.736164199192466
smallprot_796022	78.65645669291338
1785111	68.66805068226121
smallprot_6355965	83.9967415730337
smallprot_3952449	76.93757847533632
smallprot_2036930	75.26296735905045
1126858	81.66423756019262
img2k_4540864	48.023386503067485
img2k_4860218	75.15623574144486
1263324	69.989408
img2k_4494165	69.83935828877006
smallprot_3839960	60.02477777777778
centrorf_8144	60.90160173160173
327189	60.825896907216496
img2k_6011498	64.16865384615384
2223211	83.34074015748031
smallprot_3822755	80.01390697674418
smallprot_3753607	65.08051912568305
4211354	76.49160133444538
smallprot_703106	75.42757894736842
366539	54.657173252279634
smallprot_5111144	72.06254491017964
2362301	34.478864503816794
img2k_4798885	52.84928134556575
img2k_4948841	52.273361204013376
910961	30.702656112576957
2029924	69.60820388349515
smallprot_12100160	64.83694690265487
centrorf_8184	74.1813829787234
4556566	53.2263976083707
566953	36.45599828620394
img2k_2296564	82.48813314037626
centrorf_9661	71.48663316582915
4449003	75.12537914691943
2080214	74.65930467762327
centrorf_8983	77.345
smallprot_4885623	62.51665024630542
smallprot_4253501	72.1210989010989
img2k_4860230	53.44589783281734
smallprot_11925735	65.7978431372549
smallprot_3696021	56.67942386831276
smallprot_476422	72.58775316455696
smallprot_12167344	83.4581862745098
smallprot_3718253	78.42267676767676
4484082	50.87273134328358
372875	34.85180124223602
img2k_5137037	47.89254107338445
2396677	35.825782073813706
centrorf_4468	72.70925438596491
centrorf_4519	85.23725638599811
img2k_4565005	54.48940828402367
smallprot_36006	70.30413559322034
1993527	46.09014661274014
smallprot_74392	76.42452471482889
img2k_4633575	87.80791268758527
centrorf_308	87.13537246049661
centrorf_1447	91.54893709327548
centrorf_493	56.136013864818025
1547614	60.73644305772231
smallprot_3623748	73.094375
img2k_1836053	88.76852646638055
smallprot_12469313	59.134166666666665
smallprot_12131691	51.42462242562929
smallprot_5485248	79.4775366568915
img2k_6114077	87.51420212765957
smallprot_1184653	64.60301204819277
smallprot_3644607	66.28667546174142
centrorf_3622	76.20362244897959
3656232	39.84991349480969
4562842	78.37703030303031
img2k_4188435	66.3163198757764
img2k_3364937	45.103720657276995
3921109	41.655294667913935
img2k_1997773	80.08612184249628
374788	49.88854545454546
img2k_4527482	82.14251633986927
smallprot_4758920	76.23993920972644
centrorf_9129	68.52838461538461
img2k_4706497	36.53275804661487
4483047	78.59226148409894
smallprot_3326071	75.82461805555556
1890007	45.86685851318945
smallprot_753972	78.41409937888199
img2k_4666748	40.24658629441625
2362279	54.360059405940596
4507594	60.8780875
smallprot_5128863	64.87646341463415
smallprot_11979788	67.95662983425414
491272	82.16764805414552
smallprot_741298	74.24511111111111
smallprot_11895846	75.8356926952141
smallprot_4260447	80.56073170731707
390813	82.1949527410208
img2k_4541230	62.32695767195767
img2k_4540993	63.68545454545455
1907488	44.97875494071146
img2k_4565639	79.17268571428572
img2k_2436094	74.92967963386728
smallprot_5363910	51.770463917525774
smallprot_35965	63.32481060606061
smallprot_3579233	62.866730038022816
2332299	36.376906957250625
img2k_5369253	92.09349112426035
4507179	82.61774244833069
img2k_4541053	61.386640419947504
360727	77.42542495479205
4487591	71.92394990366088
1873597	57.80710575139147
smallprot_11910221	81.30275229357798
img2k_5120197	71.79745
img2k_4666677	32.06734496124031
img2k_4537405	82.09344947735191
centrorf_5656	89.45065217391304
smallprot_9904596	68.72436997319035
1147735	42.793164855928204
img2k_2607711	30.664311039484286
smallprot_1583010	58.72571865443425
smallprot_3696907	78.23774193548387
smallprot_669348	88.97707865168539
img2k_4542776	35.37738475177305
smallprot_11139134	86.54825
smallprot_1497465	47.624457142857146
smallprot_6323960	61.55850980392157
smallprot_1195986	82.34222826086956
smallprot_12152269	54.321653746770025
smallprot_11925733	64.78138983050847
img2k_4869784	31.223891487371375
2048896	55.09287037037037
centrorf_7869	70.08571428571429
smallprot_1191848	81.28839378238342
img2k_2899087	74.85135593220339
323824	69.64452076677317
2363783	37.74590807174888
677603	79.04019400352733
centrorf_7263	91.5224064171123
smallprot_74391	69.93627027027027
smallprot_6318303	86.83900862068965
smallprot_835499	73.41677419354839
smallprot_1724706	80.72822485207101
img2k_4565150	34.238543165467625
1322281	48.22553606237817
img2k_4673879	59.76258536585366
img2k_6509195	80.6400303030303
img2k_4633464	57.45009328358209
centrorf_6106	87.85744966442952
smallprot_416025	65.43522167487684
smallprot_5021817	68.29966666666667
smallprot_11899323	81.16787148594378
smallprot_12101558	73.92223880597015
smallprot_2818913	87.29866920152091
smallprot_5344773	60.25325925925926
img2k_4565650	40.18537087912088
4422429	46.640910881339245
smallprot_9903935	64.50403125
smallprot_12147757	61.28966165413534
centrorf_497	91.24975
smallprot_6323944	60.99264069264069
1880639	69.71361702127659
img2k_6524851	36.01122210414453
smallprot_12088062	63.59234782608696
smallprot_5442322	88.81478902953586
smallprot_6318329	74.3270093457944
smallprot_835304	90.99876470588235
1641853	49.00834134615385
smallprot_61758	84.91542857142858
smallprot_11931267	57.24989189189189
4167937	46.761596752368064
smallprot_3847377	60.11767857142857
img2k_4671391	60.61783333333334
smallprot_5869635	86.43548387096774
img2k_4547178	74.65966386554622
smallprot_12553938	54.28121951219512
centrorf_4741	72.81864406779661
centrorf_2144	71.10324200913242
smallprot_11962986	84.29200980392157
smallprot_2066757	78.723663003663
img2k_8371275	75.57154529307283
smallprot_1169886	73.97484848484848
smallprot_1444407	66.65032608695653
smallprot_4935024	88.01268817204301
smallprot_4789674	81.0958024691358
smallprot_12844658	78.9078612716763
1900892	40.98368421052631
smallprot_11868705	80.61200657894737
1998948	63.86648611111111
img2k_2399360	66.09424369747899
centrorf_10098	61.748930817610066
4438561	48.92611226611226
img2k_6168267	86.75097297297297
smallprot_9896046	61.54387755102041
smallprot_6322830	73.55979591836734
smallprot_4313497	69.13808743169399
img2k_4869776	32.147084775086505
smallprot_1525497	73.47798479087453
4502807	41.935868902439026
img2k_4983309	78.76059782608695
img2k_4541988	39.531985428051
smallprot_11158795	79.82095505617977
img2k_1997518	87.70437810945273
centrorf_2829	65.74245508982035
smallprot_8363644	49.25246153846154
img2k_4541113	60.67718213058419
smallprot_5983007	80.9044502617801
img2k_6509176	61.8288198757764
1493330	57.29625649913345
smallprot_522365	65.67078260869565
smallprot_5945003	67.52529051987767
3814270	36.62919964819701
smallprot_2626777	53.297650429799425
smallprot_9912408	67.57862745098039
smallprot_11868801	82.29988095238095
smallprot_735970	72.43260638297872
14278	49.54644285714286
smallprot_4308942	69.33613026819923
smallprot_11896379	83.3982098765432
centrorf_3279	89.06814487632509
4436114	60.17462857142857
smallprot_572954	88.02211428571428
1493329	81.54440119760478
img2k_4869787	65.36478134110787
img2k_4948647	28.83181170886076
1447577	44.36855687606112
4705175	46.87319573901465
1174108	37.91797566371682
img2k_4733992	75.13216666666666
381299	45.56457085828343
smallprot_9912255	86.17407608695652
smallprot_5420394	64.60864197530864
smallprot_11910026	66.75992125984251
smallprot_12149226	58.3121387283237
smallprot_5021862	88.66166666666666
centrorf_221	69.34957983193277
centrorf_1708	72.49595419847329
smallprot_12149208	55.30109442060086
smallprot_10372240	58.71246808510638
smallprot_3572044	73.75230434782608
centrorf_9241	79.7559880239521
img2k_2239444	60.27180515759312
smallprot_1707620	64.38683397683398
smallprot_3627533	59.262346241457855
smallprot_4188047	73.63481382978723
centrorf_6290	71.22676837725382
smallprot_4768226	77.46282608695653
centrorf_9482	80.42088757396449
smallprot_1169874	59.01150183150183
img2k_4900329	71.15975113122173
smallprot_4312002	81.12619946091644
img2k_4521647	57.489619047619044
img2k_4958012	82.94248484848485
smallprot_11973271	60.724119850187265
4698768	33.62935049019608
smallprot_12093544	58.720756578947366
24693	38.858155241935485
centrorf_7107	74.44635071090048
smallprot_328980	79.46963800904977
smallprot_12128504	75.38849264705883
smallprot_11097414	71.6459649122807
1630759	70.17465491923642
smallprot_11181853	61.53266862170088
smallprot_11963491	70.47358885017421
smallprot_1262761	68.78875816993464
img2k_2839614	35.478255959849434
smallprot_12463838	72.75004618937645
4196024	59.42711974110033
smallprot_5953371	49.42758536585366
2061156	49.94584229390681
smallprot_6083699	65.20603571428572
1782053	64.32302771855011
1580887	74.73213028169015
smallprot_6857081	71.65664429530202
744535	79.90204702627939
img2k_5402844	52.9540170940171
smallprot_6110157	74.06399141630901
smallprot_3641375	75.3825
4461006	30.415258525852586
smallprot_5442241	56.460434782608694
img2k_4518448	84.4751655629139
1998872	55.046500888099466
2061163	57.063405405405405
smallprot_3678415	79.32428571428571
img2k_2237195	68.48892537313432
smallprot_5360011	64.94220532319392
smallprot_5945004	61.395709090909094
img2k_8455955	68.12348958333334
img2k_4541137	84.26819512195122
smallprot_12630302	59.739366391184575
smallprot_3840936	76.59260330578512
smallprot_2580914	70.24187096774193
centrorf_4513	80.8159756097561
img2k_4860213	47.844
img2k_3647662	68.07523148148148
smallprot_1581868	78.70311881188118
smallprot_1255027	68.80313152400835
smallprot_3660388	72.0442288557214
561477	53.35153456998314
smallprot_11910182	72.02665427509294
centrorf_7583	64.23887719298246
4597796	33.74674688057041
centrorf_9937	77.70382775119617
1426924	53.92396624472574
1858418	56.86329931972789
smallprot_4896983	67.93918604651162
smallprot_5363681	87.71341708542714
smallprot_3700825	87.87126190476191
img2k_6472610	46.59783505154639
smallprot_1719478	60.02142076502732
1823827	34.47376146788991
4611757	54.703037135278514
1790898	56.57465290806754
smallprot_777650	58.8542700729927
smallprot_3831388	69.53813868613139
centrorf_5195	55.74956403269755
smallprot_9896331	75.78325581395349
smallprot_11917109	67.21945205479452
img2k_8358790	34.622332643202206
smallprot_5110781	69.68651821862348
smallprot_4792039	63.72570397111913
centrorf_6842	64.05547872340425
smallprot_12249300	81.56727272727272
img2k_5071224	69.81959044368601
img2k_4155579	75.20303341902314
1823826	62.12488576449912
img2k_4540783	62.84965648854962
1529415	49.140207182320445
smallprot_1601788	85.07460176991151
smallprot_5261660	57.877775229357795
img2k_2158143	72.2726119402985
1999215	70.07478787878787
smallprot_12101561	74.65761194029851
img2k_5993346	64.60274336283186
centrorf_6816	51.95270325203252
centrorf_9063	54.49452088452089
smallprot_5489784	59.515186170212765
smallprot_3823411	49.510845481049564
smallprot_1852638	78.72912280701755
img2k_4527514	64.87283105022831
img2k_4552788	43.33441471571906
centrorf_9033	51.980750507099394
smallprot_6424542	59.37196296296296
img2k_4564998	80.89633879781421
4183710	56.94760700389105
centrorf_9533	87.17851851851852
smallprot_11948000	84.72837837837838
img2k_4870783	30.079653751030502
img2k_6396575	62.538862068965514
centrorf_2793	77.38681318681319
smallprot_3690987	74.33125984251969
img2k_4561804	40.03443076923077
img2k_4547305	63.72682608695652
centrorf_5889	88.6004255319149
smallprot_837704	54.7859423503326
1591809	37.937720848056536
smallprot_416024	56.00682266009852
img2k_2860061	54.73138794084186
img2k_4869810	91.13762711864406
smallprot_12168562	83.97552419354838
smallprot_1688109	78.12891191709845
smallprot_4947162	70.083
smallprot_667563	64.0662087912088
img2k_6517817	60.35638888888889
centrorf_7161	58.76003039513678
1497885	86.49883161512028
smallprot_3609889	84.10164383561644
smallprot_3825146	65.88629746835443
smallprot_1247210	76.14552529182879
smallprot_11948297	82.56122093023257
img2k_8358771	90.90451428571428
centrorf_3998	89.25492462311558
smallprot_7867652	77.2642
img2k_4957821	80.84604615384616
smallprot_11097369	66.44905303030303
smallprot_4794473	67.5553734939759
1794878	58.36604100946372
4165184	61.9828625
smallprot_1698059	63.95214285714286
1596479	54.48495256166983
smallprot_5363759	70.07268852459016
smallprot_772759	47.80652272727273
smallprot_6406366	79.46598101265823
smallprot_7877633	76.16503311258278
smallprot_2948585	65.16476315789474
centrorf_6948	60.30343249427918
smallprot_3846805	68.87166089965397
smallprot_12128501	64.6834541062802
smallprot_733533	49.84674468085107
smallprot_5953277	79.75561290322581
smallprot_5062098	67.706
2029961	42.49628282828283
3653504	60.869076763485474
smallprot_4180582	66.81848664688427
smallprot_4146	64.04107246376812
centrorf_6876	39.66863461538462
2398739	58.7053125
smallprot_1698536	82.67447963800905
smallprot_4782793	68.83304526748971
smallprot_5364423	75.76748768472906
smallprot_4905460	51.62121654501217
img2k_2236131	81.30872727272727
img2k_5890807	58.29283154121864
smallprot_801170	47.952449438202244
smallprot_43354	56.77034722222222
smallprot_9912116	75.87793333333333
527579	49.8879537366548
smallprot_5661757	75.90399141630901
img2k_2005469	49.46322440087146
img2k_7339831	50.24726666666667
1591806	41.06273311897106
img2k_2786378	76.41362139917696
4452608	53.666836363636364
img2k_121064	35.16840223463687
img2k_3427804	90.11017857142858
centrorf_2573	83.48831325301205
smallprot_767510	74.01392857142856
smallprot_9904033	81.93024630541872
smallprot_708130	79.24306532663317
img2k_4540788	64.899625
smallprot_477706	63.6310248447205
smallprot_668802	62.364039408866994
img2k_4790788	45.822515463917526
centrorf_1337	63.89081460674157
img2k_4872051	71.07657718120805
centrorf_5792	78.99542857142858
img2k_5173892	38.03473362445415
4509458	58.07854640980736
smallprot_1205565	59.59754646840149
smallprot_3911620	61.0439378238342
centrorf_5572	70.59767857142857
smallprot_5953278	85.03766497461929
353483	45.63047058823529
smallprot_4773787	60.14568720379147
img2k_4546063	73.56285714285714
smallprot_5623307	68.4736612021858
img2k_4518440	66.10920289855072
smallprot_3706939	70.31991266375546
img2k_3052797	80.33317689530686
smallprot_9918160	68.81558988764046
img2k_4748409	81.58061538461538
smallprot_5211774	65.1703314917127
smallprot_5835745	65.30413173652694
centrorf_5136	90.86091346153846
363718	49.503905775075985
smallprot_11166960	68.93329710144927
smallprot_12635383	64.73586206896552
smallprot_2126997	69.60261006289308
img2k_2236128	60.03306068601583
smallprot_4192862	62.36906040268456
img2k_6497114	53.810497835497834
smallprot_148797	90.1705529953917
smallprot_5400055	61.130237288135596
img2k_4847843	83.17737142857143
smallprot_835300	62.900637681159424
1557818	45.49279883381924
centrorf_1914	81.47674465920652
smallprot_4741699	69.77635483870968
smallprot_12199827	58.98985185185185
img2k_4522128	56.5223164556962
smallprot_5399488	62.70583138173302
smallprot_1587595	71.91796875
smallprot_4789639	79.22704663212436
402469	35.124757600657354
img2k_4562523	77.75755162241887
img2k_6912186	69.97686486486487
smallprot_12160281	72.4491472868217
smallprot_6400588	69.24842323651453
centrorf_527	83.77274096385543
img2k_4869806	61.039342560553635
smallprot_11167173	80.12843023255815
smallprot_5021815	82.55740331491712
centrorf_2208	78.16728323699422
centrorf_745	61.97007633587786
4098119	58.09500948766603
img2k_3378446	58.375956284153006
3415648	57.521348511383536
centrorf_10097	80.59994999999999
img2k_3079275	66.6802027027027
smallprot_5467298	82.72925925925927
centrorf_2528	52.218350951374205
centrorf_3771	69.33067307692308
26390	39.397390070921986
smallprot_56620	73.23290419161677
smallprot_11128853	73.49638036809816
smallprot_1350002	70.34695652173913
4705176	55.62179715302491
centrorf_7585	67.7633774834437
1936290	38.567515060240964
smallprot_762685	75.55742930591259
smallprot_5363902	73.38433333333333
centrorf_9658	76.13725388601036
864895	41.442190332326284
centrorf_3638	59.64443298969072
img2k_5996278	75.82793721973094
smallprot_1269895	70.75892966360857
smallprot_11007939	83.67372781065089
smallprot_1779907	80.93806629834255
smallprot_726768	73.0752466367713
smallprot_4896984	72.48608695652175
smallprot_6322953	81.15217616580311
smallprot_11131236	68.30933121019108
1430330	49.51845824411135
smallprot_5087488	79.65030100334448
img2k_8358835	41.47135044642857
smallprot_20633	76.35909638554217
smallprot_4789638	43.67044600938967
centrorf_5995	38.291647819063
smallprot_5363762	79.48068627450981
smallprot_3822759	73.0134347826087
smallprot_1409033	57.09294444444444
img2k_6481276	84.63203619909503
smallprot_4530290	71.5593949044586
smallprot_1409030	78.52350943396226
smallprot_5442741	65.18606060606061
centrorf_5747	87.16477756286267
smallprot_12240180	72.01985221674877
smallprot_5795	56.71474418604651
img2k_4748891	51.17379266750948
img2k_4565832	80.9685641025641
smallprot_11967193	69.77575342465754
smallprot_12518059	83.34950892857142
smallprot_12143986	73.70271767810026
smallprot_9896100	48.89768085106383
smallprot_12382602	55.09659793814433
1666523	73.7903355704698
smallprot_102321	73.0597506234414
564775	41.90801242236025
centrorf_254	61.65088461538461
smallprot_717732	71.56567901234568
img2k_4541029	62.88416256157635
centrorf_2356	81.78386363636363
centrorf_3531	91.7803431372549
smallprot_5567184	72.67332155477031
img2k_4547438	79.88426778242678
smallprot_1434847	89.63619631901841
centrorf_8574	66.72923469387756
smallprot_12251898	54.1245766590389
img2k_4364321	73.79583756345178
smallprot_5661821	71.40179487179488
img2k_2839617	54.9142816091954
smallprot_1452707	50.114797136038185
smallprot_841491	76.47196319018406
img2k_4518466	73.58658139534883
smallprot_5475332	55.22929411764706
1559936	63.497368421052634
smallprot_5364421	59.81439534883721
smallprot_704205	83.87723270440252
smallprot_5499983	59.30545238095238
smallprot_157065	65.47621621621622
centrorf_8399	60.13470464135021
smallprot_11145119	59.573418013856816
2237116	43.33981132075472
img2k_4973087	67.62327731092437
centrorf_10163	66.57576354679803
smallprot_5363839	84.15570621468926
img2k_4518257	61.95436090225564
smallprot_145049	76.51161943319838
smallprot_1601789	70.49974093264248
centrorf_9194	73.06231155778895
1440318	84.20396848137536
1504412	56.447435897435895
smallprot_4198440	64.4612037037037
img2k_4950158	52.40555555555556
smallprot_5364043	59.14696832579185
12963	44.016486486486485
smallprot_4308941	67.48137535816619
smallprot_465972	54.139377777777774
smallprot_11895924	62.676109510086455
143749	42.00253435114504
img2k_5173887	64.5326923076923
smallprot_1771729	70.95958823529412
smallprot_8865121	71.04325
723024	42.964646194926566
smallprot_836509	59.01233333333333
img2k_6029630	62.80391304347826
smallprot_11925667	70.55486338797814
smallprot_5661852	81.85497435897436
centrorf_1	90.73070175438596
smallprot_668870	57.74332179930796
smallprot_7217668	66.38321585903084
smallprot_4792530	69.42455516014235
smallprot_3252790	41.892679324894516
smallprot_12352549	56.92244094488189
centrorf_10006	36.372627737226274
4151216	58.38819587628866
smallprot_10959314	64.44467479674796
smallprot_1913992	54.65194139194139
smallprot_12843568	84.43533707865168
smallprot_12359139	63.66862573099415
smallprot_692247	83.13867724867725
centrorf_4492	81.14585106382978
145697	76.12924184261037
img2k_2596181	76.67662222222222
img2k_4825930	34.137608695652176
centrorf_5604	70.37073076923078
img2k_4870823	67.02863013698631
1163875	60.03441833137485
centrorf_7142	64.25066326530612
smallprot_12231404	74.77527272727272
smallprot_9903809	80.90627450980392
centrorf_3261	90.13193069306931
smallprot_490735	69.2170487804878
img2k_1949037	41.89311871227364
smallprot_5399629	78.6690731707317
4430261	37.228007590132826
smallprot_11214430	57.07634615384615
img2k_2235170	68.02155913978494
smallprot_12026054	66.35710997442455
smallprot_6433168	64.93860759493671
799046	41.71664772727273
smallprot_2948586	66.38584905660377
img2k_4508360	57.255918367346936
smallprot_12168505	56.75602469135802
smallprot_11938897	61.67651898734177
4465057	40.511927966101695
smallprot_1775493	62.94488215488216
1456721	38.689892307692304
smallprot_3219598	84.04895705521473
smallprot_9896048	80.37262032085562
smallprot_1688500	80.49610169491525
smallprot_2079405	80.44512345679013
smallprot_685638	72.41042372881356
smallprot_6307667	69.0334693877551
smallprot_9911661	73.89437158469946
smallprot_5012434	52.68083969465649
smallprot_1706603	78.0865470852018
smallprot_9896102	89.3071978021978
img2k_4521567	44.427
smallprot_12240178	61.14557755775578
smallprot_3914992	59.15159259259259
1547626	52.94234913793103
smallprot_2080030	87.33616352201258
img2k_4530584	63.24839694656489
smallprot_1494433	88.8605472636816
smallprot_12164896	64.64360424028268
smallprot_104582	62.703271028037385
smallprot_9912120	63.60981424148607
422492	53.51506641366224
smallprot_5433531	73.57078651685393
smallprot_8736639	58.06956175298805
smallprot_3801114	72.69122009569378
img2k_4521493	58.68846590909091
centrorf_9196	55.82782729805014
img2k_4620578	83.07541284403669
smallprot_3604427	66.81978571428571
smallprot_2930145	63.09917410714286
smallprot_5962062	58.88662371134021
1703522	49.90838199513382
smallprot_11007938	66.75747747747748
smallprot_5467368	77.5634358974359
smallprot_7711244	72.43734597156399
smallprot_4793875	71.81527559055118
195593	71.19606060606061
img2k_8400498	69.84127388535032
4541504	39.018454810495626
smallprot_11524984	78.42495192307692
smallprot_5499986	78.27094339622641
4564063	45.27936802973978
img2k_4569114	59.35778280542986
smallprot_1780057	48.668099762470305
1903167	47.95750433275563
1999213	65.79440909090908
smallprot_5475334	66.85772321428571
smallprot_4793481	66.28229166666667
1438	61.37624288425047
smallprot_466909	70.4975
centrorf_2419	70.28538265306122
1944409	53.54324055666004
420002	36.31924812030075
centrorf_4647	69.61427244582043
4170391	37.1849209486166
smallprot_3690986	42.894122621564485
4461066	45.97118326118326
img2k_4620639	79.1271978021978
centrorf_5327	64.84823529411764
smallprot_12021433	68.97425055928412
smallprot_5003505	73.64421828908554
smallprot_5335721	79.03867346938776
smallprot_834221	84.4871
img2k_4518291	63.811879895561354
smallprot_176636	76.07825471698114
557213	40.41757142857143
smallprot_12012395	87.67981012658228
centrorf_249	77.69562697576396
191655	48.31279359430605
img2k_6333135	76.36213114754098
2006520	37.781069100391136
smallprot_12128927	51.22358638743456
4425961	29.41652517564403
393970	77.1525664893617
smallprot_1580258	61.489504373177844
smallprot_1248503	62.017389558232935
smallprot_63305	61.04764397905759
4556593	55.22753937007874
smallprot_4449844	66.39131147540984
img2k_6477076	72.90833333333333
smallprot_12822460	77.16383116883117
smallprot_3578743	63.696724137931035
1946879	34.35389400921659
smallprot_4756989	89.68574468085106
smallprot_12142956	62.493349168646084
smallprot_724691	56.81785714285714
smallprot_8063065	77.37195918367347
smallprot_4676263	70.9725
smallprot_5945016	88.35609523809524
centrorf_6313	81.50342857142857
smallprot_4792417	86.4028888888889
centrorf_4620	80.67136363636364
img2k_6091909	77.93483333333333
img2k_2749209	72.67391812865498
4438609	36.359743892829
smallprot_5110780	72.05648221343874
smallprot_12012389	85.61178571428572
smallprot_1442686	60.59589225589225
smallprot_3628077	56.7686531986532
smallprot_4754823	71.78625
smallprot_1918988	75.48173652694611
smallprot_3625451	83.45090534979424
centrorf_366	86.83117021276595
centrorf_7952	91.3130303030303
smallprot_141508	73.37389830508475
smallprot_6404722	57.95743386243386
img2k_4666777	73.75742489270387
531033	46.48462899931926
smallprot_11973252	76.88988023952096
img2k_4177841	58.055153583617745
smallprot_1280149	69.49932515337423
smallprot_9896117	92.60570707070707
smallprot_10959254	63.95887323943662
img2k_4518428	40.82198391420911
smallprot_421007	80.48686486486487
smallprot_3822096	86.71
smallprot_11884627	72.3229411764706
smallprot_729832	66.66640776699029
smallprot_4844299	76.96386934673367
centrorf_8160	64.488515625
smallprot_1225127	88.37157407407408
smallprot_3679302	72.38939481268011
smallprot_5172312	74.3668947368421
smallprot_5475298	77.01295238095238
centrorf_7512	54.893384030418254
img2k_4538079	84.59843049327354
4608546	62.18852071005917
centrorf_200	36.38529748283753
smallprot_1607211	64.80384105960265
centrorf_4617	70.74869158878505
centrorf_3136	71.55783132530121
img2k_2437518	75.64877805486285
smallprot_4785462	86.22536144578314
img2k_6351370	69.48932773109243
smallprot_364670	66.42762162162163
smallprot_12836452	70.6954074074074
centrorf_8094	55.62125
smallprot_3831383	58.8088416988417
centrorf_7607	77.60697297297297
centrorf_9197	55.699174917491746
smallprot_702083	69.16673228346457
img2k_3428639	64.96887459807074
smallprot_4729405	51.93331592689295
668662	56.70763636363636
smallprot_12354735	92.56816666666667
smallprot_686408	54.80209523809524
smallprot_2080028	74.54402777777777
smallprot_724690	85.02664596273291
smallprot_12765579	54.552708333333335
4441332	37.72673502082666
img2k_5064613	53.874869888475835
1425078	45.01088552915767
1998965	69.85194154488518
smallprot_5111117	61.97787610619469
smallprot_5199455	76.01296028880867
centrorf_915	88.5510843373494
smallprot_11904806	64.42184668989547
img2k_2085560	70.03442675159236
img2k_4633520	77.40398176291794
img2k_4986308	60.96887912087912
smallprot_6081606	76.1512734082397
2406835	47.870239043824704
centrorf_7951	86.173125
4426997	47.291622516556295
smallprot_12842258	54.5994540942928
3096962	83.27875187969924
img2k_5912505	34.62439300411523
smallprot_4148330	83.8116504854369
img2k_4547241	70.49493573264782
img2k_4538138	43.41579925650558
smallprot_104579	54.93262939958592
smallprot_747421	93.24111111111111
smallprot_12347193	64.77090379008746
img2k_5116016	41.846450648055836
smallprot_6307669	58.489072580645164
smallprot_12382230	79.71543352601157
centrorf_2266	63.29109929078014
smallprot_3706451	69.64386138613861
img2k_4896868	51.53084656084656
smallprot_703219	64.04505555555555
centrorf_530	50.16818181818182
smallprot_5021814	88.47780748663102
smallprot_330374	60.85794612794613
centrorf_2179	86.11780898876404
4658458	61.51684210526316
395775	66.89355704697986
centrorf_4866	40.076876155268025
smallprot_11899247	75.63079096045198
smallprot_11979539	72.1346913580247
smallprot_11166963	85.40270440251572
centrorf_1558	79.2995145631068
2219921	88.66095744680851
1472628	50.787461538461535
smallprot_9896133	67.25136585365854
491277	30.820638211382114
smallprot_795531	72.2222600619195
img2k_4521444	67.15824267782426
smallprot_9896063	66.73923547400612
img2k_6764988	76.05444444444444
smallprot_1233146	77.03167346938775
1472385	57.156480891719745
img2k_4545389	62.941101694915254
smallprot_5467308	76.45320574162679
2328	50.00182197496523
563569	29.21281883584042
smallprot_1245422	69.47773778920309
1784260	64.12151969981238
centrorf_3019	78.41626262626262
centrorf_4015	50.435462962962966
smallprot_3641173	66.662158808933
img2k_4188447	58.544931972789115
563262	69.85057347670251
img2k_2891052	85.95119891008174
smallprot_9904527	55.49762987012987
img2k_4948838	86.2671615720524
img2k_3051037	44.14802937576499
smallprot_42754	78.62803149606299
smallprot_2948582	80.377
4711981	46.461
img2k_3051024	70.92978947368421
img2k_4538103	71.89993174061433
3741341	64.0760116448326
img2k_4569080	72.69677595628416
1424127	41.590940594059404
img2k_5921547	37.09881198347107
smallprot_5399678	48.568558139534886
smallprot_2126994	55.1326525198939
smallprot_2126995	73.86005405405406
3814271	32.40492296404989
smallprot_12012259	72.66518847006652
smallprot_1263256	53.62551219512195
img2k_4666706	47.69754829123328
img2k_3420431	72.72455399061033
smallprot_11910041	56.06033898305085
smallprot_3337821	64.39741324921135
smallprot_33355	74.7470143884892
smallprot_778384	82.8541796875
smallprot_4144	65.30738317757009
1127591	49.42772536687631
smallprot_12550142	59.496699751861044
smallprot_5960345	84.90347826086956
img2k_3427811	67.4906012024048
img2k_4319918	78.08039408866995
centrorf_2495	85.83130434782609
smallprot_3683357	77.37492125984252
1455587	40.70654358974359
1785380	79.81444262295082
smallprot_702239	90.75254545454546
smallprot_5111147	72.25276450511946
smallprot_5399489	70.96941441441442
img2k_4748219	66.98476595744681
smallprot_3643482	83.803125
img2k_2596182	76.82611374407583
smallprot_37307	82.54875
3653455	88.37766342141863
smallprot_11962985	71.67840517241379
img2k_6508526	81.43963470319635
smallprot_6001397	68.13022222222222
smallprot_7711788	87.86994923857868
smallprot_3696446	61.71404109589041
smallprot_1717997	60.31141304347826
smallprot_478018	70.75123348017621
img2k_2218948	70.29522935779816
smallprot_4067162	70.18314079422383
img2k_4870788	53.75076655052265
15957	60.28256144890039
smallprot_5382446	56.187340425531914
smallprot_4162038	69.15986784140969
smallprot_3693116	62.800974842767296
4632593	73.2947730829421
centrorf_2746	62.824985337243405
16928	36.89803680981595
smallprot_12449298	78.5819209039548
smallprot_1716102	63.35572706935123
smallprot_122020	86.59347826086956
420056	40.2866038961039
centrorf_3772	85.3825988700565
smallprot_4789437	54.35230179028133
smallprot_5708570	61.64189655172414
smallprot_1465570	86.13072289156626
smallprot_836508	52.61599537037037
smallprot_3254143	58.08033434650456
img2k_5097971	45.51112
centrorf_6751	76.78597345132744
smallprot_5194537	77.50239361702128
img2k_4537949	90.59960334029228
smallprot_3583125	65.82246913580246
smallprot_5399449	62.50609589041096
smallprot_1688107	60.75199386503068
smallprot_5363653	81.96750769230769
smallprot_11007992	64.27562962962963
smallprot_12149251	67.61941176470589
2029953	42.04256024096386
img2k_4561861	89.01653061224489
img2k_5090703	63.65532915360502
smallprot_6336258	77.56184049079755
smallprot_9917916	61.2324649859944
centrorf_5956	69.56068692206077
smallprot_3920472	80.7189447236181
2219869	89.12719367588933
smallprot_7217666	73.31233532934132
2026838	42.39256493506493
img2k_4547200	55.74399647887324
smallprot_176629	79.15961089494164
img2k_4547399	54.45290827740492
img2k_6936030	81.2607111111111
smallprot_3796227	70.32062256809338
smallprot_9896108	90.89465838509317
smallprot_11938955	58.94303944315545
smallprot_7635309	45.54917257683215
centrorf_4412	59.81083511777302
smallprot_12131694	83.38415789473684
smallprot_5679	65.66888461538461
smallprot_3831382	76.61698305084745
smallprot_4935023	73.07624203821656
img2k_4633538	66.68116279069767
centrorf_9817	48.25828264758497
smallprot_127842	51.91067331670823
img2k_2240243	56.66101876675603
smallprot_11938793	72.82146226415094
img2k_4547183	38.14635782747604
2026866	35.24634920634921
2061159	40.80437051532942
smallprot_3699968	68.61058064516129
img2k_4948810	60.63193548387097
smallprot_1568681	77.51452941176471
smallprot_5420419	75.34768867924528
3241910	59.77931464174455
smallprot_1585346	59.025275862068966
smallprot_4096974	57.692902494331065
centrorf_938	85.6810582010582
centrorf_2617	68.32383966244726
smallprot_493213	78.22388297872341
smallprot_1423301	78.66754940711462
img2k_6500512	73.56047244094488
smallprot_12168506	76.53637362637363
img2k_6936191	35.19110344827586
smallprot_1462967	77.29092592592593
centrorf_2887	73.99767912772586
smallprot_12352551	68.67683720930232
centrorf_3700	65.94088495575221
img2k_4864146	48.173696
img2k_4545298	60.13098434004474
img2k_4620556	54.6385593220339
smallprot_5442901	63.899571984435795
centrorf_224	60.36291390728477
smallprot_11956843	51.506491646778045
318082	85.5791959798995
1999043	36.95094890510949
840204	40.24078247261346
smallprot_1703259	66.69674418604652
smallprot_3691461	84.99953367875648
img2k_4520400	76.32579439252336
img2k_4553403	54.45721136767318
smallprot_9896334	67.1201923076923
smallprot_729831	70.86856410256411
smallprot_5046899	90.64024630541871
smallprot_3994512	77.86170103092783
4422561	87.81895865237367
img2k_3426205	68.98566037735849
smallprot_9896301	58.50564705882353
smallprot_5746368	71.90411985018727
smallprot_2814117	61.757198275862066
centrorf_8943	41.43155316606929
smallprot_11863707	50.371587301587304
centrorf_2736	77.68248962655602
centrorf_568	78.89256544502618
centrorf_4953	76.88953947368421
centrorf_40	72.67646341463414
smallprot_11145201	62.14603921568627
centrorf_7431	74.51462427745665
img2k_6715612	50.55925155925156
smallprot_3786633	62.37168918918919
smallprot_12671961	74.42657142857142
smallprot_4084851	54.35932795698925
centrorf_3732	80.71683918669132
smallprot_1588024	82.55260115606936
centrorf_2889	77.54142045454546
smallprot_3696025	78.09879518072289
smallprot_11956675	75.49173745173745
smallprot_12847122	86.47914414414414
smallprot_3176051	68.44495689655173
4663833	52.389358108108105
centrorf_3467	59.33051282051282
img2k_2827160	89.47437837837838
smallprot_5399446	84.06972375690607
smallprot_5489786	88.65229508196721
2262	46.18001385041551
24455	50.397880658436215
smallprot_7711250	77.55710424710425
4591705	44.88710013003901
smallprot_11948238	71.05010600706714
img2k_2239445	55.195277777777775
smallprot_3952447	71.29179347826087
img2k_5190310	73.78545454545454
smallprot_11529034	70.4607722007722
323614	66.63571900826446
img2k_4547179	83.92705583756346
smallprot_4791943	79.12808641975309
smallprot_12030136	68.88465648854962
360784	54.8824907063197
smallprot_2062270	76.16910638297873
centrorf_2477	67.66238434163701
smallprot_9896049	62.24928802588997
2056971	57.56646031746032
smallprot_7711248	53.860432569974556
smallprot_11973532	64.53836683417086
smallprot_1774179	64.50383177570093
img2k_2786375	34.45923209663503
img2k_2235171	77.55265060240964
smallprot_11917105	72.35242574257425
img2k_4542832	65.33621710526316
smallprot_3696445	70.13130434782609
1853701	78.93199680511182
smallprot_4117995	89.92289017341041
smallprot_328982	57.93781710914454
centrorf_8401	62.37452574525745
324381	63.80155370177268
img2k_3052287	39.14632619439868
smallprot_11115228	74.40246963562753
smallprot_5382015	77.96828382838284
centrorf_909	69.24085910652921
smallprot_3706383	73.4968811881188
1420816	35.7113379204893
1914172	46.43452975047985
smallprot_7711457	78.7087165775401
smallprot_12469295	93.63527638190955
img2k_4666708	77.23810126582279
smallprot_12149235	44.076088019559904
img2k_4790791	68.37471571906354
smallprot_12671956	57.03027397260274
img2k_4163789	75.55412765957446
centrorf_2922	88.14074074074074
smallprot_5335736	84.74
smallprot_753953	75.70545454545454
img2k_3290898	68.22855329949239
img2k_2306302	48.87659767141009
img2k_5905988	88.31515923566879
smallprot_5382002	87.58420118343196
smallprot_11158527	61.86781437125749
smallprot_3898773	63.179227272727275
smallprot_11110174	46.145809935205186
smallprot_4257215	72.53390557939915
centrorf_218	78.28845688350984
img2k_2235168	40.23667714884696
smallprot_1598925	59.168571428571425
img2k_5351731	80.13518950437317
centrorf_3488	69.47878787878788
img2k_4538094	87.09313186813186
img2k_4663590	71.2973489932886
smallprot_12823810	67.28569343065693
smallprot_53678	71.43822784810126
371248	34.6131265031265
smallprot_3892111	67.91145228215768
img2k_3051020	58.23618037135279
smallprot_17232	64.69486607142858
centrorf_6310	59.06290983606557
img2k_4706542	63.975073529411766
1844010	39.6209674582234
2105059	49.26603854389722
smallprot_11979645	77.34142857142857
smallprot_1225352	57.95071960297767
img2k_6936022	84.73765550239234
smallprot_1255876	73.6751204819277
smallprot_5261662	80.25936
img2k_4948716	69.04093548387097
img2k_4545388	56.757625899280576
4291968	47.277206703910615
smallprot_4124374	86.25111842105264
centrorf_3991	77.19294117647058
smallprot_11128857	71.06925925925925
1605066	56.463006289308176
smallprot_3792270	90.78724137931034
img2k_4948819	78.15741935483871
smallprot_11984877	86.98744897959183
img2k_2218941	80.73720930232558
smallprot_3356242	51.71017130620985
smallprot_496332	76.597339055794
smallprot_9912201	46.90385809312639
smallprot_5737991	57.41059490084986
smallprot_12160279	79.84230158730159
1468530	48.960519083969466
centrorf_2980	73.96933147632312
centrorf_7219	62.21852842809365
smallprot_772733	62.4676124567474
smallprot_11910184	67.91752988047809
img2k_4538199	33.467814498933905
img2k_4527572	52.345817655571636
smallprot_5661755	62.72923322683706
img2k_4518274	64.35963636363637
4430312	43.078003003003005
1632705	64.34690618762475
smallprot_4349808	70.41922764227643
smallprot_11930639	88.52843137254902
img2k_4663636	77.58966037735848
smallprot_5742385	68.92989583333333
centrorf_2532	69.52247706422018
img2k_4521580	46.59693023255814
smallprot_12012388	69.55595667870035
smallprot_11692279	67.30688356164383
420004	87.71843390804598
centrorf_7520	60.28602
1576371	42.02854454203262
img2k_3642241	46.97641304347826
smallprot_4793868	81.55565040650407
smallprot_1585358	80.71504823151125
img2k_4761529	48.658220524017466
smallprot_4789851	86.49487046632125
smallprot_3755493	71.12710784313725
img2k_4957772	51.558090692124104
1006601	72.71181274900398
centrorf_4625	60.57585086042065
smallprot_3733407	84.14551020408163
smallprot_3706381	82.26701657458564
img2k_5921337	89.64479616306954
img2k_5190298	43.707254121660036
2379087	58.72363117870722
smallprot_5363665	88.4159090909091
img2k_5081030	62.34446347031963
smallprot_5167366	73.43814159292036
smallprot_3885576	76.8740174672489
img2k_4734663	71.35422535211268
img2k_4633662	89.35836257309941
smallprot_11131025	79.37945454545455
smallprot_701255	65.0822027972028
smallprot_5642783	65.09201298701299
362914	33.32436809815951
1547625	50.24313405797101
smallprot_300901	80.09441025641026
smallprot_704201	84.83406392694064
smallprot_3406187	60.884962962962966
smallprot_4869135	72.91567741935484
smallprot_3660333	63.917085020242915
smallprot_6314663	71.18286432160804
smallprot_31839	83.34716981132075
smallprot_9886807	66.31008426966292
img2k_4779025	62.59558052434457
smallprot_612434	61.29413919413919
centrorf_569	87.04743315508021
smallprot_9912407	62.063536121673
smallprot_3082458	75.56003759398496
smallprot_12008027	64.6069934640523
img2k_4634574	48.37650927487353
smallprot_12447114	78.28826815642458
4507173	46.67780821917808
smallprot_12383523	52.533048128342244
img2k_4508439	63.10755656108597
smallprot_3714107	79.72214285714286
img2k_4734231	32.73389596602972
img2k_4542126	63.34502808988764
img2k_5590765	58.42
smallprot_4095347	82.59420382165605
3653555	33.73060572069546
smallprot_12270121	89.3470760233918
smallprot_3835867	73.7935260115607
2366048	49.268832298136644
smallprot_2674766	60.88324607329843
centrorf_3893	68.2303550295858
centrorf_7728	77.86907692307692
centrorf_6328	60.855008431703205
smallprot_3691459	65.45022857142857
smallprot_3581987	71.52536363636364
smallprot_714493	66.81445141065831
smallprot_1409031	88.39236263736264
smallprot_12510700	87.12431279620853
img2k_4734186	79.00651933701657
smallprot_3992179	92.85153846153847
1880029	46.222184724689164
smallprot_12152270	80.70723958333333
smallprot_626665	65.1471689497717
smallprot_4792763	73.54544554455445
smallprot_834040	68.80200845665962
smallprot_4300269	79.81216101694915
img2k_4870824	68.80356862745099
centrorf_1998	71.10565476190476
4447170	46.642007874015746
smallprot_5746362	74.82083700440529
smallprot_11967293	83.83735294117648
smallprot_5167368	92.03481481481481
378949	42.30712102689487
img2k_4547116	47.65769230769231
img2k_4870740	56.59493036211699
567555	46.25535876475931
smallprot_6323130	82.07924528301886
img2k_8387316	76.30805405405405
smallprot_12012390	76.59633928571428
centrorf_9164	82.01052631578948
smallprot_11997129	66.83262032085561
smallprot_11910208	51.95748858447489
smallprot_496588	76.70897959183674
img2k_4621389	58.6041544117647
smallprot_2669109	77.31237837837838
img2k_4541037	68.79658163265306
488060	46.35968932038835
smallprot_5399648	52.97262411347518
smallprot_704204	61.71777419354839
smallprot_5962063	90.55162790697675
smallprot_11904772	66.47659090909092
smallprot_12247157	51.98315789473684
img2k_6478972	67.66286516853933
smallprot_773763	64.41948863636364
centrorf_6254	49.102594810379244
smallprot_773681	77.4137037037037
smallprot_4487394	75.88881443298969
smallprot_704024	78.94625615763547
1677136	88.7916917293233
img2k_1949042	61.64695754716981
img2k_4547432	65.53239631336406
img2k_5137042	29.762678733031674
smallprot_3628530	75.98037800687285
2014166	78.68778254649499
img2k_4542849	65.7172852233677
smallprot_3118880	64.36010152284264
smallprot_2126321	77.16456273764258
557852	39.34458217270195
smallprot_5399443	68.18771551724137
smallprot_626411	65.35496124031008
smallprot_4790138	71.60515306122448
smallprot_5420321	80.48563192904656
smallprot_12092120	63.552389705882355
4462771	39.4689544688027
smallprot_3753948	77.36561111111111
smallprot_11167213	60.14404255319149
centrorf_5798	38.608523622047244
smallprot_9917851	74.46879194630873
img2k_5996221	62.03536105032823
smallprot_738009	59.628701030927836
smallprot_4790338	72.63046511627907
smallprot_5042631	76.61921135646688
smallprot_175296	72.46570405727924
smallprot_11884817	69.38324324324324
smallprot_3649640	77.07526627218935
smallprot_12143952	61.984983818770225
img2k_6715609	59.56785714285714
smallprot_668687	58.50018823529412
img2k_3308839	49.74516908212561
centrorf_7619	78.32099337748345
smallprot_1434849	76.3902734375
img2k_6396572	66.79880597014926
1792022	51.27780172413793
smallprot_12012449	71.390626450116
img2k_6508525	56.31975675675676
centrorf_3516	74.45716981132075
img2k_2239448	76.69289215686274
534517	78.64082491582492
smallprot_4782795	55.99881773399015
smallprot_627900	76.95673306772909
centrorf_6105	80.92140096618357
img2k_3427857	52.12121376811594
img2k_3641158	87.95774244833068
img2k_6396574	47.10779376498801
centrorf_8083	87.31922077922079
402470	55.36091772151899
img2k_4868717	58.234625550660795
smallprot_572951	54.752456647398844
smallprot_6389987	69.47474626865672
smallprot_5363903	72.91524324324324
smallprot_4025162	68.57600806451613
smallprot_617094	48.522222222222226
img2k_5115942	85.47226203807391
smallprot_3755489	75.5532345013477
smallprot_714394	79.7965
centrorf_495	82.44092165898617
smallprot_5522329	57.42945823927765
centrorf_7827	38.157333333333334
smallprot_1247283	72.93271386430679
656326	39.76728455284553
1581603	56.111739130434785
1270146	58.70114877589454
smallprot_730910	67.26218855218855
smallprot_4869133	58.00143884892086
4699532	51.076492985971946
centrorf_7813	52.93866873065016
img2k_4527483	76.16809954751132
smallprot_3755763	66.1076955602537
smallprot_11167178	78.89582191780822
368401	36.76744746600742
img2k_4666726	39.6138146811071
smallprot_7897116	58.19778301886792
centrorf_8381	85.86252136752137
centrorf_3460	74.9341450777202
smallprot_5363735	73.42197802197802
smallprot_1774181	79.62816770186335
smallprot_5194565	86.78901162790697
smallprot_5962197	77.11699530516432
smallprot_12240177	68.76347345132743
smallprot_5648040	63.705510204081634
smallprot_11997080	64.22011538461538
centrorf_9	86.83770588235294
smallprot_3701058	73.83916981132076
smallprot_3911621	63.86580912863071
smallprot_762686	74.67840659340659
smallprot_6314729	80.36632727272728
img2k_2436092	36.79001215066829
smallprot_12376759	72.76805194805195
img2k_4847913	81.20306629834255
smallprot_11973445	81.31384937238494
img2k_2218943	60.62185393258427
smallprot_5429074	63.814189723320155
smallprot_5399897	89.42416666666666
smallprot_1552930	68.54883408071748
smallprot_18967	85.65077625570777
img2k_4520402	49.95108333333334
smallprot_1413365	67.72233215547703
centrorf_6985	87.27020408163266
smallprot_5746367	62.41308681672026
smallprot_1587593	67.52158783783784
smallprot_3126632	71.57639344262294
img2k_4847872	54.63680115273775
img2k_4538059	40.82548507462687
smallprot_5075827	88.0435582822086
smallprot_2200847	74.95121546961326
smallprot_12376758	68.04984227129337
smallprot_12358205	62.817773851590104
smallprot_7711239	58.75449056603774
img2k_4860481	40.5873031496063
img2k_6935985	74.41193798449612
smallprot_1240293	87.61603125
img2k_4107997	78.13821052631579
centrorf_4375	87.4981052631579
img2k_4870790	56.27148014440433
4462772	55.78948121645796
4507194	44.50878557874763
smallprot_5746363	70.3661373390558
smallprot_12160280	82.85517482517483
smallprot_9912122	61.61441605839416
centrorf_2271	76.33657608695653
smallprot_4756988	75.1720320855615
smallprot_3868669	60.92643153526971
centrorf_623	86.39778301886793
centrorf_219	71.57234413965087
img2k_4540791	65.07121739130434
smallprot_1168564	55.185925
img2k_4520517	58.76801916932907
centrorf_4019	57.469188481675396
4563380	63.996194539249146
img2k_4900330	90.46747474747475
smallprot_12167339	62.657539682539685
2029900	46.09459269662921
img2k_4542102	80.7770895522388
smallprot_3627541	78.59448559670781
smallprot_4246876	69.065625
img2k_4546059	67.23479797979797
smallprot_2814114	78.77334975369457
smallprot_3786634	68.13814960629921
centrorf_9399	60.575382436260625
1523095	34.72587892898719
centrorf_9036	63.427981072555205
img2k_4868690	57.10452449567723
img2k_4847979	83.73107023411372
img2k_4542675	55.14
smallprot_1196025	51.177358490566036
smallprot_6323122	80.64079787234043
smallprot_769045	80.558995215311
4507175	37.34238416988417
centrorf_7224	64.2954716981132
img2k_3642244	57.73756849315068
smallprot_708128	66.31802083333334
1814771	59.49079569892473
smallprot_4487396	53.42854938271605
smallprot_695264	71.93954732510288
img2k_6745031	65.99214925373134
smallprot_4200514	82.94507853403141
centrorf_4520	52.99353092783505
img2k_1890715	76.403
img2k_4620704	85.04365384615384
img2k_4508419	82.73591397849462
smallprot_4352434	71.52688811188811
smallprot_53592	72.20701219512195
img2k_6578570	77.66859589041096
smallprot_3641372	55.27876190476191
centrorf_9777	63.81732075471698
smallprot_5945007	74.89711111111112
smallprot_610788	67.27652567975831
1644196	36.94008823529412
smallprot_12167345	52.378766233766235
img2k_4947666	69.98023861171366
smallprot_11938938	83.79264248704663
smallprot_11938786	70.79765957446808
smallprot_1604483	77.35553191489362
img2k_5173888	85.94798850574713
smallprot_719828	88.93177272727273
img2k_4620666	72.94643979057592
smallprot_5467363	58.80150326797386
smallprot_9896044	61.525
centrorf_3677	63.24071274298056
smallprot_1730114	46.683577981651375
smallprot_11884428	69.99816705336427
img2k_4547419	59.2501171875
img2k_5351730	78.30985714285714
smallprot_4756983	63.51688356164384
smallprot_12671990	66.02003448275862
smallprot_5119369	86.2063
smallprot_3334906	70.99587677725118
img2k_5912488	82.79414201183432
379568	42.02426455026455
img2k_4512976	65.6548730964467
img2k_4973088	69.69025316455696
smallprot_493214	67.97617647058823
smallprot_11997079	62.70343949044586
smallprot_12168559	65.68516034985423
smallprot_4794467	77.71368231046931
img2k_4520399	76.84577049180328
img2k_5989947	46.75591954022988
smallprot_769250	79.14439655172414
img2k_2236201	57.93660992907802
smallprot_12240179	82.6421111111111
smallprot_702111	79.7708695652174
smallprot_11097461	80.48948979591837
img2k_2827146	65.63232044198895
smallprot_3626527	80.36416666666666
smallprot_12671959	62.34394849785408
smallprot_5037769	51.77829081632653
img2k_5173889	80.77535433070867
img2k_3201689	56.50481792717087
img2k_4530567	56.55574370709382
1637753	32.578599852616065
centrorf_1120	54.15091121495327
smallprot_11895975	73.30281853281853
img2k_4541237	70.49308641975308
img2k_3642256	76.61403314917128
smallprot_1585357	78.71849397590361
img2k_2237148	38.641953125
smallprot_9913094	85.6677375565611
img2k_6744916	76.43362595419848
4438631	29.609964891749563
smallprot_743242	59.854349775784755
1956957	56.399704724409446
smallprot_4170206	50.11859728506787
img2k_2786549	66.89533678756477
3404	57.29544776119403
img2k_4562619	41.167155511811025
img2k_4565188	75.90306818181818
smallprot_3625381	72.74798283261802
smallprot_755276	47.92353200883002
smallprot_1254766	74.04525806451613
centrorf_2543	53.150795847750864
405468	53.025746887966804
smallprot_11139297	60.59788732394366
centrorf_2432	90.41616306954437
img2k_4670816	57.9505461393597
centrorf_3530	57.9367701863354
smallprot_9896091	74.99981595092025
smallprot_801007	86.28652849740932
smallprot_3886597	56.96997826086957
smallprot_1730116	83.9871144278607
smallprot_4770993	60.77476
1609633	44.34333962264151
smallprot_3254147	57.383674121405754
img2k_8403949	75.50439024390244
1441176	52.21861456483126
smallprot_12005199	63.28741847826087
4535135	62.12716730038023
smallprot_692248	70.04024813895782
img2k_5116941	47.43106719367589
centrorf_3230	73.23141104294479
smallprot_4127636	65.28979423868313
smallprot_11097380	63.317
smallprot_5661756	71.78076696165192
smallprot_3398867	80.04037735849056
img2k_6354374	50.64787330316742
img2k_2899030	55.83138181818182
1216918	50.826851211072665
smallprot_12380798	71.48654362416107
smallprot_11488537	74.70617283950617
centrorf_7641	73.22658064516129
smallprot_3326810	74.49007142857143
smallprot_12355994	67.05111111111111
smallprot_4993384	72.46881533101045
324040	37.468984126984125
img2k_4504659	59.13956043956044
smallprot_11131028	72.7236170212766
smallprot_4004348	62.957846715328465
smallprot_114609	67.61293706293706
smallprot_11097375	66.44754716981132
smallprot_4007349	65.55655405405406
smallprot_162008	71.03885714285714
smallprot_3767744	70.40951298701299
smallprot_626368	90.35649193548387
3653474	85.30331325301205
smallprot_3320531	88.85681318681318
smallprot_626412	83.22108225108225
smallprot_5364422	79.66025723472669
390072	47.17965931863728
smallprot_1750514	70.1329889298893
img2k_4847900	64.16620689655173
smallprot_12008050	67.78106537530266
smallprot_3642635	62.43462765957447
centrorf_4302	79.85347639484979
img2k_4860408	59.6040058910162
smallprot_706301	74.08148837209302
img2k_2235699	75.44172910662824
img2k_4521960	79.36330275229358
smallprot_6110238	83.11719576719577
img2k_4864152	71.79809264305177
smallprot_4318578	77.6945041322314
centrorf_9480	61.976865203761754
smallprot_4770820	80.50130434782609
smallprot_4148331	77.6589837398374
2014229	53.471919014084506
img2k_1657125	51.194734607218685
smallprot_3263739	77.22609649122806
smallprot_4773950	74.85464705882353
smallprot_762248	78.37338235294118
smallprot_3761441	65.48787878787878
smallprot_9912607	74.31100877192982
smallprot_772436	84.03006557377049
15553	47.60899176954732
smallprot_12168551	65.33282407407407
img2k_4811826	58.19780564263323
smallprot_5034144	59.30288546255507
smallprot_5953871	71.27796703296703
smallprot_11938768	67.02004329004329
img2k_2290621	68.82130681818182
smallprot_732646	62.27951030927835
2219940	60.320864661654134
centrorf_7907	59.18532679738562
smallprot_7901893	64.67008298755187
674776	50.66074681238616
img2k_4518429	66.92336043360433
centrorf_8	89.33027777777778
smallprot_703226	68.56018276762403
smallprot_5021863	79.1746046511628
centrorf_2950	76.30816346153846
smallprot_5399426	89.65491967871486
smallprot_4359099	60.95410714285714
smallprot_11904818	89.81274038461538
img2k_2399554	77.61677647058823
centrorf_4181	76.62063475546306
img2k_4870785	72.35815331010453
centrorf_10384	74.97881868131869
smallprot_714496	57.54534351145038
smallprot_6311404	65.74973244147156
centrorf_3184	78.5366432337434
smallprot_776898	72.40032786885246
smallprot_3760511	71.69289099526067
smallprot_12520975	65.1146195652174
smallprot_686116	74.59945945945945
smallprot_747420	57.57004535147392
centrorf_4681	75.22219178082192
smallprot_12035346	60.85799116997792
smallprot_12008029	69.675
smallprot_3681661	59.82987841945289
smallprot_5973720	69.03337777777777
smallprot_3699190	84.12054545454545
smallprot_5827690	89.58905882352941
img2k_4871996	61.329638802889576
smallprot_1694852	63.82854599406528
centrorf_9192	64.6611567164179
smallprot_11131221	49.12073170731707
centrorf_3049	83.2826213592233
smallprot_159508	78.90939393939394
smallprot_5750309	77.23026548672567
2220033	53.241759082217975
smallprot_801168	85.53528795811518
img2k_4540845	68.40631661442006
smallprot_5364425	70.04760416666667
smallprot_1552591	55.42915
img2k_6476994	74.25851351351352
4447082	29.99323885444346
smallprot_5363821	79.17669950738916
img2k_4761534	33.89182111200645
smallprot_11997078	68.58166666666666
centrorf_2941	46.61327237728585
smallprot_5656167	81.30824468085106
smallprot_4059772	67.04192513368984
centrorf_919	85.76267857142857
smallprot_772905	74.37162436548223
smallprot_4632743	84.79184501845019
86951	64.70287022900763
centrorf_442	55.02334254143646
centrorf_3626	67.79199667221297
img2k_6509223	80.0218125
smallprot_11920052	73.28892857142857
[truncated: 2,125 more rows]
