# Supplementary material for: Identification of hot spring Obelisk-like RNA replicons and expanded diversity of the Obelisk superfamily
Source: Nat Commun. 2026 Apr 20;17:3041. doi: 10.1038/s41467-026-71096-6 (PMC13096302; doi:10.1038/s41467-026-71096-6)
Supplement: Supplementary file 6 — Source data [file 41467_2026_71096_MOESM6_ESM.zip › Source_data_fig/FigS9__shared_paired_bases.dat]

oblin1	non-oblin	orf_checked	faction of shared paired bases	clade
Ga0509147_007421_ORF1009	Ga0509147_007421_ORF609	Obl1	0.426	0
Ga0509147_007421_ORF1009	Ga0509147_007421_ORF609	nonOb	0.565	0
Ga0509147_007421_ORF1009	Ga0509147_007421_ORF609	Obl1_anti	0.417	0
Ga0509147_007421_ORF1009	Ga0509147_007421_ORF609	nonOb_anti	0.562	0
Ga0509051_020759_ORF14	Ga0509051_020759_ORF609	Obl1	0.418	0
Ga0509051_020759_ORF14	Ga0509051_020759_ORF609	nonOb	0.55	0
Ga0509051_020759_ORF14	Ga0509051_020759_ORF609	Obl1_anti	0.406	0
Ga0509051_020759_ORF14	Ga0509051_020759_ORF609	nonOb_anti	0.556	0
Ga0509157_002709_ORF14	Ga0509157_002709_ORF609	Obl1	0.421	0
Ga0509157_002709_ORF14	Ga0509157_002709_ORF609	nonOb	0.55	0
Ga0509157_002709_ORF14	Ga0509157_002709_ORF609	Obl1_anti	0.406	0
Ga0509157_002709_ORF14	Ga0509157_002709_ORF609	nonOb_anti	0.556	0
Ga0509056_008663_ORF1009	Ga0509056_008663_ORF609	Obl1	0.424	0
Ga0509056_008663_ORF1009	Ga0509056_008663_ORF609	nonOb	0.554	0
Ga0509056_008663_ORF1009	Ga0509056_008663_ORF609	Obl1_anti	0.417	0
Ga0509056_008663_ORF1009	Ga0509056_008663_ORF609	nonOb_anti	0.562	0
Ga0509144_00495_ORF1009	Ga0509144_00495_ORF609	Obl1	0.424	0
Ga0509144_00495_ORF1009	Ga0509144_00495_ORF609	nonOb	0.566	0
Ga0509144_00495_ORF1009	Ga0509144_00495_ORF609	Obl1_anti	0.41	0
Ga0509144_00495_ORF1009	Ga0509144_00495_ORF609	nonOb_anti	0.556	0
Ga0509083_013317_ORF901	Ga0509083_013317_ORF609	Obl1	0.439	0
Ga0509083_013317_ORF901	Ga0509083_013317_ORF609	nonOb	0.592	0
Ga0509083_013317_ORF901	Ga0509083_013317_ORF609	Obl1_anti	0.432	0
Ga0509083_013317_ORF901	Ga0509083_013317_ORF609	nonOb_anti	0.608	0
Ga0509146_012909_ORF14	Ga0509146_012909_ORF609	Obl1	0.42	0
Ga0509146_012909_ORF14	Ga0509146_012909_ORF609	nonOb	0.55	0
Ga0509146_012909_ORF14	Ga0509146_012909_ORF609	Obl1_anti	0.407	0
Ga0509146_012909_ORF14	Ga0509146_012909_ORF609	nonOb_anti	0.553	0
Ga0509082_004072_ORF1009	Ga0509082_004072_ORF609	Obl1	0.43	0
Ga0509082_004072_ORF1009	Ga0509082_004072_ORF609	nonOb	0.565	0
Ga0509082_004072_ORF1009	Ga0509082_004072_ORF609	Obl1_anti	0.419	0
Ga0509082_004072_ORF1009	Ga0509082_004072_ORF609	nonOb_anti	0.559	0
Ga0509050_012536_ORF1009	Ga0509050_012536_ORF609	Obl1	0.421	0
Ga0509050_012536_ORF1009	Ga0509050_012536_ORF609	nonOb	0.563	0
Ga0509050_012536_ORF1009	Ga0509050_012536_ORF609	Obl1_anti	0.409	0
Ga0509050_012536_ORF1009	Ga0509050_012536_ORF609	nonOb_anti	0.556	0
Ga0509052_017036_ORF1009	Ga0509052_017036_ORF609	Obl1	0.424	0
Ga0509052_017036_ORF1009	Ga0509052_017036_ORF609	nonOb	0.563	0
Ga0509052_017036_ORF1009	Ga0509052_017036_ORF609	Obl1_anti	0.41	0
Ga0509052_017036_ORF1009	Ga0509052_017036_ORF609	nonOb_anti	0.556	0
Ga0509145_004749_ORF1009	Ga0509145_004749_ORF609	Obl1	0.424	0
Ga0509145_004749_ORF1009	Ga0509145_004749_ORF609	nonOb	0.563	0
Ga0509145_004749_ORF1009	Ga0509145_004749_ORF609	Obl1_anti	0.41	0
Ga0509145_004749_ORF1009	Ga0509145_004749_ORF609	nonOb_anti	0.556	0
Ga0509155_001546_ORF1009	Ga0509155_001546_ORF609	Obl1	0.423	0
Ga0509155_001546_ORF1009	Ga0509155_001546_ORF609	nonOb	0.563	0
Ga0509155_001546_ORF1009	Ga0509155_001546_ORF609	Obl1_anti	0.41	0
Ga0509155_001546_ORF1009	Ga0509155_001546_ORF609	nonOb_anti	0.556	0
Ga0509136_019676_ORF901	Ga0509136_019676_ORF609	Obl1	0.437	0
Ga0509136_019676_ORF901	Ga0509136_019676_ORF609	nonOb	0.593	0
Ga0509136_019676_ORF901	Ga0509136_019676_ORF609	Obl1_anti	0.43	0
Ga0509136_019676_ORF901	Ga0509136_019676_ORF609	nonOb_anti	0.612	0
Ga0509152_00271_ORF1009	Ga0509152_00271_ORF609	Obl1	0.426	0
Ga0509152_00271_ORF1009	Ga0509152_00271_ORF609	nonOb	0.565	0
Ga0509152_00271_ORF1009	Ga0509152_00271_ORF609	Obl1_anti	0.417	0
Ga0509152_00271_ORF1009	Ga0509152_00271_ORF609	nonOb_anti	0.559	0
Ga0509055_012831_ORF1009	Ga0509055_012831_ORF609	Obl1	0.424	0
Ga0509055_012831_ORF1009	Ga0509055_012831_ORF609	nonOb	0.563	0
Ga0509055_012831_ORF1009	Ga0509055_012831_ORF609	Obl1_anti	0.417	0
Ga0509055_012831_ORF1009	Ga0509055_012831_ORF609	nonOb_anti	0.562	0
Ga0509062_024592_ORF901	Ga0509062_024592_ORF609	Obl1	0.435	0
Ga0509062_024592_ORF901	Ga0509062_024592_ORF609	nonOb	0.59	0
Ga0509062_024592_ORF901	Ga0509062_024592_ORF609	Obl1_anti	0.43	0
Ga0509062_024592_ORF901	Ga0509062_024592_ORF609	nonOb_anti	0.606	0
Ga0509064_010271_ORF901	Ga0509064_010271_ORF609	Obl1	0.439	0
Ga0509064_010271_ORF901	Ga0509064_010271_ORF609	nonOb	0.592	0
Ga0509064_010271_ORF901	Ga0509064_010271_ORF609	Obl1_anti	0.432	0
Ga0509064_010271_ORF901	Ga0509064_010271_ORF609	nonOb_anti	0.608	0
Ga0509153_00928_ORF762	Ga0509153_00928_ORF374	Obl1	0.38	0
Ga0509153_00928_ORF762	Ga0509153_00928_ORF374	nonOb	0.521	0
Ga0509153_00928_ORF762	Ga0509153_00928_ORF374	Obl1_anti	0.386	0
Ga0509153_00928_ORF762	Ga0509153_00928_ORF374	nonOb_anti	0.554	0
3300016728_Ga0181500_1367411_ORF763	3300016728_Ga0181500_1367411_ORF375	Obl1	0.405	0
3300016728_Ga0181500_1367411_ORF763	3300016728_Ga0181500_1367411_ORF375	nonOb	0.565	0
3300016728_Ga0181500_1367411_ORF763	3300016728_Ga0181500_1367411_ORF375	Obl1_anti	0.406	0
3300016728_Ga0181500_1367411_ORF763	3300016728_Ga0181500_1367411_ORF375	nonOb_anti	0.58	0
Ga0509138_005108_RC_ORF17	Ga0509138_005108_RC_ORF612	Obl1	0.396	0
Ga0509138_005108_RC_ORF17	Ga0509138_005108_RC_ORF612	nonOb	0.568	0
Ga0509138_005108_RC_ORF17	Ga0509138_005108_RC_ORF612	Obl1_anti	0.399	0
Ga0509138_005108_RC_ORF17	Ga0509138_005108_RC_ORF612	nonOb_anti	0.56	0
Ga0491216_015712_RC_ORF17	Ga0491216_015712_RC_ORF612	Obl1	0.397	0
Ga0491216_015712_RC_ORF17	Ga0491216_015712_RC_ORF612	nonOb	0.574	0
Ga0491216_015712_RC_ORF17	Ga0491216_015712_RC_ORF612	Obl1_anti	0.399	0
Ga0491216_015712_RC_ORF17	Ga0491216_015712_RC_ORF612	nonOb_anti	0.571	0
Ga0509079_002848_RC_ORF17	Ga0509079_002848_RC_ORF612	Obl1	0.415	0
Ga0509079_002848_RC_ORF17	Ga0509079_002848_RC_ORF612	nonOb	0.562	0
Ga0509079_002848_RC_ORF17	Ga0509079_002848_RC_ORF612	Obl1_anti	0.401	0
Ga0509079_002848_RC_ORF17	Ga0509079_002848_RC_ORF612	nonOb_anti	0.565	0
Ga0509051_020760_RC_ORF17	Ga0509051_020760_RC_ORF612	Obl1	0.394	0
Ga0509051_020760_RC_ORF17	Ga0509051_020760_RC_ORF612	nonOb	0.565	0
Ga0509051_020760_RC_ORF17	Ga0509051_020760_RC_ORF612	Obl1_anti	0.399	0
Ga0509051_020760_RC_ORF17	Ga0509051_020760_RC_ORF612	nonOb_anti	0.562	0
Ga0509062_024588_RC_ORF17	Ga0509062_024588_RC_ORF612	Obl1	0.396	0
Ga0509062_024588_RC_ORF17	Ga0509062_024588_RC_ORF612	nonOb	0.571	0
Ga0509062_024588_RC_ORF17	Ga0509062_024588_RC_ORF612	Obl1_anti	0.399	0
Ga0509062_024588_RC_ORF17	Ga0509062_024588_RC_ORF612	nonOb_anti	0.562	0
Ga0509144_00494_RC_ORF17	Ga0509144_00494_RC_ORF612	Obl1	0.396	0
Ga0509144_00494_RC_ORF17	Ga0509144_00494_RC_ORF612	nonOb	0.562	0
Ga0509144_00494_RC_ORF17	Ga0509144_00494_RC_ORF612	Obl1_anti	0.397	0
Ga0509144_00494_RC_ORF17	Ga0509144_00494_RC_ORF612	nonOb_anti	0.571	0
3300030836_Ga0265767_101506_RC_ORF17	3300030836_Ga0265767_101506_RC_ORF612	Obl1	0.371	0
3300030836_Ga0265767_101506_RC_ORF17	3300030836_Ga0265767_101506_RC_ORF612	nonOb	0.54	0
3300030836_Ga0265767_101506_RC_ORF17	3300030836_Ga0265767_101506_RC_ORF612	Obl1_anti	0.375	0
3300030836_Ga0265767_101506_RC_ORF17	3300030836_Ga0265767_101506_RC_ORF612	nonOb_anti	0.543	0
Ga0509117_007957_RC_ORF17	Ga0509117_007957_RC_ORF612	Obl1	0.396	0
Ga0509117_007957_RC_ORF17	Ga0509117_007957_RC_ORF612	nonOb	0.565	0
Ga0509117_007957_RC_ORF17	Ga0509117_007957_RC_ORF612	Obl1_anti	0.399	0
Ga0509117_007957_RC_ORF17	Ga0509117_007957_RC_ORF612	nonOb_anti	0.565	0
Ga0509078_005264_RC_ORF17	Ga0509078_005264_RC_ORF612	Obl1	0.4	0
Ga0509078_005264_RC_ORF17	Ga0509078_005264_RC_ORF612	nonOb	0.562	0
Ga0509078_005264_RC_ORF17	Ga0509078_005264_RC_ORF612	Obl1_anti	0.396	0
Ga0509078_005264_RC_ORF17	Ga0509078_005264_RC_ORF612	nonOb_anti	0.568	0
Ga0509156_003008_RC_ORF17	Ga0509156_003008_RC_ORF612	Obl1	0.42	0
Ga0509156_003008_RC_ORF17	Ga0509156_003008_RC_ORF612	nonOb	0.574	0
Ga0509156_003008_RC_ORF17	Ga0509156_003008_RC_ORF612	Obl1_anti	0.401	0
Ga0509156_003008_RC_ORF17	Ga0509156_003008_RC_ORF612	nonOb_anti	0.565	0
Ga0509050_012537_RC_ORF17	Ga0509050_012537_RC_ORF612	Obl1	0.417	0
Ga0509050_012537_RC_ORF17	Ga0509050_012537_RC_ORF612	nonOb	0.568	0
Ga0509050_012537_RC_ORF17	Ga0509050_012537_RC_ORF612	Obl1_anti	0.401	0
Ga0509050_012537_RC_ORF17	Ga0509050_012537_RC_ORF612	nonOb_anti	0.562	0
Ga0509145_004750_RC_ORF17	Ga0509145_004750_RC_ORF612	Obl1	0.399	0
Ga0509145_004750_RC_ORF17	Ga0509145_004750_RC_ORF612	nonOb	0.574	0
Ga0509145_004750_RC_ORF17	Ga0509145_004750_RC_ORF612	Obl1_anti	0.403	0
Ga0509145_004750_RC_ORF17	Ga0509145_004750_RC_ORF612	nonOb_anti	0.561	0
Ga0509052_016983_RC_ORF17	Ga0509052_016983_RC_ORF612	Obl1	0.42	0
Ga0509052_016983_RC_ORF17	Ga0509052_016983_RC_ORF612	nonOb	0.574	0
Ga0509052_016983_RC_ORF17	Ga0509052_016983_RC_ORF612	Obl1_anti	0.401	0
Ga0509052_016983_RC_ORF17	Ga0509052_016983_RC_ORF612	nonOb_anti	0.565	0
Ga0509056_008667_RC_ORF17	Ga0509056_008667_RC_ORF612	Obl1	0.394	0
Ga0509056_008667_RC_ORF17	Ga0509056_008667_RC_ORF612	nonOb	0.578	0
Ga0509056_008667_RC_ORF17	Ga0509056_008667_RC_ORF612	Obl1_anti	0.397	0
Ga0509056_008667_RC_ORF17	Ga0509056_008667_RC_ORF612	nonOb_anti	0.568	0
Ga0509049_001534_RC_ORF17	Ga0509049_001534_RC_ORF612	Obl1	0.399	0
Ga0509049_001534_RC_ORF17	Ga0509049_001534_RC_ORF612	nonOb	0.574	0
Ga0509049_001534_RC_ORF17	Ga0509049_001534_RC_ORF612	Obl1_anti	0.4	0
Ga0509049_001534_RC_ORF17	Ga0509049_001534_RC_ORF612	nonOb_anti	0.565	0
Ga0509157_002710_RC_ORF17	Ga0509157_002710_RC_ORF612	Obl1	0.397	0
Ga0509157_002710_RC_ORF17	Ga0509157_002710_RC_ORF612	nonOb	0.578	0
Ga0509157_002710_RC_ORF17	Ga0509157_002710_RC_ORF612	Obl1_anti	0.4	0
Ga0509157_002710_RC_ORF17	Ga0509157_002710_RC_ORF612	nonOb_anti	0.565	0
Ga0509082_004073_RC_ORF17	Ga0509082_004073_RC_ORF612	Obl1	0.42	0
Ga0509082_004073_RC_ORF17	Ga0509082_004073_RC_ORF612	nonOb	0.568	0
Ga0509082_004073_RC_ORF17	Ga0509082_004073_RC_ORF612	Obl1_anti	0.4	0
Ga0509082_004073_RC_ORF17	Ga0509082_004073_RC_ORF612	nonOb_anti	0.568	0
Ga0509158_001747_RC_ORF17	Ga0509158_001747_RC_ORF612	Obl1	0.417	0
Ga0509158_001747_RC_ORF17	Ga0509158_001747_RC_ORF612	nonOb	0.574	0
Ga0509158_001747_RC_ORF17	Ga0509158_001747_RC_ORF612	Obl1_anti	0.403	0
Ga0509158_001747_RC_ORF17	Ga0509158_001747_RC_ORF612	nonOb_anti	0.565	0
Ga0509155_001545_RC_ORF17	Ga0509155_001545_RC_ORF612	Obl1	0.394	0
Ga0509155_001545_RC_ORF17	Ga0509155_001545_RC_ORF612	nonOb	0.574	0
Ga0509155_001545_RC_ORF17	Ga0509155_001545_RC_ORF612	Obl1_anti	0.404	0
Ga0509155_001545_RC_ORF17	Ga0509155_001545_RC_ORF612	nonOb_anti	0.565	0
Ga0509055_012830_RC_ORF17	Ga0509055_012830_RC_ORF612	Obl1	0.399	0
Ga0509055_012830_RC_ORF17	Ga0509055_012830_RC_ORF612	nonOb	0.578	0
Ga0509055_012830_RC_ORF17	Ga0509055_012830_RC_ORF612	Obl1_anti	0.406	0
Ga0509055_012830_RC_ORF17	Ga0509055_012830_RC_ORF612	nonOb_anti	0.565	0
Ga0509159_001722_RC_ORF17	Ga0509159_001722_RC_ORF612	Obl1	0.396	0
Ga0509159_001722_RC_ORF17	Ga0509159_001722_RC_ORF612	nonOb	0.574	0
Ga0509159_001722_RC_ORF17	Ga0509159_001722_RC_ORF612	Obl1_anti	0.399	0
Ga0509159_001722_RC_ORF17	Ga0509159_001722_RC_ORF612	nonOb_anti	0.562	0
Ga0509152_00270_RC_ORF17	Ga0509152_00270_RC_ORF612	Obl1	0.415	0
Ga0509152_00270_RC_ORF17	Ga0509152_00270_RC_ORF612	nonOb	0.574	0
Ga0509152_00270_RC_ORF17	Ga0509152_00270_RC_ORF612	Obl1_anti	0.401	0
Ga0509152_00270_RC_ORF17	Ga0509152_00270_RC_ORF612	nonOb_anti	0.562	0
Ga0509054_021234_RC_ORF17	Ga0509054_021234_RC_ORF612	Obl1	0.409	0
Ga0509054_021234_RC_ORF17	Ga0509054_021234_RC_ORF612	nonOb	0.571	0
Ga0509054_021234_RC_ORF17	Ga0509054_021234_RC_ORF612	Obl1_anti	0.397	0
Ga0509054_021234_RC_ORF17	Ga0509054_021234_RC_ORF612	nonOb_anti	0.571	0
Ga0509057_009312_RC_ORF17	Ga0509057_009312_RC_ORF612	Obl1	0.4	0
Ga0509057_009312_RC_ORF17	Ga0509057_009312_RC_ORF612	nonOb	0.571	0
Ga0509057_009312_RC_ORF17	Ga0509057_009312_RC_ORF612	Obl1_anti	0.399	0
Ga0509057_009312_RC_ORF17	Ga0509057_009312_RC_ORF612	nonOb_anti	0.571	0
Ga0509160_007091_RC_ORF17	Ga0509160_007091_RC_ORF612	Obl1	0.396	0
Ga0509160_007091_RC_ORF17	Ga0509160_007091_RC_ORF612	nonOb	0.571	0
Ga0509160_007091_RC_ORF17	Ga0509160_007091_RC_ORF612	Obl1_anti	0.397	0
Ga0509160_007091_RC_ORF17	Ga0509160_007091_RC_ORF612	nonOb_anti	0.565	0
3300031044_Ga0265747_101132_RC_ORF17	3300031044_Ga0265747_101132_RC_ORF612	Obl1	0.365	0
3300031044_Ga0265747_101132_RC_ORF17	3300031044_Ga0265747_101132_RC_ORF612	nonOb	0.536	0
3300031044_Ga0265747_101132_RC_ORF17	3300031044_Ga0265747_101132_RC_ORF612	Obl1_anti	0.373	0
3300031044_Ga0265747_101132_RC_ORF17	3300031044_Ga0265747_101132_RC_ORF612	nonOb_anti	0.54	0
Ga0509147_007420_RC_ORF17	Ga0509147_007420_RC_ORF612	Obl1	0.415	0
Ga0509147_007420_RC_ORF17	Ga0509147_007420_RC_ORF612	nonOb	0.571	0
Ga0509147_007420_RC_ORF17	Ga0509147_007420_RC_ORF612	Obl1_anti	0.408	0
Ga0509147_007420_RC_ORF17	Ga0509147_007420_RC_ORF612	nonOb_anti	0.561	0
Ga0509134_015604_ORF650	Ga0509134_015604_ORF229	Obl1	0.321	0
Ga0509134_015604_ORF650	Ga0509134_015604_ORF229	nonOb	0.411	0
Ga0509134_015604_ORF650	Ga0509134_015604_ORF229	Obl1_anti	0.299	0
Ga0509134_015604_ORF650	Ga0509134_015604_ORF229	nonOb_anti	0.407	0
Ga0509072_009987_ORF650	Ga0509072_009987_ORF229	Obl1	0.321	0
Ga0509072_009987_ORF650	Ga0509072_009987_ORF229	nonOb	0.413	0
Ga0509072_009987_ORF650	Ga0509072_009987_ORF229	Obl1_anti	0.298	0
Ga0509072_009987_ORF650	Ga0509072_009987_ORF229	nonOb_anti	0.419	0
3300007253_Ga0075182_10043460_ORF1032	3300007253_Ga0075182_10043460_RC_ORF421	Obl1	0.969	1
3300007253_Ga0075182_10043460_ORF1032	3300007253_Ga0075182_10043460_RC_ORF421	nonOb	1.0	1
3300007253_Ga0075182_10043460_ORF1032	3300007253_Ga0075182_10043460_RC_ORF421	Obl1_anti	0.964	1
3300007253_Ga0075182_10043460_ORF1032	3300007253_Ga0075182_10043460_RC_ORF421	nonOb_anti	1.0	1
3300007228_Ga0075175_1460179_ORF1026	3300007228_Ga0075175_1460179_RC_ORF427	Obl1	0.97	1
3300007228_Ga0075175_1460179_ORF1026	3300007228_Ga0075175_1460179_RC_ORF427	nonOb	1.0	1
3300007228_Ga0075175_1460179_ORF1026	3300007228_Ga0075175_1460179_RC_ORF427	Obl1_anti	0.964	1
3300007228_Ga0075175_1460179_ORF1026	3300007228_Ga0075175_1460179_RC_ORF427	nonOb_anti	1.0	1
3300007242_Ga0075172_1645460_ORF636	3300007242_Ga0075172_1645460_RC_ORF817	Obl1	0.969	1
3300007242_Ga0075172_1645460_ORF636	3300007242_Ga0075172_1645460_RC_ORF817	nonOb	1.0	1
3300007242_Ga0075172_1645460_ORF636	3300007242_Ga0075172_1645460_RC_ORF817	Obl1_anti	0.964	1
3300007242_Ga0075172_1645460_ORF636	3300007242_Ga0075172_1645460_RC_ORF817	nonOb_anti	1.0	1
3300007232_Ga0075183_10067413_ORF1032	3300007232_Ga0075183_10067413_RC_ORF421	Obl1	0.97	1
3300007232_Ga0075183_10067413_ORF1032	3300007232_Ga0075183_10067413_RC_ORF421	nonOb	1.0	1
3300007232_Ga0075183_10067413_ORF1032	3300007232_Ga0075183_10067413_RC_ORF421	Obl1_anti	0.963	1
3300007232_Ga0075183_10067413_ORF1032	3300007232_Ga0075183_10067413_RC_ORF421	nonOb_anti	1.0	1
3300007250_Ga0075165_1008433_ORF1032	3300007250_Ga0075165_1008433_RC_ORF421	Obl1	0.969	1
3300007250_Ga0075165_1008433_ORF1032	3300007250_Ga0075165_1008433_RC_ORF421	nonOb	1.0	1
3300007250_Ga0075165_1008433_ORF1032	3300007250_Ga0075165_1008433_RC_ORF421	Obl1_anti	0.964	1
3300007250_Ga0075165_1008433_ORF1032	3300007250_Ga0075165_1008433_RC_ORF421	nonOb_anti	1.0	1
Ga0527610_008636_ORF332	Ga0527610_008636_RC_ORF77	Obl1	0.971	1
Ga0527610_008636_ORF332	Ga0527610_008636_RC_ORF77	nonOb	1.0	1
Ga0527610_008636_ORF332	Ga0527610_008636_RC_ORF77	Obl1_anti	0.967	1
Ga0527610_008636_ORF332	Ga0527610_008636_RC_ORF77	nonOb_anti	1.0	1
Ga0527604_009105_ORF332	Ga0527604_009105_RC_ORF77	Obl1	0.971	1
Ga0527604_009105_ORF332	Ga0527604_009105_RC_ORF77	nonOb	1.0	1
Ga0527604_009105_ORF332	Ga0527604_009105_RC_ORF77	Obl1_anti	0.967	1
Ga0527604_009105_ORF332	Ga0527604_009105_RC_ORF77	nonOb_anti	1.0	1
Ga0527602_007990_ORF332	Ga0527602_007990_RC_ORF77	Obl1	0.971	1
Ga0527602_007990_ORF332	Ga0527602_007990_RC_ORF77	nonOb	1.0	1
Ga0527602_007990_ORF332	Ga0527602_007990_RC_ORF77	Obl1_anti	0.967	1
Ga0527602_007990_ORF332	Ga0527602_007990_RC_ORF77	nonOb_anti	1.0	1
Ga0527608_009103_ORF332	Ga0527608_009103_RC_ORF77	Obl1	0.971	1
Ga0527608_009103_ORF332	Ga0527608_009103_RC_ORF77	nonOb	1.0	1
Ga0527608_009103_ORF332	Ga0527608_009103_RC_ORF77	Obl1_anti	0.967	1
Ga0527608_009103_ORF332	Ga0527608_009103_RC_ORF77	nonOb_anti	1.0	1
Ga0527603_008698_ORF332	Ga0527603_008698_RC_ORF77	Obl1	0.971	1
Ga0527603_008698_ORF332	Ga0527603_008698_RC_ORF77	nonOb	1.0	1
Ga0527603_008698_ORF332	Ga0527603_008698_RC_ORF77	Obl1_anti	0.967	1
Ga0527603_008698_ORF332	Ga0527603_008698_RC_ORF77	nonOb_anti	1.0	1
Ga0527609_010903_ORF332	Ga0527609_010903_RC_ORF77	Obl1	0.971	1
Ga0527609_010903_ORF332	Ga0527609_010903_RC_ORF77	nonOb	1.0	1
Ga0527609_010903_ORF332	Ga0527609_010903_RC_ORF77	Obl1_anti	0.967	1
Ga0527609_010903_ORF332	Ga0527609_010903_RC_ORF77	nonOb_anti	1.0	1
3300012754_Ga0138278_1052002_ORF150	3300012754_Ga0138278_1052002_RC_ORF262	Obl1	0.966	1
3300012754_Ga0138278_1052002_ORF150	3300012754_Ga0138278_1052002_RC_ORF262	nonOb	1.0	1
3300012754_Ga0138278_1052002_ORF150	3300012754_Ga0138278_1052002_RC_ORF262	Obl1_anti	0.966	1
3300012754_Ga0138278_1052002_ORF150	3300012754_Ga0138278_1052002_RC_ORF262	nonOb_anti	1.0	1
3300007239_Ga0075171_1432193_ORF257	3300007239_Ga0075171_1432193_RC_ORF161	Obl1	0.961	1
3300007239_Ga0075171_1432193_ORF257	3300007239_Ga0075171_1432193_RC_ORF161	nonOb	1.0	1
3300007239_Ga0075171_1432193_ORF257	3300007239_Ga0075171_1432193_RC_ORF161	Obl1_anti	0.966	1
3300007239_Ga0075171_1432193_ORF257	3300007239_Ga0075171_1432193_RC_ORF161	nonOb_anti	1.0	1
3300007228_Ga0075175_1481534_ORF259	3300007228_Ga0075175_1481534_RC_ORF161	Obl1	0.962	1
3300007228_Ga0075175_1481534_ORF259	3300007228_Ga0075175_1481534_RC_ORF161	nonOb	1.0	1
3300007228_Ga0075175_1481534_ORF259	3300007228_Ga0075175_1481534_RC_ORF161	Obl1_anti	0.966	1
3300007228_Ga0075175_1481534_ORF259	3300007228_Ga0075175_1481534_RC_ORF161	nonOb_anti	1.0	1
3300012754_Ga0138278_1051096_ORF359	3300012754_Ga0138278_1051096_RC_ORF54	Obl1	0.963	1
3300012754_Ga0138278_1051096_ORF359	3300012754_Ga0138278_1051096_RC_ORF54	nonOb	1.0	1
3300012754_Ga0138278_1051096_ORF359	3300012754_Ga0138278_1051096_RC_ORF54	Obl1_anti	0.966	1
3300012754_Ga0138278_1051096_ORF359	3300012754_Ga0138278_1051096_RC_ORF54	nonOb_anti	1.0	1
3300019191_Ga0180035_1102422_RC_ORF201	3300019191_Ga0180035_1102422_ORF215	Obl1	0.963	1
3300019191_Ga0180035_1102422_RC_ORF201	3300019191_Ga0180035_1102422_ORF215	nonOb	1.0	1
3300019191_Ga0180035_1102422_RC_ORF201	3300019191_Ga0180035_1102422_ORF215	Obl1_anti	0.967	1
3300019191_Ga0180035_1102422_RC_ORF201	3300019191_Ga0180035_1102422_ORF215	nonOb_anti	1.0	1
Ga0392337_075092_RC_ORF321	Ga0392337_075092_ORF95	Obl1	1.0	1
Ga0392337_075092_RC_ORF321	Ga0392337_075092_ORF95	nonOb	0.902	1
Ga0392337_075092_RC_ORF321	Ga0392337_075092_ORF95	Obl1_anti	1.0	1
Ga0392337_075092_RC_ORF321	Ga0392337_075092_ORF95	nonOb_anti	0.893	1
Ga0527525_00790_ORF1033	Ga0527525_00790_RC_ORF425	Obl1	1.0	1
Ga0527525_00790_ORF1033	Ga0527525_00790_RC_ORF425	nonOb	1.0	1
Ga0527525_00790_ORF1033	Ga0527525_00790_RC_ORF425	Obl1_anti	1.0	1
Ga0527525_00790_ORF1033	Ga0527525_00790_RC_ORF425	nonOb_anti	1.0	1
3300007589_Ga0099766_1064011_ORF1033	3300007589_Ga0099766_1064011_RC_ORF425	Obl1	1.0	1
3300007589_Ga0099766_1064011_ORF1033	3300007589_Ga0099766_1064011_RC_ORF425	nonOb	1.0	1
3300007589_Ga0099766_1064011_ORF1033	3300007589_Ga0099766_1064011_RC_ORF425	Obl1_anti	1.0	1
3300007589_Ga0099766_1064011_ORF1033	3300007589_Ga0099766_1064011_RC_ORF425	nonOb_anti	1.0	1
Ga0527514_01044_ORF1033	Ga0527514_01044_RC_ORF425	Obl1	1.0	1
Ga0527514_01044_ORF1033	Ga0527514_01044_RC_ORF425	nonOb	1.0	1
Ga0527514_01044_ORF1033	Ga0527514_01044_RC_ORF425	Obl1_anti	1.0	1
Ga0527514_01044_ORF1033	Ga0527514_01044_RC_ORF425	nonOb_anti	1.0	1
3300007179_Ga0099775_1012249_ORF1033	3300007179_Ga0099775_1012249_RC_ORF425	Obl1	1.0	1
3300007179_Ga0099775_1012249_ORF1033	3300007179_Ga0099775_1012249_RC_ORF425	nonOb	1.0	1
3300007179_Ga0099775_1012249_ORF1033	3300007179_Ga0099775_1012249_RC_ORF425	Obl1_anti	1.0	1
3300007179_Ga0099775_1012249_ORF1033	3300007179_Ga0099775_1012249_RC_ORF425	nonOb_anti	1.0	1
3300007243_Ga0099785_1122843_ORF1033	3300007243_Ga0099785_1122843_RC_ORF425	Obl1	1.0	1
3300007243_Ga0099785_1122843_ORF1033	3300007243_Ga0099785_1122843_RC_ORF425	nonOb	1.0	1
3300007243_Ga0099785_1122843_ORF1033	3300007243_Ga0099785_1122843_RC_ORF425	Obl1_anti	1.0	1
3300007243_Ga0099785_1122843_ORF1033	3300007243_Ga0099785_1122843_RC_ORF425	nonOb_anti	1.0	1
3300007181_Ga0099781_1002903_ORF1033	3300007181_Ga0099781_1002903_RC_ORF425	Obl1	1.0	1
3300007181_Ga0099781_1002903_ORF1033	3300007181_Ga0099781_1002903_RC_ORF425	nonOb	1.0	1
3300007181_Ga0099781_1002903_ORF1033	3300007181_Ga0099781_1002903_RC_ORF425	Obl1_anti	1.0	1
3300007181_Ga0099781_1002903_ORF1033	3300007181_Ga0099781_1002903_RC_ORF425	nonOb_anti	1.0	1
Ga0527520_01122_ORF1031	Ga0527520_01122_RC_ORF427	Obl1	0.963	1
Ga0527520_01122_ORF1031	Ga0527520_01122_RC_ORF427	nonOb	1.0	1
Ga0527520_01122_ORF1031	Ga0527520_01122_RC_ORF427	Obl1_anti	0.968	1
Ga0527520_01122_ORF1031	Ga0527520_01122_RC_ORF427	nonOb_anti	1.0	1
3300036489_Ga0393307_023643_RC_ORF38	3300036489_Ga0393307_023643_ORF378	Obl1	1.0	1
3300036489_Ga0393307_023643_RC_ORF38	3300036489_Ga0393307_023643_ORF378	nonOb	0.675	1
3300036489_Ga0393307_023643_RC_ORF38	3300036489_Ga0393307_023643_ORF378	Obl1_anti	1.0	1
3300036489_Ga0393307_023643_RC_ORF38	3300036489_Ga0393307_023643_ORF378	nonOb_anti	0.66	1
3300035595_Ga0374551_006798_ORF819	3300035595_Ga0374551_006798_RC_ORF645	Obl1	0.964	1
3300035595_Ga0374551_006798_ORF819	3300035595_Ga0374551_006798_RC_ORF645	nonOb	1.0	1
3300035595_Ga0374551_006798_ORF819	3300035595_Ga0374551_006798_RC_ORF645	Obl1_anti	0.967	1
3300035595_Ga0374551_006798_ORF819	3300035595_Ga0374551_006798_RC_ORF645	nonOb_anti	1.0	1
3300019233_Ga0184645_1175860_ORF972	3300019233_Ga0184645_1175860_RC_ORF478	Obl1	0.966	1
3300019233_Ga0184645_1175860_ORF972	3300019233_Ga0184645_1175860_RC_ORF478	nonOb	1.0	1
3300019233_Ga0184645_1175860_ORF972	3300019233_Ga0184645_1175860_RC_ORF478	Obl1_anti	0.97	1
3300019233_Ga0184645_1175860_ORF972	3300019233_Ga0184645_1175860_RC_ORF478	nonOb_anti	1.0	1
3300021860_Ga0213851_1255881_RC_ORF958	3300021860_Ga0213851_1255881_ORF507	Obl1	1.0	1
3300021860_Ga0213851_1255881_RC_ORF958	3300021860_Ga0213851_1255881_ORF507	nonOb	1.0	1
3300021860_Ga0213851_1255881_RC_ORF958	3300021860_Ga0213851_1255881_ORF507	Obl1_anti	1.0	1
3300021860_Ga0213851_1255881_RC_ORF958	3300021860_Ga0213851_1255881_ORF507	nonOb_anti	1.0	1
3300021861_Ga0213853_11007754_RC_ORF958	3300021861_Ga0213853_11007754_ORF507	Obl1	1.0	1
3300021861_Ga0213853_11007754_RC_ORF958	3300021861_Ga0213853_11007754_ORF507	nonOb	1.0	1
3300021861_Ga0213853_11007754_RC_ORF958	3300021861_Ga0213853_11007754_ORF507	Obl1_anti	1.0	1
3300021861_Ga0213853_11007754_RC_ORF958	3300021861_Ga0213853_11007754_ORF507	nonOb_anti	1.0	1
3300021858_Ga0213852_1326361_RC_ORF958	3300021858_Ga0213852_1326361_ORF507	Obl1	1.0	1
3300021858_Ga0213852_1326361_RC_ORF958	3300021858_Ga0213852_1326361_ORF507	nonOb	1.0	1
3300021858_Ga0213852_1326361_RC_ORF958	3300021858_Ga0213852_1326361_ORF507	Obl1_anti	1.0	1
3300021858_Ga0213852_1326361_RC_ORF958	3300021858_Ga0213852_1326361_ORF507	nonOb_anti	1.0	1
Ga0494013_005456_ORF979	Ga0494013_005456_RC_ORF519	Obl1	1.0	1
Ga0494013_005456_ORF979	Ga0494013_005456_RC_ORF519	nonOb	0.859	1
Ga0494013_005456_ORF979	Ga0494013_005456_RC_ORF519	Obl1_anti	1.0	1
Ga0494013_005456_ORF979	Ga0494013_005456_RC_ORF519	nonOb_anti	0.868	1
Ga0494022_004718_ORF979	Ga0494022_004718_RC_ORF519	Obl1	1.0	1
Ga0494022_004718_ORF979	Ga0494022_004718_RC_ORF519	nonOb	0.86	1
Ga0494022_004718_ORF979	Ga0494022_004718_RC_ORF519	Obl1_anti	1.0	1
Ga0494022_004718_ORF979	Ga0494022_004718_RC_ORF519	nonOb_anti	0.868	1
3300009239_Ga0103858_10039066_RC_ORF798	3300009239_Ga0103858_10039066_ORF666	Obl1	1.0	1
3300009239_Ga0103858_10039066_RC_ORF798	3300009239_Ga0103858_10039066_ORF666	nonOb	0.96	1
3300009239_Ga0103858_10039066_RC_ORF798	3300009239_Ga0103858_10039066_ORF666	Obl1_anti	1.0	1
3300009239_Ga0103858_10039066_RC_ORF798	3300009239_Ga0103858_10039066_ORF666	nonOb_anti	0.966	1
Ga0509134_014925_ORF1014	Ga0509134_014925_RC_ORF364	Obl1	1.0	1
Ga0509134_014925_ORF1014	Ga0509134_014925_RC_ORF364	nonOb	0.799	1
Ga0509134_014925_ORF1014	Ga0509134_014925_RC_ORF364	Obl1_anti	1.0	1
Ga0509134_014925_ORF1014	Ga0509134_014925_RC_ORF364	nonOb_anti	0.786	1
Ga0509074_003240_ORF1014	Ga0509074_003240_RC_ORF364	Obl1	1.0	1
Ga0509074_003240_ORF1014	Ga0509074_003240_RC_ORF364	nonOb	0.799	1
Ga0509074_003240_ORF1014	Ga0509074_003240_RC_ORF364	Obl1_anti	1.0	1
Ga0509074_003240_ORF1014	Ga0509074_003240_RC_ORF364	nonOb_anti	0.786	1
Ga0509085_007303_ORF734	Ga0509085_007303_RC_ORF811	Obl1	1.0	1
Ga0509085_007303_ORF734	Ga0509085_007303_RC_ORF811	nonOb	0.876	1
Ga0509085_007303_ORF734	Ga0509085_007303_RC_ORF811	Obl1_anti	0.978	1
Ga0509085_007303_ORF734	Ga0509085_007303_RC_ORF811	nonOb_anti	0.858	1
Ga0509128_012217_ORF734	Ga0509128_012217_RC_ORF811	Obl1	1.0	1
Ga0509128_012217_ORF734	Ga0509128_012217_RC_ORF811	nonOb	0.88	1
Ga0509128_012217_ORF734	Ga0509128_012217_RC_ORF811	Obl1_anti	0.978	1
Ga0509128_012217_ORF734	Ga0509128_012217_RC_ORF811	nonOb_anti	0.856	1
Ga0509070_010819_ORF734	Ga0509070_010819_RC_ORF811	Obl1	1.0	1
Ga0509070_010819_ORF734	Ga0509070_010819_RC_ORF811	nonOb	0.886	1
Ga0509070_010819_ORF734	Ga0509070_010819_RC_ORF811	Obl1_anti	0.978	1
Ga0509070_010819_ORF734	Ga0509070_010819_RC_ORF811	nonOb_anti	0.862	1
Ga0509127_010420_ORF734	Ga0509127_010420_RC_ORF811	Obl1	1.0	1
Ga0509127_010420_ORF734	Ga0509127_010420_RC_ORF811	nonOb	0.879	1
Ga0509127_010420_ORF734	Ga0509127_010420_RC_ORF811	Obl1_anti	0.978	1
Ga0509127_010420_ORF734	Ga0509127_010420_RC_ORF811	nonOb_anti	0.851	1
Ga0509068_023369_ORF1025	Ga0509068_023369_RC_ORF520	Obl1	1.0	1
Ga0509068_023369_ORF1025	Ga0509068_023369_RC_ORF520	nonOb	0.922	1
Ga0509068_023369_ORF1025	Ga0509068_023369_RC_ORF520	Obl1_anti	0.979	1
Ga0509068_023369_ORF1025	Ga0509068_023369_RC_ORF520	nonOb_anti	0.855	1
Ga0509172_01390_ORF734	Ga0509172_01390_RC_ORF811	Obl1	1.0	1
Ga0509172_01390_ORF734	Ga0509172_01390_RC_ORF811	nonOb	0.879	1
Ga0509172_01390_ORF734	Ga0509172_01390_RC_ORF811	Obl1_anti	0.978	1
Ga0509172_01390_ORF734	Ga0509172_01390_RC_ORF811	nonOb_anti	0.851	1
Ga0509175_002476_ORF734	Ga0509175_002476_RC_ORF811	Obl1	1.0	1
Ga0509175_002476_ORF734	Ga0509175_002476_RC_ORF811	nonOb	0.888	1
Ga0509175_002476_ORF734	Ga0509175_002476_RC_ORF811	Obl1_anti	1.0	1
Ga0509175_002476_ORF734	Ga0509175_002476_RC_ORF811	nonOb_anti	0.853	1
Ga0509068_023542_ORF1014	Ga0509068_023542_RC_ORF364	Obl1	1.0	1
Ga0509068_023542_ORF1014	Ga0509068_023542_RC_ORF364	nonOb	0.797	1
Ga0509068_023542_ORF1014	Ga0509068_023542_RC_ORF364	Obl1_anti	1.0	1
Ga0509068_023542_ORF1014	Ga0509068_023542_RC_ORF364	nonOb_anti	0.789	1
Ga0509070_010517_ORF1014	Ga0509070_010517_RC_ORF364	Obl1	1.0	1
Ga0509070_010517_ORF1014	Ga0509070_010517_RC_ORF364	nonOb	0.797	1
Ga0509070_010517_ORF1014	Ga0509070_010517_RC_ORF364	Obl1_anti	1.0	1
Ga0509070_010517_ORF1014	Ga0509070_010517_RC_ORF364	nonOb_anti	0.786	1
Ga0509177_00961_ORF1014	Ga0509177_00961_RC_ORF364	Obl1	1.0	1
Ga0509177_00961_ORF1014	Ga0509177_00961_RC_ORF364	nonOb	0.797	1
Ga0509177_00961_ORF1014	Ga0509177_00961_RC_ORF364	Obl1_anti	1.0	1
Ga0509177_00961_ORF1014	Ga0509177_00961_RC_ORF364	nonOb_anti	0.786	1
3300012411_Ga0153880_1322991_ORF1015	3300012411_Ga0153880_1322991_RC_ORF365	Obl1	1.0	1
3300012411_Ga0153880_1322991_ORF1015	3300012411_Ga0153880_1322991_RC_ORF365	nonOb	0.839	1
3300012411_Ga0153880_1322991_ORF1015	3300012411_Ga0153880_1322991_RC_ORF365	Obl1_anti	1.0	1
3300012411_Ga0153880_1322991_ORF1015	3300012411_Ga0153880_1322991_RC_ORF365	nonOb_anti	0.832	1
Ga0509110_011215_ORF1014	Ga0509110_011215_RC_ORF364	Obl1	1.0	1
Ga0509110_011215_ORF1014	Ga0509110_011215_RC_ORF364	nonOb	0.799	1
Ga0509110_011215_ORF1014	Ga0509110_011215_RC_ORF364	Obl1_anti	1.0	1
Ga0509110_011215_ORF1014	Ga0509110_011215_RC_ORF364	nonOb_anti	0.786	1
Ga0509071_007534_ORF1014	Ga0509071_007534_RC_ORF364	Obl1	1.0	1
Ga0509071_007534_ORF1014	Ga0509071_007534_RC_ORF364	nonOb	0.799	1
Ga0509071_007534_ORF1014	Ga0509071_007534_RC_ORF364	Obl1_anti	1.0	1
Ga0509071_007534_ORF1014	Ga0509071_007534_RC_ORF364	nonOb_anti	0.786	1
Ga0509085_006171_ORF1014	Ga0509085_006171_RC_ORF364	Obl1	1.0	1
Ga0509085_006171_ORF1014	Ga0509085_006171_RC_ORF364	nonOb	0.799	1
Ga0509085_006171_ORF1014	Ga0509085_006171_RC_ORF364	Obl1_anti	1.0	1
Ga0509085_006171_ORF1014	Ga0509085_006171_RC_ORF364	nonOb_anti	0.786	1
3300028621_Ga0257142_1023313_ORF980	3300028621_Ga0257142_1023313_RC_ORF520	Obl1	0.891	1
3300028621_Ga0257142_1023313_ORF980	3300028621_Ga0257142_1023313_RC_ORF520	nonOb	1.0	1
3300028621_Ga0257142_1023313_ORF980	3300028621_Ga0257142_1023313_RC_ORF520	Obl1_anti	0.901	1
3300028621_Ga0257142_1023313_ORF980	3300028621_Ga0257142_1023313_RC_ORF520	nonOb_anti	1.0	1
3300028623_Ga0257141_1024844_ORF980	3300028623_Ga0257141_1024844_RC_ORF520	Obl1	0.888	1
3300028623_Ga0257141_1024844_ORF980	3300028623_Ga0257141_1024844_RC_ORF520	nonOb	1.0	1
3300028623_Ga0257141_1024844_ORF980	3300028623_Ga0257141_1024844_RC_ORF520	Obl1_anti	0.897	1
3300028623_Ga0257141_1024844_ORF980	3300028623_Ga0257141_1024844_RC_ORF520	nonOb_anti	1.0	1
3300007221_Ga0099765_1288399_ORF1034	3300007221_Ga0099765_1288399_RC_ORF459	Obl1	0.897	1
3300007221_Ga0099765_1288399_ORF1034	3300007221_Ga0099765_1288399_RC_ORF459	nonOb	1.0	1
3300007221_Ga0099765_1288399_ORF1034	3300007221_Ga0099765_1288399_RC_ORF459	Obl1_anti	0.899	1
3300007221_Ga0099765_1288399_ORF1034	3300007221_Ga0099765_1288399_RC_ORF459	nonOb_anti	1.0	1
Ga0527507_01284_ORF1034	Ga0527507_01284_RC_ORF459	Obl1	0.9	1
Ga0527507_01284_ORF1034	Ga0527507_01284_RC_ORF459	nonOb	1.0	1
Ga0527507_01284_ORF1034	Ga0527507_01284_RC_ORF459	Obl1_anti	0.908	1
Ga0527507_01284_ORF1034	Ga0527507_01284_RC_ORF459	nonOb_anti	1.0	1
Ga0590119_004404_ORF1034	Ga0590119_004404_RC_ORF459	Obl1	0.903	1
Ga0590119_004404_ORF1034	Ga0590119_004404_RC_ORF459	nonOb	1.0	1
Ga0590119_004404_ORF1034	Ga0590119_004404_RC_ORF459	Obl1_anti	0.9	1
Ga0590119_004404_ORF1034	Ga0590119_004404_RC_ORF459	nonOb_anti	1.0	1
3300006644_Ga0099767_1246370_ORF1034	3300006644_Ga0099767_1246370_RC_ORF459	Obl1	0.897	1
3300006644_Ga0099767_1246370_ORF1034	3300006644_Ga0099767_1246370_RC_ORF459	nonOb	1.0	1
3300006644_Ga0099767_1246370_ORF1034	3300006644_Ga0099767_1246370_RC_ORF459	Obl1_anti	0.899	1
3300006644_Ga0099767_1246370_ORF1034	3300006644_Ga0099767_1246370_RC_ORF459	nonOb_anti	1.0	1
Ga0527515_003209_ORF1025	Ga0527515_003209_RC_ORF462	Obl1	0.89	1
Ga0527515_003209_ORF1025	Ga0527515_003209_RC_ORF462	nonOb	1.0	1
Ga0527515_003209_ORF1025	Ga0527515_003209_RC_ORF462	Obl1_anti	0.898	1
Ga0527515_003209_ORF1025	Ga0527515_003209_RC_ORF462	nonOb_anti	1.0	1
Ga0605861_0053428_ORF729	Ga0605861_0053428_RC_ORF758	Obl1	1.0	1
Ga0605861_0053428_ORF729	Ga0605861_0053428_RC_ORF758	nonOb	0.89	1
Ga0605861_0053428_ORF729	Ga0605861_0053428_RC_ORF758	Obl1_anti	1.0	1
Ga0605861_0053428_ORF729	Ga0605861_0053428_RC_ORF758	nonOb_anti	0.87	1
3300007230_Ga0075179_1693172_RC_ORF964	3300007230_Ga0075179_1693172_ORF735	Obl1	0.955	1
3300007230_Ga0075179_1693172_RC_ORF964	3300007230_Ga0075179_1693172_ORF735	nonOb	1.0	1
3300007230_Ga0075179_1693172_RC_ORF964	3300007230_Ga0075179_1693172_ORF735	Obl1_anti	0.964	1
3300007230_Ga0075179_1693172_RC_ORF964	3300007230_Ga0075179_1693172_ORF735	nonOb_anti	1.0	1
3300007248_Ga0075168_1585977_RC_ORF962	3300007248_Ga0075168_1585977_ORF733	Obl1	0.982	1
3300007248_Ga0075168_1585977_RC_ORF962	3300007248_Ga0075168_1585977_ORF733	nonOb	0.919	1
3300007248_Ga0075168_1585977_RC_ORF962	3300007248_Ga0075168_1585977_ORF733	Obl1_anti	1.0	1
3300007248_Ga0075168_1585977_RC_ORF962	3300007248_Ga0075168_1585977_ORF733	nonOb_anti	0.904	1
3300009221_Ga0103849_1009250_ORF1046	3300009221_Ga0103849_1009250_RC_ORF681	Obl1	0.888	1
3300009221_Ga0103849_1009250_ORF1046	3300009221_Ga0103849_1009250_RC_ORF681	nonOb	1.0	1
3300009221_Ga0103849_1009250_ORF1046	3300009221_Ga0103849_1009250_RC_ORF681	Obl1_anti	0.873	1
3300009221_Ga0103849_1009250_ORF1046	3300009221_Ga0103849_1009250_RC_ORF681	nonOb_anti	1.0	1
3300012761_Ga0138288_1101074_ORF1033	3300012761_Ga0138288_1101074_RC_ORF489	Obl1	1.0	1
3300012761_Ga0138288_1101074_ORF1033	3300012761_Ga0138288_1101074_RC_ORF489	nonOb	0.929	1
3300012761_Ga0138288_1101074_ORF1033	3300012761_Ga0138288_1101074_RC_ORF489	Obl1_anti	1.0	1
3300012761_Ga0138288_1101074_ORF1033	3300012761_Ga0138288_1101074_RC_ORF489	nonOb_anti	0.929	1
3300012778_Ga0138269_1217716_RC_ORF109	3300012778_Ga0138269_1217716_ORF605	Obl1	0.739	1
3300012778_Ga0138269_1217716_RC_ORF109	3300012778_Ga0138269_1217716_ORF605	nonOb	1.0	1
3300012778_Ga0138269_1217716_RC_ORF109	3300012778_Ga0138269_1217716_ORF605	Obl1_anti	0.807	1
3300012778_Ga0138269_1217716_RC_ORF109	3300012778_Ga0138269_1217716_ORF605	nonOb_anti	1.0	1
3300019284_Ga0187797_1234870_RC_ORF965	3300019284_Ga0187797_1234870_ORF130	Obl1	0.0	2
3300019284_Ga0187797_1234870_RC_ORF965	3300019284_Ga0187797_1234870_ORF130	nonOb	0.0	2
3300019284_Ga0187797_1234870_RC_ORF965	3300019284_Ga0187797_1234870_ORF130	Obl1_anti	0.0	2
3300019284_Ga0187797_1234870_RC_ORF965	3300019284_Ga0187797_1234870_ORF130	nonOb_anti	0.0	2
Ga0527601_007947_ORF741	Ga0527601_007947_RC_ORF397	Obl1	0.008	2
Ga0527601_007947_ORF741	Ga0527601_007947_RC_ORF397	nonOb	0.02	2
Ga0527601_007947_ORF741	Ga0527601_007947_RC_ORF397	Obl1_anti	0.007	2
Ga0527601_007947_ORF741	Ga0527601_007947_RC_ORF397	nonOb_anti	0.019	2
Ga0527605_013160_ORF44	Ga0527605_013160_RC_ORF50	Obl1	0.008	2
Ga0527605_013160_ORF44	Ga0527605_013160_RC_ORF50	nonOb	0.02	2
Ga0527605_013160_ORF44	Ga0527605_013160_RC_ORF50	Obl1_anti	0.007	2
Ga0527605_013160_ORF44	Ga0527605_013160_RC_ORF50	nonOb_anti	0.019	2
Ga0527607_016424_ORF741	Ga0527607_016424_RC_ORF397	Obl1	0.008	2
Ga0527607_016424_ORF741	Ga0527607_016424_RC_ORF397	nonOb	0.02	2
Ga0527607_016424_ORF741	Ga0527607_016424_RC_ORF397	Obl1_anti	0.007	2
Ga0527607_016424_ORF741	Ga0527607_016424_RC_ORF397	nonOb_anti	0.019	2
Ga0527613_01381_ORF741	Ga0527613_01381_RC_ORF397	Obl1	0.008	2
Ga0527613_01381_ORF741	Ga0527613_01381_RC_ORF397	nonOb	0.02	2
Ga0527613_01381_ORF741	Ga0527613_01381_RC_ORF397	Obl1_anti	0.007	2
Ga0527613_01381_ORF741	Ga0527613_01381_RC_ORF397	nonOb_anti	0.019	2
Ga0527599_007448_ORF741	Ga0527599_007448_RC_ORF397	Obl1	0.008	2
Ga0527599_007448_ORF741	Ga0527599_007448_RC_ORF397	nonOb	0.02	2
Ga0527599_007448_ORF741	Ga0527599_007448_RC_ORF397	Obl1_anti	0.007	2
Ga0527599_007448_ORF741	Ga0527599_007448_RC_ORF397	nonOb_anti	0.019	2
Ga0527600_007169_ORF741	Ga0527600_007169_RC_ORF397	Obl1	0.008	2
Ga0527600_007169_ORF741	Ga0527600_007169_RC_ORF397	nonOb	0.02	2
Ga0527600_007169_ORF741	Ga0527600_007169_RC_ORF397	Obl1_anti	0.007	2
Ga0527600_007169_ORF741	Ga0527600_007169_RC_ORF397	nonOb_anti	0.019	2
Ga0527611_006629_ORF741	Ga0527611_006629_RC_ORF397	Obl1	0.008	2
Ga0527611_006629_ORF741	Ga0527611_006629_RC_ORF397	nonOb	0.02	2
Ga0527611_006629_ORF741	Ga0527611_006629_RC_ORF397	Obl1_anti	0.007	2
Ga0527611_006629_ORF741	Ga0527611_006629_RC_ORF397	nonOb_anti	0.019	2
Ga0527612_007457_ORF741	Ga0527612_007457_RC_ORF397	Obl1	0.008	2
Ga0527612_007457_ORF741	Ga0527612_007457_RC_ORF397	nonOb	0.02	2
Ga0527612_007457_ORF741	Ga0527612_007457_RC_ORF397	Obl1_anti	0.007	2
Ga0527612_007457_ORF741	Ga0527612_007457_RC_ORF397	nonOb_anti	0.019	2
Ga0527611_006416_ORF434	Ga0527611_006416_RC_ORF717	Obl1	0.0	2
Ga0527611_006416_ORF434	Ga0527611_006416_RC_ORF717	nonOb	0.0	2
Ga0527611_006416_ORF434	Ga0527611_006416_RC_ORF717	Obl1_anti	0.0	2
Ga0527611_006416_ORF434	Ga0527611_006416_RC_ORF717	nonOb_anti	0.0	2
Ga0527599_007510_ORF605	Ga0527599_007510_RC_ORF529	Obl1	0.0	2
Ga0527599_007510_ORF605	Ga0527599_007510_RC_ORF529	nonOb	0.0	2
Ga0527599_007510_ORF605	Ga0527599_007510_RC_ORF529	Obl1_anti	0.0	2
Ga0527599_007510_ORF605	Ga0527599_007510_RC_ORF529	nonOb_anti	0.0	2
Ga0527599_007830_RC_ORF269	Ga0527599_007830_ORF6	Obl1	0.04	2
Ga0527599_007830_RC_ORF269	Ga0527599_007830_ORF6	nonOb	0.091	2
Ga0527599_007830_RC_ORF269	Ga0527599_007830_ORF6	Obl1_anti	0.041	2
Ga0527599_007830_RC_ORF269	Ga0527599_007830_ORF6	nonOb_anti	0.089	2
Ga0527601_008339_RC_ORF269	Ga0527601_008339_ORF6	Obl1	0.04	2
Ga0527601_008339_RC_ORF269	Ga0527601_008339_ORF6	nonOb	0.091	2
Ga0527601_008339_RC_ORF269	Ga0527601_008339_ORF6	Obl1_anti	0.045	2
Ga0527601_008339_RC_ORF269	Ga0527601_008339_ORF6	nonOb_anti	0.097	2
Ga0527607_017218_RC_ORF269	Ga0527607_017218_ORF6	Obl1	0.042	2
Ga0527607_017218_RC_ORF269	Ga0527607_017218_ORF6	nonOb	0.091	2
Ga0527607_017218_RC_ORF269	Ga0527607_017218_ORF6	Obl1_anti	0.045	2
Ga0527607_017218_RC_ORF269	Ga0527607_017218_ORF6	nonOb_anti	0.097	2
Ga0527611_006800_RC_ORF269	Ga0527611_006800_ORF6	Obl1	0.04	2
Ga0527611_006800_RC_ORF269	Ga0527611_006800_ORF6	nonOb	0.091	2
Ga0527611_006800_RC_ORF269	Ga0527611_006800_ORF6	Obl1_anti	0.039	2
Ga0527611_006800_RC_ORF269	Ga0527611_006800_ORF6	nonOb_anti	0.097	2
Ga0527613_01497_RC_ORF269	Ga0527613_01497_ORF6	Obl1	0.04	2
Ga0527613_01497_RC_ORF269	Ga0527613_01497_ORF6	nonOb	0.09	2
Ga0527613_01497_RC_ORF269	Ga0527613_01497_ORF6	Obl1_anti	0.045	2
Ga0527613_01497_RC_ORF269	Ga0527613_01497_ORF6	nonOb_anti	0.098	2
3300036121_Ga0393297_017676_RC_ORF137	3300036121_Ga0393297_017676_ORF1013	Obl1	0.0	2
3300036121_Ga0393297_017676_RC_ORF137	3300036121_Ga0393297_017676_ORF1013	nonOb	0.0	2
3300036121_Ga0393297_017676_RC_ORF137	3300036121_Ga0393297_017676_ORF1013	Obl1_anti	0.0	2
3300036121_Ga0393297_017676_RC_ORF137	3300036121_Ga0393297_017676_ORF1013	nonOb_anti	0.0	2
Ga0527515_003071_RC_ORF281	Ga0527515_003071_ORF871	Obl1	0.0	2
Ga0527515_003071_RC_ORF281	Ga0527515_003071_ORF871	nonOb	0.0	2
Ga0527515_003071_RC_ORF281	Ga0527515_003071_ORF871	Obl1_anti	0.0	2
Ga0527515_003071_RC_ORF281	Ga0527515_003071_ORF871	nonOb_anti	0.0	2
Ga0527517_001050_ORF743	Ga0527517_001050_RC_ORF400	Obl1	0.008	2
Ga0527517_001050_ORF743	Ga0527517_001050_RC_ORF400	nonOb	0.021	2
Ga0527517_001050_ORF743	Ga0527517_001050_RC_ORF400	Obl1_anti	0.008	2
Ga0527517_001050_ORF743	Ga0527517_001050_RC_ORF400	nonOb_anti	0.023	2
Ga0401948_002832_ORF832	Ga0401948_002832_RC_ORF320	Obl1	0.026	2
Ga0401948_002832_ORF832	Ga0401948_002832_RC_ORF320	nonOb	0.07	2
Ga0401948_002832_ORF832	Ga0401948_002832_RC_ORF320	Obl1_anti	0.022	2
Ga0401948_002832_ORF832	Ga0401948_002832_RC_ORF320	nonOb_anti	0.06	2
3300009587_Ga0115602_1069415_ORF832	3300009587_Ga0115602_1069415_RC_ORF320	Obl1	0.026	2
3300009587_Ga0115602_1069415_ORF832	3300009587_Ga0115602_1069415_RC_ORF320	nonOb	0.073	2
3300009587_Ga0115602_1069415_ORF832	3300009587_Ga0115602_1069415_RC_ORF320	Obl1_anti	0.022	2
3300009587_Ga0115602_1069415_ORF832	3300009587_Ga0115602_1069415_RC_ORF320	nonOb_anti	0.06	2
3300010131_Ga0115594_1130282_ORF593	3300010131_Ga0115594_1130282_RC_ORF559	Obl1	0.026	2
3300010131_Ga0115594_1130282_ORF593	3300010131_Ga0115594_1130282_RC_ORF559	nonOb	0.073	2
3300010131_Ga0115594_1130282_ORF593	3300010131_Ga0115594_1130282_RC_ORF559	Obl1_anti	0.098	2
3300010131_Ga0115594_1130282_ORF593	3300010131_Ga0115594_1130282_RC_ORF559	nonOb_anti	0.243	2
Ga0401903_003488_ORF832	Ga0401903_003488_RC_ORF320	Obl1	0.026	2
Ga0401903_003488_ORF832	Ga0401903_003488_RC_ORF320	nonOb	0.073	2
Ga0401903_003488_ORF832	Ga0401903_003488_RC_ORF320	Obl1_anti	0.022	2
Ga0401903_003488_ORF832	Ga0401903_003488_RC_ORF320	nonOb_anti	0.06	2
Ga0401904_003384_ORF832	Ga0401904_003384_RC_ORF320	Obl1	0.026	2
Ga0401904_003384_ORF832	Ga0401904_003384_RC_ORF320	nonOb	0.073	2
Ga0401904_003384_ORF832	Ga0401904_003384_RC_ORF320	Obl1_anti	0.098	2
Ga0401904_003384_ORF832	Ga0401904_003384_RC_ORF320	nonOb_anti	0.245	2
Ga0401929_003545_ORF832	Ga0401929_003545_RC_ORF320	Obl1	0.026	2
Ga0401929_003545_ORF832	Ga0401929_003545_RC_ORF320	nonOb	0.073	2
Ga0401929_003545_ORF832	Ga0401929_003545_RC_ORF320	Obl1_anti	0.022	2
Ga0401929_003545_ORF832	Ga0401929_003545_RC_ORF320	nonOb_anti	0.06	2
Ga0401935_002542_ORF832	Ga0401935_002542_RC_ORF320	Obl1	0.026	2
Ga0401935_002542_ORF832	Ga0401935_002542_RC_ORF320	nonOb	0.07	2
Ga0401935_002542_ORF832	Ga0401935_002542_RC_ORF320	Obl1_anti	0.022	2
Ga0401935_002542_ORF832	Ga0401935_002542_RC_ORF320	nonOb_anti	0.061	2
Ga0401947_003727_ORF832	Ga0401947_003727_RC_ORF320	Obl1	0.026	2
Ga0401947_003727_ORF832	Ga0401947_003727_RC_ORF320	nonOb	0.073	2
Ga0401947_003727_ORF832	Ga0401947_003727_RC_ORF320	Obl1_anti	0.022	2
Ga0401947_003727_ORF832	Ga0401947_003727_RC_ORF320	nonOb_anti	0.06	2
Ga0401965_004493_ORF832	Ga0401965_004493_RC_ORF320	Obl1	0.026	2
Ga0401965_004493_ORF832	Ga0401965_004493_RC_ORF320	nonOb	0.073	2
Ga0401965_004493_ORF832	Ga0401965_004493_RC_ORF320	Obl1_anti	0.022	2
Ga0401965_004493_ORF832	Ga0401965_004493_RC_ORF320	nonOb_anti	0.06	2
Ga0401983_003871_ORF832	Ga0401983_003871_RC_ORF320	Obl1	0.026	2
Ga0401983_003871_ORF832	Ga0401983_003871_RC_ORF320	nonOb	0.073	2
Ga0401983_003871_ORF832	Ga0401983_003871_RC_ORF320	Obl1_anti	0.022	2
Ga0401983_003871_ORF832	Ga0401983_003871_RC_ORF320	nonOb_anti	0.06	2
Ga0401985_004137_ORF832	Ga0401985_004137_RC_ORF320	Obl1	0.026	2
Ga0401985_004137_ORF832	Ga0401985_004137_RC_ORF320	nonOb	0.073	2
Ga0401985_004137_ORF832	Ga0401985_004137_RC_ORF320	Obl1_anti	0.022	2
Ga0401985_004137_ORF832	Ga0401985_004137_RC_ORF320	nonOb_anti	0.06	2
Ga0401887_003485_ORF832	Ga0401887_003485_RC_ORF320	Obl1	0.026	2
Ga0401887_003485_ORF832	Ga0401887_003485_RC_ORF320	nonOb	0.073	2
Ga0401887_003485_ORF832	Ga0401887_003485_RC_ORF320	Obl1_anti	0.098	2
Ga0401887_003485_ORF832	Ga0401887_003485_RC_ORF320	nonOb_anti	0.243	2
Ga0401888_002408_ORF832	Ga0401888_002408_RC_ORF320	Obl1	0.026	2
Ga0401888_002408_ORF832	Ga0401888_002408_RC_ORF320	nonOb	0.07	2
Ga0401888_002408_ORF832	Ga0401888_002408_RC_ORF320	Obl1_anti	0.102	2
Ga0401888_002408_ORF832	Ga0401888_002408_RC_ORF320	nonOb_anti	0.245	2
Ga0401951_003727_RC_ORF88	Ga0401951_003727_ORF12	Obl1	0.052	2
Ga0401951_003727_RC_ORF88	Ga0401951_003727_ORF12	nonOb	0.158	2
Ga0401951_003727_RC_ORF88	Ga0401951_003727_ORF12	Obl1_anti	0.083	2
Ga0401951_003727_RC_ORF88	Ga0401951_003727_ORF12	nonOb_anti	0.247	2
3300009579_Ga0115599_1142264_RC_ORF88	3300009579_Ga0115599_1142264_ORF12	Obl1	0.052	2
3300009579_Ga0115599_1142264_RC_ORF88	3300009579_Ga0115599_1142264_ORF12	nonOb	0.165	2
3300009579_Ga0115599_1142264_RC_ORF88	3300009579_Ga0115599_1142264_ORF12	Obl1_anti	0.082	2
3300009579_Ga0115599_1142264_RC_ORF88	3300009579_Ga0115599_1142264_ORF12	nonOb_anti	0.247	2
Ga0401928_002541_RC_ORF88	Ga0401928_002541_ORF12	Obl1	0.052	2
Ga0401928_002541_RC_ORF88	Ga0401928_002541_ORF12	nonOb	0.156	2
Ga0401928_002541_RC_ORF88	Ga0401928_002541_ORF12	Obl1_anti	0.082	2
Ga0401928_002541_RC_ORF88	Ga0401928_002541_ORF12	nonOb_anti	0.245	2
Ga0401884_004428_RC_ORF88	Ga0401884_004428_ORF12	Obl1	0.052	2
Ga0401884_004428_RC_ORF88	Ga0401884_004428_ORF12	nonOb	0.156	2
Ga0401884_004428_RC_ORF88	Ga0401884_004428_ORF12	Obl1_anti	0.082	2
Ga0401884_004428_RC_ORF88	Ga0401884_004428_ORF12	nonOb_anti	0.245	2
3300036179_Ga0393303_013710_ORF840	3300036179_Ga0393303_013710_RC_ORF321	Obl1	0.008	2
3300036179_Ga0393303_013710_ORF840	3300036179_Ga0393303_013710_RC_ORF321	nonOb	0.021	2
3300036179_Ga0393303_013710_ORF840	3300036179_Ga0393303_013710_RC_ORF321	Obl1_anti	0.007	2
3300036179_Ga0393303_013710_ORF840	3300036179_Ga0393303_013710_RC_ORF321	nonOb_anti	0.022	2
Ga0401894_001845_ORF586	Ga0401894_001845_RC_ORF559	Obl1	0.0	2
Ga0401894_001845_ORF586	Ga0401894_001845_RC_ORF559	nonOb	0.0	2
Ga0401894_001845_ORF586	Ga0401894_001845_RC_ORF559	Obl1_anti	0.084	2
Ga0401894_001845_ORF586	Ga0401894_001845_RC_ORF559	nonOb_anti	0.233	2
Ga0401938_01282_ORF366	Ga0401938_01282_RC_ORF779	Obl1	0.0	2
Ga0401938_01282_ORF366	Ga0401938_01282_RC_ORF779	nonOb	0.0	2
Ga0401938_01282_ORF366	Ga0401938_01282_RC_ORF779	Obl1_anti	0.081	2
Ga0401938_01282_ORF366	Ga0401938_01282_RC_ORF779	nonOb_anti	0.235	2
Ga0401969_002483_ORF827	Ga0401969_002483_RC_ORF318	Obl1	0.0	2
Ga0401969_002483_ORF827	Ga0401969_002483_RC_ORF318	nonOb	0.0	2
Ga0401969_002483_ORF827	Ga0401969_002483_RC_ORF318	Obl1_anti	0.084	2
Ga0401969_002483_ORF827	Ga0401969_002483_RC_ORF318	nonOb_anti	0.235	2
Ga0401882_00880_ORF227	Ga0401882_00880_RC_ORF918	Obl1	0.0	2
Ga0401882_00880_ORF227	Ga0401882_00880_RC_ORF918	nonOb	0.0	2
Ga0401882_00880_ORF227	Ga0401882_00880_RC_ORF918	Obl1_anti	0.084	2
Ga0401882_00880_ORF227	Ga0401882_00880_RC_ORF918	nonOb_anti	0.245	2
Ga0401884_004076_ORF366	Ga0401884_004076_RC_ORF779	Obl1	0.0	2
Ga0401884_004076_ORF366	Ga0401884_004076_RC_ORF779	nonOb	0.0	2
Ga0401884_004076_ORF366	Ga0401884_004076_RC_ORF779	Obl1_anti	0.081	2
Ga0401884_004076_ORF366	Ga0401884_004076_RC_ORF779	nonOb_anti	0.235	2
Ga0401888_002444_ORF827	Ga0401888_002444_RC_ORF318	Obl1	0.0	2
Ga0401888_002444_ORF827	Ga0401888_002444_RC_ORF318	nonOb	0.0	2
Ga0401888_002444_ORF827	Ga0401888_002444_RC_ORF318	Obl1_anti	0.081	2
Ga0401888_002444_ORF827	Ga0401888_002444_RC_ORF318	nonOb_anti	0.235	2
Ga0401903_002941_ORF827	Ga0401903_002941_RC_ORF318	Obl1	0.0	2
Ga0401903_002941_ORF827	Ga0401903_002941_RC_ORF318	nonOb	0.0	2
Ga0401903_002941_ORF827	Ga0401903_002941_RC_ORF318	Obl1_anti	0.081	2
Ga0401903_002941_ORF827	Ga0401903_002941_RC_ORF318	nonOb_anti	0.237	2
Ga0401946_00758_ORF366	Ga0401946_00758_RC_ORF779	Obl1	0.0	2
Ga0401946_00758_ORF366	Ga0401946_00758_RC_ORF779	nonOb	0.0	2
Ga0401946_00758_ORF366	Ga0401946_00758_RC_ORF779	Obl1_anti	0.081	2
Ga0401946_00758_ORF366	Ga0401946_00758_RC_ORF779	nonOb_anti	0.235	2
Ga0401964_002888_ORF366	Ga0401964_002888_RC_ORF779	Obl1	0.0	2
Ga0401964_002888_ORF366	Ga0401964_002888_RC_ORF779	nonOb	0.0	2
Ga0401964_002888_ORF366	Ga0401964_002888_RC_ORF779	Obl1_anti	0.081	2
Ga0401964_002888_ORF366	Ga0401964_002888_RC_ORF779	nonOb_anti	0.237	2
Ga0401968_002460_ORF366	Ga0401968_002460_RC_ORF779	Obl1	0.0	2
Ga0401968_002460_ORF366	Ga0401968_002460_RC_ORF779	nonOb	0.0	2
Ga0401968_002460_ORF366	Ga0401968_002460_RC_ORF779	Obl1_anti	0.081	2
Ga0401968_002460_ORF366	Ga0401968_002460_RC_ORF779	nonOb_anti	0.235	2
Ga0401973_001558_ORF366	Ga0401973_001558_RC_ORF779	Obl1	0.0	2
Ga0401973_001558_ORF366	Ga0401973_001558_RC_ORF779	nonOb	0.0	2
Ga0401973_001558_ORF366	Ga0401973_001558_RC_ORF779	Obl1_anti	0.081	2
Ga0401973_001558_ORF366	Ga0401973_001558_RC_ORF779	nonOb_anti	0.235	2
Ga0401974_004159_ORF827	Ga0401974_004159_RC_ORF318	Obl1	0.0	2
Ga0401974_004159_ORF827	Ga0401974_004159_RC_ORF318	nonOb	0.0	2
Ga0401974_004159_ORF827	Ga0401974_004159_RC_ORF318	Obl1_anti	0.081	2
Ga0401974_004159_ORF827	Ga0401974_004159_RC_ORF318	nonOb_anti	0.235	2
3300009582_Ga0115601_1119530_ORF586	3300009582_Ga0115601_1119530_RC_ORF559	Obl1	0.0	2
3300009582_Ga0115601_1119530_ORF586	3300009582_Ga0115601_1119530_RC_ORF559	nonOb	0.0	2
3300009582_Ga0115601_1119530_ORF586	3300009582_Ga0115601_1119530_RC_ORF559	Obl1_anti	0.084	2
3300009582_Ga0115601_1119530_ORF586	3300009582_Ga0115601_1119530_RC_ORF559	nonOb_anti	0.235	2
3300010144_Ga0115593_1237272_ORF586	3300010144_Ga0115593_1237272_RC_ORF559	Obl1	0.0	2
3300010144_Ga0115593_1237272_ORF586	3300010144_Ga0115593_1237272_RC_ORF559	nonOb	0.0	2
3300010144_Ga0115593_1237272_ORF586	3300010144_Ga0115593_1237272_RC_ORF559	Obl1_anti	0.084	2
3300010144_Ga0115593_1237272_ORF586	3300010144_Ga0115593_1237272_RC_ORF559	nonOb_anti	0.235	2
Ga0401885_002757_ORF586	Ga0401885_002757_RC_ORF559	Obl1	0.0	2
Ga0401885_002757_ORF586	Ga0401885_002757_RC_ORF559	nonOb	0.0	2
Ga0401885_002757_ORF586	Ga0401885_002757_RC_ORF559	Obl1_anti	0.084	2
Ga0401885_002757_ORF586	Ga0401885_002757_RC_ORF559	nonOb_anti	0.235	2
Ga0401887_002697_ORF827	Ga0401887_002697_RC_ORF318	Obl1	0.0	2
Ga0401887_002697_ORF827	Ga0401887_002697_RC_ORF318	nonOb	0.0	2
Ga0401887_002697_ORF827	Ga0401887_002697_RC_ORF318	Obl1_anti	0.084	2
Ga0401887_002697_ORF827	Ga0401887_002697_RC_ORF318	nonOb_anti	0.235	2
Ga0401891_002040_ORF586	Ga0401891_002040_RC_ORF559	Obl1	0.0	2
Ga0401891_002040_ORF586	Ga0401891_002040_RC_ORF559	nonOb	0.0	2
Ga0401891_002040_ORF586	Ga0401891_002040_RC_ORF559	Obl1_anti	0.084	2
Ga0401891_002040_ORF586	Ga0401891_002040_RC_ORF559	nonOb_anti	0.235	2
Ga0401892_003326_ORF586	Ga0401892_003326_RC_ORF559	Obl1	0.0	2
Ga0401892_003326_ORF586	Ga0401892_003326_RC_ORF559	nonOb	0.0	2
Ga0401892_003326_ORF586	Ga0401892_003326_RC_ORF559	Obl1_anti	0.084	2
Ga0401892_003326_ORF586	Ga0401892_003326_RC_ORF559	nonOb_anti	0.235	2
Ga0401893_001842_ORF586	Ga0401893_001842_RC_ORF559	Obl1	0.0	2
Ga0401893_001842_ORF586	Ga0401893_001842_RC_ORF559	nonOb	0.0	2
Ga0401893_001842_ORF586	Ga0401893_001842_RC_ORF559	Obl1_anti	0.084	2
Ga0401893_001842_ORF586	Ga0401893_001842_RC_ORF559	nonOb_anti	0.235	2
Ga0401896_01083_ORF586	Ga0401896_01083_RC_ORF559	Obl1	0.0	2
Ga0401896_01083_ORF586	Ga0401896_01083_RC_ORF559	nonOb	0.0	2
Ga0401896_01083_ORF586	Ga0401896_01083_RC_ORF559	Obl1_anti	0.084	2
Ga0401896_01083_ORF586	Ga0401896_01083_RC_ORF559	nonOb_anti	0.235	2
Ga0401886_001158_ORF586	Ga0401886_001158_RC_ORF559	Obl1	0.0	2
Ga0401886_001158_ORF586	Ga0401886_001158_RC_ORF559	nonOb	0.0	2
Ga0401886_001158_ORF586	Ga0401886_001158_RC_ORF559	Obl1_anti	0.084	2
Ga0401886_001158_ORF586	Ga0401886_001158_RC_ORF559	nonOb_anti	0.235	2
Ga0401904_002754_ORF827	Ga0401904_002754_RC_ORF318	Obl1	0.0	2
Ga0401904_002754_ORF827	Ga0401904_002754_RC_ORF318	nonOb	0.0	2
Ga0401904_002754_ORF827	Ga0401904_002754_RC_ORF318	Obl1_anti	0.084	2
Ga0401904_002754_ORF827	Ga0401904_002754_RC_ORF318	nonOb_anti	0.235	2
Ga0401907_002498_ORF586	Ga0401907_002498_RC_ORF559	Obl1	0.0	2
Ga0401907_002498_ORF586	Ga0401907_002498_RC_ORF559	nonOb	0.0	2
Ga0401907_002498_ORF586	Ga0401907_002498_RC_ORF559	Obl1_anti	0.084	2
Ga0401907_002498_ORF586	Ga0401907_002498_RC_ORF559	nonOb_anti	0.235	2
Ga0401913_002643_ORF586	Ga0401913_002643_RC_ORF559	Obl1	0.0	2
Ga0401913_002643_ORF586	Ga0401913_002643_RC_ORF559	nonOb	0.0	2
Ga0401913_002643_ORF586	Ga0401913_002643_RC_ORF559	Obl1_anti	0.084	2
Ga0401913_002643_ORF586	Ga0401913_002643_RC_ORF559	nonOb_anti	0.235	2
Ga0401914_001604_ORF586	Ga0401914_001604_RC_ORF559	Obl1	0.0	2
Ga0401914_001604_ORF586	Ga0401914_001604_RC_ORF559	nonOb	0.0	2
Ga0401914_001604_ORF586	Ga0401914_001604_RC_ORF559	Obl1_anti	0.084	2
Ga0401914_001604_ORF586	Ga0401914_001604_RC_ORF559	nonOb_anti	0.235	2
Ga0401916_00894_ORF827	Ga0401916_00894_RC_ORF318	Obl1	0.0	2
Ga0401916_00894_ORF827	Ga0401916_00894_RC_ORF318	nonOb	0.0	2
Ga0401916_00894_ORF827	Ga0401916_00894_RC_ORF318	Obl1_anti	0.084	2
Ga0401916_00894_ORF827	Ga0401916_00894_RC_ORF318	nonOb_anti	0.235	2
Ga0401923_002726_ORF586	Ga0401923_002726_RC_ORF559	Obl1	0.0	2
Ga0401923_002726_ORF586	Ga0401923_002726_RC_ORF559	nonOb	0.0	2
Ga0401923_002726_ORF586	Ga0401923_002726_RC_ORF559	Obl1_anti	0.084	2
Ga0401923_002726_ORF586	Ga0401923_002726_RC_ORF559	nonOb_anti	0.235	2
Ga0401924_002625_ORF827	Ga0401924_002625_RC_ORF318	Obl1	0.0	2
Ga0401924_002625_ORF827	Ga0401924_002625_RC_ORF318	nonOb	0.0	2
Ga0401924_002625_ORF827	Ga0401924_002625_RC_ORF318	Obl1_anti	0.084	2
Ga0401924_002625_ORF827	Ga0401924_002625_RC_ORF318	nonOb_anti	0.235	2
Ga0401935_003132_ORF827	Ga0401935_003132_RC_ORF318	Obl1	0.0	2
Ga0401935_003132_ORF827	Ga0401935_003132_RC_ORF318	nonOb	0.0	2
Ga0401935_003132_ORF827	Ga0401935_003132_RC_ORF318	Obl1_anti	0.084	2
Ga0401935_003132_ORF827	Ga0401935_003132_RC_ORF318	nonOb_anti	0.235	2
Ga0401936_002618_ORF586	Ga0401936_002618_RC_ORF559	Obl1	0.0	2
Ga0401936_002618_ORF586	Ga0401936_002618_RC_ORF559	nonOb	0.0	2
Ga0401936_002618_ORF586	Ga0401936_002618_RC_ORF559	Obl1_anti	0.084	2
Ga0401936_002618_ORF586	Ga0401936_002618_RC_ORF559	nonOb_anti	0.235	2
Ga0401932_01825_ORF586	Ga0401932_01825_RC_ORF559	Obl1	0.0	2
Ga0401932_01825_ORF586	Ga0401932_01825_RC_ORF559	nonOb	0.0	2
Ga0401932_01825_ORF586	Ga0401932_01825_RC_ORF559	Obl1_anti	0.084	2
Ga0401932_01825_ORF586	Ga0401932_01825_RC_ORF559	nonOb_anti	0.235	2
Ga0401950_00525_ORF827	Ga0401950_00525_RC_ORF318	Obl1	0.0	2
Ga0401950_00525_ORF827	Ga0401950_00525_RC_ORF318	nonOb	0.0	2
Ga0401950_00525_ORF827	Ga0401950_00525_RC_ORF318	Obl1_anti	0.084	2
Ga0401950_00525_ORF827	Ga0401950_00525_RC_ORF318	nonOb_anti	0.233	2
Ga0401956_002522_ORF827	Ga0401956_002522_RC_ORF318	Obl1	0.0	2
Ga0401956_002522_ORF827	Ga0401956_002522_RC_ORF318	nonOb	0.0	2
Ga0401956_002522_ORF827	Ga0401956_002522_RC_ORF318	Obl1_anti	0.084	2
Ga0401956_002522_ORF827	Ga0401956_002522_RC_ORF318	nonOb_anti	0.235	2
Ga0401960_002579_ORF366	Ga0401960_002579_RC_ORF779	Obl1	0.0	2
Ga0401960_002579_ORF366	Ga0401960_002579_RC_ORF779	nonOb	0.0	2
Ga0401960_002579_ORF366	Ga0401960_002579_RC_ORF779	Obl1_anti	0.081	2
Ga0401960_002579_ORF366	Ga0401960_002579_RC_ORF779	nonOb_anti	0.23	2
Ga0401963_002629_ORF366	Ga0401963_002629_RC_ORF779	Obl1	0.0	2
Ga0401963_002629_ORF366	Ga0401963_002629_RC_ORF779	nonOb	0.0	2
Ga0401963_002629_ORF366	Ga0401963_002629_RC_ORF779	Obl1_anti	0.081	2
Ga0401963_002629_ORF366	Ga0401963_002629_RC_ORF779	nonOb_anti	0.237	2
Ga0401965_004539_ORF586	Ga0401965_004539_RC_ORF559	Obl1	0.0	2
Ga0401965_004539_ORF586	Ga0401965_004539_RC_ORF559	nonOb	0.0	2
Ga0401965_004539_ORF586	Ga0401965_004539_RC_ORF559	Obl1_anti	0.084	2
Ga0401965_004539_ORF586	Ga0401965_004539_RC_ORF559	nonOb_anti	0.235	2
Ga0401977_002224_ORF586	Ga0401977_002224_RC_ORF559	Obl1	0.0	2
Ga0401977_002224_ORF586	Ga0401977_002224_RC_ORF559	nonOb	0.0	2
Ga0401977_002224_ORF586	Ga0401977_002224_RC_ORF559	Obl1_anti	0.084	2
Ga0401977_002224_ORF586	Ga0401977_002224_RC_ORF559	nonOb_anti	0.235	2
Ga0401982_003790_ORF366	Ga0401982_003790_RC_ORF779	Obl1	0.0	2
Ga0401982_003790_ORF366	Ga0401982_003790_RC_ORF779	nonOb	0.0	2
Ga0401982_003790_ORF366	Ga0401982_003790_RC_ORF779	Obl1_anti	0.081	2
Ga0401982_003790_ORF366	Ga0401982_003790_RC_ORF779	nonOb_anti	0.228	2
Ga0401983_003132_ORF827	Ga0401983_003132_RC_ORF318	Obl1	0.0	2
Ga0401983_003132_ORF827	Ga0401983_003132_RC_ORF318	nonOb	0.0	2
Ga0401983_003132_ORF827	Ga0401983_003132_RC_ORF318	Obl1_anti	0.084	2
Ga0401983_003132_ORF827	Ga0401983_003132_RC_ORF318	nonOb_anti	0.235	2
3300036121_Ga0393297_017483_ORF434	3300036121_Ga0393297_017483_RC_ORF723	Obl1	0.0	2
3300036121_Ga0393297_017483_ORF434	3300036121_Ga0393297_017483_RC_ORF723	nonOb	0.0	2
3300036121_Ga0393297_017483_ORF434	3300036121_Ga0393297_017483_RC_ORF723	Obl1_anti	0.0	2
3300036121_Ga0393297_017483_ORF434	3300036121_Ga0393297_017483_RC_ORF723	nonOb_anti	0.0	2
3300036125_Ga0393313_04118_ORF434	3300036125_Ga0393313_04118_RC_ORF723	Obl1	0.0	2
3300036125_Ga0393313_04118_ORF434	3300036125_Ga0393313_04118_RC_ORF723	nonOb	0.0	2
3300036125_Ga0393313_04118_ORF434	3300036125_Ga0393313_04118_RC_ORF723	Obl1_anti	0.0	2
3300036125_Ga0393313_04118_ORF434	3300036125_Ga0393313_04118_RC_ORF723	nonOb_anti	0.0	2
Ga0401903_004159_RC_ORF79	Ga0401903_004159_ORF16	Obl1	0.019	2
Ga0401903_004159_RC_ORF79	Ga0401903_004159_ORF16	nonOb	0.05	2
Ga0401903_004159_RC_ORF79	Ga0401903_004159_ORF16	Obl1_anti	0.024	2
Ga0401903_004159_RC_ORF79	Ga0401903_004159_ORF16	nonOb_anti	0.068	2
Ga0527519_001848_ORF908	Ga0527519_001848_RC_ORF176	Obl1	0.101	2
Ga0527519_001848_ORF908	Ga0527519_001848_RC_ORF176	nonOb	0.239	2
Ga0527519_001848_ORF908	Ga0527519_001848_RC_ORF176	Obl1_anti	0.094	2
Ga0527519_001848_ORF908	Ga0527519_001848_RC_ORF176	nonOb_anti	0.223	2
Ga0509134_014889_RC_ORF84	Ga0509134_014889_ORF14	Obl1	0.0	2
Ga0509134_014889_RC_ORF84	Ga0509134_014889_ORF14	nonOb	0.0	2
Ga0509134_014889_RC_ORF84	Ga0509134_014889_ORF14	Obl1_anti	0.0	2
Ga0509134_014889_RC_ORF84	Ga0509134_014889_ORF14	nonOb_anti	0.0	2
3300019264_Ga0187796_1583845_ORF647	3300019264_Ga0187796_1583845_RC_ORF449	Obl1	0.079	2
3300019264_Ga0187796_1583845_ORF647	3300019264_Ga0187796_1583845_RC_ORF449	nonOb	0.216	2
3300019264_Ga0187796_1583845_ORF647	3300019264_Ga0187796_1583845_RC_ORF449	Obl1_anti	0.078	2
3300019264_Ga0187796_1583845_ORF647	3300019264_Ga0187796_1583845_RC_ORF449	nonOb_anti	0.215	2
3300007237_Ga0075177_1029450_ORF347	3300007237_Ga0075177_1029450_RC_ORF781	Obl1	0.052	2
3300007237_Ga0075177_1029450_ORF347	3300007237_Ga0075177_1029450_RC_ORF781	nonOb	0.177	2
3300007237_Ga0075177_1029450_ORF347	3300007237_Ga0075177_1029450_RC_ORF781	Obl1_anti	0.056	2
3300007237_Ga0075177_1029450_ORF347	3300007237_Ga0075177_1029450_RC_ORF781	nonOb_anti	0.193	2
3300007250_Ga0075165_1981076_ORF347	3300007250_Ga0075165_1981076_RC_ORF781	Obl1	0.048	2
3300007250_Ga0075165_1981076_ORF347	3300007250_Ga0075165_1981076_RC_ORF781	nonOb	0.167	2
3300007250_Ga0075165_1981076_ORF347	3300007250_Ga0075165_1981076_RC_ORF781	Obl1_anti	0.056	2
3300007250_Ga0075165_1981076_ORF347	3300007250_Ga0075165_1981076_RC_ORF781	nonOb_anti	0.193	2
3300007232_Ga0075183_10073997_ORF347	3300007232_Ga0075183_10073997_RC_ORF781	Obl1	0.063	2
3300007232_Ga0075183_10073997_ORF347	3300007232_Ga0075183_10073997_RC_ORF781	nonOb	0.168	2
3300007232_Ga0075183_10073997_ORF347	3300007232_Ga0075183_10073997_RC_ORF781	Obl1_anti	0.059	2
3300007232_Ga0075183_10073997_ORF347	3300007232_Ga0075183_10073997_RC_ORF781	nonOb_anti	0.177	2
Ga0590120_004723_ORF700	Ga0590120_004723_RC_ORF419	Obl1	0.117	2
Ga0590120_004723_ORF700	Ga0590120_004723_RC_ORF419	nonOb	0.361	2
Ga0590120_004723_ORF700	Ga0590120_004723_RC_ORF419	Obl1_anti	0.11	2
Ga0590120_004723_ORF700	Ga0590120_004723_RC_ORF419	nonOb_anti	0.348	2
Ga0451498_007132_RC_ORF289	Ga0451498_007132_ORF835	Obl1	0.037	2
Ga0451498_007132_RC_ORF289	Ga0451498_007132_ORF835	nonOb	0.114	2
Ga0451498_007132_RC_ORF289	Ga0451498_007132_ORF835	Obl1_anti	0.036	2
Ga0451498_007132_RC_ORF289	Ga0451498_007132_ORF835	nonOb_anti	0.1	2
3300019209_Ga0179951_1196979_ORF397	3300019209_Ga0179951_1196979_RC_ORF734	Obl1	0.0	2
3300019209_Ga0179951_1196979_ORF397	3300019209_Ga0179951_1196979_RC_ORF734	nonOb	0.0	2
3300019209_Ga0179951_1196979_ORF397	3300019209_Ga0179951_1196979_RC_ORF734	Obl1_anti	0.0	2
3300019209_Ga0179951_1196979_ORF397	3300019209_Ga0179951_1196979_RC_ORF734	nonOb_anti	0.0	2
3300010138_Ga0115595_1066586_ORF339	3300010138_Ga0115595_1066586_RC_ORF792	Obl1	0.0	2
3300010138_Ga0115595_1066586_ORF339	3300010138_Ga0115595_1066586_RC_ORF792	nonOb	0.0	2
3300010138_Ga0115595_1066586_ORF339	3300010138_Ga0115595_1066586_RC_ORF792	Obl1_anti	0.0	2
3300010138_Ga0115595_1066586_ORF339	3300010138_Ga0115595_1066586_RC_ORF792	nonOb_anti	0.0	2
3300019273_Ga0187794_1672794_RC_ORF686	3300019273_Ga0187794_1672794_ORF397	Obl1	0.08	2
3300019273_Ga0187794_1672794_RC_ORF686	3300019273_Ga0187794_1672794_ORF397	nonOb	0.164	2
3300019273_Ga0187794_1672794_RC_ORF686	3300019273_Ga0187794_1672794_ORF397	Obl1_anti	0.093	2
3300019273_Ga0187794_1672794_RC_ORF686	3300019273_Ga0187794_1672794_ORF397	nonOb_anti	0.195	2
3300007232_Ga0075183_11431668_ORF375	3300007232_Ga0075183_11431668_RC_ORF705	Obl1	0.173	2
3300007232_Ga0075183_11431668_ORF375	3300007232_Ga0075183_11431668_RC_ORF705	nonOb	0.393	2
3300007232_Ga0075183_11431668_ORF375	3300007232_Ga0075183_11431668_RC_ORF705	Obl1_anti	0.175	2
3300007232_Ga0075183_11431668_ORF375	3300007232_Ga0075183_11431668_RC_ORF705	nonOb_anti	0.402	2
3300036121_Ga0393297_018104_RC_ORF91	3300036121_Ga0393297_018104_ORF7	Obl1	0.0	2
3300036121_Ga0393297_018104_RC_ORF91	3300036121_Ga0393297_018104_ORF7	nonOb	0.0	2
3300036121_Ga0393297_018104_RC_ORF91	3300036121_Ga0393297_018104_ORF7	Obl1_anti	0.0	2
3300036121_Ga0393297_018104_RC_ORF91	3300036121_Ga0393297_018104_ORF7	nonOb_anti	0.0	2
Ga0393305_01780_RC_ORF91	Ga0393305_01780_ORF7	Obl1	0.0	2
Ga0393305_01780_RC_ORF91	Ga0393305_01780_ORF7	nonOb	0.0	2
Ga0393305_01780_RC_ORF91	Ga0393305_01780_ORF7	Obl1_anti	0.0	2
Ga0393305_01780_RC_ORF91	Ga0393305_01780_ORF7	nonOb_anti	0.0	2
3300036352_Ga0393298_019150_RC_ORF91	3300036352_Ga0393298_019150_ORF7	Obl1	0.0	2
3300036352_Ga0393298_019150_RC_ORF91	3300036352_Ga0393298_019150_ORF7	nonOb	0.0	2
3300036352_Ga0393298_019150_RC_ORF91	3300036352_Ga0393298_019150_ORF7	Obl1_anti	0.0	2
3300036352_Ga0393298_019150_RC_ORF91	3300036352_Ga0393298_019150_ORF7	nonOb_anti	0.0	2
3300021860_Ga0213851_1823379_ORF460	3300021860_Ga0213851_1823379_RC_ORF741	Obl1	0.0	2
3300021860_Ga0213851_1823379_ORF460	3300021860_Ga0213851_1823379_RC_ORF741	nonOb	0.0	2
3300021860_Ga0213851_1823379_ORF460	3300021860_Ga0213851_1823379_RC_ORF741	Obl1_anti	0.004	2
3300021860_Ga0213851_1823379_ORF460	3300021860_Ga0213851_1823379_RC_ORF741	nonOb_anti	0.01	2
3300016730_Ga0181515_1519404_RC_ORF852	3300016730_Ga0181515_1519404_ORF348	Obl1	0.0	2
3300016730_Ga0181515_1519404_RC_ORF852	3300016730_Ga0181515_1519404_ORF348	nonOb	0.0	2
3300016730_Ga0181515_1519404_RC_ORF852	3300016730_Ga0181515_1519404_ORF348	Obl1_anti	0.004	2
3300016730_Ga0181515_1519404_RC_ORF852	3300016730_Ga0181515_1519404_ORF348	nonOb_anti	0.01	2
Ga0509050_011011_ORF427	Ga0509050_011011_RC_ORF773	Obl1	0.022	2
Ga0509050_011011_ORF427	Ga0509050_011011_RC_ORF773	nonOb	0.066	2
Ga0509050_011011_ORF427	Ga0509050_011011_RC_ORF773	Obl1_anti	0.025	2
Ga0509050_011011_ORF427	Ga0509050_011011_RC_ORF773	nonOb_anti	0.081	2
Ga0509057_008152_ORF427	Ga0509057_008152_RC_ORF773	Obl1	0.022	2
Ga0509057_008152_ORF427	Ga0509057_008152_RC_ORF773	nonOb	0.066	2
Ga0509057_008152_ORF427	Ga0509057_008152_RC_ORF773	Obl1_anti	0.025	2
Ga0509057_008152_ORF427	Ga0509057_008152_RC_ORF773	nonOb_anti	0.081	2
Ga0509147_006628_ORF427	Ga0509147_006628_RC_ORF773	Obl1	0.022	2
Ga0509147_006628_ORF427	Ga0509147_006628_RC_ORF773	nonOb	0.066	2
Ga0509147_006628_ORF427	Ga0509147_006628_RC_ORF773	Obl1_anti	0.025	2
Ga0509147_006628_ORF427	Ga0509147_006628_RC_ORF773	nonOb_anti	0.083	2
Ga0509156_002613_ORF427	Ga0509156_002613_RC_ORF773	Obl1	0.022	2
Ga0509156_002613_ORF427	Ga0509156_002613_RC_ORF773	nonOb	0.066	2
Ga0509156_002613_ORF427	Ga0509156_002613_RC_ORF773	Obl1_anti	0.025	2
Ga0509156_002613_ORF427	Ga0509156_002613_RC_ORF773	nonOb_anti	0.081	2
Ga0509072_007136_ORF1032	Ga0509072_007136_RC_ORF99	Obl1	0.008	2
Ga0509072_007136_ORF1032	Ga0509072_007136_RC_ORF99	nonOb	0.023	2
Ga0509072_007136_ORF1032	Ga0509072_007136_RC_ORF99	Obl1_anti	0.008	2
Ga0509072_007136_ORF1032	Ga0509072_007136_RC_ORF99	nonOb_anti	0.021	2
Ga0527599_007524_ORF391	Ga0527599_007524_RC_ORF732	Obl1	0.065	2
Ga0527599_007524_ORF391	Ga0527599_007524_RC_ORF732	nonOb	0.209	2
Ga0527599_007524_ORF391	Ga0527599_007524_RC_ORF732	Obl1_anti	0.101	2
Ga0527599_007524_ORF391	Ga0527599_007524_RC_ORF732	nonOb_anti	0.295	2
3300019251_Ga0187795_1479647_RC_ORF615	3300019251_Ga0187795_1479647_ORF493	Obl1	0.0	2
3300019251_Ga0187795_1479647_RC_ORF615	3300019251_Ga0187795_1479647_ORF493	nonOb	0.0	2
3300019251_Ga0187795_1479647_RC_ORF615	3300019251_Ga0187795_1479647_ORF493	Obl1_anti	0.0	2
3300019251_Ga0187795_1479647_RC_ORF615	3300019251_Ga0187795_1479647_ORF493	nonOb_anti	0.0	2
3300019264_Ga0187796_1582826_RC_ORF615	3300019264_Ga0187796_1582826_ORF493	Obl1	0.007	2
3300019264_Ga0187796_1582826_RC_ORF615	3300019264_Ga0187796_1582826_ORF493	nonOb	0.02	2
3300019264_Ga0187796_1582826_RC_ORF615	3300019264_Ga0187796_1582826_ORF493	Obl1_anti	0.008	2
3300019264_Ga0187796_1582826_RC_ORF615	3300019264_Ga0187796_1582826_ORF493	nonOb_anti	0.02	2
Ga0509127_014786_ORF397	Ga0509127_014786_RC_ORF676	Obl1	0.094	2
Ga0509127_014786_ORF397	Ga0509127_014786_RC_ORF676	nonOb	0.211	2
Ga0509127_014786_ORF397	Ga0509127_014786_RC_ORF676	Obl1_anti	0.112	2
Ga0509127_014786_ORF397	Ga0509127_014786_RC_ORF676	nonOb_anti	0.227	2
Ga0509072_007506_RC_ORF178	Ga0509072_007506_ORF794	Obl1	0.386	2
Ga0509072_007506_RC_ORF178	Ga0509072_007506_ORF794	nonOb	0.539	2
Ga0509072_007506_RC_ORF178	Ga0509072_007506_ORF794	Obl1_anti	0.393	2
Ga0509072_007506_RC_ORF178	Ga0509072_007506_ORF794	nonOb_anti	0.513	2
Ga0509074_003369_RC_ORF178	Ga0509074_003369_ORF794	Obl1	0.386	2
Ga0509074_003369_RC_ORF178	Ga0509074_003369_ORF794	nonOb	0.539	2
Ga0509074_003369_RC_ORF178	Ga0509074_003369_ORF794	Obl1_anti	0.393	2
Ga0509074_003369_RC_ORF178	Ga0509074_003369_ORF794	nonOb_anti	0.513	2
Ga0509070_010602_ORF389	Ga0509070_010602_RC_ORF713	Obl1	0.0	2
Ga0509070_010602_ORF389	Ga0509070_010602_RC_ORF713	nonOb	0.0	2
Ga0509070_010602_ORF389	Ga0509070_010602_RC_ORF713	Obl1_anti	0.0	2
Ga0509070_010602_ORF389	Ga0509070_010602_RC_ORF713	nonOb_anti	0.0	2
3300036122_Ga0393302_04771_ORF927	3300036122_Ga0393302_04771_RC_ORF168	Obl1	0.12	2
3300036122_Ga0393302_04771_ORF927	3300036122_Ga0393302_04771_RC_ORF168	nonOb	0.254	2
3300036122_Ga0393302_04771_ORF927	3300036122_Ga0393302_04771_RC_ORF168	Obl1_anti	0.12	2
3300036122_Ga0393302_04771_ORF927	3300036122_Ga0393302_04771_RC_ORF168	nonOb_anti	0.248	2
3300036490_Ga0393312_008496_ORF761	3300036490_Ga0393312_008496_RC_ORF167	Obl1	0.242	2
3300036490_Ga0393312_008496_ORF761	3300036490_Ga0393312_008496_RC_ORF167	nonOb	0.592	2
3300036490_Ga0393312_008496_ORF761	3300036490_Ga0393312_008496_RC_ORF167	Obl1_anti	0.241	2
3300036490_Ga0393312_008496_ORF761	3300036490_Ga0393312_008496_RC_ORF167	nonOb_anti	0.579	2
3300036558_Ga0393299_009310_ORF544	3300036558_Ga0393299_009310_RC_ORF100	Obl1	0.482	2
3300036558_Ga0393299_009310_ORF544	3300036558_Ga0393299_009310_RC_ORF100	nonOb	1.0	2
3300036558_Ga0393299_009310_ORF544	3300036558_Ga0393299_009310_RC_ORF100	Obl1_anti	0.493	2
3300036558_Ga0393299_009310_ORF544	3300036558_Ga0393299_009310_RC_ORF100	nonOb_anti	1.0	2
3300021292_Ga0210355_1014037_ORF734	3300021292_Ga0210355_1014037_RC_ORF384	Obl1	0.068	2
3300021292_Ga0210355_1014037_ORF734	3300021292_Ga0210355_1014037_RC_ORF384	nonOb	0.216	2
3300021292_Ga0210355_1014037_ORF734	3300021292_Ga0210355_1014037_RC_ORF384	Obl1_anti	0.09	2
3300021292_Ga0210355_1014037_ORF734	3300021292_Ga0210355_1014037_RC_ORF384	nonOb_anti	0.257	2
3300021853_Ga0210323_1018839_ORF734	3300021853_Ga0210323_1018839_RC_ORF384	Obl1	0.044	2
3300021853_Ga0210323_1018839_ORF734	3300021853_Ga0210323_1018839_RC_ORF384	nonOb	0.141	2
3300021853_Ga0210323_1018839_ORF734	3300021853_Ga0210323_1018839_RC_ORF384	Obl1_anti	0.092	2
3300021853_Ga0210323_1018839_ORF734	3300021853_Ga0210323_1018839_RC_ORF384	nonOb_anti	0.255	2
3300028647_Ga0272412_1113392_ORF733	3300028647_Ga0272412_1113392_RC_ORF383	Obl1	0.067	2
3300028647_Ga0272412_1113392_ORF733	3300028647_Ga0272412_1113392_RC_ORF383	nonOb	0.25	2
3300028647_Ga0272412_1113392_ORF733	3300028647_Ga0272412_1113392_RC_ORF383	Obl1_anti	0.077	2
3300028647_Ga0272412_1113392_ORF733	3300028647_Ga0272412_1113392_RC_ORF383	nonOb_anti	0.242	2
Ga0527508_01624_ORF924	Ga0527508_01624_RC_ORF199	Obl1	0.008	2
Ga0527508_01624_ORF924	Ga0527508_01624_RC_ORF199	nonOb	0.02	2
Ga0527508_01624_ORF924	Ga0527508_01624_RC_ORF199	Obl1_anti	0.008	2
Ga0527508_01624_ORF924	Ga0527508_01624_RC_ORF199	nonOb_anti	0.021	2
3300003938_Ga0063230_11911653_RC_ORF675	3300003938_Ga0063230_11911653_ORF443	Obl1	0.082	2
3300003938_Ga0063230_11911653_RC_ORF675	3300003938_Ga0063230_11911653_ORF443	nonOb	0.247	2
3300003938_Ga0063230_11911653_RC_ORF675	3300003938_Ga0063230_11911653_ORF443	Obl1_anti	0.087	2
3300003938_Ga0063230_11911653_RC_ORF675	3300003938_Ga0063230_11911653_ORF443	nonOb_anti	0.253	2
Ga0509110_011106_ORF924	Ga0509110_011106_RC_ORF199	Obl1	0.008	2
Ga0509110_011106_ORF924	Ga0509110_011106_RC_ORF199	nonOb	0.02	2
Ga0509110_011106_ORF924	Ga0509110_011106_RC_ORF199	Obl1_anti	0.008	2
Ga0509110_011106_ORF924	Ga0509110_011106_RC_ORF199	nonOb_anti	0.02	2
Ga0509134_014781_ORF924	Ga0509134_014781_RC_ORF199	Obl1	0.008	2
Ga0509134_014781_ORF924	Ga0509134_014781_RC_ORF199	nonOb	0.02	2
Ga0509134_014781_ORF924	Ga0509134_014781_RC_ORF199	Obl1_anti	0.008	2
Ga0509134_014781_ORF924	Ga0509134_014781_RC_ORF199	nonOb_anti	0.02	2
Ga0605883_015280_ORF924	Ga0605883_015280_RC_ORF199	Obl1	0.008	2
Ga0605883_015280_ORF924	Ga0605883_015280_RC_ORF199	nonOb	0.02	2
Ga0605883_015280_ORF924	Ga0605883_015280_RC_ORF199	Obl1_anti	0.008	2
Ga0605883_015280_ORF924	Ga0605883_015280_RC_ORF199	nonOb_anti	0.02	2
Ga0605871_007722_ORF924	Ga0605871_007722_RC_ORF199	Obl1	0.008	2
Ga0605871_007722_ORF924	Ga0605871_007722_RC_ORF199	nonOb	0.02	2
Ga0605871_007722_ORF924	Ga0605871_007722_RC_ORF199	Obl1_anti	0.008	2
Ga0605871_007722_ORF924	Ga0605871_007722_RC_ORF199	nonOb_anti	0.02	2
Ga0527505_002080_ORF355	Ga0527505_002080_RC_ORF723	Obl1	0.194	2
Ga0527505_002080_ORF355	Ga0527505_002080_RC_ORF723	nonOb	0.385	2
Ga0527505_002080_ORF355	Ga0527505_002080_RC_ORF723	Obl1_anti	0.19	2
Ga0527505_002080_ORF355	Ga0527505_002080_RC_ORF723	nonOb_anti	0.379	2
Ga0527522_01469_RC_ORF23	Ga0527522_01469_ORF23	Obl1	0.196	2
Ga0527522_01469_RC_ORF23	Ga0527522_01469_ORF23	nonOb	0.379	2
Ga0527522_01469_RC_ORF23	Ga0527522_01469_ORF23	Obl1_anti	0.194	2
Ga0527522_01469_RC_ORF23	Ga0527522_01469_ORF23	nonOb_anti	0.377	2
Ga0527519_001769_RC_ORF984	Ga0527519_001769_ORF142	Obl1	0.054	2
Ga0527519_001769_RC_ORF984	Ga0527519_001769_ORF142	nonOb	0.143	2
Ga0527519_001769_RC_ORF984	Ga0527519_001769_ORF142	Obl1_anti	0.062	2
Ga0527519_001769_RC_ORF984	Ga0527519_001769_ORF142	nonOb_anti	0.176	2
3300009584_Ga0115597_1088131_RC_ORF901	3300009584_Ga0115597_1088131_ORF285	Obl1	0.007	2
3300009584_Ga0115597_1088131_RC_ORF901	3300009584_Ga0115597_1088131_ORF285	nonOb	0.019	2
3300009584_Ga0115597_1088131_RC_ORF901	3300009584_Ga0115597_1088131_ORF285	Obl1_anti	0.007	2
3300009584_Ga0115597_1088131_RC_ORF901	3300009584_Ga0115597_1088131_ORF285	nonOb_anti	0.018	2
3300009587_Ga0115602_1114806_RC_ORF901	3300009587_Ga0115602_1114806_ORF285	Obl1	0.007	2
3300009587_Ga0115602_1114806_RC_ORF901	3300009587_Ga0115602_1114806_ORF285	nonOb	0.019	2
3300009587_Ga0115602_1114806_RC_ORF901	3300009587_Ga0115602_1114806_ORF285	Obl1_anti	0.007	2
3300009587_Ga0115602_1114806_RC_ORF901	3300009587_Ga0115602_1114806_ORF285	nonOb_anti	0.018	2
3300009582_Ga0115601_1063311_RC_ORF901	3300009582_Ga0115601_1063311_ORF285	Obl1	0.007	2
3300009582_Ga0115601_1063311_RC_ORF901	3300009582_Ga0115601_1063311_ORF285	nonOb	0.019	2
3300009582_Ga0115601_1063311_RC_ORF901	3300009582_Ga0115601_1063311_ORF285	Obl1_anti	0.007	2
3300009582_Ga0115601_1063311_RC_ORF901	3300009582_Ga0115601_1063311_ORF285	nonOb_anti	0.018	2
Ga0401884_003801_RC_ORF901	Ga0401884_003801_ORF285	Obl1	0.007	2
Ga0401884_003801_RC_ORF901	Ga0401884_003801_ORF285	nonOb	0.019	2
Ga0401884_003801_RC_ORF901	Ga0401884_003801_ORF285	Obl1_anti	0.007	2
Ga0401884_003801_RC_ORF901	Ga0401884_003801_ORF285	nonOb_anti	0.018	2
Ga0401888_002280_RC_ORF901	Ga0401888_002280_ORF285	Obl1	0.007	2
Ga0401888_002280_RC_ORF901	Ga0401888_002280_ORF285	nonOb	0.019	2
Ga0401888_002280_RC_ORF901	Ga0401888_002280_ORF285	Obl1_anti	0.007	2
Ga0401888_002280_RC_ORF901	Ga0401888_002280_ORF285	nonOb_anti	0.019	2
Ga0401892_003920_ORF454	Ga0401892_003920_RC_ORF732	Obl1	0.007	2
Ga0401892_003920_ORF454	Ga0401892_003920_RC_ORF732	nonOb	0.019	2
Ga0401892_003920_ORF454	Ga0401892_003920_RC_ORF732	Obl1_anti	0.007	2
Ga0401892_003920_ORF454	Ga0401892_003920_RC_ORF732	nonOb_anti	0.018	2
Ga0401902_003166_RC_ORF901	Ga0401902_003166_ORF285	Obl1	0.007	2
Ga0401902_003166_RC_ORF901	Ga0401902_003166_ORF285	nonOb	0.019	2
Ga0401902_003166_RC_ORF901	Ga0401902_003166_ORF285	Obl1_anti	0.007	2
Ga0401902_003166_RC_ORF901	Ga0401902_003166_ORF285	nonOb_anti	0.019	2
Ga0401903_002720_RC_ORF901	Ga0401903_002720_ORF285	Obl1	0.007	2
Ga0401903_002720_RC_ORF901	Ga0401903_002720_ORF285	nonOb	0.019	2
Ga0401903_002720_RC_ORF901	Ga0401903_002720_ORF285	Obl1_anti	0.007	2
Ga0401903_002720_RC_ORF901	Ga0401903_002720_ORF285	nonOb_anti	0.018	2
Ga0401908_001924_RC_ORF901	Ga0401908_001924_ORF285	Obl1	0.007	2
Ga0401908_001924_RC_ORF901	Ga0401908_001924_ORF285	nonOb	0.019	2
Ga0401908_001924_RC_ORF901	Ga0401908_001924_ORF285	Obl1_anti	0.007	2
Ga0401908_001924_RC_ORF901	Ga0401908_001924_ORF285	nonOb_anti	0.018	2
Ga0401923_002963_RC_ORF901	Ga0401923_002963_ORF285	Obl1	0.007	2
Ga0401923_002963_RC_ORF901	Ga0401923_002963_ORF285	nonOb	0.019	2
Ga0401923_002963_RC_ORF901	Ga0401923_002963_ORF285	Obl1_anti	0.007	2
Ga0401923_002963_RC_ORF901	Ga0401923_002963_ORF285	nonOb_anti	0.018	2
Ga0401926_002283_ORF984	Ga0401926_002283_RC_ORF202	Obl1	0.007	2
Ga0401926_002283_ORF984	Ga0401926_002283_RC_ORF202	nonOb	0.019	2
Ga0401926_002283_ORF984	Ga0401926_002283_RC_ORF202	Obl1_anti	0.007	2
Ga0401926_002283_ORF984	Ga0401926_002283_RC_ORF202	nonOb_anti	0.018	2
Ga0401936_002428_RC_ORF901	Ga0401936_002428_ORF285	Obl1	0.007	2
Ga0401936_002428_RC_ORF901	Ga0401936_002428_ORF285	nonOb	0.019	2
Ga0401936_002428_RC_ORF901	Ga0401936_002428_ORF285	Obl1_anti	0.007	2
Ga0401936_002428_RC_ORF901	Ga0401936_002428_ORF285	nonOb_anti	0.018	2
Ga0401951_002638_RC_ORF901	Ga0401951_002638_ORF285	Obl1	0.007	2
Ga0401951_002638_RC_ORF901	Ga0401951_002638_ORF285	nonOb	0.019	2
Ga0401951_002638_RC_ORF901	Ga0401951_002638_ORF285	Obl1_anti	0.007	2
Ga0401951_002638_RC_ORF901	Ga0401951_002638_ORF285	nonOb_anti	0.018	2
Ga0401944_002475_RC_ORF901	Ga0401944_002475_ORF285	Obl1	0.007	2
Ga0401944_002475_RC_ORF901	Ga0401944_002475_ORF285	nonOb	0.019	2
Ga0401944_002475_RC_ORF901	Ga0401944_002475_ORF285	Obl1_anti	0.007	2
Ga0401944_002475_RC_ORF901	Ga0401944_002475_ORF285	nonOb_anti	0.019	2
Ga0401889_01794_RC_ORF901	Ga0401889_01794_ORF285	Obl1	0.007	2
Ga0401889_01794_RC_ORF901	Ga0401889_01794_ORF285	nonOb	0.019	2
Ga0401889_01794_RC_ORF901	Ga0401889_01794_ORF285	Obl1_anti	0.007	2
Ga0401889_01794_RC_ORF901	Ga0401889_01794_ORF285	nonOb_anti	0.019	2
3300004610_Ga0068927_1368590_ORF417	3300004610_Ga0068927_1368590_RC_ORF724	Obl1	0.007	3
3300004610_Ga0068927_1368590_ORF417	3300004610_Ga0068927_1368590_RC_ORF724	nonOb	0.022	3
3300004610_Ga0068927_1368590_ORF417	3300004610_Ga0068927_1368590_RC_ORF724	Obl1_anti	0.027	3
3300004610_Ga0068927_1368590_ORF417	3300004610_Ga0068927_1368590_RC_ORF724	nonOb_anti	0.079	3
3300004607_Ga0068948_1009536_ORF737	3300004607_Ga0068948_1009536_RC_ORF404	Obl1	0.007	3
3300004607_Ga0068948_1009536_ORF737	3300004607_Ga0068948_1009536_RC_ORF404	nonOb	0.022	3
3300004607_Ga0068948_1009536_ORF737	3300004607_Ga0068948_1009536_RC_ORF404	Obl1_anti	0.026	3
3300004607_Ga0068948_1009536_ORF737	3300004607_Ga0068948_1009536_RC_ORF404	nonOb_anti	0.079	3
3300004608_Ga0068924_1356441_ORF738	3300004608_Ga0068924_1356441_RC_ORF404	Obl1	0.007	3
3300004608_Ga0068924_1356441_ORF738	3300004608_Ga0068924_1356441_RC_ORF404	nonOb	0.023	3
3300004608_Ga0068924_1356441_ORF738	3300004608_Ga0068924_1356441_RC_ORF404	Obl1_anti	0.026	3
3300004608_Ga0068924_1356441_ORF738	3300004608_Ga0068924_1356441_RC_ORF404	nonOb_anti	0.083	3
3300011053_Ga0138531_124713_ORF738	3300011053_Ga0138531_124713_RC_ORF404	Obl1	0.007	3
3300011053_Ga0138531_124713_ORF738	3300011053_Ga0138531_124713_RC_ORF404	nonOb	0.023	3
3300011053_Ga0138531_124713_ORF738	3300011053_Ga0138531_124713_RC_ORF404	Obl1_anti	0.027	3
3300011053_Ga0138531_124713_ORF738	3300011053_Ga0138531_124713_RC_ORF404	nonOb_anti	0.083	3
3300019260_Ga0181506_1001721_ORF738	3300019260_Ga0181506_1001721_RC_ORF403	Obl1	0.007	3
3300019260_Ga0181506_1001721_ORF738	3300019260_Ga0181506_1001721_RC_ORF403	nonOb	0.022	3
3300019260_Ga0181506_1001721_ORF738	3300019260_Ga0181506_1001721_RC_ORF403	Obl1_anti	0.026	3
3300019260_Ga0181506_1001721_ORF738	3300019260_Ga0181506_1001721_RC_ORF403	nonOb_anti	0.077	3
3300004476_Ga0068966_1456472_ORF417	3300004476_Ga0068966_1456472_RC_ORF724	Obl1	0.007	3
3300004476_Ga0068966_1456472_ORF417	3300004476_Ga0068966_1456472_RC_ORF724	nonOb	0.022	3
3300004476_Ga0068966_1456472_ORF417	3300004476_Ga0068966_1456472_RC_ORF724	Obl1_anti	0.026	3
3300004476_Ga0068966_1456472_ORF417	3300004476_Ga0068966_1456472_RC_ORF724	nonOb_anti	0.079	3
3300004596_Ga0068949_1235297_ORF737	3300004596_Ga0068949_1235297_RC_ORF404	Obl1	0.007	3
3300004596_Ga0068949_1235297_ORF737	3300004596_Ga0068949_1235297_RC_ORF404	nonOb	0.022	3
3300004596_Ga0068949_1235297_ORF737	3300004596_Ga0068949_1235297_RC_ORF404	Obl1_anti	0.026	3
3300004596_Ga0068949_1235297_ORF737	3300004596_Ga0068949_1235297_RC_ORF404	nonOb_anti	0.079	3
3300011067_Ga0138594_1104688_ORF417	3300011067_Ga0138594_1104688_RC_ORF724	Obl1	0.007	3
3300011067_Ga0138594_1104688_ORF417	3300011067_Ga0138594_1104688_RC_ORF724	nonOb	0.022	3
3300011067_Ga0138594_1104688_ORF417	3300011067_Ga0138594_1104688_RC_ORF724	Obl1_anti	0.027	3
3300011067_Ga0138594_1104688_ORF417	3300011067_Ga0138594_1104688_RC_ORF724	nonOb_anti	0.079	3
3300011075_Ga0138555_1077131_ORF737	3300011075_Ga0138555_1077131_RC_ORF404	Obl1	0.007	3
3300011075_Ga0138555_1077131_ORF737	3300011075_Ga0138555_1077131_RC_ORF404	nonOb	0.022	3
3300011075_Ga0138555_1077131_ORF737	3300011075_Ga0138555_1077131_RC_ORF404	Obl1_anti	0.027	3
3300011075_Ga0138555_1077131_ORF737	3300011075_Ga0138555_1077131_RC_ORF404	nonOb_anti	0.079	3
3300011079_Ga0138569_1124747_ORF737	3300011079_Ga0138569_1124747_RC_ORF404	Obl1	0.007	3
3300011079_Ga0138569_1124747_ORF737	3300011079_Ga0138569_1124747_RC_ORF404	nonOb	0.022	3
3300011079_Ga0138569_1124747_ORF737	3300011079_Ga0138569_1124747_RC_ORF404	Obl1_anti	0.027	3
3300011079_Ga0138569_1124747_ORF737	3300011079_Ga0138569_1124747_RC_ORF404	nonOb_anti	0.079	3
3300011084_Ga0138562_1189509_ORF417	3300011084_Ga0138562_1189509_RC_ORF724	Obl1	0.007	3
3300011084_Ga0138562_1189509_ORF417	3300011084_Ga0138562_1189509_RC_ORF724	nonOb	0.022	3
3300011084_Ga0138562_1189509_ORF417	3300011084_Ga0138562_1189509_RC_ORF724	Obl1_anti	0.027	3
3300011084_Ga0138562_1189509_ORF417	3300011084_Ga0138562_1189509_RC_ORF724	nonOb_anti	0.079	3
3300011089_Ga0138573_1230707_ORF417	3300011089_Ga0138573_1230707_RC_ORF724	Obl1	0.007	3
3300011089_Ga0138573_1230707_ORF417	3300011089_Ga0138573_1230707_RC_ORF724	nonOb	0.022	3
3300011089_Ga0138573_1230707_ORF417	3300011089_Ga0138573_1230707_RC_ORF724	Obl1_anti	0.026	3
3300011089_Ga0138573_1230707_ORF417	3300011089_Ga0138573_1230707_RC_ORF724	nonOb_anti	0.079	3
3300011109_Ga0138539_1087905_ORF417	3300011109_Ga0138539_1087905_RC_ORF724	Obl1	0.007	3
3300011109_Ga0138539_1087905_ORF417	3300011109_Ga0138539_1087905_RC_ORF724	nonOb	0.022	3
3300011109_Ga0138539_1087905_ORF417	3300011109_Ga0138539_1087905_RC_ORF724	Obl1_anti	0.027	3
3300011109_Ga0138539_1087905_ORF417	3300011109_Ga0138539_1087905_RC_ORF724	nonOb_anti	0.079	3
Ga0509134_015604_ORF650	Ga0509134_015604_RC_ORF487	Obl1	0.0	3
Ga0509134_015604_ORF650	Ga0509134_015604_RC_ORF487	nonOb	0.0	3
Ga0509134_015604_ORF650	Ga0509134_015604_RC_ORF487	Obl1_anti	0.0	3
Ga0509134_015604_ORF650	Ga0509134_015604_RC_ORF487	nonOb_anti	0.0	3
Ga0509072_009987_ORF650	Ga0509072_009987_RC_ORF487	Obl1	0.0	3
Ga0509072_009987_ORF650	Ga0509072_009987_RC_ORF487	nonOb	0.0	3
Ga0509072_009987_ORF650	Ga0509072_009987_RC_ORF487	Obl1_anti	0.0	3
Ga0509072_009987_ORF650	Ga0509072_009987_RC_ORF487	nonOb_anti	0.0	3
Ga0509153_00928_ORF762	Ga0509153_00928_RC_ORF384	Obl1	0.016	3
Ga0509153_00928_ORF762	Ga0509153_00928_RC_ORF384	nonOb	0.044	3
Ga0509153_00928_ORF762	Ga0509153_00928_RC_ORF384	Obl1_anti	0.022	3
Ga0509153_00928_ORF762	Ga0509153_00928_RC_ORF384	nonOb_anti	0.065	3
3300016728_Ga0181500_1367411_ORF763	3300016728_Ga0181500_1367411_RC_ORF384	Obl1	0.008	3
3300016728_Ga0181500_1367411_ORF763	3300016728_Ga0181500_1367411_RC_ORF384	nonOb	0.024	3
3300016728_Ga0181500_1367411_ORF763	3300016728_Ga0181500_1367411_RC_ORF384	Obl1_anti	0.065	3
3300016728_Ga0181500_1367411_ORF763	3300016728_Ga0181500_1367411_RC_ORF384	nonOb_anti	0.188	3
Ga0509056_008663_ORF1009	Ga0509056_008663_RC_ORF110	Obl1	0.023	3
Ga0509056_008663_ORF1009	Ga0509056_008663_RC_ORF110	nonOb	0.062	3
Ga0509056_008663_ORF1009	Ga0509056_008663_RC_ORF110	Obl1_anti	0.018	3
Ga0509056_008663_ORF1009	Ga0509056_008663_RC_ORF110	nonOb_anti	0.054	3
Ga0509051_020759_ORF14	Ga0509051_020759_RC_ORF110	Obl1	0.023	3
Ga0509051_020759_ORF14	Ga0509051_020759_RC_ORF110	nonOb	0.062	3
Ga0509051_020759_ORF14	Ga0509051_020759_RC_ORF110	Obl1_anti	0.018	3
Ga0509051_020759_ORF14	Ga0509051_020759_RC_ORF110	nonOb_anti	0.054	3
Ga0509146_012909_ORF14	Ga0509146_012909_RC_ORF110	Obl1	0.023	3
Ga0509146_012909_ORF14	Ga0509146_012909_RC_ORF110	nonOb	0.062	3
Ga0509146_012909_ORF14	Ga0509146_012909_RC_ORF110	Obl1_anti	0.019	3
Ga0509146_012909_ORF14	Ga0509146_012909_RC_ORF110	nonOb_anti	0.054	3
Ga0509157_002709_ORF14	Ga0509157_002709_RC_ORF110	Obl1	0.023	3
Ga0509157_002709_ORF14	Ga0509157_002709_RC_ORF110	nonOb	0.062	3
Ga0509157_002709_ORF14	Ga0509157_002709_RC_ORF110	Obl1_anti	0.018	3
Ga0509157_002709_ORF14	Ga0509157_002709_RC_ORF110	nonOb_anti	0.054	3
Ga0509144_00495_ORF1009	Ga0509144_00495_RC_ORF110	Obl1	0.023	3
Ga0509144_00495_ORF1009	Ga0509144_00495_RC_ORF110	nonOb	0.065	3
Ga0509144_00495_ORF1009	Ga0509144_00495_RC_ORF110	Obl1_anti	0.019	3
Ga0509144_00495_ORF1009	Ga0509144_00495_RC_ORF110	nonOb_anti	0.054	3
Ga0509083_013317_ORF901	Ga0509083_013317_RC_ORF110	Obl1	0.048	3
Ga0509083_013317_ORF901	Ga0509083_013317_RC_ORF110	nonOb	0.137	3
Ga0509083_013317_ORF901	Ga0509083_013317_RC_ORF110	Obl1_anti	0.054	3
Ga0509083_013317_ORF901	Ga0509083_013317_RC_ORF110	nonOb_anti	0.161	3
Ga0509062_024592_ORF901	Ga0509062_024592_RC_ORF110	Obl1	0.048	3
Ga0509062_024592_ORF901	Ga0509062_024592_RC_ORF110	nonOb	0.137	3
Ga0509062_024592_ORF901	Ga0509062_024592_RC_ORF110	Obl1_anti	0.054	3
Ga0509062_024592_ORF901	Ga0509062_024592_RC_ORF110	nonOb_anti	0.161	3
Ga0509136_019676_ORF901	Ga0509136_019676_RC_ORF110	Obl1	0.048	3
Ga0509136_019676_ORF901	Ga0509136_019676_RC_ORF110	nonOb	0.138	3
Ga0509136_019676_ORF901	Ga0509136_019676_RC_ORF110	Obl1_anti	0.054	3
Ga0509136_019676_ORF901	Ga0509136_019676_RC_ORF110	nonOb_anti	0.165	3
Ga0509064_010271_ORF901	Ga0509064_010271_RC_ORF110	Obl1	0.048	3
Ga0509064_010271_ORF901	Ga0509064_010271_RC_ORF110	nonOb	0.137	3
Ga0509064_010271_ORF901	Ga0509064_010271_RC_ORF110	Obl1_anti	0.054	3
Ga0509064_010271_ORF901	Ga0509064_010271_RC_ORF110	nonOb_anti	0.161	3
Ga0509082_004072_ORF1009	Ga0509082_004072_RC_ORF110	Obl1	0.023	3
Ga0509082_004072_ORF1009	Ga0509082_004072_RC_ORF110	nonOb	0.065	3
Ga0509082_004072_ORF1009	Ga0509082_004072_RC_ORF110	Obl1_anti	0.019	3
Ga0509082_004072_ORF1009	Ga0509082_004072_RC_ORF110	nonOb_anti	0.053	3
Ga0509050_012536_ORF1009	Ga0509050_012536_RC_ORF110	Obl1	0.023	3
Ga0509050_012536_ORF1009	Ga0509050_012536_RC_ORF110	nonOb	0.065	3
Ga0509050_012536_ORF1009	Ga0509050_012536_RC_ORF110	Obl1_anti	0.019	3
Ga0509050_012536_ORF1009	Ga0509050_012536_RC_ORF110	nonOb_anti	0.054	3
Ga0509055_012831_ORF1009	Ga0509055_012831_RC_ORF110	Obl1	0.023	3
Ga0509055_012831_ORF1009	Ga0509055_012831_RC_ORF110	nonOb	0.065	3
Ga0509055_012831_ORF1009	Ga0509055_012831_RC_ORF110	Obl1_anti	0.018	3
Ga0509055_012831_ORF1009	Ga0509055_012831_RC_ORF110	nonOb_anti	0.054	3
Ga0509052_017036_ORF1009	Ga0509052_017036_RC_ORF110	Obl1	0.023	3
Ga0509052_017036_ORF1009	Ga0509052_017036_RC_ORF110	nonOb	0.065	3
Ga0509052_017036_ORF1009	Ga0509052_017036_RC_ORF110	Obl1_anti	0.019	3
Ga0509052_017036_ORF1009	Ga0509052_017036_RC_ORF110	nonOb_anti	0.054	3
Ga0509145_004749_ORF1009	Ga0509145_004749_RC_ORF110	Obl1	0.023	3
Ga0509145_004749_ORF1009	Ga0509145_004749_RC_ORF110	nonOb	0.065	3
Ga0509145_004749_ORF1009	Ga0509145_004749_RC_ORF110	Obl1_anti	0.019	3
Ga0509145_004749_ORF1009	Ga0509145_004749_RC_ORF110	nonOb_anti	0.054	3
Ga0509147_007421_ORF1009	Ga0509147_007421_RC_ORF110	Obl1	0.023	3
Ga0509147_007421_ORF1009	Ga0509147_007421_RC_ORF110	nonOb	0.065	3
Ga0509147_007421_ORF1009	Ga0509147_007421_RC_ORF110	Obl1_anti	0.018	3
Ga0509147_007421_ORF1009	Ga0509147_007421_RC_ORF110	nonOb_anti	0.054	3
Ga0509152_00271_ORF1009	Ga0509152_00271_RC_ORF110	Obl1	0.023	3
Ga0509152_00271_ORF1009	Ga0509152_00271_RC_ORF110	nonOb	0.065	3
Ga0509152_00271_ORF1009	Ga0509152_00271_RC_ORF110	Obl1_anti	0.018	3
Ga0509152_00271_ORF1009	Ga0509152_00271_RC_ORF110	nonOb_anti	0.053	3
Ga0509155_001546_ORF1009	Ga0509155_001546_RC_ORF110	Obl1	0.023	3
Ga0509155_001546_ORF1009	Ga0509155_001546_RC_ORF110	nonOb	0.065	3
Ga0509155_001546_ORF1009	Ga0509155_001546_RC_ORF110	Obl1_anti	0.019	3
Ga0509155_001546_ORF1009	Ga0509155_001546_RC_ORF110	nonOb_anti	0.054	3
Ga0509138_005108_RC_ORF17	Ga0509138_005108_ORF107	Obl1	0.015	3
Ga0509138_005108_RC_ORF17	Ga0509138_005108_ORF107	nonOb	0.047	3
Ga0509138_005108_RC_ORF17	Ga0509138_005108_ORF107	Obl1_anti	0.011	3
Ga0509138_005108_RC_ORF17	Ga0509138_005108_ORF107	nonOb_anti	0.034	3
Ga0491216_015712_RC_ORF17	Ga0491216_015712_ORF107	Obl1	0.015	3
Ga0491216_015712_RC_ORF17	Ga0491216_015712_ORF107	nonOb	0.048	3
Ga0491216_015712_RC_ORF17	Ga0491216_015712_ORF107	Obl1_anti	0.011	3
Ga0491216_015712_RC_ORF17	Ga0491216_015712_ORF107	nonOb_anti	0.036	3
Ga0509079_002848_RC_ORF17	Ga0509079_002848_ORF107	Obl1	0.015	3
Ga0509079_002848_RC_ORF17	Ga0509079_002848_ORF107	nonOb	0.045	3
Ga0509079_002848_RC_ORF17	Ga0509079_002848_ORF107	Obl1_anti	0.011	3
Ga0509079_002848_RC_ORF17	Ga0509079_002848_ORF107	nonOb_anti	0.035	3
Ga0509144_00494_RC_ORF17	Ga0509144_00494_ORF107	Obl1	0.015	3
Ga0509144_00494_RC_ORF17	Ga0509144_00494_ORF107	nonOb	0.045	3
Ga0509144_00494_RC_ORF17	Ga0509144_00494_ORF107	Obl1_anti	0.011	3
Ga0509144_00494_RC_ORF17	Ga0509144_00494_ORF107	nonOb_anti	0.036	3
3300030836_Ga0265767_101506_RC_ORF17	3300030836_Ga0265767_101506_ORF108	Obl1	0.015	3
3300030836_Ga0265767_101506_RC_ORF17	3300030836_Ga0265767_101506_ORF108	nonOb	0.044	3
3300030836_Ga0265767_101506_RC_ORF17	3300030836_Ga0265767_101506_ORF108	Obl1_anti	0.011	3
3300030836_Ga0265767_101506_RC_ORF17	3300030836_Ga0265767_101506_ORF108	nonOb_anti	0.034	3
Ga0509145_004750_RC_ORF17	Ga0509145_004750_ORF107	Obl1	0.015	3
Ga0509145_004750_RC_ORF17	Ga0509145_004750_ORF107	nonOb	0.048	3
Ga0509145_004750_RC_ORF17	Ga0509145_004750_ORF107	Obl1_anti	0.011	3
Ga0509145_004750_RC_ORF17	Ga0509145_004750_ORF107	nonOb_anti	0.034	3
Ga0509117_007957_RC_ORF17	Ga0509117_007957_ORF107	Obl1	0.015	3
Ga0509117_007957_RC_ORF17	Ga0509117_007957_ORF107	nonOb	0.046	3
Ga0509117_007957_RC_ORF17	Ga0509117_007957_ORF107	Obl1_anti	0.011	3
Ga0509117_007957_RC_ORF17	Ga0509117_007957_ORF107	nonOb_anti	0.035	3
Ga0509051_020760_RC_ORF17	Ga0509051_020760_ORF107	Obl1	0.015	3
Ga0509051_020760_RC_ORF17	Ga0509051_020760_ORF107	nonOb	0.046	3
Ga0509051_020760_RC_ORF17	Ga0509051_020760_ORF107	Obl1_anti	0.011	3
Ga0509051_020760_RC_ORF17	Ga0509051_020760_ORF107	nonOb_anti	0.034	3
Ga0509078_005264_RC_ORF17	Ga0509078_005264_ORF107	Obl1	0.015	3
Ga0509078_005264_RC_ORF17	Ga0509078_005264_ORF107	nonOb	0.045	3
Ga0509078_005264_RC_ORF17	Ga0509078_005264_ORF107	Obl1_anti	0.011	3
Ga0509078_005264_RC_ORF17	Ga0509078_005264_ORF107	nonOb_anti	0.035	3
Ga0509156_003008_RC_ORF17	Ga0509156_003008_ORF107	Obl1	0.016	3
Ga0509156_003008_RC_ORF17	Ga0509156_003008_ORF107	nonOb	0.048	3
Ga0509156_003008_RC_ORF17	Ga0509156_003008_ORF107	Obl1_anti	0.011	3
Ga0509156_003008_RC_ORF17	Ga0509156_003008_ORF107	nonOb_anti	0.035	3
Ga0509050_012537_RC_ORF17	Ga0509050_012537_ORF107	Obl1	0.015	3
Ga0509050_012537_RC_ORF17	Ga0509050_012537_ORF107	nonOb	0.047	3
Ga0509050_012537_RC_ORF17	Ga0509050_012537_ORF107	Obl1_anti	0.011	3
Ga0509050_012537_RC_ORF17	Ga0509050_012537_ORF107	nonOb_anti	0.034	3
Ga0509056_008667_RC_ORF17	Ga0509056_008667_ORF107	Obl1	0.015	3
Ga0509056_008667_RC_ORF17	Ga0509056_008667_ORF107	nonOb	0.048	3
Ga0509056_008667_RC_ORF17	Ga0509056_008667_ORF107	Obl1_anti	0.011	3
Ga0509056_008667_RC_ORF17	Ga0509056_008667_ORF107	nonOb_anti	0.035	3
Ga0509157_002710_RC_ORF17	Ga0509157_002710_ORF107	Obl1	0.015	3
Ga0509157_002710_RC_ORF17	Ga0509157_002710_ORF107	nonOb	0.048	3
Ga0509157_002710_RC_ORF17	Ga0509157_002710_ORF107	Obl1_anti	0.011	3
Ga0509157_002710_RC_ORF17	Ga0509157_002710_ORF107	nonOb_anti	0.035	3
Ga0509082_004073_RC_ORF17	Ga0509082_004073_ORF107	Obl1	0.016	3
Ga0509082_004073_RC_ORF17	Ga0509082_004073_ORF107	nonOb	0.047	3
Ga0509082_004073_RC_ORF17	Ga0509082_004073_ORF107	Obl1_anti	0.011	3
Ga0509082_004073_RC_ORF17	Ga0509082_004073_ORF107	nonOb_anti	0.035	3
Ga0509055_012830_RC_ORF17	Ga0509055_012830_ORF107	Obl1	0.015	3
Ga0509055_012830_RC_ORF17	Ga0509055_012830_ORF107	nonOb	0.048	3
Ga0509055_012830_RC_ORF17	Ga0509055_012830_ORF107	Obl1_anti	0.011	3
Ga0509055_012830_RC_ORF17	Ga0509055_012830_ORF107	nonOb_anti	0.035	3
Ga0509052_016983_RC_ORF17	Ga0509052_016983_ORF107	Obl1	0.016	3
Ga0509052_016983_RC_ORF17	Ga0509052_016983_ORF107	nonOb	0.048	3
Ga0509052_016983_RC_ORF17	Ga0509052_016983_ORF107	Obl1_anti	0.011	3
Ga0509052_016983_RC_ORF17	Ga0509052_016983_ORF107	nonOb_anti	0.035	3
Ga0509147_007420_RC_ORF17	Ga0509147_007420_ORF107	Obl1	0.015	3
Ga0509147_007420_RC_ORF17	Ga0509147_007420_ORF107	nonOb	0.047	3
Ga0509147_007420_RC_ORF17	Ga0509147_007420_ORF107	Obl1_anti	0.012	3
Ga0509147_007420_RC_ORF17	Ga0509147_007420_ORF107	nonOb_anti	0.035	3
Ga0509158_001747_RC_ORF17	Ga0509158_001747_ORF107	Obl1	0.015	3
Ga0509158_001747_RC_ORF17	Ga0509158_001747_ORF107	nonOb	0.048	3
Ga0509158_001747_RC_ORF17	Ga0509158_001747_ORF107	Obl1_anti	0.011	3
Ga0509158_001747_RC_ORF17	Ga0509158_001747_ORF107	nonOb_anti	0.035	3
Ga0509159_001722_RC_ORF17	Ga0509159_001722_ORF107	Obl1	0.015	3
Ga0509159_001722_RC_ORF17	Ga0509159_001722_ORF107	nonOb	0.048	3
Ga0509159_001722_RC_ORF17	Ga0509159_001722_ORF107	Obl1_anti	0.011	3
Ga0509159_001722_RC_ORF17	Ga0509159_001722_ORF107	nonOb_anti	0.034	3
Ga0509152_00270_RC_ORF17	Ga0509152_00270_ORF107	Obl1	0.015	3
Ga0509152_00270_RC_ORF17	Ga0509152_00270_ORF107	nonOb	0.048	3
Ga0509152_00270_RC_ORF17	Ga0509152_00270_ORF107	Obl1_anti	0.011	3
Ga0509152_00270_RC_ORF17	Ga0509152_00270_ORF107	nonOb_anti	0.034	3
Ga0509155_001545_RC_ORF17	Ga0509155_001545_ORF107	Obl1	0.015	3
Ga0509155_001545_RC_ORF17	Ga0509155_001545_ORF107	nonOb	0.048	3
Ga0509155_001545_RC_ORF17	Ga0509155_001545_ORF107	Obl1_anti	0.011	3
Ga0509155_001545_RC_ORF17	Ga0509155_001545_ORF107	nonOb_anti	0.035	3
Ga0509049_001534_RC_ORF17	Ga0509049_001534_ORF107	Obl1	0.015	3
Ga0509049_001534_RC_ORF17	Ga0509049_001534_ORF107	nonOb	0.048	3
Ga0509049_001534_RC_ORF17	Ga0509049_001534_ORF107	Obl1_anti	0.011	3
Ga0509049_001534_RC_ORF17	Ga0509049_001534_ORF107	nonOb_anti	0.035	3
Ga0509054_021234_RC_ORF17	Ga0509054_021234_ORF107	Obl1	0.015	3
Ga0509054_021234_RC_ORF17	Ga0509054_021234_ORF107	nonOb	0.047	3
Ga0509054_021234_RC_ORF17	Ga0509054_021234_ORF107	Obl1_anti	0.011	3
Ga0509054_021234_RC_ORF17	Ga0509054_021234_ORF107	nonOb_anti	0.036	3
Ga0509057_009312_RC_ORF17	Ga0509057_009312_ORF107	Obl1	0.015	3
Ga0509057_009312_RC_ORF17	Ga0509057_009312_ORF107	nonOb	0.047	3
Ga0509057_009312_RC_ORF17	Ga0509057_009312_ORF107	Obl1_anti	0.011	3
Ga0509057_009312_RC_ORF17	Ga0509057_009312_ORF107	nonOb_anti	0.036	3
Ga0509062_024588_RC_ORF17	Ga0509062_024588_ORF107	Obl1	0.015	3
Ga0509062_024588_RC_ORF17	Ga0509062_024588_ORF107	nonOb	0.047	3
Ga0509062_024588_RC_ORF17	Ga0509062_024588_ORF107	Obl1_anti	0.011	3
Ga0509062_024588_RC_ORF17	Ga0509062_024588_ORF107	nonOb_anti	0.034	3
3300031044_Ga0265747_101132_RC_ORF17	3300031044_Ga0265747_101132_ORF108	Obl1	0.015	3
3300031044_Ga0265747_101132_RC_ORF17	3300031044_Ga0265747_101132_ORF108	nonOb	0.045	3
3300031044_Ga0265747_101132_RC_ORF17	3300031044_Ga0265747_101132_ORF108	Obl1_anti	0.011	3
3300031044_Ga0265747_101132_RC_ORF17	3300031044_Ga0265747_101132_ORF108	nonOb_anti	0.034	3
Ga0509160_007091_RC_ORF17	Ga0509160_007091_ORF107	Obl1	0.015	3
Ga0509160_007091_RC_ORF17	Ga0509160_007091_ORF107	nonOb	0.047	3
Ga0509160_007091_RC_ORF17	Ga0509160_007091_ORF107	Obl1_anti	0.011	3
Ga0509160_007091_RC_ORF17	Ga0509160_007091_ORF107	nonOb_anti	0.035	3
3300009723_Ga0123374_113809_ORF135	3300009723_Ga0123374_113809_ORF863	Obl1	0.0	4
3300009723_Ga0123374_113809_ORF135	3300009723_Ga0123374_113809_ORF863	nonOb	0.0	4
3300009723_Ga0123374_113809_ORF135	3300009723_Ga0123374_113809_ORF863	Obl1_anti	0.0	4
3300009723_Ga0123374_113809_ORF135	3300009723_Ga0123374_113809_ORF863	nonOb_anti	0.0	4
3300009724_Ga0123380_130963_ORF135	3300009724_Ga0123380_130963_ORF866	Obl1	0.0	4
3300009724_Ga0123380_130963_ORF135	3300009724_Ga0123380_130963_ORF866	nonOb	0.0	4
3300009724_Ga0123380_130963_ORF135	3300009724_Ga0123380_130963_ORF866	Obl1_anti	0.0	4
3300009724_Ga0123380_130963_ORF135	3300009724_Ga0123380_130963_ORF866	nonOb_anti	0.0	4
3300009725_Ga0123372_104134_ORF135	3300009725_Ga0123372_104134_ORF866	Obl1	0.0	4
3300009725_Ga0123372_104134_ORF135	3300009725_Ga0123372_104134_ORF866	nonOb	0.0	4
3300009725_Ga0123372_104134_ORF135	3300009725_Ga0123372_104134_ORF866	Obl1_anti	0.0	4
3300009725_Ga0123372_104134_ORF135	3300009725_Ga0123372_104134_ORF866	nonOb_anti	0.0	4
3300009739_Ga0123362_1027821_ORF135	3300009739_Ga0123362_1027821_ORF866	Obl1	0.0	4
3300009739_Ga0123362_1027821_ORF135	3300009739_Ga0123362_1027821_ORF866	nonOb	0.0	4
3300009739_Ga0123362_1027821_ORF135	3300009739_Ga0123362_1027821_ORF866	Obl1_anti	0.0	4
3300009739_Ga0123362_1027821_ORF135	3300009739_Ga0123362_1027821_ORF866	nonOb_anti	0.0	4
3300009747_Ga0123363_1020431_ORF135	3300009747_Ga0123363_1020431_ORF866	Obl1	0.0	4
3300009747_Ga0123363_1020431_ORF135	3300009747_Ga0123363_1020431_ORF866	nonOb	0.0	4
3300009747_Ga0123363_1020431_ORF135	3300009747_Ga0123363_1020431_ORF866	Obl1_anti	0.0	4
3300009747_Ga0123363_1020431_ORF135	3300009747_Ga0123363_1020431_ORF866	nonOb_anti	0.0	4
3300009738_Ga0123379_1058953_ORF195	3300009738_Ga0123379_1058953_ORF902	Obl1	0.01	4
3300009738_Ga0123379_1058953_ORF195	3300009738_Ga0123379_1058953_ORF902	nonOb	0.052	4
3300009738_Ga0123379_1058953_ORF195	3300009738_Ga0123379_1058953_ORF902	Obl1_anti	0.013	4
3300009738_Ga0123379_1058953_ORF195	3300009738_Ga0123379_1058953_ORF902	nonOb_anti	0.061	4
3300012518_Ga0129349_1183717_RC_ORF919	3300012518_Ga0129349_1183717_RC_ORF683	Obl1	0.038	4
3300012518_Ga0129349_1183717_RC_ORF919	3300012518_Ga0129349_1183717_RC_ORF683	nonOb	0.169	4
3300012518_Ga0129349_1183717_RC_ORF919	3300012518_Ga0129349_1183717_RC_ORF683	Obl1_anti	0.041	4
3300012518_Ga0129349_1183717_RC_ORF919	3300012518_Ga0129349_1183717_RC_ORF683	nonOb_anti	0.148	4
3300009750_Ga0123368_1024222_RC_ORF598	3300009750_Ga0123368_1024222_RC_ORF312	Obl1	0.018	4
3300009750_Ga0123368_1024222_RC_ORF598	3300009750_Ga0123368_1024222_RC_ORF312	nonOb	0.082	4
3300009750_Ga0123368_1024222_RC_ORF598	3300009750_Ga0123368_1024222_RC_ORF312	Obl1_anti	0.02	4
3300009750_Ga0123368_1024222_RC_ORF598	3300009750_Ga0123368_1024222_RC_ORF312	nonOb_anti	0.092	4
3300012518_Ga0129349_1221205_ORF329	3300012518_Ga0129349_1221205_ORF6	Obl1	0.003	4
3300012518_Ga0129349_1221205_ORF329	3300012518_Ga0129349_1221205_ORF6	nonOb	0.014	4
3300012518_Ga0129349_1221205_ORF329	3300012518_Ga0129349_1221205_ORF6	Obl1_anti	0.003	4
3300012518_Ga0129349_1221205_ORF329	3300012518_Ga0129349_1221205_ORF6	nonOb_anti	0.012	4
3300012523_Ga0129350_1309923_ORF329	3300012523_Ga0129350_1309923_ORF6	Obl1	0.003	4
3300012523_Ga0129350_1309923_ORF329	3300012523_Ga0129350_1309923_ORF6	nonOb	0.014	4
3300012523_Ga0129350_1309923_ORF329	3300012523_Ga0129350_1309923_ORF6	Obl1_anti	0.003	4
3300012523_Ga0129350_1309923_ORF329	3300012523_Ga0129350_1309923_ORF6	nonOb_anti	0.012	4
3300012525_Ga0129353_1904704_ORF326	3300012525_Ga0129353_1904704_ORF6	Obl1	0.004	4
3300012525_Ga0129353_1904704_ORF326	3300012525_Ga0129353_1904704_ORF6	nonOb	0.013	4
3300012525_Ga0129353_1904704_ORF326	3300012525_Ga0129353_1904704_ORF6	Obl1_anti	0.003	4
3300012525_Ga0129353_1904704_ORF326	3300012525_Ga0129353_1904704_ORF6	nonOb_anti	0.012	4
3300035588_Ga0374544_012591_ORF672	3300035588_Ga0374544_012591_ORF384	Obl1	0.028	4
3300035588_Ga0374544_012591_ORF672	3300035588_Ga0374544_012591_ORF384	nonOb	0.133	4
3300035588_Ga0374544_012591_ORF672	3300035588_Ga0374544_012591_ORF384	Obl1_anti	0.034	4
3300035588_Ga0374544_012591_ORF672	3300035588_Ga0374544_012591_ORF384	nonOb_anti	0.154	4
3300011285_Ga0138373_130445_ORF1027	3300011285_Ga0138373_130445_ORF936	Obl1	0.146	4
3300011285_Ga0138373_130445_ORF1027	3300011285_Ga0138373_130445_ORF936	nonOb	0.855	4
3300011285_Ga0138373_130445_ORF1027	3300011285_Ga0138373_130445_ORF936	Obl1_anti	0.166	4
3300011285_Ga0138373_130445_ORF1027	3300011285_Ga0138373_130445_ORF936	nonOb_anti	1.0	4
3300007213_Ga0079255_1249038_RC_ORF845	3300007213_Ga0079255_1249038_RC_ORF532	Obl1	0.007	4
3300007213_Ga0079255_1249038_RC_ORF845	3300007213_Ga0079255_1249038_RC_ORF532	nonOb	0.032	4
3300007213_Ga0079255_1249038_RC_ORF845	3300007213_Ga0079255_1249038_RC_ORF532	Obl1_anti	0.007	4
3300007213_Ga0079255_1249038_RC_ORF845	3300007213_Ga0079255_1249038_RC_ORF532	nonOb_anti	0.033	4
3300007221_Ga0099765_1326579_ORF210	3300007221_Ga0099765_1326579_ORF893	Obl1	0.027	4
3300007221_Ga0099765_1326579_ORF210	3300007221_Ga0099765_1326579_ORF893	nonOb	0.115	4
3300007221_Ga0099765_1326579_ORF210	3300007221_Ga0099765_1326579_ORF893	Obl1_anti	0.03	4
3300007221_Ga0099765_1326579_ORF210	3300007221_Ga0099765_1326579_ORF893	nonOb_anti	0.11	4
3300007225_Ga0099776_1061718_ORF857	3300007225_Ga0099776_1061718_ORF566	Obl1	0.031	4
3300007225_Ga0099776_1061718_ORF857	3300007225_Ga0099776_1061718_ORF566	nonOb	0.118	4
3300007225_Ga0099776_1061718_ORF857	3300007225_Ga0099776_1061718_ORF566	Obl1_anti	0.033	4
3300007225_Ga0099776_1061718_ORF857	3300007225_Ga0099776_1061718_ORF566	nonOb_anti	0.123	4
3300007592_Ga0099771_1185604_ORF127	3300007592_Ga0099771_1185604_ORF810	Obl1	0.031	4
3300007592_Ga0099771_1185604_ORF127	3300007592_Ga0099771_1185604_ORF810	nonOb	0.118	4
3300007592_Ga0099771_1185604_ORF127	3300007592_Ga0099771_1185604_ORF810	Obl1_anti	0.026	4
3300007592_Ga0099771_1185604_ORF127	3300007592_Ga0099771_1185604_ORF810	nonOb_anti	0.099	4
3300007322_Ga0099790_1077057_ORF219	3300007322_Ga0099790_1077057_ORF899	Obl1	0.031	4
3300007322_Ga0099790_1077057_ORF219	3300007322_Ga0099790_1077057_ORF899	nonOb	0.118	4
3300006646_Ga0099770_1312559_ORF128	3300006646_Ga0099770_1312559_ORF811	Obl1	0.027	4
3300006646_Ga0099770_1312559_ORF128	3300006646_Ga0099770_1312559_ORF811	nonOb	0.104	4
3300006646_Ga0099770_1312559_ORF128	3300006646_Ga0099770_1312559_ORF811	Obl1_anti	0.027	4
3300006646_Ga0099770_1312559_ORF128	3300006646_Ga0099770_1312559_ORF811	nonOb_anti	0.097	4
3300007187_Ga0099788_1052868_ORF127	3300007187_Ga0099788_1052868_ORF810	Obl1	0.027	4
3300007187_Ga0099788_1052868_ORF127	3300007187_Ga0099788_1052868_ORF810	nonOb	0.104	4
3300007187_Ga0099788_1052868_ORF127	3300007187_Ga0099788_1052868_ORF810	Obl1_anti	0.026	4
3300007187_Ga0099788_1052868_ORF127	3300007187_Ga0099788_1052868_ORF810	nonOb_anti	0.097	4
3300007243_Ga0099785_1001163_ORF845	3300007243_Ga0099785_1001163_ORF562	Obl1	0.0	4
3300007243_Ga0099785_1001163_ORF845	3300007243_Ga0099785_1001163_ORF562	nonOb	0.0	4
3300007243_Ga0099785_1001163_ORF845	3300007243_Ga0099785_1001163_ORF562	Obl1_anti	0.0	4
3300007243_Ga0099785_1001163_ORF845	3300007243_Ga0099785_1001163_ORF562	nonOb_anti	0.0	4
3300007595_Ga0099784_1083321_ORF853	3300007595_Ga0099784_1083321_ORF563	Obl1	0.027	4
3300007595_Ga0099784_1083321_ORF853	3300007595_Ga0099784_1083321_ORF563	nonOb	0.104	4
3300007595_Ga0099784_1083321_ORF853	3300007595_Ga0099784_1083321_ORF563	Obl1_anti	0.026	4
3300007595_Ga0099784_1083321_ORF853	3300007595_Ga0099784_1083321_ORF563	nonOb_anti	0.097	4
3300011281_Ga0138295_113334_ORF127	3300011281_Ga0138295_113334_ORF810	Obl1	0.027	4
3300011281_Ga0138295_113334_ORF127	3300011281_Ga0138295_113334_ORF810	nonOb	0.104	4
3300011281_Ga0138295_113334_ORF127	3300011281_Ga0138295_113334_ORF810	Obl1_anti	0.027	4
3300011281_Ga0138295_113334_ORF127	3300011281_Ga0138295_113334_ORF810	nonOb_anti	0.097	4
3300007322_Ga0099790_1277099_ORF130	3300007322_Ga0099790_1277099_ORF804	Obl1	0.033	4
3300007322_Ga0099790_1277099_ORF130	3300007322_Ga0099790_1277099_ORF804	nonOb	0.132	4
3300007322_Ga0099790_1277099_ORF130	3300007322_Ga0099790_1277099_ORF804	Obl1_anti	0.03	4
3300007322_Ga0099790_1277099_ORF130	3300007322_Ga0099790_1277099_ORF804	nonOb_anti	0.114	4
3300007243_Ga0099785_1129680_ORF137	3300007243_Ga0099785_1129680_ORF817	Obl1	0.047	4
3300007243_Ga0099785_1129680_ORF137	3300007243_Ga0099785_1129680_ORF817	nonOb	0.16	4
3300007243_Ga0099785_1129680_ORF137	3300007243_Ga0099785_1129680_ORF817	Obl1_anti	0.046	4
3300007243_Ga0099785_1129680_ORF137	3300007243_Ga0099785_1129680_ORF817	nonOb_anti	0.159	4
3300006644_Ga0099767_1011478_ORF137	3300006644_Ga0099767_1011478_ORF817	Obl1	0.047	4
3300006644_Ga0099767_1011478_ORF137	3300006644_Ga0099767_1011478_ORF817	nonOb	0.162	4
3300006644_Ga0099767_1011478_ORF137	3300006644_Ga0099767_1011478_ORF817	Obl1_anti	0.047	4
3300006644_Ga0099767_1011478_ORF137	3300006644_Ga0099767_1011478_ORF817	nonOb_anti	0.159	4
3300006645_Ga0099769_1006334_ORF137	3300006645_Ga0099769_1006334_ORF817	Obl1	0.047	4
3300006645_Ga0099769_1006334_ORF137	3300006645_Ga0099769_1006334_ORF817	nonOb	0.162	4
3300006645_Ga0099769_1006334_ORF137	3300006645_Ga0099769_1006334_ORF817	Obl1_anti	0.046	4
3300006645_Ga0099769_1006334_ORF137	3300006645_Ga0099769_1006334_ORF817	nonOb_anti	0.159	4
3300007179_Ga0099775_1014204_ORF137	3300007179_Ga0099775_1014204_ORF817	Obl1	0.048	4
3300007179_Ga0099775_1014204_ORF137	3300007179_Ga0099775_1014204_ORF817	nonOb	0.162	4
3300007179_Ga0099775_1014204_ORF137	3300007179_Ga0099775_1014204_ORF817	Obl1_anti	0.047	4
3300007179_Ga0099775_1014204_ORF137	3300007179_Ga0099775_1014204_ORF817	nonOb_anti	0.159	4
3300007181_Ga0099781_1011181_ORF137	3300007181_Ga0099781_1011181_ORF817	Obl1	0.047	4
3300007181_Ga0099781_1011181_ORF137	3300007181_Ga0099781_1011181_ORF817	nonOb	0.162	4
3300007181_Ga0099781_1011181_ORF137	3300007181_Ga0099781_1011181_ORF817	Obl1_anti	0.046	4
3300007181_Ga0099781_1011181_ORF137	3300007181_Ga0099781_1011181_ORF817	nonOb_anti	0.159	4
3300007185_Ga0099773_1190393_ORF137	3300007185_Ga0099773_1190393_ORF817	Obl1	0.047	4
3300007185_Ga0099773_1190393_ORF137	3300007185_Ga0099773_1190393_ORF817	nonOb	0.162	4
3300007185_Ga0099773_1190393_ORF137	3300007185_Ga0099773_1190393_ORF817	Obl1_anti	0.046	4
3300007185_Ga0099773_1190393_ORF137	3300007185_Ga0099773_1190393_ORF817	nonOb_anti	0.159	4
3300007205_Ga0099763_1217874_ORF137	3300007205_Ga0099763_1217874_ORF817	Obl1	0.047	4
3300007205_Ga0099763_1217874_ORF137	3300007205_Ga0099763_1217874_ORF817	nonOb	0.162	4
3300007205_Ga0099763_1217874_ORF137	3300007205_Ga0099763_1217874_ORF817	Obl1_anti	0.046	4
3300007205_Ga0099763_1217874_ORF137	3300007205_Ga0099763_1217874_ORF817	nonOb_anti	0.159	4
3300007595_Ga0099784_1061646_ORF137	3300007595_Ga0099784_1061646_ORF817	Obl1	0.047	4
3300007595_Ga0099784_1061646_ORF137	3300007595_Ga0099784_1061646_ORF817	nonOb	0.162	4
3300007595_Ga0099784_1061646_ORF137	3300007595_Ga0099784_1061646_ORF817	Obl1_anti	0.047	4
3300007595_Ga0099784_1061646_ORF137	3300007595_Ga0099784_1061646_ORF817	nonOb_anti	0.159	4
3300022370_Ga0210320_1003556_ORF326	3300022370_Ga0210320_1003556_ORF877	Obl1	0.012	4
3300022370_Ga0210320_1003556_ORF326	3300022370_Ga0210320_1003556_ORF877	nonOb	0.04	4
3300022370_Ga0210320_1003556_ORF326	3300022370_Ga0210320_1003556_ORF877	Obl1_anti	0.011	4
3300022370_Ga0210320_1003556_ORF326	3300022370_Ga0210320_1003556_ORF877	nonOb_anti	0.035	4
3300021313_Ga0210333_1191230_ORF125	3300021313_Ga0210333_1191230_ORF877	Obl1	0.011	4
3300021313_Ga0210333_1191230_ORF125	3300021313_Ga0210333_1191230_ORF877	nonOb	0.04	4
3300021313_Ga0210333_1191230_ORF125	3300021313_Ga0210333_1191230_ORF877	Obl1_anti	0.011	4
3300021313_Ga0210333_1191230_ORF125	3300021313_Ga0210333_1191230_ORF877	nonOb_anti	0.036	4
3300035575_Ga0374535_007629_ORF325	3300035575_Ga0374535_007629_ORF876	Obl1	0.013	4
3300035575_Ga0374535_007629_ORF325	3300035575_Ga0374535_007629_ORF876	nonOb	0.043	4
3300035575_Ga0374535_007629_ORF325	3300035575_Ga0374535_007629_ORF876	Obl1_anti	0.012	4
3300035575_Ga0374535_007629_ORF325	3300035575_Ga0374535_007629_ORF876	nonOb_anti	0.041	4
3300006381_Ga0079102_1006867_RC_ORF48	3300006381_Ga0079102_1006867_ORF472	Obl1	0.29	5
3300006381_Ga0079102_1006867_RC_ORF48	3300006381_Ga0079102_1006867_ORF472	nonOb	1.0	5
3300006381_Ga0079102_1006867_RC_ORF48	3300006381_Ga0079102_1006867_ORF472	Obl1_anti	0.294	5
3300006381_Ga0079102_1006867_RC_ORF48	3300006381_Ga0079102_1006867_ORF472	nonOb_anti	1.0	5
3300019209_Ga0179951_1208391_RC_ORF48	3300019209_Ga0179951_1208391_ORF473	Obl1	0.289	5
3300019209_Ga0179951_1208391_RC_ORF48	3300019209_Ga0179951_1208391_ORF473	nonOb	1.0	5
3300019209_Ga0179951_1208391_RC_ORF48	3300019209_Ga0179951_1208391_ORF473	Obl1_anti	0.287	5
3300019209_Ga0179951_1208391_RC_ORF48	3300019209_Ga0179951_1208391_ORF473	nonOb_anti	1.0	5
3300019210_Ga0179938_1030607_RC_ORF48	3300019210_Ga0179938_1030607_ORF473	Obl1	0.291	5
3300019210_Ga0179938_1030607_RC_ORF48	3300019210_Ga0179938_1030607_ORF473	nonOb	1.0	5
3300019210_Ga0179938_1030607_RC_ORF48	3300019210_Ga0179938_1030607_ORF473	Obl1_anti	0.289	5
3300019210_Ga0179938_1030607_RC_ORF48	3300019210_Ga0179938_1030607_ORF473	nonOb_anti	1.0	5
3300019215_Ga0179945_1152384_RC_ORF815	3300019215_Ga0179945_1152384_ORF471	Obl1	0.28	5
3300019215_Ga0179945_1152384_RC_ORF815	3300019215_Ga0179945_1152384_ORF471	nonOb	1.0	5
3300019215_Ga0179945_1152384_RC_ORF815	3300019215_Ga0179945_1152384_ORF471	Obl1_anti	0.28	5
3300019215_Ga0179945_1152384_RC_ORF815	3300019215_Ga0179945_1152384_ORF471	nonOb_anti	1.0	5
3300036490_Ga0393312_012625_RC_ORF816	3300036490_Ga0393312_012625_ORF472	Obl1	0.279	5
3300036490_Ga0393312_012625_RC_ORF816	3300036490_Ga0393312_012625_ORF472	nonOb	1.0	5
3300036490_Ga0393312_012625_RC_ORF816	3300036490_Ga0393312_012625_ORF472	Obl1_anti	0.278	5
3300036490_Ga0393312_012625_RC_ORF816	3300036490_Ga0393312_012625_ORF472	nonOb_anti	1.0	5
3300035578_Ga0374538_017736_RC_ORF813	3300035578_Ga0374538_017736_ORF558	Obl1	0.274	5
3300035578_Ga0374538_017736_RC_ORF813	3300035578_Ga0374538_017736_ORF558	nonOb	1.0	5
3300035578_Ga0374538_017736_RC_ORF813	3300035578_Ga0374538_017736_ORF558	Obl1_anti	0.279	5
3300035578_Ga0374538_017736_RC_ORF813	3300035578_Ga0374538_017736_ORF558	nonOb_anti	1.0	5
3300007228_Ga0075175_1008470_RC_ORF341	3300007228_Ga0075175_1008470_ORF219	Obl1	0.285	5
3300007228_Ga0075175_1008470_RC_ORF341	3300007228_Ga0075175_1008470_ORF219	nonOb	1.0	5
3300007228_Ga0075175_1008470_RC_ORF341	3300007228_Ga0075175_1008470_ORF219	Obl1_anti	0.277	5
3300007228_Ga0075175_1008470_RC_ORF341	3300007228_Ga0075175_1008470_ORF219	nonOb_anti	1.0	5
3300007235_Ga0075184_10027575_RC_ORF341	3300007235_Ga0075184_10027575_ORF219	Obl1	0.297	5
3300007235_Ga0075184_10027575_RC_ORF341	3300007235_Ga0075184_10027575_ORF219	nonOb	1.0	5
3300007235_Ga0075184_10027575_RC_ORF341	3300007235_Ga0075184_10027575_ORF219	Obl1_anti	0.264	5
3300007235_Ga0075184_10027575_RC_ORF341	3300007235_Ga0075184_10027575_ORF219	nonOb_anti	1.0	5
3300007240_Ga0075176_1013154_RC_ORF341	3300007240_Ga0075176_1013154_ORF219	Obl1	0.287	5
3300007240_Ga0075176_1013154_RC_ORF341	3300007240_Ga0075176_1013154_ORF219	nonOb	1.0	5
3300007240_Ga0075176_1013154_RC_ORF341	3300007240_Ga0075176_1013154_ORF219	Obl1_anti	0.265	5
3300007240_Ga0075176_1013154_RC_ORF341	3300007240_Ga0075176_1013154_ORF219	nonOb_anti	1.0	5
3300007244_Ga0075167_10028183_RC_ORF341	3300007244_Ga0075167_10028183_ORF219	Obl1	0.287	5
3300007244_Ga0075167_10028183_RC_ORF341	3300007244_Ga0075167_10028183_ORF219	nonOb	1.0	5
3300007244_Ga0075167_10028183_RC_ORF341	3300007244_Ga0075167_10028183_ORF219	Obl1_anti	0.28	5
3300007244_Ga0075167_10028183_RC_ORF341	3300007244_Ga0075167_10028183_ORF219	nonOb_anti	1.0	5
3300007159_Ga0075020_164783_ORF130	3300007159_Ga0075020_164783_RC_ORF410	Obl1	0.315	5
3300007159_Ga0075020_164783_ORF130	3300007159_Ga0075020_164783_RC_ORF410	nonOb	1.0	5
3300007159_Ga0075020_164783_ORF130	3300007159_Ga0075020_164783_RC_ORF410	Obl1_anti	0.36	5
3300007159_Ga0075020_164783_ORF130	3300007159_Ga0075020_164783_RC_ORF410	nonOb_anti	1.0	5
3300007232_Ga0075183_10020944_RC_ORF341	3300007232_Ga0075183_10020944_ORF219	Obl1	0.289	5
3300007232_Ga0075183_10020944_RC_ORF341	3300007232_Ga0075183_10020944_ORF219	nonOb	1.0	5
3300007232_Ga0075183_10020944_RC_ORF341	3300007232_Ga0075183_10020944_ORF219	Obl1_anti	0.276	5
3300007232_Ga0075183_10020944_RC_ORF341	3300007232_Ga0075183_10020944_ORF219	nonOb_anti	1.0	5
3300007327_Ga0075016_1343665_RC_ORF350	3300007327_Ga0075016_1343665_ORF219	Obl1	0.29	5
3300007327_Ga0075016_1343665_RC_ORF350	3300007327_Ga0075016_1343665_ORF219	nonOb	1.0	5
3300007327_Ga0075016_1343665_RC_ORF350	3300007327_Ga0075016_1343665_ORF219	Obl1_anti	0.201	5
3300007327_Ga0075016_1343665_RC_ORF350	3300007327_Ga0075016_1343665_ORF219	nonOb_anti	1.0	5
3300035596_Ga0374552_013810_RC_ORF66	3300035596_Ga0374552_013810_ORF459	Obl1	0.186	5
3300035596_Ga0374552_013810_RC_ORF66	3300035596_Ga0374552_013810_ORF459	nonOb	1.0	5
3300035596_Ga0374552_013810_RC_ORF66	3300035596_Ga0374552_013810_ORF459	Obl1_anti	0.189	5
3300035596_Ga0374552_013810_RC_ORF66	3300035596_Ga0374552_013810_ORF459	nonOb_anti	1.0	5
3300036121_Ga0393297_024885_RC_ORF556	3300036121_Ga0393297_024885_ORF806	Obl1	0.171	5
3300036121_Ga0393297_024885_RC_ORF556	3300036121_Ga0393297_024885_ORF806	nonOb	1.0	5
3300036121_Ga0393297_024885_RC_ORF556	3300036121_Ga0393297_024885_ORF806	Obl1_anti	0.185	5
3300036121_Ga0393297_024885_RC_ORF556	3300036121_Ga0393297_024885_ORF806	nonOb_anti	1.0	5
3300035595_Ga0374551_011402_ORF603	3300035595_Ga0374551_011402_RC_ORF777	Obl1	0.194	5
3300035595_Ga0374551_011402_ORF603	3300035595_Ga0374551_011402_RC_ORF777	nonOb	1.0	5
3300035595_Ga0374551_011402_ORF603	3300035595_Ga0374551_011402_RC_ORF777	Obl1_anti	0.208	5
3300035595_Ga0374551_011402_ORF603	3300035595_Ga0374551_011402_RC_ORF777	nonOb_anti	1.0	5
3300028647_Ga0272412_1153021_ORF713	3300028647_Ga0272412_1153021_RC_ORF585	Obl1	0.194	5
3300028647_Ga0272412_1153021_ORF713	3300028647_Ga0272412_1153021_RC_ORF585	nonOb	1.0	5
3300028647_Ga0272412_1153021_ORF713	3300028647_Ga0272412_1153021_RC_ORF585	Obl1_anti	0.182	5
3300028647_Ga0272412_1153021_ORF713	3300028647_Ga0272412_1153021_RC_ORF585	nonOb_anti	1.0	5
3300004621_Ga0058866_1011501_ORF604	3300004621_Ga0058866_1011501_RC_ORF766	Obl1	1.0	5
3300004621_Ga0058866_1011501_ORF604	3300004621_Ga0058866_1011501_RC_ORF766	nonOb	0.874	5
3300004621_Ga0058866_1011501_ORF604	3300004621_Ga0058866_1011501_RC_ORF766	Obl1_anti	1.0	5
3300004621_Ga0058866_1011501_ORF604	3300004621_Ga0058866_1011501_RC_ORF766	nonOb_anti	0.886	5
3300004622_Ga0058865_1007698_ORF603	3300004622_Ga0058865_1007698_RC_ORF765	Obl1	1.0	5
3300004622_Ga0058865_1007698_ORF603	3300004622_Ga0058865_1007698_RC_ORF765	nonOb	0.875	5
3300004622_Ga0058865_1007698_ORF603	3300004622_Ga0058865_1007698_RC_ORF765	Obl1_anti	1.0	5
3300004622_Ga0058865_1007698_ORF603	3300004622_Ga0058865_1007698_RC_ORF765	nonOb_anti	0.884	5
3300006376_Ga0079101_1019873_ORF604	3300006376_Ga0079101_1019873_RC_ORF766	Obl1	1.0	5
3300006376_Ga0079101_1019873_ORF604	3300006376_Ga0079101_1019873_RC_ORF766	nonOb	0.872	5
3300006376_Ga0079101_1019873_ORF604	3300006376_Ga0079101_1019873_RC_ORF766	Obl1_anti	1.0	5
3300006376_Ga0079101_1019873_ORF604	3300006376_Ga0079101_1019873_RC_ORF766	nonOb_anti	0.891	5
3300006389_Ga0079064_1315599_ORF603	3300006389_Ga0079064_1315599_RC_ORF765	Obl1	1.0	5
3300006389_Ga0079064_1315599_ORF603	3300006389_Ga0079064_1315599_RC_ORF765	nonOb	0.868	5
3300006389_Ga0079064_1315599_ORF603	3300006389_Ga0079064_1315599_RC_ORF765	Obl1_anti	1.0	5
3300006389_Ga0079064_1315599_ORF603	3300006389_Ga0079064_1315599_RC_ORF765	nonOb_anti	0.893	5
3300007233_Ga0075178_1944114_ORF604	3300007233_Ga0075178_1944114_RC_ORF766	Obl1	1.0	5
3300007233_Ga0075178_1944114_ORF604	3300007233_Ga0075178_1944114_RC_ORF766	nonOb	0.87	5
3300007233_Ga0075178_1944114_ORF604	3300007233_Ga0075178_1944114_RC_ORF766	Obl1_anti	1.0	5
3300007233_Ga0075178_1944114_ORF604	3300007233_Ga0075178_1944114_RC_ORF766	nonOb_anti	0.891	5
3300007244_Ga0075167_10976396_ORF605	3300007244_Ga0075167_10976396_RC_ORF767	Obl1	1.0	5
3300007244_Ga0075167_10976396_ORF605	3300007244_Ga0075167_10976396_RC_ORF767	nonOb	0.868	5
3300007244_Ga0075167_10976396_ORF605	3300007244_Ga0075167_10976396_RC_ORF767	Obl1_anti	1.0	5
3300007244_Ga0075167_10976396_ORF605	3300007244_Ga0075167_10976396_RC_ORF767	nonOb_anti	0.891	5
3300007253_Ga0075182_11244079_ORF605	3300007253_Ga0075182_11244079_RC_ORF767	Obl1	1.0	5
3300007253_Ga0075182_11244079_ORF605	3300007253_Ga0075182_11244079_RC_ORF767	nonOb	0.868	5
3300007253_Ga0075182_11244079_ORF605	3300007253_Ga0075182_11244079_RC_ORF767	Obl1_anti	1.0	5
3300007253_Ga0075182_11244079_ORF605	3300007253_Ga0075182_11244079_RC_ORF767	nonOb_anti	0.89	5
3300036179_Ga0393303_020843_RC_ORF114	3300036179_Ga0393303_020843_ORF407	Obl1	0.149	5
3300036179_Ga0393303_020843_RC_ORF114	3300036179_Ga0393303_020843_ORF407	nonOb	1.0	5
3300036179_Ga0393303_020843_RC_ORF114	3300036179_Ga0393303_020843_ORF407	Obl1_anti	0.17	5
3300036179_Ga0393303_020843_RC_ORF114	3300036179_Ga0393303_020843_ORF407	nonOb_anti	1.0	5
3300036352_Ga0393298_033110_ORF602	3300036352_Ga0393298_033110_RC_ORF764	Obl1	1.0	5
3300036352_Ga0393298_033110_ORF602	3300036352_Ga0393298_033110_RC_ORF764	nonOb	0.873	5
3300036352_Ga0393298_033110_ORF602	3300036352_Ga0393298_033110_RC_ORF764	Obl1_anti	1.0	5
3300036352_Ga0393298_033110_ORF602	3300036352_Ga0393298_033110_RC_ORF764	nonOb_anti	0.89	5
3300036489_Ga0393307_034352_ORF602	3300036489_Ga0393307_034352_RC_ORF764	Obl1	1.0	5
3300036489_Ga0393307_034352_ORF602	3300036489_Ga0393307_034352_RC_ORF764	nonOb	0.874	5
3300036489_Ga0393307_034352_ORF602	3300036489_Ga0393307_034352_RC_ORF764	Obl1_anti	1.0	5
3300036489_Ga0393307_034352_ORF602	3300036489_Ga0393307_034352_RC_ORF764	nonOb_anti	0.892	5
3300036558_Ga0393299_011372_ORF603	3300036558_Ga0393299_011372_RC_ORF765	Obl1	1.0	5
3300036558_Ga0393299_011372_ORF603	3300036558_Ga0393299_011372_RC_ORF765	nonOb	0.869	5
3300036558_Ga0393299_011372_ORF603	3300036558_Ga0393299_011372_RC_ORF765	Obl1_anti	1.0	5
3300036558_Ga0393299_011372_ORF603	3300036558_Ga0393299_011372_RC_ORF765	nonOb_anti	0.895	5
3300035572_Ga0374532_009219_ORF551	3300035572_Ga0374532_009219_RC_ORF809	Obl1	0.192	5
3300035572_Ga0374532_009219_ORF551	3300035572_Ga0374532_009219_RC_ORF809	nonOb	1.0	5
3300035572_Ga0374532_009219_ORF551	3300035572_Ga0374532_009219_RC_ORF809	Obl1_anti	0.21	5
3300035572_Ga0374532_009219_ORF551	3300035572_Ga0374532_009219_RC_ORF809	nonOb_anti	1.0	5
3300035576_Ga0374536_016778_ORF550	3300035576_Ga0374536_016778_RC_ORF808	Obl1	0.184	5
3300035576_Ga0374536_016778_ORF550	3300035576_Ga0374536_016778_RC_ORF808	nonOb	1.0	5
3300035576_Ga0374536_016778_ORF550	3300035576_Ga0374536_016778_RC_ORF808	Obl1_anti	0.21	5
3300035576_Ga0374536_016778_ORF550	3300035576_Ga0374536_016778_RC_ORF808	nonOb_anti	1.0	5
3300035595_Ga0374551_011737_ORF550	3300035595_Ga0374551_011737_RC_ORF808	Obl1	0.181	5
3300035595_Ga0374551_011737_ORF550	3300035595_Ga0374551_011737_RC_ORF808	nonOb	1.0	5
3300035595_Ga0374551_011737_ORF550	3300035595_Ga0374551_011737_RC_ORF808	Obl1_anti	0.211	5
3300035595_Ga0374551_011737_ORF550	3300035595_Ga0374551_011737_RC_ORF808	nonOb_anti	1.0	5
3300035596_Ga0374552_013684_ORF550	3300035596_Ga0374552_013684_RC_ORF808	Obl1	0.197	5
3300035596_Ga0374552_013684_ORF550	3300035596_Ga0374552_013684_RC_ORF808	nonOb	1.0	5
3300035596_Ga0374552_013684_ORF550	3300035596_Ga0374552_013684_RC_ORF808	Obl1_anti	0.212	5
3300035596_Ga0374552_013684_ORF550	3300035596_Ga0374552_013684_RC_ORF808	nonOb_anti	1.0	5
3300035595_Ga0374551_013148_ORF611	3300035595_Ga0374551_013148_RC_ORF785	Obl1	0.191	5
3300035595_Ga0374551_013148_ORF611	3300035595_Ga0374551_013148_RC_ORF785	nonOb	1.0	5
3300035595_Ga0374551_013148_ORF611	3300035595_Ga0374551_013148_RC_ORF785	Obl1_anti	0.187	5
3300035595_Ga0374551_013148_ORF611	3300035595_Ga0374551_013148_RC_ORF785	nonOb_anti	1.0	5
3300036123_Ga0393306_025562_ORF611	3300036123_Ga0393306_025562_RC_ORF785	Obl1	0.193	5
3300036123_Ga0393306_025562_ORF611	3300036123_Ga0393306_025562_RC_ORF785	nonOb	1.0	5
3300036123_Ga0393306_025562_ORF611	3300036123_Ga0393306_025562_RC_ORF785	Obl1_anti	0.185	5
3300036123_Ga0393306_025562_ORF611	3300036123_Ga0393306_025562_RC_ORF785	nonOb_anti	1.0	5
3300019221_Ga0179941_1282343_ORF603	3300019221_Ga0179941_1282343_RC_ORF765	Obl1	1.0	5
3300019221_Ga0179941_1282343_ORF603	3300019221_Ga0179941_1282343_RC_ORF765	nonOb	0.873	5
3300019221_Ga0179941_1282343_ORF603	3300019221_Ga0179941_1282343_RC_ORF765	Obl1_anti	1.0	5
3300019221_Ga0179941_1282343_ORF603	3300019221_Ga0179941_1282343_RC_ORF765	nonOb_anti	0.9	5
3300035573_Ga0374533_018953_ORF611	3300035573_Ga0374533_018953_RC_ORF785	Obl1	0.198	5
3300035573_Ga0374533_018953_ORF611	3300035573_Ga0374533_018953_RC_ORF785	nonOb	1.0	5
3300035573_Ga0374533_018953_ORF611	3300035573_Ga0374533_018953_RC_ORF785	Obl1_anti	0.184	5
3300035573_Ga0374533_018953_ORF611	3300035573_Ga0374533_018953_RC_ORF785	nonOb_anti	1.0	5
3300036123_Ga0393306_026562_RC_ORF114	3300036123_Ga0393306_026562_ORF407	Obl1	0.146	5
3300036123_Ga0393306_026562_RC_ORF114	3300036123_Ga0393306_026562_ORF407	nonOb	1.0	5
3300036123_Ga0393306_026562_RC_ORF114	3300036123_Ga0393306_026562_ORF407	Obl1_anti	0.17	5
3300036123_Ga0393306_026562_RC_ORF114	3300036123_Ga0393306_026562_ORF407	nonOb_anti	1.0	5
3300036124_Ga0393311_09907_ORF600	3300036124_Ga0393311_09907_RC_ORF762	Obl1	1.0	5
3300036124_Ga0393311_09907_ORF600	3300036124_Ga0393311_09907_RC_ORF762	nonOb	0.871	5
3300036124_Ga0393311_09907_ORF600	3300036124_Ga0393311_09907_RC_ORF762	Obl1_anti	1.0	5
3300036124_Ga0393311_09907_ORF600	3300036124_Ga0393311_09907_RC_ORF762	nonOb_anti	0.894	5
3300036353_Ga0393301_023886_ORF603	3300036353_Ga0393301_023886_RC_ORF765	Obl1	1.0	5
3300036353_Ga0393301_023886_ORF603	3300036353_Ga0393301_023886_RC_ORF765	nonOb	0.869	5
3300036353_Ga0393301_023886_ORF603	3300036353_Ga0393301_023886_RC_ORF765	Obl1_anti	1.0	5
3300036353_Ga0393301_023886_ORF603	3300036353_Ga0393301_023886_RC_ORF765	nonOb_anti	0.894	5
3300036414_Ga0393304_019138_RC_ORF114	3300036414_Ga0393304_019138_ORF407	Obl1	0.146	5
3300036414_Ga0393304_019138_RC_ORF114	3300036414_Ga0393304_019138_ORF407	nonOb	1.0	5
3300036414_Ga0393304_019138_RC_ORF114	3300036414_Ga0393304_019138_ORF407	Obl1_anti	0.169	5
3300036414_Ga0393304_019138_RC_ORF114	3300036414_Ga0393304_019138_ORF407	nonOb_anti	1.0	5
3300009206_Ga0103750_1013785_ORF574	3300009206_Ga0103750_1013785_RC_ORF790	Obl1	0.185	5
3300009206_Ga0103750_1013785_ORF574	3300009206_Ga0103750_1013785_RC_ORF790	nonOb	1.0	5
3300009206_Ga0103750_1013785_ORF574	3300009206_Ga0103750_1013785_RC_ORF790	Obl1_anti	0.183	5
3300009206_Ga0103750_1013785_ORF574	3300009206_Ga0103750_1013785_RC_ORF790	nonOb_anti	1.0	5
3300019209_Ga0179951_1011036_RC_ORF731	3300019209_Ga0179951_1011036_ORF631	Obl1	0.191	5
3300019209_Ga0179951_1011036_RC_ORF731	3300019209_Ga0179951_1011036_ORF631	nonOb	1.0	5
3300019209_Ga0179951_1011036_RC_ORF731	3300019209_Ga0179951_1011036_ORF631	Obl1_anti	0.186	5
3300019209_Ga0179951_1011036_RC_ORF731	3300019209_Ga0179951_1011036_ORF631	nonOb_anti	1.0	5
3300019209_Ga0179951_1213634_RC_ORF74	3300019209_Ga0179951_1213634_ORF459	Obl1	0.181	5
3300019209_Ga0179951_1213634_RC_ORF74	3300019209_Ga0179951_1213634_ORF459	nonOb	1.0	5
3300019209_Ga0179951_1213634_RC_ORF74	3300019209_Ga0179951_1213634_ORF459	Obl1_anti	0.191	5
3300019209_Ga0179951_1213634_RC_ORF74	3300019209_Ga0179951_1213634_ORF459	nonOb_anti	1.0	5
3300028329_Ga0210315_1014003_ORF601	3300028329_Ga0210315_1014003_RC_ORF645	Obl1	0.163	5
3300028329_Ga0210315_1014003_ORF601	3300028329_Ga0210315_1014003_RC_ORF645	nonOb	1.0	5
3300028329_Ga0210315_1014003_ORF601	3300028329_Ga0210315_1014003_RC_ORF645	Obl1_anti	0.166	5
3300028329_Ga0210315_1014003_ORF601	3300028329_Ga0210315_1014003_RC_ORF645	nonOb_anti	1.0	5
3300019225_Ga0179949_1222982_RC_ORF74	3300019225_Ga0179949_1222982_ORF459	Obl1	0.16	5
3300019225_Ga0179949_1222982_RC_ORF74	3300019225_Ga0179949_1222982_ORF459	nonOb	1.0	5
3300019225_Ga0179949_1222982_RC_ORF74	3300019225_Ga0179949_1222982_ORF459	Obl1_anti	0.197	5
3300019225_Ga0179949_1222982_RC_ORF74	3300019225_Ga0179949_1222982_ORF459	nonOb_anti	1.0	5
3300019213_Ga0179950_1186436_RC_ORF451	3300019213_Ga0179950_1186436_ORF55	Obl1	0.173	5
3300019213_Ga0179950_1186436_RC_ORF451	3300019213_Ga0179950_1186436_ORF55	nonOb	1.0	5
3300019213_Ga0179950_1186436_RC_ORF451	3300019213_Ga0179950_1186436_ORF55	Obl1_anti	0.19	5
3300019213_Ga0179950_1186436_RC_ORF451	3300019213_Ga0179950_1186436_ORF55	nonOb_anti	1.0	5
3300019225_Ga0179949_1219158_RC_ORF451	3300019225_Ga0179949_1219158_ORF55	Obl1	0.172	5
3300019225_Ga0179949_1219158_RC_ORF451	3300019225_Ga0179949_1219158_ORF55	nonOb	1.0	5
3300019225_Ga0179949_1219158_RC_ORF451	3300019225_Ga0179949_1219158_ORF55	Obl1_anti	0.187	5
3300019225_Ga0179949_1219158_RC_ORF451	3300019225_Ga0179949_1219158_ORF55	nonOb_anti	1.0	5
3300019203_Ga0179955_1107589_RC_ORF67	3300019203_Ga0179955_1107589_ORF450	Obl1	0.181	5
3300019203_Ga0179955_1107589_RC_ORF67	3300019203_Ga0179955_1107589_ORF450	nonOb	1.0	5
3300019203_Ga0179955_1107589_RC_ORF67	3300019203_Ga0179955_1107589_ORF450	Obl1_anti	0.187	5
3300019203_Ga0179955_1107589_RC_ORF67	3300019203_Ga0179955_1107589_ORF450	nonOb_anti	1.0	5
3300036415_Ga0393308_017399_RC_ORF68	3300036415_Ga0393308_017399_ORF445	Obl1_anti	0.185	5
3300036415_Ga0393308_017399_RC_ORF68	3300036415_Ga0393308_017399_ORF445	nonOb_anti	1.0	5
Ga0509070_010219_RC_ORF102	Ga0509070_010219_ORF14	Obl1	0.0	6
Ga0509070_010219_RC_ORF102	Ga0509070_010219_ORF14	nonOb	0.0	6
Ga0509070_010219_RC_ORF102	Ga0509070_010219_ORF14	Obl1_anti	0.0	6
Ga0509070_010219_RC_ORF102	Ga0509070_010219_ORF14	nonOb_anti	0.0	6
Ga0509085_006471_RC_ORF102	Ga0509085_006471_ORF14	Obl1	0.0	6
Ga0509085_006471_RC_ORF102	Ga0509085_006471_ORF14	nonOb	0.0	6
Ga0509085_006471_RC_ORF102	Ga0509085_006471_ORF14	Obl1_anti	0.0	6
Ga0509085_006471_RC_ORF102	Ga0509085_006471_ORF14	nonOb_anti	0.0	6
Ga0509086_007558_RC_ORF102	Ga0509086_007558_ORF14	Obl1	0.0	6
Ga0509086_007558_RC_ORF102	Ga0509086_007558_ORF14	nonOb	0.0	6
Ga0509086_007558_RC_ORF102	Ga0509086_007558_ORF14	Obl1_anti	0.0	6
Ga0509086_007558_RC_ORF102	Ga0509086_007558_ORF14	nonOb_anti	0.0	6
Ga0509090_008523_RC_ORF102	Ga0509090_008523_ORF14	Obl1	0.0	6
Ga0509090_008523_RC_ORF102	Ga0509090_008523_ORF14	nonOb	0.0	6
Ga0509090_008523_RC_ORF102	Ga0509090_008523_ORF14	Obl1_anti	0.0	6
Ga0509090_008523_RC_ORF102	Ga0509090_008523_ORF14	nonOb_anti	0.0	6
Ga0509087_010017_RC_ORF102	Ga0509087_010017_ORF14	Obl1	0.0	6
Ga0509087_010017_RC_ORF102	Ga0509087_010017_ORF14	nonOb	0.0	6
Ga0509087_010017_RC_ORF102	Ga0509087_010017_ORF14	Obl1_anti	0.0	6
Ga0509087_010017_RC_ORF102	Ga0509087_010017_ORF14	nonOb_anti	0.0	6
3300028621_Ga0257142_1023512_RC_ORF194	3300028621_Ga0257142_1023512_ORF964	Obl1	0.007	6
3300028621_Ga0257142_1023512_RC_ORF194	3300028621_Ga0257142_1023512_ORF964	nonOb	0.022	6
3300028621_Ga0257142_1023512_RC_ORF194	3300028621_Ga0257142_1023512_ORF964	Obl1_anti	0.007	6
3300028621_Ga0257142_1023512_RC_ORF194	3300028621_Ga0257142_1023512_ORF964	nonOb_anti	0.021	6
3300029691_Ga0265598_1018478_RC_ORF194	3300029691_Ga0265598_1018478_ORF964	Obl1	0.007	6
3300029691_Ga0265598_1018478_RC_ORF194	3300029691_Ga0265598_1018478_ORF964	nonOb	0.022	6
3300029691_Ga0265598_1018478_RC_ORF194	3300029691_Ga0265598_1018478_ORF964	Obl1_anti	0.007	6
3300029691_Ga0265598_1018478_RC_ORF194	3300029691_Ga0265598_1018478_ORF964	nonOb_anti	0.021	6
Ga0509074_003121_RC_ORF102	Ga0509074_003121_ORF14	Obl1	0.0	6
Ga0509074_003121_RC_ORF102	Ga0509074_003121_ORF14	nonOb	0.0	6
Ga0509074_003121_RC_ORF102	Ga0509074_003121_ORF14	Obl1_anti	0.0	6
Ga0509074_003121_RC_ORF102	Ga0509074_003121_ORF14	nonOb_anti	0.0	6
Ga0527519_001729_RC_ORF102	Ga0527519_001729_ORF14	Obl1	0.0	6
Ga0527519_001729_RC_ORF102	Ga0527519_001729_ORF14	nonOb	0.0	6
Ga0527519_001729_RC_ORF102	Ga0527519_001729_ORF14	Obl1_anti	0.0	6
Ga0527519_001729_RC_ORF102	Ga0527519_001729_ORF14	nonOb_anti	0.0	6
Ga0509127_013730_ORF519	Ga0509127_013730_RC_ORF642	Obl1	0.0	6
Ga0509127_013730_ORF519	Ga0509127_013730_RC_ORF642	nonOb	0.0	6
Ga0509127_013730_ORF519	Ga0509127_013730_RC_ORF642	Obl1_anti	0.0	6
Ga0509127_013730_ORF519	Ga0509127_013730_RC_ORF642	nonOb_anti	0.0	6
Ga0509135_05673_RC_ORF102	Ga0509135_05673_ORF14	Obl1	0.0	6
Ga0509135_05673_RC_ORF102	Ga0509135_05673_ORF14	nonOb	0.0	6
Ga0509135_05673_RC_ORF102	Ga0509135_05673_ORF14	Obl1_anti	0.0	6
Ga0509135_05673_RC_ORF102	Ga0509135_05673_ORF14	nonOb_anti	0.0	6
Ga0509072_007043_RC_ORF240	Ga0509072_007043_ORF919	Obl1	0.0	6
Ga0509072_007043_RC_ORF240	Ga0509072_007043_ORF919	nonOb	0.0	6
Ga0509072_007043_RC_ORF240	Ga0509072_007043_ORF919	Obl1_anti	0.0	6
Ga0509072_007043_RC_ORF240	Ga0509072_007043_ORF919	nonOb_anti	0.0	6
Ga0509134_014463_RC_ORF240	Ga0509134_014463_ORF919	Obl1	0.0	6
Ga0509134_014463_RC_ORF240	Ga0509134_014463_ORF919	nonOb	0.0	6
Ga0509134_014463_RC_ORF240	Ga0509134_014463_ORF919	Obl1_anti	0.0	6
Ga0509134_014463_RC_ORF240	Ga0509134_014463_ORF919	nonOb_anti	0.0	6
Ga0509085_005963_RC_ORF240	Ga0509085_005963_ORF919	Obl1	0.0	6
Ga0509085_005963_RC_ORF240	Ga0509085_005963_ORF919	nonOb	0.0	6
Ga0509085_005963_RC_ORF240	Ga0509085_005963_ORF919	Obl1_anti	0.0	6
Ga0509085_005963_RC_ORF240	Ga0509085_005963_ORF919	nonOb_anti	0.0	6
Ga0509135_05674_RC_ORF240	Ga0509135_05674_ORF919	Obl1	0.0	6
Ga0509135_05674_RC_ORF240	Ga0509135_05674_ORF919	nonOb	0.0	6
Ga0509135_05674_RC_ORF240	Ga0509135_05674_ORF919	Obl1_anti	0.0	6
Ga0509135_05674_RC_ORF240	Ga0509135_05674_ORF919	nonOb_anti	0.0	6
Ga0509134_014505_ORF396	Ga0509134_014505_RC_ORF763	Obl1	0.0	6
Ga0509134_014505_ORF396	Ga0509134_014505_RC_ORF763	nonOb	0.0	6
Ga0509134_014505_ORF396	Ga0509134_014505_RC_ORF763	Obl1_anti	0.0	6
Ga0509134_014505_ORF396	Ga0509134_014505_RC_ORF763	nonOb_anti	0.0	6
Ga0509128_011993_ORF396	Ga0509128_011993_RC_ORF763	Obl1	0.0	6
Ga0509128_011993_ORF396	Ga0509128_011993_RC_ORF763	nonOb	0.0	6
Ga0509128_011993_ORF396	Ga0509128_011993_RC_ORF763	Obl1_anti	0.0	6
Ga0509128_011993_ORF396	Ga0509128_011993_RC_ORF763	nonOb_anti	0.0	6
Ga0509172_01580_ORF396	Ga0509172_01580_RC_ORF763	Obl1	0.0	6
Ga0509172_01580_ORF396	Ga0509172_01580_RC_ORF763	nonOb	0.0	6
Ga0509172_01580_ORF396	Ga0509172_01580_RC_ORF763	Obl1_anti	0.0	6
Ga0509172_01580_ORF396	Ga0509172_01580_RC_ORF763	nonOb_anti	0.0	6
Ga0509087_010194_RC_ORF521	Ga0509087_010194_ORF638	Obl1	0.0	6
Ga0509087_010194_RC_ORF521	Ga0509087_010194_ORF638	nonOb	0.0	6
Ga0509087_010194_RC_ORF521	Ga0509087_010194_ORF638	Obl1_anti	0.0	6
Ga0509087_010194_RC_ORF521	Ga0509087_010194_ORF638	nonOb_anti	0.0	6
Ga0509177_01199_RC_ORF240	Ga0509177_01199_ORF919	Obl1	0.0	6
Ga0509177_01199_RC_ORF240	Ga0509177_01199_ORF919	nonOb	0.0	6
Ga0509177_01199_RC_ORF240	Ga0509177_01199_ORF919	Obl1_anti	0.0	6
Ga0509177_01199_RC_ORF240	Ga0509177_01199_ORF919	nonOb_anti	0.0	6
Ga0509072_007348_ORF396	Ga0509072_007348_RC_ORF763	Obl1	0.0	6
Ga0509072_007348_ORF396	Ga0509072_007348_RC_ORF763	nonOb	0.0	6
Ga0509072_007348_ORF396	Ga0509072_007348_RC_ORF763	Obl1_anti	0.0	6
Ga0509072_007348_ORF396	Ga0509072_007348_RC_ORF763	nonOb_anti	0.0	6
Ga0509071_007347_RC_ORF363	Ga0509071_007347_ORF796	Obl1	1.0	6
Ga0509071_007347_RC_ORF363	Ga0509071_007347_ORF796	nonOb	0.662	6
Ga0509071_007347_RC_ORF363	Ga0509071_007347_ORF796	Obl1_anti	1.0	6
Ga0509071_007347_RC_ORF363	Ga0509071_007347_ORF796	nonOb_anti	0.673	6
Ga0509110_010907_ORF396	Ga0509110_010907_RC_ORF763	Obl1	0.0	6
Ga0509110_010907_ORF396	Ga0509110_010907_RC_ORF763	nonOb	0.0	6
Ga0509110_010907_ORF396	Ga0509110_010907_RC_ORF763	Obl1_anti	0.0	6
Ga0509110_010907_ORF396	Ga0509110_010907_RC_ORF763	nonOb_anti	0.0	6
Ga0509172_01356_ORF396	Ga0509172_01356_RC_ORF763	Obl1	0.0	6
Ga0509172_01356_ORF396	Ga0509172_01356_RC_ORF763	nonOb	0.0	6
Ga0509172_01356_ORF396	Ga0509172_01356_RC_ORF763	Obl1_anti	0.0	6
Ga0509172_01356_ORF396	Ga0509172_01356_RC_ORF763	nonOb_anti	0.0	6
Ga0509075_005032_ORF393	Ga0509075_005032_RC_ORF760	Obl1	0.0	6
Ga0509075_005032_ORF393	Ga0509075_005032_RC_ORF760	nonOb	0.0	6
Ga0509075_005032_ORF393	Ga0509075_005032_RC_ORF760	Obl1_anti	0.0	6
Ga0509075_005032_ORF393	Ga0509075_005032_RC_ORF760	nonOb_anti	0.0	6
Ga0509068_022158_RC_ORF245	Ga0509068_022158_ORF931	Obl1	0.0	6
Ga0509068_022158_RC_ORF245	Ga0509068_022158_ORF931	nonOb	0.0	6
Ga0509068_022158_RC_ORF245	Ga0509068_022158_ORF931	Obl1_anti	0.0	6
Ga0509068_022158_RC_ORF245	Ga0509068_022158_ORF931	nonOb_anti	0.0	6
Ga0509071_007075_RC_ORF245	Ga0509071_007075_ORF931	Obl1	0.0	6
Ga0509071_007075_RC_ORF245	Ga0509071_007075_ORF931	nonOb	0.0	6
Ga0509071_007075_RC_ORF245	Ga0509071_007075_ORF931	Obl1_anti	0.0	6
Ga0509071_007075_RC_ORF245	Ga0509071_007075_ORF931	nonOb_anti	0.0	6
Ga0509072_006777_RC_ORF245	Ga0509072_006777_ORF931	Obl1	0.0	6
Ga0509072_006777_RC_ORF245	Ga0509072_006777_ORF931	nonOb	0.0	6
Ga0509072_006777_RC_ORF245	Ga0509072_006777_ORF931	Obl1_anti	0.0	6
Ga0509072_006777_RC_ORF245	Ga0509072_006777_ORF931	nonOb_anti	0.0	6
Ga0509128_011455_RC_ORF245	Ga0509128_011455_ORF931	Obl1	0.0	6
Ga0509128_011455_RC_ORF245	Ga0509128_011455_ORF931	nonOb	0.0	6
Ga0509128_011455_RC_ORF245	Ga0509128_011455_ORF931	Obl1_anti	0.0	6
Ga0509128_011455_RC_ORF245	Ga0509128_011455_ORF931	nonOb_anti	0.0	6
Ga0509134_018393_RC_ORF245	Ga0509134_018393_ORF932	Obl1	0.0	6
Ga0509134_018393_RC_ORF245	Ga0509134_018393_ORF932	nonOb	0.0	6
Ga0509134_018393_RC_ORF245	Ga0509134_018393_ORF932	Obl1_anti	0.0	6
Ga0509134_018393_RC_ORF245	Ga0509134_018393_ORF932	nonOb_anti	0.0	6
Ga0509070_009864_RC_ORF245	Ga0509070_009864_ORF931	Obl1	0.0	6
Ga0509070_009864_RC_ORF245	Ga0509070_009864_ORF931	nonOb	0.0	6
Ga0509070_009864_RC_ORF245	Ga0509070_009864_ORF931	Obl1_anti	0.0	6
Ga0509070_009864_RC_ORF245	Ga0509070_009864_ORF931	nonOb_anti	0.0	6
Ga0509134_014707_ORF742	Ga0509134_014707_RC_ORF412	Obl1	0.039	6
Ga0509134_014707_ORF742	Ga0509134_014707_RC_ORF412	nonOb	0.136	6
Ga0509134_014707_ORF742	Ga0509134_014707_RC_ORF412	Obl1_anti	0.032	6
Ga0509134_014707_ORF742	Ga0509134_014707_RC_ORF412	nonOb_anti	0.102	6
Ga0509070_010381_ORF742	Ga0509070_010381_RC_ORF412	Obl1	0.04	6
Ga0509070_010381_ORF742	Ga0509070_010381_RC_ORF412	nonOb	0.136	6
Ga0509070_010381_ORF742	Ga0509070_010381_RC_ORF412	Obl1_anti	0.032	6
Ga0509070_010381_ORF742	Ga0509070_010381_RC_ORF412	nonOb_anti	0.102	6
3300012411_Ga0153880_1326227_ORF742	3300012411_Ga0153880_1326227_RC_ORF412	Obl1	0.029	6
3300012411_Ga0153880_1326227_ORF742	3300012411_Ga0153880_1326227_RC_ORF412	nonOb	0.084	6
3300012411_Ga0153880_1326227_ORF742	3300012411_Ga0153880_1326227_RC_ORF412	Obl1_anti	0.011	6
3300012411_Ga0153880_1326227_ORF742	3300012411_Ga0153880_1326227_RC_ORF412	nonOb_anti	0.035	6
3300029691_Ga0265598_1020952_ORF405	3300029691_Ga0265598_1020952_RC_ORF749	Obl1	0.028	6
3300029691_Ga0265598_1020952_ORF405	3300029691_Ga0265598_1020952_RC_ORF749	nonOb	0.091	6
3300029691_Ga0265598_1020952_ORF405	3300029691_Ga0265598_1020952_RC_ORF749	Obl1_anti	0.029	6
3300029691_Ga0265598_1020952_ORF405	3300029691_Ga0265598_1020952_RC_ORF749	nonOb_anti	0.093	6
Ga0509090_008850_ORF365	Ga0509090_008850_RC_ORF413	Obl1	0.236	6
Ga0509090_008850_ORF365	Ga0509090_008850_RC_ORF413	nonOb	1.0	6
Ga0509090_008850_ORF365	Ga0509090_008850_RC_ORF413	Obl1_anti	0.245	6
Ga0509090_008850_ORF365	Ga0509090_008850_RC_ORF413	nonOb_anti	1.0	6
Ga0509073_003181_ORF742	Ga0509073_003181_RC_ORF412	Obl1	0.029	6
Ga0509073_003181_ORF742	Ga0509073_003181_RC_ORF412	nonOb	0.095	6
Ga0509073_003181_ORF742	Ga0509073_003181_RC_ORF412	Obl1_anti	0.015	6
Ga0509073_003181_ORF742	Ga0509073_003181_RC_ORF412	nonOb_anti	0.045	6
Ga0509110_012645_ORF742	Ga0509110_012645_RC_ORF412	Obl1	0.039	6
Ga0509110_012645_ORF742	Ga0509110_012645_RC_ORF412	nonOb	0.136	6
Ga0509110_012645_ORF742	Ga0509110_012645_RC_ORF412	Obl1_anti	0.032	6
Ga0509110_012645_ORF742	Ga0509110_012645_RC_ORF412	nonOb_anti	0.101	6
Ga0509127_010382_ORF742	Ga0509127_010382_RC_ORF412	Obl1	0.029	6
Ga0509127_010382_ORF742	Ga0509127_010382_RC_ORF412	nonOb	0.095	6
Ga0509127_010382_ORF742	Ga0509127_010382_RC_ORF412	Obl1_anti	0.015	6
Ga0509127_010382_ORF742	Ga0509127_010382_RC_ORF412	nonOb_anti	0.045	6
Ga0509068_023273_ORF742	Ga0509068_023273_RC_ORF412	Obl1	0.029	6
Ga0509068_023273_ORF742	Ga0509068_023273_RC_ORF412	nonOb	0.096	6
Ga0509068_023273_ORF742	Ga0509068_023273_RC_ORF412	Obl1_anti	0.015	6
Ga0509068_023273_ORF742	Ga0509068_023273_RC_ORF412	nonOb_anti	0.045	6
Ga0509067_014279_ORF742	Ga0509067_014279_RC_ORF412	Obl1	0.028	6
Ga0509067_014279_ORF742	Ga0509067_014279_RC_ORF412	nonOb	0.096	6
Ga0509067_014279_ORF742	Ga0509067_014279_RC_ORF412	Obl1_anti	0.015	6
Ga0509067_014279_ORF742	Ga0509067_014279_RC_ORF412	nonOb_anti	0.045	6
Ga0509071_007443_ORF742	Ga0509071_007443_RC_ORF412	Obl1	0.029	6
Ga0509071_007443_ORF742	Ga0509071_007443_RC_ORF412	nonOb	0.092	6
Ga0509071_007443_ORF742	Ga0509071_007443_RC_ORF412	Obl1_anti	0.015	6
Ga0509071_007443_ORF742	Ga0509071_007443_RC_ORF412	nonOb_anti	0.045	6
Ga0509172_01378_ORF742	Ga0509172_01378_RC_ORF412	Obl1	0.029	6
Ga0509172_01378_ORF742	Ga0509172_01378_RC_ORF412	nonOb	0.095	6
Ga0509172_01378_ORF742	Ga0509172_01378_RC_ORF412	Obl1_anti	0.015	6
Ga0509172_01378_ORF742	Ga0509172_01378_RC_ORF412	nonOb_anti	0.045	6
Ga0509175_002464_ORF742	Ga0509175_002464_RC_ORF412	Obl1	0.029	6
Ga0509175_002464_ORF742	Ga0509175_002464_RC_ORF412	nonOb	0.095	6
Ga0509175_002464_ORF742	Ga0509175_002464_RC_ORF412	Obl1_anti	0.015	6
Ga0509175_002464_ORF742	Ga0509175_002464_RC_ORF412	nonOb_anti	0.045	6
Ga0535700_007594_RC_ORF188	Ga0535700_007594_ORF931	Obl1	0.0	6
Ga0535700_007594_RC_ORF188	Ga0535700_007594_ORF931	nonOb	0.0	6
Ga0535700_007594_RC_ORF188	Ga0535700_007594_ORF931	Obl1_anti	0.0	6
Ga0535700_007594_RC_ORF188	Ga0535700_007594_ORF931	nonOb_anti	0.0	6
Ga0535703_0015690_RC_ORF975	Ga0535703_0015690_ORF145	Obl1	0.0	6
Ga0535703_0015690_RC_ORF975	Ga0535703_0015690_ORF145	nonOb	0.0	6
Ga0535703_0015690_RC_ORF975	Ga0535703_0015690_ORF145	Obl1_anti	0.0	6
Ga0535703_0015690_RC_ORF975	Ga0535703_0015690_ORF145	nonOb_anti	0.0	6
3300024857_Ga0256339_1031533_ORF363	3300024857_Ga0256339_1031533_RC_ORF770	Obl1	0.0	6
3300024857_Ga0256339_1031533_ORF363	3300024857_Ga0256339_1031533_RC_ORF770	nonOb	0.0	6
3300024857_Ga0256339_1031533_ORF363	3300024857_Ga0256339_1031533_RC_ORF770	Obl1_anti	0.0	6
3300024857_Ga0256339_1031533_ORF363	3300024857_Ga0256339_1031533_RC_ORF770	nonOb_anti	0.0	6
3300026566_Ga0256334_1035501_ORF363	3300026566_Ga0256334_1035501_RC_ORF770	Obl1	0.0	6
3300026566_Ga0256334_1035501_ORF363	3300026566_Ga0256334_1035501_RC_ORF770	nonOb	0.0	6
3300026566_Ga0256334_1035501_ORF363	3300026566_Ga0256334_1035501_RC_ORF770	Obl1_anti	0.0	6
3300026566_Ga0256334_1035501_ORF363	3300026566_Ga0256334_1035501_RC_ORF770	nonOb_anti	0.0	6
3300026569_Ga0255277_1045930_ORF363	3300026569_Ga0255277_1045930_RC_ORF770	Obl1	0.0	6
3300026569_Ga0255277_1045930_ORF363	3300026569_Ga0255277_1045930_RC_ORF770	nonOb	0.0	6
3300026569_Ga0255277_1045930_ORF363	3300026569_Ga0255277_1045930_RC_ORF770	Obl1_anti	0.0	6
3300026569_Ga0255277_1045930_ORF363	3300026569_Ga0255277_1045930_RC_ORF770	nonOb_anti	0.0	6
3300028530_Ga0255279_1022555_RC_ORF519	3300028530_Ga0255279_1022555_ORF614	Obl1	0.0	6
3300028530_Ga0255279_1022555_RC_ORF519	3300028530_Ga0255279_1022555_ORF614	nonOb	0.0	6
3300028530_Ga0255279_1022555_RC_ORF519	3300028530_Ga0255279_1022555_ORF614	Obl1_anti	0.0	6
3300028530_Ga0255279_1022555_RC_ORF519	3300028530_Ga0255279_1022555_ORF614	nonOb_anti	0.0	6
3300024561_Ga0255288_1034728_ORF363	3300024561_Ga0255288_1034728_RC_ORF770	Obl1	0.0	6
3300024561_Ga0255288_1034728_ORF363	3300024561_Ga0255288_1034728_RC_ORF770	nonOb	0.0	6
3300024561_Ga0255288_1034728_ORF363	3300024561_Ga0255288_1034728_RC_ORF770	Obl1_anti	0.0	6
3300024561_Ga0255288_1034728_ORF363	3300024561_Ga0255288_1034728_RC_ORF770	nonOb_anti	0.0	6
3300024481_Ga0256330_1035697_ORF733	3300024481_Ga0256330_1035697_RC_ORF409	Obl1	0.004	6
3300024481_Ga0256330_1035697_ORF733	3300024481_Ga0256330_1035697_RC_ORF409	nonOb	0.011	6
3300024481_Ga0256330_1035697_ORF733	3300024481_Ga0256330_1035697_RC_ORF409	Obl1_anti	0.004	6
3300024481_Ga0256330_1035697_ORF733	3300024481_Ga0256330_1035697_RC_ORF409	nonOb_anti	0.011	6
3300024574_Ga0255275_1063103_ORF733	3300024574_Ga0255275_1063103_RC_ORF409	Obl1	0.004	6
3300024574_Ga0255275_1063103_ORF733	3300024574_Ga0255275_1063103_RC_ORF409	nonOb	0.011	6
3300024574_Ga0255275_1063103_ORF733	3300024574_Ga0255275_1063103_RC_ORF409	Obl1_anti	0.004	6
3300024574_Ga0255275_1063103_ORF733	3300024574_Ga0255275_1063103_RC_ORF409	nonOb_anti	0.011	6
3300030903_Ga0308206_1019981_RC_ORF249	3300030903_Ga0308206_1019981_ORF622	Obl1	0.258	7
3300030903_Ga0308206_1019981_RC_ORF249	3300030903_Ga0308206_1019981_ORF622	nonOb	0.808	7
3300030903_Ga0308206_1019981_RC_ORF249	3300030903_Ga0308206_1019981_ORF622	Obl1_anti	0.285	7
3300030903_Ga0308206_1019981_RC_ORF249	3300030903_Ga0308206_1019981_ORF622	nonOb_anti	0.826	7
Ga0401892_003769_RC_ORF507	Ga0401892_003769_ORF781	Obl1	0.12	7
Ga0401892_003769_RC_ORF507	Ga0401892_003769_ORF781	nonOb	0.283	7
Ga0401892_003769_RC_ORF507	Ga0401892_003769_ORF781	Obl1_anti	0.125	7
Ga0401892_003769_RC_ORF507	Ga0401892_003769_ORF781	nonOb_anti	0.267	7
Ga0401908_002291_RC_ORF507	Ga0401908_002291_ORF781	Obl1	0.12	7
Ga0401908_002291_RC_ORF507	Ga0401908_002291_ORF781	nonOb	0.283	7
Ga0401908_002291_RC_ORF507	Ga0401908_002291_ORF781	Obl1_anti	0.125	7
Ga0401908_002291_RC_ORF507	Ga0401908_002291_ORF781	nonOb_anti	0.267	7
Ga0401882_00989_RC_ORF507	Ga0401882_00989_ORF835	Obl1	0.0	7
Ga0401882_00989_RC_ORF507	Ga0401882_00989_ORF835	nonOb	0.0	7
Ga0401882_00989_RC_ORF507	Ga0401882_00989_ORF835	Obl1_anti	0.0	7
Ga0401882_00989_RC_ORF507	Ga0401882_00989_ORF835	nonOb_anti	0.0	7
Ga0401937_01643_RC_ORF507	Ga0401937_01643_ORF835	Obl1	0.0	7
Ga0401937_01643_RC_ORF507	Ga0401937_01643_ORF835	nonOb	0.0	7
Ga0401937_01643_RC_ORF507	Ga0401937_01643_ORF835	Obl1_anti	0.0	7
Ga0401937_01643_RC_ORF507	Ga0401937_01643_ORF835	nonOb_anti	0.0	7
3300009583_Ga0115598_1162423_RC_ORF507	3300009583_Ga0115598_1162423_ORF835	Obl1	0.0	7
3300009583_Ga0115598_1162423_RC_ORF507	3300009583_Ga0115598_1162423_ORF835	nonOb	0.0	7
3300009583_Ga0115598_1162423_RC_ORF507	3300009583_Ga0115598_1162423_ORF835	Obl1_anti	0.0	7
3300009583_Ga0115598_1162423_RC_ORF507	3300009583_Ga0115598_1162423_ORF835	nonOb_anti	0.0	7
Ga0401885_003095_RC_ORF507	Ga0401885_003095_ORF835	Obl1	0.0	7
Ga0401885_003095_RC_ORF507	Ga0401885_003095_ORF835	nonOb	0.0	7
Ga0401885_003095_RC_ORF507	Ga0401885_003095_ORF835	Obl1_anti	0.0	7
Ga0401885_003095_RC_ORF507	Ga0401885_003095_ORF835	nonOb_anti	0.0	7
Ga0401887_003062_RC_ORF507	Ga0401887_003062_ORF835	Obl1	0.0	7
Ga0401887_003062_RC_ORF507	Ga0401887_003062_ORF835	nonOb	0.0	7
Ga0401887_003062_RC_ORF507	Ga0401887_003062_ORF835	Obl1_anti	0.0	7
Ga0401887_003062_RC_ORF507	Ga0401887_003062_ORF835	nonOb_anti	0.0	7
Ga0401889_01596_RC_ORF507	Ga0401889_01596_ORF835	Obl1	0.0	7
Ga0401889_01596_RC_ORF507	Ga0401889_01596_ORF835	nonOb	0.0	7
Ga0401889_01596_RC_ORF507	Ga0401889_01596_ORF835	Obl1_anti	0.0	7
Ga0401889_01596_RC_ORF507	Ga0401889_01596_ORF835	nonOb_anti	0.0	7
Ga0401893_003285_RC_ORF507	Ga0401893_003285_ORF835	Obl1	0.0	7
Ga0401893_003285_RC_ORF507	Ga0401893_003285_ORF835	nonOb	0.0	7
Ga0401893_003285_RC_ORF507	Ga0401893_003285_ORF835	Obl1_anti	0.0	7
Ga0401893_003285_RC_ORF507	Ga0401893_003285_ORF835	nonOb_anti	0.0	7
Ga0401907_002849_RC_ORF507	Ga0401907_002849_ORF835	Obl1	0.0	7
Ga0401907_002849_RC_ORF507	Ga0401907_002849_ORF835	nonOb	0.0	7
Ga0401907_002849_RC_ORF507	Ga0401907_002849_ORF835	Obl1_anti	0.0	7
Ga0401907_002849_RC_ORF507	Ga0401907_002849_ORF835	nonOb_anti	0.0	7
Ga0401910_02071_RC_ORF507	Ga0401910_02071_ORF835	Obl1	0.0	7
Ga0401910_02071_RC_ORF507	Ga0401910_02071_ORF835	nonOb	0.0	7
Ga0401910_02071_RC_ORF507	Ga0401910_02071_ORF835	Obl1_anti	0.0	7
Ga0401910_02071_RC_ORF507	Ga0401910_02071_ORF835	nonOb_anti	0.0	7
Ga0401911_002798_RC_ORF507	Ga0401911_002798_ORF835	Obl1	0.0	7
Ga0401911_002798_RC_ORF507	Ga0401911_002798_ORF835	nonOb	0.0	7
Ga0401911_002798_RC_ORF507	Ga0401911_002798_ORF835	Obl1_anti	0.0	7
Ga0401911_002798_RC_ORF507	Ga0401911_002798_ORF835	nonOb_anti	0.0	7
Ga0401912_003098_RC_ORF507	Ga0401912_003098_ORF835	Obl1	0.0	7
Ga0401912_003098_RC_ORF507	Ga0401912_003098_ORF835	nonOb	0.0	7
Ga0401912_003098_RC_ORF507	Ga0401912_003098_ORF835	Obl1_anti	0.0	7
Ga0401912_003098_RC_ORF507	Ga0401912_003098_ORF835	nonOb_anti	0.0	7
Ga0401913_003185_RC_ORF507	Ga0401913_003185_ORF835	Obl1	0.0	7
Ga0401913_003185_RC_ORF507	Ga0401913_003185_ORF835	nonOb	0.0	7
Ga0401913_003185_RC_ORF507	Ga0401913_003185_ORF835	Obl1_anti	0.0	7
Ga0401913_003185_RC_ORF507	Ga0401913_003185_ORF835	nonOb_anti	0.0	7
Ga0401909_003677_RC_ORF507	Ga0401909_003677_ORF835	Obl1	0.0	7
Ga0401909_003677_RC_ORF507	Ga0401909_003677_ORF835	nonOb	0.0	7
Ga0401909_003677_RC_ORF507	Ga0401909_003677_ORF835	Obl1_anti	0.0	7
Ga0401909_003677_RC_ORF507	Ga0401909_003677_ORF835	nonOb_anti	0.0	7
Ga0401923_003065_RC_ORF507	Ga0401923_003065_ORF835	Obl1	0.0	7
Ga0401923_003065_RC_ORF507	Ga0401923_003065_ORF835	nonOb	0.0	7
Ga0401923_003065_RC_ORF507	Ga0401923_003065_ORF835	Obl1_anti	0.0	7
Ga0401923_003065_RC_ORF507	Ga0401923_003065_ORF835	nonOb_anti	0.0	7
Ga0401897_002911_RC_ORF507	Ga0401897_002911_ORF835	Obl1	0.0	7
Ga0401897_002911_RC_ORF507	Ga0401897_002911_ORF835	nonOb	0.0	7
Ga0401897_002911_RC_ORF507	Ga0401897_002911_ORF835	Obl1_anti	0.0	7
Ga0401897_002911_RC_ORF507	Ga0401897_002911_ORF835	nonOb_anti	0.0	7
Ga0401925_003481_RC_ORF507	Ga0401925_003481_ORF835	Obl1	0.0	7
Ga0401925_003481_RC_ORF507	Ga0401925_003481_ORF835	nonOb	0.0	7
Ga0401925_003481_RC_ORF507	Ga0401925_003481_ORF835	Obl1_anti	0.0	7
Ga0401925_003481_RC_ORF507	Ga0401925_003481_ORF835	nonOb_anti	0.0	7
Ga0401926_002733_RC_ORF507	Ga0401926_002733_ORF835	Obl1	0.0	7
Ga0401926_002733_RC_ORF507	Ga0401926_002733_ORF835	nonOb	0.0	7
Ga0401926_002733_RC_ORF507	Ga0401926_002733_ORF835	Obl1_anti	0.0	7
Ga0401926_002733_RC_ORF507	Ga0401926_002733_ORF835	nonOb_anti	0.0	7
Ga0401927_002631_RC_ORF507	Ga0401927_002631_ORF835	Obl1	0.0	7
Ga0401927_002631_RC_ORF507	Ga0401927_002631_ORF835	nonOb	0.0	7
Ga0401927_002631_RC_ORF507	Ga0401927_002631_ORF835	Obl1_anti	0.0	7
Ga0401927_002631_RC_ORF507	Ga0401927_002631_ORF835	nonOb_anti	0.0	7
Ga0401928_002892_RC_ORF507	Ga0401928_002892_ORF835	Obl1	0.0	7
Ga0401928_002892_RC_ORF507	Ga0401928_002892_ORF835	nonOb	0.0	7
Ga0401928_002892_RC_ORF507	Ga0401928_002892_ORF835	Obl1_anti	0.0	7
Ga0401928_002892_RC_ORF507	Ga0401928_002892_ORF835	nonOb_anti	0.0	7
Ga0401930_001931_RC_ORF507	Ga0401930_001931_ORF835	Obl1	0.0	7
Ga0401930_001931_RC_ORF507	Ga0401930_001931_ORF835	nonOb	0.0	7
Ga0401930_001931_RC_ORF507	Ga0401930_001931_ORF835	Obl1_anti	0.0	7
Ga0401930_001931_RC_ORF507	Ga0401930_001931_ORF835	nonOb_anti	0.0	7
Ga0401935_002114_RC_ORF507	Ga0401935_002114_ORF835	Obl1	0.0	7
Ga0401935_002114_RC_ORF507	Ga0401935_002114_ORF835	nonOb	0.0	7
Ga0401935_002114_RC_ORF507	Ga0401935_002114_ORF835	Obl1_anti	0.0	7
Ga0401935_002114_RC_ORF507	Ga0401935_002114_ORF835	nonOb_anti	0.0	7
Ga0401936_002988_RC_ORF507	Ga0401936_002988_ORF835	Obl1	0.0	7
Ga0401936_002988_RC_ORF507	Ga0401936_002988_ORF835	nonOb	0.0	7
Ga0401936_002988_RC_ORF507	Ga0401936_002988_ORF835	Obl1_anti	0.0	7
Ga0401936_002988_RC_ORF507	Ga0401936_002988_ORF835	nonOb_anti	0.0	7
Ga0401932_02027_RC_ORF507	Ga0401932_02027_ORF835	Obl1	0.0	7
Ga0401932_02027_RC_ORF507	Ga0401932_02027_ORF835	nonOb	0.0	7
Ga0401932_02027_RC_ORF507	Ga0401932_02027_ORF835	Obl1_anti	0.0	7
Ga0401932_02027_RC_ORF507	Ga0401932_02027_ORF835	nonOb_anti	0.0	7
Ga0401938_01500_RC_ORF507	Ga0401938_01500_ORF835	Obl1	0.0	7
Ga0401938_01500_RC_ORF507	Ga0401938_01500_ORF835	nonOb	0.0	7
Ga0401938_01500_RC_ORF507	Ga0401938_01500_ORF835	Obl1_anti	0.0	7
Ga0401938_01500_RC_ORF507	Ga0401938_01500_ORF835	nonOb_anti	0.0	7
Ga0401947_003398_RC_ORF507	Ga0401947_003398_ORF835	Obl1	0.0	7
Ga0401947_003398_RC_ORF507	Ga0401947_003398_ORF835	nonOb	0.0	7
Ga0401947_003398_RC_ORF507	Ga0401947_003398_ORF835	Obl1_anti	0.0	7
Ga0401947_003398_RC_ORF507	Ga0401947_003398_ORF835	nonOb_anti	0.0	7
Ga0401957_005494_RC_ORF507	Ga0401957_005494_ORF835	Obl1	0.0	7
Ga0401957_005494_RC_ORF507	Ga0401957_005494_ORF835	nonOb	0.0	7
Ga0401957_005494_RC_ORF507	Ga0401957_005494_ORF835	Obl1_anti	0.0	7
Ga0401957_005494_RC_ORF507	Ga0401957_005494_ORF835	nonOb_anti	0.0	7
Ga0401964_002138_RC_ORF507	Ga0401964_002138_ORF835	Obl1	0.0	7
Ga0401964_002138_RC_ORF507	Ga0401964_002138_ORF835	nonOb	0.0	7
Ga0401964_002138_RC_ORF507	Ga0401964_002138_ORF835	Obl1_anti	0.0	7
Ga0401964_002138_RC_ORF507	Ga0401964_002138_ORF835	nonOb_anti	0.0	7
Ga0401973_002379_RC_ORF507	Ga0401973_002379_ORF835	Obl1	0.0	7
Ga0401973_002379_RC_ORF507	Ga0401973_002379_ORF835	nonOb	0.0	7
Ga0401973_002379_RC_ORF507	Ga0401973_002379_ORF835	Obl1_anti	0.0	7
Ga0401973_002379_RC_ORF507	Ga0401973_002379_ORF835	nonOb_anti	0.0	7
Ga0401974_004646_RC_ORF507	Ga0401974_004646_ORF835	Obl1	0.0	7
Ga0401974_004646_RC_ORF507	Ga0401974_004646_ORF835	nonOb	0.0	7
Ga0401974_004646_RC_ORF507	Ga0401974_004646_ORF835	Obl1_anti	0.0	7
Ga0401974_004646_RC_ORF507	Ga0401974_004646_ORF835	nonOb_anti	0.0	7
Ga0401983_003499_RC_ORF507	Ga0401983_003499_ORF835	Obl1	0.0	7
Ga0401983_003499_RC_ORF507	Ga0401983_003499_ORF835	nonOb	0.0	7
Ga0401983_003499_RC_ORF507	Ga0401983_003499_ORF835	Obl1_anti	0.0	7
Ga0401983_003499_RC_ORF507	Ga0401983_003499_ORF835	nonOb_anti	0.0	7
Ga0401982_003003_RC_ORF507	Ga0401982_003003_ORF835	Obl1	0.0	7
Ga0401982_003003_RC_ORF507	Ga0401982_003003_ORF835	nonOb	0.0	7
Ga0401982_003003_RC_ORF507	Ga0401982_003003_ORF835	Obl1_anti	0.0	7
Ga0401982_003003_RC_ORF507	Ga0401982_003003_ORF835	nonOb_anti	0.0	7
Ga0401984_001543_RC_ORF507	Ga0401984_001543_ORF835	Obl1	0.0	7
Ga0401984_001543_RC_ORF507	Ga0401984_001543_ORF835	nonOb	0.0	7
Ga0401984_001543_RC_ORF507	Ga0401984_001543_ORF835	Obl1_anti	0.0	7
Ga0401984_001543_RC_ORF507	Ga0401984_001543_ORF835	nonOb_anti	0.0	7
Ga0401985_004662_RC_ORF507	Ga0401985_004662_ORF835	Obl1	0.0	7
Ga0401985_004662_RC_ORF507	Ga0401985_004662_ORF835	nonOb	0.0	7
Ga0401985_004662_RC_ORF507	Ga0401985_004662_ORF835	Obl1_anti	0.0	7
Ga0401985_004662_RC_ORF507	Ga0401985_004662_ORF835	nonOb_anti	0.0	7
Ga0456182_014011_ORF914	Ga0456182_014011_RC_ORF407	Obl1	0.0	7
Ga0456182_014011_ORF914	Ga0456182_014011_RC_ORF407	nonOb	0.0	7
Ga0456182_014011_ORF914	Ga0456182_014011_RC_ORF407	Obl1_anti	0.0	7
Ga0456182_014011_ORF914	Ga0456182_014011_RC_ORF407	nonOb_anti	0.0	7
3300009581_Ga0115600_1054251_ORF785	3300009581_Ga0115600_1054251_RC_ORF407	Obl1	0.0	7
3300009581_Ga0115600_1054251_ORF785	3300009581_Ga0115600_1054251_RC_ORF407	nonOb	0.0	7
3300009581_Ga0115600_1054251_ORF785	3300009581_Ga0115600_1054251_RC_ORF407	Obl1_anti	0.0	7
3300009581_Ga0115600_1054251_ORF785	3300009581_Ga0115600_1054251_RC_ORF407	nonOb_anti	0.0	7
3300035580_Ga0374540_020841_RC_ORF746	3300035580_Ga0374540_020841_ORF161	Obl1	0.156	7
3300035580_Ga0374540_020841_RC_ORF746	3300035580_Ga0374540_020841_ORF161	nonOb	0.632	7
3300035580_Ga0374540_020841_RC_ORF746	3300035580_Ga0374540_020841_ORF161	Obl1_anti	0.162	7
3300035580_Ga0374540_020841_RC_ORF746	3300035580_Ga0374540_020841_ORF161	nonOb_anti	0.662	7
3300035588_Ga0374544_012807_RC_ORF746	3300035588_Ga0374544_012807_ORF161	Obl1	0.156	7
3300035588_Ga0374544_012807_RC_ORF746	3300035588_Ga0374544_012807_ORF161	nonOb	0.632	7
3300035588_Ga0374544_012807_RC_ORF746	3300035588_Ga0374544_012807_ORF161	Obl1_anti	0.163	7
3300035588_Ga0374544_012807_RC_ORF746	3300035588_Ga0374544_012807_ORF161	nonOb_anti	0.662	7
3300035596_Ga0374552_009453_RC_ORF746	3300035596_Ga0374552_009453_ORF161	Obl1	0.156	7
3300035596_Ga0374552_009453_RC_ORF746	3300035596_Ga0374552_009453_ORF161	nonOb	0.632	7
3300035596_Ga0374552_009453_RC_ORF746	3300035596_Ga0374552_009453_ORF161	Obl1_anti	0.162	7
3300035596_Ga0374552_009453_RC_ORF746	3300035596_Ga0374552_009453_ORF161	nonOb_anti	0.662	7
Ga0401325_008952_RC_ORF746	Ga0401325_008952_ORF161	Obl1	0.156	7
Ga0401325_008952_RC_ORF746	Ga0401325_008952_ORF161	nonOb	0.632	7
Ga0401325_008952_RC_ORF746	Ga0401325_008952_ORF161	Obl1_anti	0.163	7
Ga0401325_008952_RC_ORF746	Ga0401325_008952_ORF161	nonOb_anti	0.662	7
3300019249_Ga0184648_1471094_RC_ORF174	3300019249_Ga0184648_1471094_ORF849	Obl1	0.0	7
3300019249_Ga0184648_1471094_RC_ORF174	3300019249_Ga0184648_1471094_ORF849	nonOb	0.0	7
3300019249_Ga0184648_1471094_RC_ORF174	3300019249_Ga0184648_1471094_ORF849	Obl1_anti	0.0	7
3300019249_Ga0184648_1471094_RC_ORF174	3300019249_Ga0184648_1471094_ORF849	nonOb_anti	0.0	7
3300019249_Ga0184648_1048285_RC_ORF684	3300019249_Ga0184648_1048285_ORF629	Obl1	0.052	7
3300019249_Ga0184648_1048285_RC_ORF684	3300019249_Ga0184648_1048285_ORF629	nonOb	0.203	7
3300019249_Ga0184648_1048285_RC_ORF684	3300019249_Ga0184648_1048285_ORF629	Obl1_anti	0.06	7
3300019249_Ga0184648_1048285_RC_ORF684	3300019249_Ga0184648_1048285_ORF629	nonOb_anti	0.225	7
Ga0456182_014171_RC_ORF684	Ga0456182_014171_ORF629	Obl1	0.052	7
Ga0456182_014171_RC_ORF684	Ga0456182_014171_ORF629	nonOb	0.206	7
Ga0456182_014171_RC_ORF684	Ga0456182_014171_ORF629	Obl1_anti	0.06	7
Ga0456182_014171_RC_ORF684	Ga0456182_014171_ORF629	nonOb_anti	0.225	7
Ga0456163_005538_RC_ORF684	Ga0456163_005538_ORF629	Obl1	0.055	7
Ga0456163_005538_RC_ORF684	Ga0456163_005538_ORF629	nonOb	0.217	7
Ga0456163_005538_RC_ORF684	Ga0456163_005538_ORF629	Obl1_anti	0.064	7
Ga0456163_005538_RC_ORF684	Ga0456163_005538_ORF629	nonOb_anti	0.236	7
Ga0456169_011268_RC_ORF684	Ga0456169_011268_ORF629	Obl1	0.051	7
Ga0456169_011268_RC_ORF684	Ga0456169_011268_ORF629	nonOb	0.206	7
Ga0456169_011268_RC_ORF684	Ga0456169_011268_ORF629	Obl1_anti	0.06	7
Ga0456169_011268_RC_ORF684	Ga0456169_011268_ORF629	nonOb_anti	0.225	7
Ga0456182_014077_RC_ORF732	Ga0456182_014077_ORF629	Obl1	0.055	7
Ga0456182_014077_RC_ORF732	Ga0456182_014077_ORF629	nonOb	0.182	7
Ga0456182_014077_RC_ORF732	Ga0456182_014077_ORF629	Obl1_anti	0.057	7
Ga0456182_014077_RC_ORF732	Ga0456182_014077_ORF629	nonOb_anti	0.188	7
Ga0456169_014475_RC_ORF732	Ga0456169_014475_ORF629	Obl1	0.055	7
Ga0456169_014475_RC_ORF732	Ga0456169_014475_ORF629	nonOb	0.182	7
Ga0456169_014475_RC_ORF732	Ga0456169_014475_ORF629	Obl1_anti	0.057	7
Ga0456169_014475_RC_ORF732	Ga0456169_014475_ORF629	nonOb_anti	0.188	7
3300019233_Ga0184645_1062112_ORF620	3300019233_Ga0184645_1062112_RC_ORF741	Obl1	0.055	7
3300019233_Ga0184645_1062112_ORF620	3300019233_Ga0184645_1062112_RC_ORF741	nonOb	0.184	7
3300019233_Ga0184645_1062112_ORF620	3300019233_Ga0184645_1062112_RC_ORF741	Obl1_anti	0.057	7
3300019233_Ga0184645_1062112_ORF620	3300019233_Ga0184645_1062112_RC_ORF741	nonOb_anti	0.188	7
3300035596_Ga0374552_010241_ORF418	3300035596_Ga0374552_010241_RC_ORF885	Obl1	0.008	7
3300035596_Ga0374552_010241_ORF418	3300035596_Ga0374552_010241_RC_ORF885	nonOb	0.024	7
3300035596_Ga0374552_010241_ORF418	3300035596_Ga0374552_010241_RC_ORF885	Obl1_anti	0.011	7
3300035596_Ga0374552_010241_ORF418	3300035596_Ga0374552_010241_RC_ORF885	nonOb_anti	0.035	7
Ga0401321_022784_ORF418	Ga0401321_022784_RC_ORF885	Obl1	0.008	7
Ga0401321_022784_ORF418	Ga0401321_022784_RC_ORF885	nonOb	0.024	7
Ga0401321_022784_ORF418	Ga0401321_022784_RC_ORF885	Obl1_anti	0.011	7
Ga0401321_022784_ORF418	Ga0401321_022784_RC_ORF885	nonOb_anti	0.035	7
Ga0401333_015073_ORF418	Ga0401333_015073_RC_ORF885	Obl1	0.008	7
Ga0401333_015073_ORF418	Ga0401333_015073_RC_ORF885	nonOb	0.024	7
Ga0401333_015073_ORF418	Ga0401333_015073_RC_ORF885	Obl1_anti	0.011	7
Ga0401333_015073_ORF418	Ga0401333_015073_RC_ORF885	nonOb_anti	0.036	7
Ga0401325_009605_ORF418	Ga0401325_009605_RC_ORF885	Obl1	0.008	7
Ga0401325_009605_ORF418	Ga0401325_009605_RC_ORF885	nonOb	0.024	7
Ga0401325_009605_ORF418	Ga0401325_009605_RC_ORF885	Obl1_anti	0.011	7
Ga0401325_009605_ORF418	Ga0401325_009605_RC_ORF885	nonOb_anti	0.036	7
Ga0499924_019981_ORF557	Ga0499924_019981_RC_ORF511	Obl1	0.265	8
Ga0499924_019981_ORF557	Ga0499924_019981_RC_ORF511	nonOb	1.0	8
Ga0499924_019981_ORF557	Ga0499924_019981_RC_ORF511	Obl1_anti	0.266	8
[truncated: 1,869 more rows]
