# Supplementary material for: Identification of hot spring Obelisk-like RNA replicons and expanded diversity of the Obelisk superfamily
Source: Nat Commun. 2026 Apr 20;17:3041. doi: 10.1038/s41467-026-71096-6 (PMC13096302; doi:10.1038/s41467-026-71096-6)
Supplement: Supplementary file 6 — Source data [file 41467_2026_71096_MOESM6_ESM.zip › Source_data_fig/README_source_data.txt]

## README for Source Data for graphs in the manuscript:
## 'Identification of Obelisk-like RNA replicons in hot springs 
## and expansion of the diversity of the Obelisk superfamily'

All files except this readme file are tab separated text files and correspond
to the indicated figures. They contain the processed data used to generate the
indicated figures.

Fig3C__oblin_obelisk_length.dat
	Contains info on the length of each Obelisk, Oblin-1 ORF, their length ratio
	and the assigned clade on the tree.
	
Fig.5__ali_for_SeqLogo.dat
	Tab separated multiple sequence alignment used to generate the stacked logo.

Fig.S3_ecoType_ecoSys_per_repOblin.dat
	Lists each representative Oblin-1 protein and the respective ecotype of its
	members.
	
Fig.S4__alignments_for_SeqLogo
	Contains individual tab separated multiple sequence alignments for each clade
	which were used to generate the stacked sequence logos of Fig.S4.
	
FigS5_A_C__mfe_basepairing_sense.dat
FigS5_B_D__mfe_basepairing_antisense.dat
	List for each Obelisk RNA in sense and antisense the predicted mfe and % paired bases.
	
Fig.S7_B-D_position_ribozyme.dat
	Lists Oblin-1 ORF and ribozyme coordinates as well as assigned relative position
	of Oblin-1 ORF and ribozyme. Includes the shown distances between Oblin-1 ORF
	and ribozyme or overlapping fraction.
	
FigS8_meanPlddt_nonObl1.dat
	Mean plddt for non-oblin-1 protein structure predictions.
	
FigS9__shared_paired_bases.dat
	Lists the fraction of paired bases of the Oblin-1 ORF and the 
	non-oblin-1 ORF for the RNA secondary structure prediction.

FigS11_G_hosts_for_highConf_spacer.dat
	Lists the targeted high confidence (0-1 mismatch) CRISPR spacer and their
	bacterial family.
	
FigS11_spacers_obelisks.dat
	Provides an overiew on each cccRNA with spacer hit, the respective spacer, its evalue,
	number of mismatches, alignment length, percent identity, CRISPR type and whether 
	the Obelisk was newly discovered (new), 're-discovered' (re, strongly related to known Obelisk),
	or is a reference (ref)
	
FigS14__logan_oblin.dat
	Provides the Oblin-1 proteins discovered in this study with their hit evalue against
	the Oblin-1 protein profile from the 'logan' study.
	
FigS15__oblin1_selfpairing.dat
	Gives the fraction of self-paired bases of the Oblin-1 ORF in the RNA secondary
	structure prediction.
	

	
